# Supplementary material for: Comparative genome analysis reveals high-level drug resistance markers in a clinical isolate of Mycobacterium fortuitum subsp. fortuitum MF GZ001
Source: Front Cell Infect Microbiol. 2023 Jan 4;12:1056007. doi: 10.3389/fcimb.2022.1056007 (PMC9846761; doi:10.3389/fcimb.2022.1056007)
Supplement: Supplementary file 1 [file DataSheet_1.zip]

Archive with 21 entries (21 files):
- Data Sheet.pdf
- Figure S1 .pdf
- Figure S2.pdf
- Figure S3 .pdf
- Figure S4.pdf
- Figure S5.pdf
- Figure S6.pdf
- Figure S7.pdf
- Figure S8 (A).pdf
- Figure S8 (B).pdf
- Figure S8 (C).pdf
- File.Xl.S1.xlsx
- File.Xl.S2.xlsx
- File.Xl.S3.xls
- File.Xl.S4.xlsx
- File.Xl.S5.xlsx
- File.Xl.S6.xlsx
- File.Xl.S7.xlsx
- File.Xl.S8.xlsx
- Supplementary materials 1.pdf
- Supplementary Tables .docx
