# Supplementary material for: Comparative genome analysis reveals high-level drug resistance markers in a clinical isolate of Mycobacterium fortuitum subsp. fortuitum MF GZ001
Source: Front Cell Infect Microbiol. 2023 Jan 4;12:1056007. doi: 10.3389/fcimb.2022.1056007 (PMC9846761; doi:10.3389/fcimb.2022.1056007)
Supplement: Supplementary file 1 [file DataSheet_1.zip › File.Xl.S1.xlsx]

## Sheet: Sheet1
Pathway_categories	Number	Type
Lipid metabolism	250	Metabolism
Translation	87	Genetic Information Processing
Cancers: Specific types	3	Human Diseases
Biosynthesis of other secondary metabolites	67	Metabolism
Excretory system	3	Organismal Systems
Endocrine system	39	Organismal Systems
Cellular community - prokaryotes	63	Cellular Processes
Endocrine and metabolic diseases	8	Human Diseases
Glycan biosynthesis and metabolism	25	Metabolism
Immune system	5	Organismal Systems
Carbohydrate metabolism	486	Metabolism
Global and overview maps	452	Metabolism
Metabolism of cofactors and vitamins	188	Metabolism
Replication and repair	87	Genetic Information Processing
Digestive system	2	Organismal Systems
Neurodegenerative diseases	9	Human Diseases
Energy metabolism	233	Metabolism
Nervous system	16	Organismal Systems
Immune diseases	2	Human Diseases
Nucleotide metabolism	120	Metabolism
Substance dependence	3	Human Diseases
Drug resistance: Antineoplastic	6	Human Diseases
Aging	23	Organismal Systems
Cancers: Overview	20	Human Diseases
Transport and catabolism	18	Cellular Processes
Cell motility	2	Cellular Processes
Environmental adaptation	4	Organismal Systems
Xenobiotics biodegradation and metabolism	282	Metabolism
Amino acid metabolism	558	Metabolism
Metabolism of other amino acids	103	Metabolism
Metabolism of terpenoids and polyketides	146	Metabolism
Signal transduction	104	Environmental Information Processing
Infectious diseases: Parasitic	4	Human Diseases
Folding, sorting and degradation	54	Genetic Information Processing
Cell growth and death	18	Cellular Processes
Drug resistance: Antimicrobial	14	Human Diseases
Membrane transport	145	Environmental Information Processing
Infectious diseases: Bacterial	20	Human Diseases
Cardiovascular diseases	4	Human Diseases
Transcription	5	Genetic Information Processing

## Sheet: Sheet2
Gene_ID	KO	Gene_Name	Definition	EC	Pathway_Num	Pathway
1_1001	K00128	ALDH	aldehyde dehydrogenase (NAD+)	EC:1.2.1.3	14	ko00010 Glycolysis / Gluconeogenesis;ko00053 Ascorbate and aldarate metabolism;ko00071 Fatty acid degradation;ko00280 Valine, leucine and isoleucine degradation;ko00310 Lysine degradation;ko00330 Arginine and proline metabolism;ko00340 Histidine metabolism;ko00380 Tryptophan metabolism;ko00410 beta-Alanine metabolism;ko00561 Glycerolipid metabolism;ko00620 Pyruvate metabolism;ko00625 Chloroalkane…
1_1002	K00059	fabG	3-oxoacyl-acyl-carrier protein reductase	EC:1.1.1.100	4	ko00061 Fatty acid biosynthesis;ko00780 Biotin metabolism;ko01040 Biosynthesis of unsaturated fatty acids;ko01212 Fatty acid metabolism;
1_1003	K00020	mmsB, HIBADH	3-hydroxyisobutyrate dehydrogenase	EC:1.1.1.31	1	ko00280 Valine, leucine and isoleucine degradation;
1_1004	K01607	pcaC	4-carboxymuconolactone decarboxylase	EC:4.1.1.44	2	ko00362 Benzoate degradation;ko01220 Degradation of aromatic compounds;
1_1014	K15981	CYP125A	cholest-4-en-3-one 26-monooxygenase	EC:1.14.13.141	1	ko00984 Steroid degradation;
1_1015	K01945	purD	phosphoribosylamine--glycine ligase	EC:6.3.4.13	1	ko00230 Purine metabolism;
1_101	K00325	pntB	NAD(P) transhydrogenase subunit beta	EC:1.6.1.2	1	ko00760 Nicotinate and nicotinamide metabolism;
1_1020	K01756	purB, ADSL	adenylosuccinate lyase	EC:4.3.2.2	2	ko00230 Purine metabolism;ko00250 Alanine, aspartate and glutamate metabolism;
1_1026	K01923	purC	phosphoribosylaminoimidazole-succinocarboxamide synthase	EC:6.3.2.6	1	ko00230 Purine metabolism;
1_1027	K01354	ptrB	oligopeptidase B	EC:3.4.21.83	2	ko05142 Chagas disease (American trypanosomiasis);ko05143 African trypanosomiasis;
1_1028	K01354	ptrB	oligopeptidase B	EC:3.4.21.83	2	ko05142 Chagas disease (American trypanosomiasis);ko05143 African trypanosomiasis;
1_102	K00324	pntA	NAD(P) transhydrogenase subunit alpha	EC:1.6.1.2	1	ko00760 Nicotinate and nicotinamide metabolism;
1_1030	K00432	gpx	glutathione peroxidase	EC:1.11.1.9	3	ko00480 Glutathione metabolism;ko00590 Arachidonic acid metabolism;ko04918 Thyroid hormone synthesis;
1_1031	K06986	K06986	uncharacterized protein	--	0
1_1032	K07077	K07077	uncharacterized protein	--	0
1_1035	K01952	purL, PFAS	phosphoribosylformylglycinamidine synthase	EC:6.3.5.3	1	ko00230 Purine metabolism;
1_1036	K01952	purL, PFAS	phosphoribosylformylglycinamidine synthase	EC:6.3.5.3	1	ko00230 Purine metabolism;
1_1038	K07223	K07223	putative iron-dependent peroxidase	--	0
1_1039	K01267	DNPEP	aspartyl aminopeptidase	EC:3.4.11.21	0
1_103	K03284	corA	magnesium transporter	--	0
1_1043	K01952	purL, PFAS	phosphoribosylformylglycinamidine synthase	EC:6.3.5.3	1	ko00230 Purine metabolism;
1_1045	K07052	K07052	uncharacterized protein	--	0
1_1046	K07052	K07052	uncharacterized protein	--	0
1_1047	K02067	mlaD, linM	phospholipid/cholesterol/gamma-HCH transport system substrate-binding protein	--	1	ko02010 ABC transporters;
1_1051	K00764	purF, PPAT	amidophosphoribosyltransferase	EC:2.4.2.14	2	ko00230 Purine metabolism;ko00250 Alanine, aspartate and glutamate metabolism;
1_1052	K01933	purM	phosphoribosylformylglycinamidine cyclo-ligase	EC:6.3.3.1	1	ko00230 Purine metabolism;
1_1054	K06980	ygfZ	tRNA-modifying protein YgfZ	--	0
1_1055	K02619	pabC	4-amino-4-deoxychorismate lyase	EC:4.1.3.38	1	ko00790 Folate biosynthesis;
1_105	K10254	ohyA, sph	oleate hydratase	EC:4.2.1.53	0
1_1061	K01011	TST, MPST, sseA	thiosulfate/3-mercaptopyruvate sulfurtransferase	EC:2.8.1.1 2.8.1.2	3	ko00270 Cysteine and methionine metabolism;ko00920 Sulfur metabolism;ko04122 Sulfur relay system;
1_1062	K01011	TST, MPST, sseA	thiosulfate/3-mercaptopyruvate sulfurtransferase	EC:2.8.1.1 2.8.1.2	3	ko00270 Cysteine and methionine metabolism;ko00920 Sulfur metabolism;ko04122 Sulfur relay system;
1_1066	K15520	mshD	mycothiol synthase	EC:2.3.1.189	0
1_1067	K02040	pstS	phosphate transport system substrate-binding protein	--	3	ko02010 ABC transporters;ko02020 Two-component system;ko05152 Tuberculosis;
1_1068	K02037	pstC	phosphate transport system permease protein	--	1	ko02010 ABC transporters;
1_1069	K02038	pstA	phosphate transport system permease protein	--	1	ko02010 ABC transporters;
1_106	K00074	paaH, hbd, fadB, mmgB	3-hydroxybutyryl-CoA dehydrogenase	EC:1.1.1.157	3	ko00360 Phenylalanine metabolism;ko00362 Benzoate degradation;ko00650 Butanoate metabolism;
1_1070	K02036	pstB	phosphate transport system ATP-binding protein	EC:3.6.3.27	1	ko02010 ABC transporters;
1_1073	K02039	phoU	phosphate transport system protein	--	0
1_1076	K03921	FAB2, SSI2, desA1	acyl-acyl-carrier-protein desaturase	EC:1.14.19.2 1.14.19.11 1.14.19.26	3	ko00061 Fatty acid biosynthesis;ko01040 Biosynthesis of unsaturated fatty acids;ko01212 Fatty acid metabolism;
1_1082	K06886	glbN	hemoglobin	--	0
1_108	K15552	tauC	taurine transport system permease protein	--	2	ko00920 Sulfur metabolism;ko02010 ABC transporters;
1_1090	K09930	K09930	uncharacterized protein	--	0
1_1099	K04103	ipdC	indolepyruvate decarboxylase	EC:4.1.1.74	1	ko00380 Tryptophan metabolism;
1_109	K15551	tauA	taurine transport system substrate-binding protein	--	2	ko00920 Sulfur metabolism;ko02010 ABC transporters;
1_1100	K01796	E5.1.99.4, AMACR, mcr	alpha-methylacyl-CoA racemase	EC:5.1.99.4	2	ko00120 Primary bile acid biosynthesis;ko04146 Peroxisome;
1_1109	K18955	whiB1_2_3_4	WhiB family transcriptional regulator, redox-sensing transcriptional regulator	--	0
1_110	K10831	tauB	taurine transport system ATP-binding protein	EC:3.6.3.36	2	ko00920 Sulfur metabolism;ko02010 ABC transporters;
1_1110	K14267	dapC	N-succinyldiaminopimelate aminotransferase	EC:2.6.1.17	2	ko00300 Lysine biosynthesis;ko01230 Biosynthesis of amino acids;
1_1111	K10680	nemA	N-ethylmaleimide reductase	EC:1.-.-.-	1	ko00633 Nitrotoluene degradation;
1_1112	K00626	E2.3.1.9, atoB	acetyl-CoA C-acetyltransferase	EC:2.3.1.9	15	ko00071 Fatty acid degradation;ko00072 Synthesis and degradation of ketone bodies;ko00280 Valine, leucine and isoleucine degradation;ko00310 Lysine degradation;ko00362 Benzoate degradation;ko00380 Tryptophan metabolism;ko00620 Pyruvate metabolism;ko00630 Glyoxylate and dicarboxylate metabolism;ko00640 Propanoate metabolism;ko00650 Butanoate metabolism;ko00720 Carbon fixation pathways in prokaryot…
1_1113	K01782	fadJ	3-hydroxyacyl-CoA dehydrogenase / enoyl-CoA hydratase / 3-hydroxybutyryl-CoA epimerase	EC:1.1.1.35 4.2.1.17 5.1.2.3	14	ko00071 Fatty acid degradation;ko00280 Valine, leucine and isoleucine degradation;ko00281 Geraniol degradation;ko00310 Lysine degradation;ko00362 Benzoate degradation;ko00380 Tryptophan metabolism;ko00410 beta-Alanine metabolism;ko00640 Propanoate metabolism;ko00650 Butanoate metabolism;ko00903 Limonene and pinene degradation;ko00930 Caprolactam degradation;ko01040 Biosynthesis of unsaturated fat…
1_1132	K10843	ERCC3, XPB	DNA excision repair protein ERCC-3	EC:3.6.4.12	2	ko03022 Basal transcription factors;ko03420 Nucleotide excision repair;
1_1135	K03637	moaC, CNX3	cyclic pyranopterin monophosphate synthase	EC:4.6.1.17	2	ko00790 Folate biosynthesis;ko04122 Sulfur relay system;
1_1137	K03635	MOCS2B, moaE	molybdopterin synthase catalytic subunit	EC:2.8.1.12	2	ko00790 Folate biosynthesis;ko04122 Sulfur relay system;
1_1138	K21687	rpfA	resuscitation-promoting factor RpfA	--	0
1_113	K11610	mabA	beta-ketoacyl ACP reductase	EC:1.1.1.100	0
1_1140	K03639	moaA, CNX2	GTP 3',8-cyclase	EC:4.1.99.22	2	ko00790 Folate biosynthesis;ko04122 Sulfur relay system;
1_1142	K03704	cspA	cold shock protein (beta-ribbon, CspA family)	--	0
1_1143	K07393	ECM4	putative glutathione S-transferase	--	0
1_1150	K12349	ASAH2	neutral ceramidase	EC:3.5.1.23	2	ko00600 Sphingolipid metabolism;ko04071 Sphingolipid signaling pathway;
1_1156	K00831	serC, PSAT1	phosphoserine aminotransferase	EC:2.6.1.52	5	ko00260 Glycine, serine and threonine metabolism;ko00680 Methane metabolism;ko00750 Vitamin B6 metabolism;ko01200 Carbon metabolism;ko01230 Biosynthesis of amino acids;
1_1157	K01265	map	methionyl aminopeptidase	EC:3.4.11.18	0
1_1159	K00528	fpr	ferredoxin--NADP+ reductase	EC:1.18.1.2	0
1_115	K03088	SIG3.2, rpoE	RNA polymerase sigma-70 factor, ECF subfamily	--	0
1_1161	K03811	pnuC	nicotinamide mononucleotide transporter	--	0
1_1163	K16785	ecfT	energy-coupling factor transport system permease protein	--	1	ko02010 ABC transporters;
1_1164	K16786	ecfA1	energy-coupling factor transport system ATP-binding protein	EC:3.6.3.-	1	ko02010 ABC transporters;
1_1165	K16925	ykoE	energy-coupling factor transport system substrate-specific component	--	0
1_1166	K04750	phnB	PhnB protein	--	0
1_1167	K01647	CS, gltA	citrate synthase	EC:2.3.3.1	5	ko00020 Citrate cycle (TCA cycle);ko00630 Glyoxylate and dicarboxylate metabolism;ko01200 Carbon metabolism;ko01210 2-Oxocarboxylic acid metabolism;ko01230 Biosynthesis of amino acids;
1_1168	K00275	pdxH, PNPO	pyridoxamine 5'-phosphate oxidase	EC:1.4.3.5	1	ko00750 Vitamin B6 metabolism;
1_116	K00248	ACADS, bcd	butyryl-CoA dehydrogenase	EC:1.3.8.1	5	ko00071 Fatty acid degradation;ko00280 Valine, leucine and isoleucine degradation;ko00650 Butanoate metabolism;ko01200 Carbon metabolism;ko01212 Fatty acid metabolism;
1_117	K00001	E1.1.1.1, adh	alcohol dehydrogenase	EC:1.1.1.1	9	ko00010 Glycolysis / Gluconeogenesis;ko00071 Fatty acid degradation;ko00350 Tyrosine metabolism;ko00625 Chloroalkane and chloroalkene degradation;ko00626 Naphthalene degradation;ko00830 Retinol metabolism;ko00980 Metabolism of xenobiotics by cytochrome P450;ko00982 Drug metabolism - cytochrome P450;ko01220 Degradation of aromatic compounds;
1_1183	K01647	CS, gltA	citrate synthase	EC:2.3.3.1	5	ko00020 Citrate cycle (TCA cycle);ko00630 Glyoxylate and dicarboxylate metabolism;ko01200 Carbon metabolism;ko01210 2-Oxocarboxylic acid metabolism;ko01230 Biosynthesis of amino acids;
1_118	K07107	ybgC	acyl-CoA thioester hydrolase	EC:3.1.2.-	0
1_1192	K01802	E5.2.1.8	peptidylprolyl isomerase	EC:5.2.1.8	0
1_1193	K16191	K16191, arfA	peptidoglycan-binding protein ArfA	--	0
1_1194	K16192	K16192, arfB	uncharacterized membrane protein ArfB	--	0
1_1196	K07655	prrB	two-component system, OmpR family, sensor histidine kinase PrrB	EC:2.7.13.3	1	ko02020 Two-component system;
1_1197	K07671	prrA	two-component system, OmpR family, response regulator PrrA	--	1	ko02020 Two-component system;
1_1198	K11085	msbA	ATP-binding cassette, subfamily B, bacterial MsbA	EC:3.6.3.-	1	ko02010 ABC transporters;
1_1199	K06147	ABCB-BAC	ATP-binding cassette, subfamily B, bacterial	--	0
1_119	K07107	ybgC	acyl-CoA thioester hydrolase	EC:3.1.2.-	0
1_1200	K06147	ABCB-BAC	ATP-binding cassette, subfamily B, bacterial	--	0
1_1204	K21685	ramA	LuxR family transcriptional regulator, regulator of acetate metabolism	--	0
1_1205	K01895	ACSS, acs	acetyl-CoA synthetase	EC:6.2.1.1	6	ko00010 Glycolysis / Gluconeogenesis;ko00620 Pyruvate metabolism;ko00640 Propanoate metabolism;ko00680 Methane metabolism;ko00720 Carbon fixation pathways in prokaryotes;ko01200 Carbon metabolism;
1_1206	K00666	K00666	fatty-acyl-CoA synthase	EC:6.2.1.-	0
1_1207	K01424	E3.5.1.1, ansA, ansB	L-asparaginase	EC:3.5.1.1	2	ko00250 Alanine, aspartate and glutamate metabolism;ko00460 Cyanoamino acid metabolism;
1_1209	K06996	K06996	uncharacterized protein	--	0
1_1210	K01531	mgtA, mgtB	Mg2+-importing ATPase	EC:3.6.3.2	0
1_1213	K01421	yhgE	putative membrane protein	--	0
1_1215	K01962	accA	acetyl-CoA carboxylase carboxyl transferase subunit alpha	EC:6.4.1.2	6	ko00061 Fatty acid biosynthesis;ko00620 Pyruvate metabolism;ko00640 Propanoate metabolism;ko00720 Carbon fixation pathways in prokaryotes;ko01200 Carbon metabolism;ko01212 Fatty acid metabolism;
1_1216	K01692	paaF, echA	enoyl-CoA hydratase	EC:4.2.1.17	14	ko00071 Fatty acid degradation;ko00280 Valine, leucine and isoleucine degradation;ko00281 Geraniol degradation;ko00310 Lysine degradation;ko00360 Phenylalanine metabolism;ko00362 Benzoate degradation;ko00380 Tryptophan metabolism;ko00410 beta-Alanine metabolism;ko00627 Aminobenzoate degradation;ko00640 Propanoate metabolism;ko00650 Butanoate metabolism;ko00903 Limonene and pinene degradation;ko00…
1_1218	K12952	ctpE	cation-transporting ATPase E	EC:3.6.3.-	0
1_1229	K21672	ord	2,4-diaminopentanoate dehydrogenase	EC:1.4.1.12 1.4.1.26	3	ko00310 Lysine degradation;ko00330 Arginine and proline metabolism;ko00472 D-Arginine and D-ornithine metabolism;
1_122	K00666	K00666	fatty-acyl-CoA synthase	EC:6.2.1.-	0
1_1230	K01897	ACSL, fadD	long-chain acyl-CoA synthetase	EC:6.2.1.3	7	ko00061 Fatty acid biosynthesis;ko00071 Fatty acid degradation;ko01212 Fatty acid metabolism;ko02024 Quorum sensing;ko03320 PPAR signaling pathway;ko04146 Peroxisome;ko04920 Adipocytokine signaling pathway;
1_1231	K00059	fabG	3-oxoacyl-acyl-carrier protein reductase	EC:1.1.1.100	4	ko00061 Fatty acid biosynthesis;ko00780 Biotin metabolism;ko01040 Biosynthesis of unsaturated fatty acids;ko01212 Fatty acid metabolism;
1_1238	K03379	chnB	cyclohexanone monooxygenase	EC:1.14.13.22	2	ko00930 Caprolactam degradation;ko01220 Degradation of aromatic compounds;
1_123	K02066	mlaE, linK	phospholipid/cholesterol/gamma-HCH transport system permease protein	--	1	ko02010 ABC transporters;
1_1247	K06996	K06996	uncharacterized protein	--	0
1_1248	K09705	K09705	uncharacterized protein	--	0
1_124	K02066	mlaE, linK	phospholipid/cholesterol/gamma-HCH transport system permease protein	--	1	ko02010 ABC transporters;
1_1251	K13993	HSP20	HSP20 family protein	--	1	ko04141 Protein processing in endoplasmic reticulum;
1_1252	K18553	cmlR, cmx	MFS transporter, DHA1 family, chloramphenicol resistance protein	--	0
1_1253	K18553	cmlR, cmx	MFS transporter, DHA1 family, chloramphenicol resistance protein	--	0
1_1254	K11159	K11159	carotenoid cleavage dioxygenase	--	0
1_1255	K00626	E2.3.1.9, atoB	acetyl-CoA C-acetyltransferase	EC:2.3.1.9	15	ko00071 Fatty acid degradation;ko00072 Synthesis and degradation of ketone bodies;ko00280 Valine, leucine and isoleucine degradation;ko00310 Lysine degradation;ko00362 Benzoate degradation;ko00380 Tryptophan metabolism;ko00620 Pyruvate metabolism;ko00630 Glyoxylate and dicarboxylate metabolism;ko00640 Propanoate metabolism;ko00650 Butanoate metabolism;ko00720 Carbon fixation pathways in prokaryot…
1_125	K02067	mlaD, linM	phospholipid/cholesterol/gamma-HCH transport system substrate-binding protein	--	1	ko02010 ABC transporters;
1_1266	K06994	K06994	putative drug exporter of the RND superfamily	--	0
1_1269	K05523	hchA	molecular chaperone Hsp31 and glyoxalase 3	EC:4.2.1.130	1	ko00620 Pyruvate metabolism;
1_126	K02067	mlaD, linM	phospholipid/cholesterol/gamma-HCH transport system substrate-binding protein	--	1	ko02010 ABC transporters;
1_1272	K05523	hchA	molecular chaperone Hsp31 and glyoxalase 3	EC:4.2.1.130	1	ko00620 Pyruvate metabolism;
1_1274	K03088	SIG3.2, rpoE	RNA polymerase sigma-70 factor, ECF subfamily	--	0
1_1276	K00574	cfa	cyclopropane-fatty-acyl-phospholipid synthase	EC:2.1.1.79	0
1_1277	K09701	K09701	uncharacterized protein	--	0
1_127	K02067	mlaD, linM	phospholipid/cholesterol/gamma-HCH transport system substrate-binding protein	--	1	ko02010 ABC transporters;
1_1280	K06048	ybdK	carboxylate-amine ligase	EC:6.3.-.-	0
1_1282	K03322	mntH	manganese transport protein	--	0
1_1285	K00215	dapB	4-hydroxy-tetrahydrodipicolinate reductase	EC:1.17.1.8	3	ko00261 Monobactam biosynthesis;ko00300 Lysine biosynthesis;ko01230 Biosynthesis of amino acids;
1_1286	K00076	hdhA	7-alpha-hydroxysteroid dehydrogenase	EC:1.1.1.159	0
1_1289	K10979	ku	DNA end-binding protein Ku	--	1	ko03450 Non-homologous end-joining;
1_128	K02067	mlaD, linM	phospholipid/cholesterol/gamma-HCH transport system substrate-binding protein	--	1	ko02010 ABC transporters;
1_1291	K00375	K00375	GntR family transcriptional regulator / MocR family aminotransferase	--	0
1_1292	K00847	E2.7.1.4, scrK	fructokinase	EC:2.7.1.4	3	ko00051 Fructose and mannose metabolism;ko00500 Starch and sucrose metabolism;ko00520 Amino sugar and nucleotide sugar metabolism;
1_1293	K08095	E3.1.1.74	cutinase	EC:3.1.1.74	0
1_1297	K01971	ligD	bifunctional non-homologous end joining protein LigD	EC:6.5.1.1	1	ko03450 Non-homologous end-joining;
1_1298	K03469	rnhA, RNASEH1	ribonuclease HI	EC:3.1.26.4	1	ko03030 DNA replication;
1_129	K02067	mlaD, linM	phospholipid/cholesterol/gamma-HCH transport system substrate-binding protein	--	1	ko02010 ABC transporters;
1_1301	K00249	ACADM, acd	acyl-CoA dehydrogenase	EC:1.3.8.7	7	ko00071 Fatty acid degradation;ko00280 Valine, leucine and isoleucine degradation;ko00410 beta-Alanine metabolism;ko00640 Propanoate metabolism;ko01200 Carbon metabolism;ko01212 Fatty acid metabolism;ko03320 PPAR signaling pathway;
1_1305	K19577	ydhP	MFS transporter, DHA1 family, inner membrane transport protein	--	0
1_130	K02067	mlaD, linM	phospholipid/cholesterol/gamma-HCH transport system substrate-binding protein	--	1	ko02010 ABC transporters;
1_1310	K13924	cheBR	two-component system, chemotaxis family, CheB/CheR fusion protein	EC:2.1.1.80 3.1.1.61	2	ko02020 Two-component system;ko02030 Bacterial chemotaxis;
1_1312	K03412	cheB	two-component system, chemotaxis family, response regulator CheB	EC:3.1.1.61	2	ko02020 Two-component system;ko02030 Bacterial chemotaxis;
1_1315	K02228	cobF	precorrin-6A synthase	EC:2.1.1.152	1	ko00860 Porphyrin and chlorophyll metabolism;
1_1316	K08972	K08972	putative membrane protein	--	0
1_1318	K10563	mutM, fpg	formamidopyrimidine-DNA glycosylase	EC:3.2.2.23 4.2.99.18	1	ko03410 Base excision repair;
1_131	K18481	mas	Mce-associated membrane protein	--	0
1_1320	K01692	paaF, echA	enoyl-CoA hydratase	EC:4.2.1.17	14	ko00071 Fatty acid degradation;ko00280 Valine, leucine and isoleucine degradation;ko00281 Geraniol degradation;ko00310 Lysine degradation;ko00360 Phenylalanine metabolism;ko00362 Benzoate degradation;ko00380 Tryptophan metabolism;ko00410 beta-Alanine metabolism;ko00627 Aminobenzoate degradation;ko00640 Propanoate metabolism;ko00650 Butanoate metabolism;ko00903 Limonene and pinene degradation;ko00…
1_1324	K13771	nsrR	Rrf2 family transcriptional regulator, nitric oxide-sensitive transcriptional repressor	--	1	ko05132 Salmonella infection;
1_1325	K05916	hmp, YHB1	nitric oxide dioxygenase	EC:1.14.12.17	1	ko05132 Salmonella infection;
1_1326	K02913	RP-L33, MRPL33, rpmG	large subunit ribosomal protein L33	--	1	ko03010 Ribosome;
1_132	K18481	mas	Mce-associated membrane protein	--	0
1_1330	K03073	secE	preprotein translocase subunit SecE	--	3	ko02024 Quorum sensing;ko03060 Protein export;ko03070 Bacterial secretion system;
1_1331	K02601	nusG	transcriptional antiterminator NusG	--	0
1_1332	K02867	RP-L11, MRPL11, rplK	large subunit ribosomal protein L11	--	1	ko03010 Ribosome;
1_1333	K02863	RP-L1, MRPL1, rplA	large subunit ribosomal protein L1	--	1	ko03010 Ribosome;
1_1334	K03088	SIG3.2, rpoE	RNA polymerase sigma-70 factor, ECF subfamily	--	0
1_1336	K00574	cfa	cyclopropane-fatty-acyl-phospholipid synthase	EC:2.1.1.79	0
1_1337	K00574	cfa	cyclopropane-fatty-acyl-phospholipid synthase	EC:2.1.1.79	0
1_1339	K03688	ubiB, aarF	ubiquinone biosynthesis protein	--	0
1_133	K18481	mas	Mce-associated membrane protein	--	0
1_1348	K00645	fabD	acyl-carrier-protein S-malonyltransferase	EC:2.3.1.39	2	ko00061 Fatty acid biosynthesis;ko01212 Fatty acid metabolism;
1_1349	K00845	glk	glucokinase	EC:2.7.1.2	7	ko00010 Glycolysis / Gluconeogenesis;ko00052 Galactose metabolism;ko00500 Starch and sucrose metabolism;ko00520 Amino sugar and nucleotide sugar metabolism;ko00521 Streptomycin biosynthesis;ko00524 Neomycin, kanamycin and gentamicin biosynthesis;ko01200 Carbon metabolism;
1_134	K18481	mas	Mce-associated membrane protein	--	0
1_1350	K00845	glk	glucokinase	EC:2.7.1.2	7	ko00010 Glycolysis / Gluconeogenesis;ko00052 Galactose metabolism;ko00500 Starch and sucrose metabolism;ko00520 Amino sugar and nucleotide sugar metabolism;ko00521 Streptomycin biosynthesis;ko00524 Neomycin, kanamycin and gentamicin biosynthesis;ko01200 Carbon metabolism;
1_1352	K02864	RP-L10, MRPL10, rplJ	large subunit ribosomal protein L10	--	1	ko03010 Ribosome;
1_1353	K02935	RP-L7, MRPL12, rplL	large subunit ribosomal protein L7/L12	--	1	ko03010 Ribosome;
1_1354	K02065	mlaF, linL, mkl	phospholipid/cholesterol/gamma-HCH transport system ATP-binding protein	--	1	ko02010 ABC transporters;
1_1356	K03043	rpoB	DNA-directed RNA polymerase subunit beta	EC:2.7.7.6	3	ko00230 Purine metabolism;ko00240 Pyrimidine metabolism;ko03020 RNA polymerase;
1_1357	K03046	rpoC	DNA-directed RNA polymerase subunit beta'	EC:2.7.7.6	3	ko00230 Purine metabolism;ko00240 Pyrimidine metabolism;ko03020 RNA polymerase;
1_1359	K01151	nfo	deoxyribonuclease IV	EC:3.1.21.2	1	ko03410 Base excision repair;
1_1361	K09456	aidB	putative acyl-CoA dehydrogenase	--	0
1_1362	K01692	paaF, echA	enoyl-CoA hydratase	EC:4.2.1.17	14	ko00071 Fatty acid degradation;ko00280 Valine, leucine and isoleucine degradation;ko00281 Geraniol degradation;ko00310 Lysine degradation;ko00360 Phenylalanine metabolism;ko00362 Benzoate degradation;ko00380 Tryptophan metabolism;ko00410 beta-Alanine metabolism;ko00627 Aminobenzoate degradation;ko00640 Propanoate metabolism;ko00650 Butanoate metabolism;ko00903 Limonene and pinene degradation;ko00…
1_1363	K02616	paaX	phenylacetic acid degradation operon negative regulatory protein	--	0
1_1364	K01692	paaF, echA	enoyl-CoA hydratase	EC:4.2.1.17	14	ko00071 Fatty acid degradation;ko00280 Valine, leucine and isoleucine degradation;ko00281 Geraniol degradation;ko00310 Lysine degradation;ko00360 Phenylalanine metabolism;ko00362 Benzoate degradation;ko00380 Tryptophan metabolism;ko00410 beta-Alanine metabolism;ko00627 Aminobenzoate degradation;ko00640 Propanoate metabolism;ko00650 Butanoate metabolism;ko00903 Limonene and pinene degradation;ko00…
1_1370	K02950	RP-S12, MRPS12, rpsL	small subunit ribosomal protein S12	--	1	ko03010 Ribosome;
1_1371	K02992	RP-S7, MRPS7, rpsG	small subunit ribosomal protein S7	--	1	ko03010 Ribosome;
1_1372	K02355	fusA, GFM, EFG	elongation factor G	--	0
1_1373	K02358	tuf, TUFM	elongation factor Tu	--	0
1_1378	K03294	TC.APA	basic amino acid/polyamine antiporter, APA family	--	0
1_1379	K00819	rocD, OAT	ornithine--oxo-acid transaminase	EC:2.6.1.13	1	ko00330 Arginine and proline metabolism;
1_1382	K00529	hcaD	3-phenylpropionate/trans-cinnamate dioxygenase ferredoxin reductase component	EC:1.18.1.3	3	ko00071 Fatty acid degradation;ko00360 Phenylalanine metabolism;ko01220 Degradation of aromatic compounds;
1_1384	K03088	SIG3.2, rpoE	RNA polymerase sigma-70 factor, ECF subfamily	--	0
1_138	K07483	K07483	transposase	--	0
1_1390	K00101	E1.1.2.3, lldD	L-lactate dehydrogenase (cytochrome)	EC:1.1.2.3	1	ko00620 Pyruvate metabolism;
1_1391	K01470	E3.5.2.10	creatinine amidohydrolase	EC:3.5.2.10	1	ko00330 Arginine and proline metabolism;
1_1396	K00517	E1.14.-.-			5	ko00363 Bisphenol degradation;ko00624 Polycyclic aromatic hydrocarbon degradation;ko00627 Aminobenzoate degradation;ko00903 Limonene and pinene degradation;ko00945 Stilbenoid, diarylheptanoid and gingerol biosynthesis;
1_1397	K03929	pnbA	para-nitrobenzyl esterase	EC:3.1.1.-	0
1_1398	K03929	pnbA	para-nitrobenzyl esterase	EC:3.1.1.-	0
1_13	K03767	PPIA	peptidyl-prolyl cis-trans isomerase A (cyclophilin A)	EC:5.2.1.8	1	ko01503 Cationic antimicrobial peptide (CAMP) resistance;
1_1400	K02946	RP-S10, MRPS10, rpsJ	small subunit ribosomal protein S10	--	1	ko03010 Ribosome;
1_1401	K02906	RP-L3, MRPL3, rplC	large subunit ribosomal protein L3	--	1	ko03010 Ribosome;
1_1402	K02926	RP-L4, MRPL4, rplD	large subunit ribosomal protein L4	--	1	ko03010 Ribosome;
1_1403	K02892	RP-L23, MRPL23, rplW	large subunit ribosomal protein L23	--	1	ko03010 Ribosome;
1_1404	K02886	RP-L2, MRPL2, rplB	large subunit ribosomal protein L2	--	1	ko03010 Ribosome;
1_1405	K02965	RP-S19, rpsS	small subunit ribosomal protein S19	--	1	ko03010 Ribosome;
1_1406	K02890	RP-L22, MRPL22, rplV	large subunit ribosomal protein L22	--	1	ko03010 Ribosome;
1_1407	K02982	RP-S3, rpsC	small subunit ribosomal protein S3	--	1	ko03010 Ribosome;
1_1408	K02878	RP-L16, MRPL16, rplP	large subunit ribosomal protein L16	--	1	ko03010 Ribosome;
1_1409	K02904	RP-L29, rpmC	large subunit ribosomal protein L29	--	1	ko03010 Ribosome;
1_1410	K02961	RP-S17, MRPS17, rpsQ	small subunit ribosomal protein S17	--	1	ko03010 Ribosome;
1_1411	K01130	E3.1.6.1, aslA	arylsulfatase	EC:3.1.6.1	2	ko00140 Steroid hormone biosynthesis;ko00600 Sphingolipid metabolism;
1_1413	K03556	malT	LuxR family transcriptional regulator, maltose regulon positive regulatory protein	--	0
1_1423	K01130	E3.1.6.1, aslA	arylsulfatase	EC:3.1.6.1	2	ko00140 Steroid hormone biosynthesis;ko00600 Sphingolipid metabolism;
1_1426	K02874	RP-L14, MRPL14, rplN	large subunit ribosomal protein L14	--	1	ko03010 Ribosome;
1_1427	K02895	RP-L24, MRPL24, rplX	large subunit ribosomal protein L24	--	1	ko03010 Ribosome;
1_1428	K02931	RP-L5, MRPL5, rplE	large subunit ribosomal protein L5	--	1	ko03010 Ribosome;
1_1429	K02954	RP-S14, MRPS14, rpsN	small subunit ribosomal protein S14	--	1	ko03010 Ribosome;
1_1430	K02994	RP-S8, rpsH	small subunit ribosomal protein S8	--	1	ko03010 Ribosome;
1_1431	K02933	RP-L6, MRPL6, rplF	large subunit ribosomal protein L6	--	1	ko03010 Ribosome;
1_1432	K02881	RP-L18, MRPL18, rplR	large subunit ribosomal protein L18	--	1	ko03010 Ribosome;
1_1433	K02988	RP-S5, MRPS5, rpsE	small subunit ribosomal protein S5	--	1	ko03010 Ribosome;
1_1434	K02907	RP-L30, MRPL30, rpmD	large subunit ribosomal protein L30	--	1	ko03010 Ribosome;
1_1435	K02876	RP-L15, MRPL15, rplO	large subunit ribosomal protein L15	--	1	ko03010 Ribosome;
1_1437	K04773	sppA	protease IV	EC:3.4.21.-	0
1_1438	K03762	proP	MFS transporter, MHS family, proline/betaine transporter	--	0
1_1443	K03076	secY	preprotein translocase subunit SecY	--	3	ko02024 Quorum sensing;ko03060 Protein export;ko03070 Bacterial secretion system;
1_1444	K00939	adk, AK	adenylate kinase	EC:2.7.4.3	2	ko00230 Purine metabolism;ko00730 Thiamine metabolism;
1_1445	K01265	map	methionyl aminopeptidase	EC:3.4.11.18	0
1_1446	K03088	SIG3.2, rpoE	RNA polymerase sigma-70 factor, ECF subfamily	--	0
1_1449	K01652	E2.2.1.6L, ilvB, ilvG, ilvI	acetolactate synthase I/II/III large subunit	EC:2.2.1.6	6	ko00290 Valine, leucine and isoleucine biosynthesis;ko00650 Butanoate metabolism;ko00660 C5-Branched dibasic acid metabolism;ko00770 Pantothenate and CoA biosynthesis;ko01210 2-Oxocarboxylic acid metabolism;ko01230 Biosynthesis of amino acids;
1_1451	K00648	fabH	3-oxoacyl-acyl-carrier-protein synthase III	EC:2.3.1.180	2	ko00061 Fatty acid biosynthesis;ko01212 Fatty acid metabolism;
1_1452	K00817	hisC	histidinol-phosphate aminotransferase	EC:2.6.1.9	7	ko00340 Histidine metabolism;ko00350 Tyrosine metabolism;ko00360 Phenylalanine metabolism;ko00400 Phenylalanine, tyrosine and tryptophan biosynthesis;ko00401 Novobiocin biosynthesis;ko00960 Tropane, piperidine and pyridine alkaloid biosynthesis;ko01230 Biosynthesis of amino acids;
1_145	K00464	diox1	all-trans-8'-apo-beta-carotenal 15,15'-oxygenase	EC:1.13.11.75	0
1_1460	K00020	mmsB, HIBADH	3-hydroxyisobutyrate dehydrogenase	EC:1.1.1.31	1	ko00280 Valine, leucine and isoleucine degradation;
1_1461	K00257	E1.3.99.-			1	ko00281 Geraniol degradation;
1_1462	K00140	mmsA, iolA, ALDH6A1	malonate-semialdehyde dehydrogenase (acetylating) / methylmalonate-semialdehyde dehydrogenase	EC:1.2.1.18 1.2.1.27	5	ko00280 Valine, leucine and isoleucine degradation;ko00410 beta-Alanine metabolism;ko00562 Inositol phosphate metabolism;ko00640 Propanoate metabolism;ko01200 Carbon metabolism;
1_1463	K07140	K07140	uncharacterized protein	--	0
1_1467	K16907	K16907	fluoroquinolone transport system ATP-binding protein	EC:3.6.3.-	1	ko02010 ABC transporters;
1_1468	K16906	K16906	fluoroquinolone transport system permease protein	--	1	ko02010 ABC transporters;
1_1469	K16905	K16905	fluoroquinolone transport system permease protein	--	1	ko02010 ABC transporters;
1_1473	K01426	E3.5.1.4, amiE	amidase	EC:3.5.1.4	5	ko00330 Arginine and proline metabolism;ko00360 Phenylalanine metabolism;ko00380 Tryptophan metabolism;ko00627 Aminobenzoate degradation;ko00643 Styrene degradation;
1_1475	K11939	rhtA	inner membrane transporter RhtA	--	0
1_1477	K01266	dmpA, dap	D-aminopeptidase	EC:3.4.11.19	0
1_1479	K01790	rfbC, rmlC	dTDP-4-dehydrorhamnose 3,5-epimerase	EC:5.1.3.13	2	ko00521 Streptomycin biosynthesis;ko00523 Polyketide sugar unit biosynthesis;
1_147	K01167	E3.1.27.3	ribonuclease T1	EC:3.1.27.3	0
1_1480	K01710	E4.2.1.46, rfbB, rffG	dTDP-glucose 4,6-dehydratase	EC:4.2.1.46	4	ko00521 Streptomycin biosynthesis;ko00523 Polyketide sugar unit biosynthesis;ko00525 Acarbose and validamycin biosynthesis;ko01055 Biosynthesis of vancomycin group antibiotics;
1_1484	K00384	trxB	thioredoxin reductase (NADPH)	EC:1.8.1.9	2	ko00240 Pyrimidine metabolism;ko00450 Selenocompound metabolism;
1_1485	K02016	ABC.FEV.S	iron complex transport system substrate-binding protein	--	1	ko02010 ABC transporters;
1_1487	K02013	ABC.FEV.A	iron complex transport system ATP-binding protein	EC:3.6.3.34	1	ko02010 ABC transporters;
1_1490	K07192	FLOT	flotillin	--	1	ko04910 Insulin signaling pathway;
1_1492	K02518	infA	translation initiation factor IF-1	--	0
1_1493	K02952	RP-S13, rpsM	small subunit ribosomal protein S13	--	1	ko03010 Ribosome;
1_1494	K02948	RP-S11, MRPS11, rpsK	small subunit ribosomal protein S11	--	1	ko03010 Ribosome;
1_1495	K02986	RP-S4, rpsD	small subunit ribosomal protein S4	--	1	ko03010 Ribosome;
1_1496	K03040	rpoA	DNA-directed RNA polymerase subunit alpha	EC:2.7.7.6	3	ko00230 Purine metabolism;ko00240 Pyrimidine metabolism;ko03020 RNA polymerase;
1_1497	K02879	RP-L17, MRPL17, rplQ	large subunit ribosomal protein L17	--	1	ko03010 Ribosome;
1_1498	K06173	truA, PUS1	tRNA pseudouridine38-40 synthase	EC:5.4.99.12	0
1_1499	K06173	truA, PUS1	tRNA pseudouridine38-40 synthase	EC:5.4.99.12	0
1_1500	K08095	E3.1.1.74	cutinase	EC:3.1.1.74	0
1_1501	K08095	E3.1.1.74	cutinase	EC:3.1.1.74	0
1_1502	K08095	E3.1.1.74	cutinase	EC:3.1.1.74	0
1_1506	K14743	mycP	membrane-anchored mycosin MYCP	EC:3.4.21.-	0
1_1508	K03466	ftsK, spoIIIE	DNA segregation ATPase FtsK/SpoIIIE, S-DNA-T family	--	0
1_1512	K11927	rhlE	ATP-dependent RNA helicase RhlE	EC:3.6.4.13	1	ko03018 RNA degradation;
1_1514	K00138	aldB	aldehyde dehydrogenase	EC:1.2.1.-	2	ko00010 Glycolysis / Gluconeogenesis;ko00620 Pyruvate metabolism;
1_1515	K16238	eat, eutP	ethanolamine permease	--	0
1_1516	K03735	eutB	ethanolamine ammonia-lyase large subunit	EC:4.3.1.7	1	ko00564 Glycerophospholipid metabolism;
1_1517	K03736	eutC	ethanolamine ammonia-lyase small subunit	EC:4.3.1.7	1	ko00564 Glycerophospholipid metabolism;
1_1520	K02871	RP-L13, MRPL13, rplM	large subunit ribosomal protein L13	--	1	ko03010 Ribosome;
1_1521	K02996	RP-S9, MRPS9, rpsI	small subunit ribosomal protein S9	--	1	ko03010 Ribosome;
1_1523	K07483	K07483	transposase	--	0
1_1526	K03431	glmM	phosphoglucosamine mutase	EC:5.4.2.10	1	ko00520 Amino sugar and nucleotide sugar metabolism;
1_1529	K15982	kshA	3-ketosteroid 9alpha-monooxygenase subunit A	EC:1.14.13.142	1	ko00984 Steroid degradation;
1_152	K03701	uvrA	excinuclease ABC subunit A	--	1	ko03420 Nucleotide excision repair;
1_1537	K02045	cysA	sulfate transport system ATP-binding protein	EC:3.6.3.25	2	ko00920 Sulfur metabolism;ko02010 ABC transporters;
1_1538	K02051	ABC.SN.S	NitT/TauT family transport system substrate-binding protein	--	0
1_1539	K02050	ABC.SN.P	NitT/TauT family transport system permease protein	--	0
1_1540	K00135	gabD	succinate-semialdehyde dehydrogenase / glutarate-semialdehyde dehydrogenase	EC:1.2.1.16 1.2.1.79 1.2.1.20	5	ko00250 Alanine, aspartate and glutamate metabolism;ko00310 Lysine degradation;ko00350 Tyrosine metabolism;ko00650 Butanoate metabolism;ko00760 Nicotinate and nicotinamide metabolism;
1_1541	K03863	vanB	vanillate monooxygenase ferredoxin subunit	--	1	ko00627 Aminobenzoate degradation;
1_1542	K07010	K07010	putative glutamine amidotransferase	--	0
1_1543	K07010	K07010	putative glutamine amidotransferase	--	0
1_1544	K02030	ABC.PA.S	polar amino acid transport system substrate-binding protein	--	0
1_1545	K00528	fpr	ferredoxin--NADP+ reductase	EC:1.18.1.2	0
1_1550	K07250	gabT	4-aminobutyrate aminotransferase / (S)-3-amino-2-methylpropionate transaminase	EC:2.6.1.19 2.6.1.22	5	ko00250 Alanine, aspartate and glutamate metabolism;ko00280 Valine, leucine and isoleucine degradation;ko00410 beta-Alanine metabolism;ko00640 Propanoate metabolism;ko00650 Butanoate metabolism;
1_1551	K00252	GCDH, gcdH	glutaryl-CoA dehydrogenase	EC:1.3.8.6	4	ko00071 Fatty acid degradation;ko00310 Lysine degradation;ko00362 Benzoate degradation;ko00380 Tryptophan metabolism;
1_1552	K00128	ALDH	aldehyde dehydrogenase (NAD+)	EC:1.2.1.3	14	ko00010 Glycolysis / Gluconeogenesis;ko00053 Ascorbate and aldarate metabolism;ko00071 Fatty acid degradation;ko00280 Valine, leucine and isoleucine degradation;ko00310 Lysine degradation;ko00330 Arginine and proline metabolism;ko00340 Histidine metabolism;ko00380 Tryptophan metabolism;ko00410 beta-Alanine metabolism;ko00561 Glycerolipid metabolism;ko00620 Pyruvate metabolism;ko00625 Chloroalkane…
1_1553	K07749	frc	formyl-CoA transferase	EC:2.8.3.16	0
1_1554	K00059	fabG	3-oxoacyl-acyl-carrier protein reductase	EC:1.1.1.100	4	ko00061 Fatty acid biosynthesis;ko00780 Biotin metabolism;ko01040 Biosynthesis of unsaturated fatty acids;ko01212 Fatty acid metabolism;
1_1556	K00820	glmS, GFPT	glucosamine--fructose-6-phosphate aminotransferase (isomerizing)	EC:2.6.1.16	3	ko00250 Alanine, aspartate and glutamate metabolism;ko00520 Amino sugar and nucleotide sugar metabolism;ko04931 Insulin resistance;
1_1558	K07006	K07006	uncharacterized protein	--	0
1_1562	K00375	K00375	GntR family transcriptional regulator / MocR family aminotransferase	--	0
1_1563	K17758	nnr	ADP-dependent NAD(P)H-hydrate dehydratase	EC:4.2.1.136	0
1_1564	K01580	E4.1.1.15, gadB, gadA, GAD	glutamate decarboxylase	EC:4.1.1.15	7	ko00250 Alanine, aspartate and glutamate metabolism;ko00410 beta-Alanine metabolism;ko00430 Taurine and hypotaurine metabolism;ko00650 Butanoate metabolism;ko02024 Quorum sensing;ko04727 GABAergic synapse;ko04940 Type I diabetes mellitus;
1_1565	K01775	alr	alanine racemase	EC:5.1.1.1	2	ko00473 D-Alanine metabolism;ko01502 Vancomycin resistance;
1_1567	K06925	tsaE	tRNA threonylcarbamoyladenosine biosynthesis protein TsaE	--	0
1_1569	K03789	rimI	ribosomal-protein-alanine N-acetyltransferase	EC:2.3.1.128	0
1_156	K06911	K06911	uncharacterized protein	--	0
1_1570	K01409	KAE1, tsaD, QRI7	N6-L-threonylcarbamoyladenine synthase	EC:2.3.1.234	0
1_1573	K04078	groES, HSPE1	chaperonin GroES	--	0
1_1574	K04077	groEL, HSPD1	chaperonin GroEL	--	5	ko03018 RNA degradation;ko04212 Longevity regulating pathway - worm;ko04940 Type I diabetes mellitus;ko05134 Legionellosis;ko05152 Tuberculosis;
1_1584	K06889	K06889	uncharacterized protein	--	0
1_1585	K03088	SIG3.2, rpoE	RNA polymerase sigma-70 factor, ECF subfamily	--	0
1_1587	K18955	whiB1_2_3_4	WhiB family transcriptional regulator, redox-sensing transcriptional regulator	--	0
1_1589	K03088	SIG3.2, rpoE	RNA polymerase sigma-70 factor, ECF subfamily	--	0
1_1592	K00088	IMPDH, guaB	IMP dehydrogenase	EC:1.1.1.205	2	ko00230 Purine metabolism;ko00983 Drug metabolism - other enzymes;
1_1593	K00088	IMPDH, guaB	IMP dehydrogenase	EC:1.1.1.205	2	ko00230 Purine metabolism;ko00983 Drug metabolism - other enzymes;
1_1594	K03333	choD	cholesterol oxidase	EC:1.1.3.6	1	ko00984 Steroid degradation;
1_1595	K02039	phoU	phosphate transport system protein	--	0
1_1598	K01421	yhgE	putative membrane protein	--	0
1_1599	K03119	tauD	taurine dioxygenase	EC:1.14.11.17	2	ko00430 Taurine and hypotaurine metabolism;ko00920 Sulfur metabolism;
1_159	K00121	frmA, ADH5, adhC	S-(hydroxymethyl)glutathione dehydrogenase / alcohol dehydrogenase	EC:1.1.1.284 1.1.1.1	12	ko00010 Glycolysis / Gluconeogenesis;ko00071 Fatty acid degradation;ko00350 Tyrosine metabolism;ko00625 Chloroalkane and chloroalkene degradation;ko00626 Naphthalene degradation;ko00680 Methane metabolism;ko00830 Retinol metabolism;ko00980 Metabolism of xenobiotics by cytochrome P450;ko00982 Drug metabolism - cytochrome P450;ko01200 Carbon metabolism;ko01220 Degradation of aromatic compounds;ko05…
1_1601	K03781	katE, CAT, catB, srpA	catalase	EC:1.11.1.6	11	ko00380 Tryptophan metabolism;ko00630 Glyoxylate and dicarboxylate metabolism;ko01200 Carbon metabolism;ko04011 MAPK signaling pathway - yeast;ko04016 MAPK signaling pathway - plant;ko04068 FoxO signaling pathway;ko04146 Peroxisome;ko04211 Longevity regulating pathway;ko04212 Longevity regulating pathway - worm;ko04213 Longevity regulating pathway - multiple species;ko05014 Amyotrophic lateral sc…
1_1604	K01951	guaA, GMPS	GMP synthase (glutamine-hydrolysing)	EC:6.3.5.2	2	ko00230 Purine metabolism;ko00983 Drug metabolism - other enzymes;
1_1608	K08677	K08677	kumamolisin	--	0
1_1612	K14161	imuB	protein ImuB	--	0
1_1615	K07124	K07124	uncharacterized protein	--	0
1_1621	K14162	dnaE2	error-prone DNA polymerase	EC:2.7.7.7	0
1_1628	K03929	pnbA	para-nitrobenzyl esterase	EC:3.1.1.-	0
1_162	K03088	SIG3.2, rpoE	RNA polymerase sigma-70 factor, ECF subfamily	--	0
1_1636	K14189	dltE	uncharacterized oxidoreductase	EC:1.-.-.-	0
1_163	K01054	MGLL	acylglycerol lipase	EC:3.1.1.23	3	ko00561 Glycerolipid metabolism;ko04723 Retrograde endocannabinoid signaling;ko04923 Regulation of lipolysis in adipocytes;
1_1647	K01304	pcp	pyroglutamyl-peptidase	EC:3.4.19.3	0
1_1648	K05714	mhpC	2-hydroxy-6-oxonona-2,4-dienedioate hydrolase	EC:3.7.1.14	2	ko00360 Phenylalanine metabolism;ko01220 Degradation of aromatic compounds;
1_1649	K16049	hsaC	3,4-dihydroxy-9,10-secoandrosta-1,3,5(10)-triene-9,17-dione 4,5-dioxygenase	EC:1.13.11.25	2	ko00984 Steroid degradation;ko01220 Degradation of aromatic compounds;
1_164	K06889	K06889	uncharacterized protein	--	0
1_1652	K05708	hcaE, hcaA1	3-phenylpropionate/trans-cinnamate dioxygenase subunit alpha	EC:1.14.12.19	2	ko00360 Phenylalanine metabolism;ko01220 Degradation of aromatic compounds;
1_1654	K16047	hsaA	3-hydroxy-9,10-secoandrosta-1,3,5(10)-triene-9,17-dione monooxygenase	EC:1.14.14.12	1	ko00984 Steroid degradation;
1_1656	K00299	ssuE	FMN reductase	EC:1.5.1.38	2	ko00740 Riboflavin metabolism;ko00920 Sulfur metabolism;
1_1658	K02554	mhpD	2-keto-4-pentenoate hydratase	EC:4.2.1.80	5	ko00360 Phenylalanine metabolism;ko00362 Benzoate degradation;ko00621 Dioxin degradation;ko00622 Xylene degradation;ko01220 Degradation of aromatic compounds;
1_1659	K04073	mhpF	acetaldehyde dehydrogenase	EC:1.2.1.10	7	ko00360 Phenylalanine metabolism;ko00362 Benzoate degradation;ko00620 Pyruvate metabolism;ko00621 Dioxin degradation;ko00622 Xylene degradation;ko00650 Butanoate metabolism;ko01220 Degradation of aromatic compounds;
1_1660	K01666	mhpE	4-hydroxy 2-oxovalerate aldolase	EC:4.1.3.39	5	ko00360 Phenylalanine metabolism;ko00362 Benzoate degradation;ko00621 Dioxin degradation;ko00622 Xylene degradation;ko01220 Degradation of aromatic compounds;
1_1662	K01426	E3.5.1.4, amiE	amidase	EC:3.5.1.4	5	ko00330 Arginine and proline metabolism;ko00360 Phenylalanine metabolism;ko00380 Tryptophan metabolism;ko00627 Aminobenzoate degradation;ko00643 Styrene degradation;
1_1669	K03216	trmL, cspR	tRNA (cytidine/uridine-2'-O-)-methyltransferase	EC:2.1.1.207	0
1_1671	K07131	K07131	uncharacterized protein	--	0
1_1673	K06945	K06945	uncharacterized protein	--	0
1_1675	K21397	K21397	ABC transport system ATP-binding/permease protein	--	0
1_1679	K01491	folD	methylenetetrahydrofolate dehydrogenase (NADP+) / methenyltetrahydrofolate cyclohydrolase	EC:1.5.1.5 3.5.4.9	3	ko00670 One carbon pool by folate;ko00720 Carbon fixation pathways in prokaryotes;ko01200 Carbon metabolism;
1_1681	K00561	ermC, ermA	23S rRNA (adenine-N6)-dimethyltransferase	EC:2.1.1.184	0
1_1685	K05712	mhpA	3-(3-hydroxy-phenyl)propionate hydroxylase	EC:1.14.13.127	2	ko00360 Phenylalanine metabolism;ko01220 Degradation of aromatic compounds;
1_1689	K00641	metX	homoserine O-acetyltransferase	EC:2.3.1.31	1	ko00270 Cysteine and methionine metabolism;
1_1690	K01740	metY	O-acetylhomoserine (thiol)-lyase	EC:2.5.1.49	1	ko00270 Cysteine and methionine metabolism;
1_1691	K00031	IDH1, IDH2, icd	isocitrate dehydrogenase	EC:1.1.1.42	7	ko00020 Citrate cycle (TCA cycle);ko00480 Glutathione metabolism;ko00720 Carbon fixation pathways in prokaryotes;ko01200 Carbon metabolism;ko01210 2-Oxocarboxylic acid metabolism;ko01230 Biosynthesis of amino acids;ko04146 Peroxisome;
1_1693	K01142	E3.1.11.2, xthA	exodeoxyribonuclease III	EC:3.1.11.2	1	ko03410 Base excision repair;
1_1696	K01867	WARS, trpS	tryptophanyl-tRNA synthetase	EC:6.1.1.2	1	ko00970 Aminoacyl-tRNA biosynthesis;
1_1697	K07058	K07058	membrane protein	--	0
1_1698	K11741	sugE	quaternary ammonium compound-resistance protein SugE	--	0
1_1699	K00459	ncd2, npd	nitronate monooxygenase	EC:1.13.12.16	1	ko00910 Nitrogen metabolism;
1_1703	K07258	dacC, dacA, dacD	D-alanyl-D-alanine carboxypeptidase (penicillin-binding protein 5/6)	EC:3.4.16.4	1	ko00550 Peptidoglycan biosynthesis;
1_1709	K03718	asnC	Lrp/AsnC family transcriptional regulator, regulator for asnA, asnC and gidA	--	0
1_1710	K00130	betB, gbsA	betaine-aldehyde dehydrogenase	EC:1.2.1.8	1	ko00260 Glycine, serine and threonine metabolism;
1_1713	K02055	ABC.SP.S	putative spermidine/putrescine transport system substrate-binding protein	--	1	ko02024 Quorum sensing;
1_1714	K02054	ABC.SP.P1	putative spermidine/putrescine transport system permease protein	--	1	ko02024 Quorum sensing;
1_1715	K02053	ABC.SP.P	putative spermidine/putrescine transport system permease protein	--	1	ko02024 Quorum sensing;
1_1716	K02052	ABC.SP.A	putative spermidine/putrescine transport system ATP-binding protein	--	1	ko02024 Quorum sensing;
1_1718	K06995	K06995	uncharacterized protein	--	0
1_1719	K03088	SIG3.2, rpoE	RNA polymerase sigma-70 factor, ECF subfamily	--	0
1_1720	K07006	K07006	uncharacterized protein	--	0
1_1721	K12343	SRD5A1	3-oxo-5-alpha-steroid 4-dehydrogenase 1	EC:1.3.1.22	1	ko00140 Steroid hormone biosynthesis;
1_1723	K00240	sdhB, frdB	succinate dehydrogenase / fumarate reductase, iron-sulfur subunit	EC:1.3.5.1 1.3.5.4	5	ko00020 Citrate cycle (TCA cycle);ko00190 Oxidative phosphorylation;ko00650 Butanoate metabolism;ko00720 Carbon fixation pathways in prokaryotes;ko01200 Carbon metabolism;
1_1724	K00239	sdhA, frdA	succinate dehydrogenase / fumarate reductase, flavoprotein subunit	EC:1.3.5.1 1.3.5.4	6	ko00020 Citrate cycle (TCA cycle);ko00190 Oxidative phosphorylation;ko00650 Butanoate metabolism;ko00720 Carbon fixation pathways in prokaryotes;ko01200 Carbon metabolism;ko05134 Legionellosis;
1_1725	K00242	sdhD, frdD	succinate dehydrogenase / fumarate reductase, membrane anchor subunit	--	5	ko00020 Citrate cycle (TCA cycle);ko00190 Oxidative phosphorylation;ko00650 Butanoate metabolism;ko00720 Carbon fixation pathways in prokaryotes;ko01200 Carbon metabolism;
1_1726	K00241	sdhC, frdC	succinate dehydrogenase / fumarate reductase, cytochrome b subunit	--	5	ko00020 Citrate cycle (TCA cycle);ko00190 Oxidative phosphorylation;ko00650 Butanoate metabolism;ko00720 Carbon fixation pathways in prokaryotes;ko01200 Carbon metabolism;
1_1727	K01489	cdd, CDA	cytidine deaminase	EC:3.5.4.5	2	ko00240 Pyrimidine metabolism;ko00983 Drug metabolism - other enzymes;
1_1728	K00758	deoA, TYMP	thymidine phosphorylase	EC:2.4.2.4	3	ko00240 Pyrimidine metabolism;ko00983 Drug metabolism - other enzymes;ko05219 Bladder cancer;
1_1729	K01488	add, ADA	adenosine deaminase	EC:3.5.4.4	2	ko00230 Purine metabolism;ko05340 Primary immunodeficiency;
1_1735	K18335	K18335	2-keto-3-deoxy-L-fuconate dehydrogenase	EC:1.1.1.-	1	ko00051 Fructose and mannose metabolism;
1_1736	K03088	SIG3.2, rpoE	RNA polymerase sigma-70 factor, ECF subfamily	--	0
1_1737	K00761	upp, UPRT	uracil phosphoribosyltransferase	EC:2.4.2.9	1	ko00240 Pyrimidine metabolism;
1_1739	K01840	manB	phosphomannomutase	EC:5.4.2.8	2	ko00051 Fructose and mannose metabolism;ko00520 Amino sugar and nucleotide sugar metabolism;
1_173	K00632	fadA, fadI	acetyl-CoA acyltransferase	EC:2.3.1.16	7	ko00071 Fatty acid degradation;ko00280 Valine, leucine and isoleucine degradation;ko00281 Geraniol degradation;ko00362 Benzoate degradation;ko00592 alpha-Linolenic acid metabolism;ko00642 Ethylbenzene degradation;ko01212 Fatty acid metabolism;
1_1742	K03783	punA, PNP	purine-nucleoside phosphorylase	EC:2.4.2.1	3	ko00230 Purine metabolism;ko00240 Pyrimidine metabolism;ko00760 Nicotinate and nicotinamide metabolism;
1_1744	K01436	K01436	amidohydrolase	EC:3.5.1.-	0
1_1748	K00382	DLD, lpd, pdhD	dihydrolipoamide dehydrogenase	EC:1.8.1.4	8	ko00010 Glycolysis / Gluconeogenesis;ko00020 Citrate cycle (TCA cycle);ko00260 Glycine, serine and threonine metabolism;ko00280 Valine, leucine and isoleucine degradation;ko00620 Pyruvate metabolism;ko00630 Glyoxylate and dicarboxylate metabolism;ko00640 Propanoate metabolism;ko01200 Carbon metabolism;
1_1750	K00111	glpA, glpD	glycerol-3-phosphate dehydrogenase	EC:1.1.5.3	1	ko00564 Glycerophospholipid metabolism;
1_1751	K06177	rluA	tRNA pseudouridine32 synthase / 23S rRNA pseudouridine746 synthase	EC:5.4.99.28 5.4.99.29	0
1_1757	K00508	E1.14.19.3	linoleoyl-CoA desaturase	EC:1.14.19.3	1	ko00591 Linoleic acid metabolism;
1_1758	K03823	pat	phosphinothricin acetyltransferase	EC:2.3.1.183	1	ko00440 Phosphonate and phosphinate metabolism;
1_1761	K05522	nei	endonuclease VIII	EC:3.2.2.- 4.2.99.18	1	ko03410 Base excision repair;
1_1763	K03724	lhr	ATP-dependent helicase Lhr and Lhr-like helicase	EC:3.6.4.-	0
1_1765	K00493	E1.14.14.1	unspecific monooxygenase	EC:1.14.14.1	3	ko00071 Fatty acid degradation;ko00380 Tryptophan metabolism;ko00627 Aminobenzoate degradation;
1_1770	K03088	SIG3.2, rpoE	RNA polymerase sigma-70 factor, ECF subfamily	--	0
1_1773	K00128	ALDH	aldehyde dehydrogenase (NAD+)	EC:1.2.1.3	14	ko00010 Glycolysis / Gluconeogenesis;ko00053 Ascorbate and aldarate metabolism;ko00071 Fatty acid degradation;ko00280 Valine, leucine and isoleucine degradation;ko00310 Lysine degradation;ko00330 Arginine and proline metabolism;ko00340 Histidine metabolism;ko00380 Tryptophan metabolism;ko00410 beta-Alanine metabolism;ko00561 Glycerolipid metabolism;ko00620 Pyruvate metabolism;ko00625 Chloroalkane…
1_1774	K03719	lrp	Lrp/AsnC family transcriptional regulator, leucine-responsive regulatory protein	--	0
1_1775	K03918	lat	L-lysine 6-transaminase	EC:2.6.1.36	0
1_177	K00257	E1.3.99.-			1	ko00281 Geraniol degradation;
1_1787	K00012	UGDH, ugd	UDPglucose 6-dehydrogenase	EC:1.1.1.22	3	ko00040 Pentose and glucuronate interconversions;ko00053 Ascorbate and aldarate metabolism;ko00520 Amino sugar and nucleotide sugar metabolism;
1_17	K01664	pabA	para-aminobenzoate synthetase component II	EC:2.6.1.85	1	ko00790 Folate biosynthesis;
1_1803	K03090	SIG3.3.2, sigB	RNA polymerase sigma-B factor	--	0
1_1805	K19190	nboR	nicotine blue oxidoreductase	EC:1.1.1.328	1	ko00760 Nicotinate and nicotinamide metabolism;
1_1806	K00024	mdh	malate dehydrogenase	EC:1.1.1.37	8	ko00020 Citrate cycle (TCA cycle);ko00270 Cysteine and methionine metabolism;ko00620 Pyruvate metabolism;ko00630 Glyoxylate and dicarboxylate metabolism;ko00680 Methane metabolism;ko00710 Carbon fixation in photosynthetic organisms;ko00720 Carbon fixation pathways in prokaryotes;ko01200 Carbon metabolism;
1_1808	K11263	bccA	acetyl-CoA/propionyl-CoA carboxylase, biotin carboxylase, biotin carboxyl carrier protein	EC:6.4.1.2 6.4.1.3 6.3.4.14	7	ko00061 Fatty acid biosynthesis;ko00280 Valine, leucine and isoleucine degradation;ko00620 Pyruvate metabolism;ko00630 Glyoxylate and dicarboxylate metabolism;ko00640 Propanoate metabolism;ko01200 Carbon metabolism;ko01212 Fatty acid metabolism;
1_1810	K02426	sufE	cysteine desulfuration protein SufE	--	0
1_1811	K01011	TST, MPST, sseA	thiosulfate/3-mercaptopyruvate sulfurtransferase	EC:2.8.1.1 2.8.1.2	3	ko00270 Cysteine and methionine metabolism;ko00920 Sulfur metabolism;ko04122 Sulfur relay system;
1_1815	K06287	maf	septum formation protein	--	0
1_1817	K01966	PCCB, pccB	propionyl-CoA carboxylase beta chain	EC:6.4.1.3	4	ko00280 Valine, leucine and isoleucine degradation;ko00630 Glyoxylate and dicarboxylate metabolism;ko00640 Propanoate metabolism;ko01200 Carbon metabolism;
1_181	K02066	mlaE, linK	phospholipid/cholesterol/gamma-HCH transport system permease protein	--	1	ko02010 ABC transporters;
1_1821	K00666	K00666	fatty-acyl-CoA synthase	EC:6.2.1.-	0
1_1823	K15982	kshA	3-ketosteroid 9alpha-monooxygenase subunit A	EC:1.14.13.142	1	ko00984 Steroid degradation;
1_1824	K03524	birA	BirA family transcriptional regulator, biotin operon repressor / biotin-acetyl-CoA-carboxylase ligase	EC:6.3.4.15	1	ko00780 Biotin metabolism;
1_1827	K01589	purK	5-(carboxyamino)imidazole ribonucleotide synthase	EC:6.3.4.18	1	ko00230 Purine metabolism;
1_1828	K01588	purE	5-(carboxyamino)imidazole ribonucleotide mutase	EC:5.4.99.18	1	ko00230 Purine metabolism;
1_182	K02067	mlaD, linM	phospholipid/cholesterol/gamma-HCH transport system substrate-binding protein	--	1	ko02010 ABC transporters;
1_1830	K00257	E1.3.99.-			1	ko00281 Geraniol degradation;
1_1833	K00067	rfbD, rmlD	dTDP-4-dehydrorhamnose reductase	EC:1.1.1.133	2	ko00521 Streptomycin biosynthesis;ko00523 Polyketide sugar unit biosynthesis;
1_1834	K16870	wbbL	N-acetylglucosaminyl-diphospho-decaprenol L-rhamnosyltransferase	EC:2.4.1.289	0
1_1835	K00966	GMPP	mannose-1-phosphate guanylyltransferase	EC:2.7.7.13	2	ko00051 Fructose and mannose metabolism;ko00520 Amino sugar and nucleotide sugar metabolism;
1_1838	K12234	cofE, fbiB	coenzyme F420-0:L-glutamate ligase / coenzyme F420-1:gamma-L-glutamate ligase	EC:6.3.2.31 6.3.2.34	1	ko00680 Methane metabolism;
1_1839	K11212	cofD	LPPG:FO 2-phospho-L-lactate transferase	EC:2.7.8.28	1	ko00680 Methane metabolism;
1_1840	K18955	whiB1_2_3_4	WhiB family transcriptional regulator, redox-sensing transcriptional regulator	--	0
1_1843	K01840	manB	phosphomannomutase	EC:5.4.2.8	2	ko00051 Fructose and mannose metabolism;ko00520 Amino sugar and nucleotide sugar metabolism;
1_1845	K01809	manA, MPI	mannose-6-phosphate isomerase	EC:5.3.1.8	2	ko00051 Fructose and mannose metabolism;ko00520 Amino sugar and nucleotide sugar metabolism;
1_1849	K03294	TC.APA	basic amino acid/polyamine antiporter, APA family	--	0
1_1850	K00496	alkB1_2	alkane 1-monooxygenase	EC:1.14.15.3	2	ko00071 Fatty acid degradation;ko00930 Caprolactam degradation;
1_1854	K01251	E3.3.1.1, ahcY	adenosylhomocysteinase	EC:3.3.1.1	1	ko00270 Cysteine and methionine metabolism;
1_1859	K13527	mpa	proteasome-associated ATPase	--	1	ko03050 Proteasome;
1_185	K02067	mlaD, linM	phospholipid/cholesterol/gamma-HCH transport system substrate-binding protein	--	1	ko02010 ABC transporters;
1_1862	K00943	tmk, DTYMK	dTMP kinase	EC:2.7.4.9	1	ko00240 Pyrimidine metabolism;
1_1863	K07670	mtrA	two-component system, OmpR family, response regulator MtrA	--	1	ko02020 Two-component system;
1_1864	K07654	mtrB	two-component system, OmpR family, sensor histidine kinase MtrB	EC:2.7.13.3	1	ko02020 Two-component system;
1_1868	K03070	secA	preprotein translocase subunit SecA	--	3	ko02024 Quorum sensing;ko03060 Protein export;ko03070 Bacterial secretion system;
1_186	K02067	mlaD, linM	phospholipid/cholesterol/gamma-HCH transport system substrate-binding protein	--	1	ko02010 ABC transporters;
1_1870	K02471	yddA	putative ATP-binding cassette transporter	--	1	ko02010 ABC transporters;
1_1871	K00635	E2.3.1.20	diacylglycerol O-acyltransferase	EC:2.3.1.20	1	ko00561 Glycerolipid metabolism;
1_1872	K02168	betT, betS	choline/glycine/proline betaine transport protein	--	0
1_1878	K06949	rsgA, engC	ribosome biogenesis GTPase / thiamine phosphate phosphatase	EC:3.6.1.- 3.1.3.100	1	ko00730 Thiamine metabolism;
1_1879	K00800	aroA	3-phosphoshikimate 1-carboxyvinyltransferase	EC:2.5.1.19	2	ko00400 Phenylalanine, tyrosine and tryptophan biosynthesis;ko01230 Biosynthesis of amino acids;
1_1881	K07320	prmB	ribosomal protein L3 glutamine methyltransferase	EC:2.1.1.298	0
1_1883	K15866	paaG	2-(1,2-epoxy-1,2-dihydrophenyl)acetyl-CoA isomerase	EC:5.3.3.18	1	ko00360 Phenylalanine metabolism;
1_1886	K13775	atuG	citronellol/citronellal dehydrogenase	--	1	ko00281 Geraniol degradation;
1_188	K18481	mas	Mce-associated membrane protein	--	0
1_1893	K03976	ybaK, ebsC	Cys-tRNA(Pro)/Cys-tRNA(Cys) deacylase	EC:3.1.1.-	0
1_1894	K03088	SIG3.2, rpoE	RNA polymerase sigma-70 factor, ECF subfamily	--	0
1_1898	K00936	E2.7.3.-			0
1_1899	K18955	whiB1_2_3_4	WhiB family transcriptional regulator, redox-sensing transcriptional regulator	--	0
1_18	K12132	prkC, stkP	eukaryotic-like serine/threonine-protein kinase	EC:2.7.11.1	0
1_1901	K09858	K09858	SEC-C motif domain protein	--	0
1_1902	K03786	aroQ, qutE	3-dehydroquinate dehydratase II	EC:4.2.1.10	2	ko00400 Phenylalanine, tyrosine and tryptophan biosynthesis;ko01230 Biosynthesis of amino acids;
1_1905	K02361	entC	isochorismate synthase	EC:5.4.4.2	2	ko00130 Ubiquinone and other terpenoid-quinone biosynthesis;ko01053 Biosynthesis of siderophore group nonribosomal peptides;
1_1906	K15634	gpmB	probable phosphoglycerate mutase	EC:5.4.2.12	5	ko00010 Glycolysis / Gluconeogenesis;ko00260 Glycine, serine and threonine metabolism;ko00680 Methane metabolism;ko01200 Carbon metabolism;ko01230 Biosynthesis of amino acids;
1_1907	K03496	parA, soj	chromosome partitioning protein	--	0
1_1910	K05592	deaD, cshA	ATP-dependent RNA helicase DeaD	EC:3.6.4.13	1	ko03018 RNA degradation;
1_1916	K11996	MOCS3, UBA4	adenylyltransferase and sulfurtransferase	EC:2.7.7.80 2.8.1.11	1	ko04122 Sulfur relay system;
1_1919	K19311	lipV	lipase	EC:3.1.1.-	0
1_1921	K03657	uvrD, pcrA	DNA helicase II / ATP-dependent DNA helicase PcrA	EC:3.6.4.12	2	ko03420 Nucleotide excision repair;ko03430 Mismatch repair;
1_1924	K10716	kch, trkA, mthK, pch	voltage-gated potassium channel	--	0
1_1925	K03426	E3.6.1.22, NUDT12, nudC	NAD+ diphosphatase	EC:3.6.1.22	2	ko00760 Nicotinate and nicotinamide metabolism;ko04146 Peroxisome;
1_1926	K18917	mrx1	mycoredoxin	EC:1.20.4.3	0
1_192	K00059	fabG	3-oxoacyl-acyl-carrier protein reductase	EC:1.1.1.100	4	ko00061 Fatty acid biosynthesis;ko00780 Biotin metabolism;ko01040 Biosynthesis of unsaturated fatty acids;ko01212 Fatty acid metabolism;
1_1932	K01628	fucA	L-fuculose-phosphate aldolase	EC:4.1.2.17	1	ko00051 Fructose and mannose metabolism;
1_1933	K01714	dapA	4-hydroxy-tetrahydrodipicolinate synthase	EC:4.3.3.7	3	ko00261 Monobactam biosynthesis;ko00300 Lysine biosynthesis;ko01230 Biosynthesis of amino acids;
1_1937	K03657	uvrD, pcrA	DNA helicase II / ATP-dependent DNA helicase PcrA	EC:3.6.4.12	2	ko03420 Nucleotide excision repair;ko03430 Mismatch repair;
1_1939	K18958	whiB7	WhiB family transcriptional regulator, redox-sensing transcriptional regulator	--	0
1_1943	K07177	K07177	Lon-like protease	--	1	ko02024 Quorum sensing;
1_1944	K09118	K09118	uncharacterized protein	--	0
1_194	K00666	K00666	fatty-acyl-CoA synthase	EC:6.2.1.-	0
1_1950	K18926	lmrB	MFS transporter, DHA2 family, lincomycin resistance protein	--	0
1_1953	K09684	pucR	purine catabolism regulatory protein	--	0
1_1954	K00252	GCDH, gcdH	glutaryl-CoA dehydrogenase	EC:1.3.8.6	4	ko00071 Fatty acid degradation;ko00310 Lysine degradation;ko00362 Benzoate degradation;ko00380 Tryptophan metabolism;
1_1957	K18553	cmlR, cmx	MFS transporter, DHA1 family, chloramphenicol resistance protein	--	0
1_1960	K00344	qor, CRYZ	NADPH2:quinone reductase	EC:1.6.5.5	0
1_1961	K00055	E1.1.1.90	aryl-alcohol dehydrogenase	EC:1.1.1.90	5	ko00350 Tyrosine metabolism;ko00360 Phenylalanine metabolism;ko00622 Xylene degradation;ko00623 Toluene degradation;ko01220 Degradation of aromatic compounds;
1_1963	K00274	MAO, aofH	monoamine oxidase	EC:1.4.3.4	13	ko00260 Glycine, serine and threonine metabolism;ko00330 Arginine and proline metabolism;ko00340 Histidine metabolism;ko00350 Tyrosine metabolism;ko00360 Phenylalanine metabolism;ko00380 Tryptophan metabolism;ko00950 Isoquinoline alkaloid biosynthesis;ko00982 Drug metabolism - cytochrome P450;ko04726 Serotonergic synapse;ko04728 Dopaminergic synapse;ko05030 Cocaine addiction;ko05031 Amphetamine a…
1_1965	K00517	E1.14.-.-			5	ko00363 Bisphenol degradation;ko00624 Polycyclic aromatic hydrocarbon degradation;ko00627 Aminobenzoate degradation;ko00903 Limonene and pinene degradation;ko00945 Stilbenoid, diarylheptanoid and gingerol biosynthesis;
1_196	K22445	ald	4,4'-diapolycopenoate synthase	EC:1.2.99.10	0
1_1977	K00343	nuoN	NADH-quinone oxidoreductase subunit N	EC:1.6.5.3	1	ko00190 Oxidative phosphorylation;
1_1978	K00342	nuoM	NADH-quinone oxidoreductase subunit M	EC:1.6.5.3	1	ko00190 Oxidative phosphorylation;
1_1979	K00341	nuoL	NADH-quinone oxidoreductase subunit L	EC:1.6.5.3	1	ko00190 Oxidative phosphorylation;
1_1980	K00340	nuoK	NADH-quinone oxidoreductase subunit K	EC:1.6.5.3	1	ko00190 Oxidative phosphorylation;
1_1981	K00339	nuoJ	NADH-quinone oxidoreductase subunit J	EC:1.6.5.3	1	ko00190 Oxidative phosphorylation;
1_1982	K00338	nuoI	NADH-quinone oxidoreductase subunit I	EC:1.6.5.3	1	ko00190 Oxidative phosphorylation;
1_1983	K00337	nuoH	NADH-quinone oxidoreductase subunit H	EC:1.6.5.3	1	ko00190 Oxidative phosphorylation;
1_1984	K00336	nuoG	NADH-quinone oxidoreductase subunit G	EC:1.6.5.3	1	ko00190 Oxidative phosphorylation;
1_1985	K00335	nuoF	NADH-quinone oxidoreductase subunit F	EC:1.6.5.3	1	ko00190 Oxidative phosphorylation;
1_1986	K00334	nuoE	NADH-quinone oxidoreductase subunit E	EC:1.6.5.3	1	ko00190 Oxidative phosphorylation;
1_1987	K00333	nuoD	NADH-quinone oxidoreductase subunit D	EC:1.6.5.3	1	ko00190 Oxidative phosphorylation;
1_1988	K00332	nuoC	NADH-quinone oxidoreductase subunit C	EC:1.6.5.3	1	ko00190 Oxidative phosphorylation;
1_1989	K00331	nuoB	NADH-quinone oxidoreductase subunit B	EC:1.6.5.3	1	ko00190 Oxidative phosphorylation;
1_1990	K00330	nuoA	NADH-quinone oxidoreductase subunit A	EC:1.6.5.3	1	ko00190 Oxidative phosphorylation;
1_1997	K00257	E1.3.99.-			1	ko00281 Geraniol degradation;
1_1999	K01640	E4.1.3.4, HMGCL, hmgL	hydroxymethylglutaryl-CoA lyase	EC:4.1.3.4	5	ko00072 Synthesis and degradation of ketone bodies;ko00280 Valine, leucine and isoleucine degradation;ko00281 Geraniol degradation;ko00650 Butanoate metabolism;ko04146 Peroxisome;
1_19	K08884	K08884	serine/threonine protein kinase, bacterial	EC:2.7.11.1	0
1_1	K02313	dnaA	chromosomal replication initiator protein	--	2	ko02020 Two-component system;ko04112 Cell cycle - Caulobacter;
1_2000	K07749	frc	formyl-CoA transferase	EC:2.8.3.16	0
1_2002	K00451	HGD, hmgA	homogentisate 1,2-dioxygenase	EC:1.13.11.5	2	ko00350 Tyrosine metabolism;ko00643 Styrene degradation;
1_2003	K05520	pfpI	protease I	EC:3.2.-.-	0
1_2005	K01118	acpD, azoR	FMN-dependent NADH-azoreductase	EC:1.7.-.-	0
1_2007	K18851	fbp	diacylglycerol O-acyltransferase / trehalose O-mycolyltransferase	EC:2.3.1.20 2.3.1.122	1	ko00561 Glycerolipid metabolism;
1_2009	K00249	ACADM, acd	acyl-CoA dehydrogenase	EC:1.3.8.7	7	ko00071 Fatty acid degradation;ko00280 Valine, leucine and isoleucine degradation;ko00410 beta-Alanine metabolism;ko00640 Propanoate metabolism;ko01200 Carbon metabolism;ko01212 Fatty acid metabolism;ko03320 PPAR signaling pathway;
1_2010	K00257	E1.3.99.-			1	ko00281 Geraniol degradation;
1_2013	K05602	hisN	histidinol-phosphatase	EC:3.1.3.15	2	ko00340 Histidine metabolism;ko01230 Biosynthesis of amino acids;
1_2015	K00528	fpr	ferredoxin--NADP+ reductase	EC:1.18.1.2	0
1_2016	K02836	prfB	peptide chain release factor 2	--	0
1_2017	K03442	mscS	small conductance mechanosensitive channel	--	0
1_2019	K09812	ftsE	cell division transport system ATP-binding protein	--	1	ko02010 ABC transporters;
1_201	K00249	ACADM, acd	acyl-CoA dehydrogenase	EC:1.3.8.7	7	ko00071 Fatty acid degradation;ko00280 Valine, leucine and isoleucine degradation;ko00410 beta-Alanine metabolism;ko00640 Propanoate metabolism;ko01200 Carbon metabolism;ko01212 Fatty acid metabolism;ko03320 PPAR signaling pathway;
1_2020	K09811	ftsX	cell division transport system permease protein	--	1	ko02010 ABC transporters;
1_2021	K03664	smpB	SsrA-binding protein	--	0
1_2025	K08095	E3.1.1.74	cutinase	EC:3.1.1.74	0
1_2027	K01687	ilvD	dihydroxy-acid dehydratase	EC:4.2.1.9	4	ko00290 Valine, leucine and isoleucine biosynthesis;ko00770 Pantothenate and CoA biosynthesis;ko01210 2-Oxocarboxylic acid metabolism;ko01230 Biosynthesis of amino acids;
1_2029	K06994	K06994	putative drug exporter of the RND superfamily	--	0
1_2040	K04093	pheA1	chorismate mutase	EC:5.4.99.5	2	ko00400 Phenylalanine, tyrosine and tryptophan biosynthesis;ko01230 Biosynthesis of amino acids;
1_2043	K02803	PTS-Nag-EIIB, nagE	PTS system, N-acetylglucosamine-specific IIB component	EC:2.7.1.193	2	ko00520 Amino sugar and nucleotide sugar metabolism;ko02060 Phosphotransferase system (PTS);
1_2045	K02564	nagB, GNPDA	glucosamine-6-phosphate deaminase	EC:3.5.99.6	1	ko00520 Amino sugar and nucleotide sugar metabolism;
1_2046	K01443	nagA, AMDHD2	N-acetylglucosamine-6-phosphate deacetylase	EC:3.5.1.25	1	ko00520 Amino sugar and nucleotide sugar metabolism;
1_2050	K21992	mbtK	lysine N-acyltransferase	EC:2.3.1.-	0
1_2051	K00257	E1.3.99.-			1	ko00281 Geraniol degradation;
1_2052	K01909	mbtM	long-chain-fatty-acid--acyl-carrier-protein ligase	EC:6.2.1.20	1	ko00071 Fatty acid degradation;
1_2053	K02078	acpP	acyl carrier protein	--	1	ko00061 Fatty acid biosynthesis;
1_2055	K06199	crcB	CrcB protein	--	0
1_2056	K06199	crcB	CrcB protein	--	0
1_2057	K01835	pgm	phosphoglucomutase	EC:5.4.2.2	7	ko00010 Glycolysis / Gluconeogenesis;ko00030 Pentose phosphate pathway;ko00052 Galactose metabolism;ko00230 Purine metabolism;ko00500 Starch and sucrose metabolism;ko00520 Amino sugar and nucleotide sugar metabolism;ko00521 Streptomycin biosynthesis;
1_2063	K03321	TC.SULP	sulfate permease, SulP family	--	0
1_2064	K11105	cvrA, nhaP2	cell volume regulation protein A	--	0
1_2065	K03499	trkA, ktrA	trk system potassium uptake protein	--	0
1_2067	K04794	PTH2	peptidyl-tRNA hydrolase, PTH2 family	EC:3.1.1.29	0
1_2073	K04095	fic	cell filamentation protein	--	0
1_2074	K07182	K07182	CBS domain-containing protein	--	0
1_2076	K09967	K09967	uncharacterized protein	--	0
1_2077	K09967	K09967	uncharacterized protein	--	0
1_2078	K01941	E6.3.4.6	urea carboxylase	EC:6.3.4.6	2	ko00220 Arginine biosynthesis;ko00791 Atrazine degradation;
1_2079	K01457	E3.5.1.54, atzF	allophanate hydrolase	EC:3.5.1.54	2	ko00220 Arginine biosynthesis;ko00791 Atrazine degradation;
1_2081	K00528	fpr	ferredoxin--NADP+ reductase	EC:1.18.1.2	0
1_2086	K22108	kstR2	TetR/AcrR family transcriptional regulator, cholesterol catabolism regulator	--	0
1_2092	K01433	purU	formyltetrahydrofolate deformylase	EC:3.5.1.10	2	ko00630 Glyoxylate and dicarboxylate metabolism;ko00670 One carbon pool by folate;
1_2098	K06446	DCAA	acyl-CoA dehydrogenase	EC:1.3.99.-	1	ko00930 Caprolactam degradation;
1_2099	K00059	fabG	3-oxoacyl-acyl-carrier protein reductase	EC:1.1.1.100	4	ko00061 Fatty acid biosynthesis;ko00780 Biotin metabolism;ko01040 Biosynthesis of unsaturated fatty acids;ko01212 Fatty acid metabolism;
1_209	K01796	E5.1.99.4, AMACR, mcr	alpha-methylacyl-CoA racemase	EC:5.1.99.4	2	ko00120 Primary bile acid biosynthesis;ko04146 Peroxisome;
1_20	K05364	E2.4.1.129	peptidoglycan glycosyltransferase	EC:2.4.1.129	1	ko00550 Peptidoglycan biosynthesis;
1_2100	K00626	E2.3.1.9, atoB	acetyl-CoA C-acetyltransferase	EC:2.3.1.9	15	ko00071 Fatty acid degradation;ko00072 Synthesis and degradation of ketone bodies;ko00280 Valine, leucine and isoleucine degradation;ko00310 Lysine degradation;ko00362 Benzoate degradation;ko00380 Tryptophan metabolism;ko00620 Pyruvate metabolism;ko00630 Glyoxylate and dicarboxylate metabolism;ko00640 Propanoate metabolism;ko00650 Butanoate metabolism;ko00720 Carbon fixation pathways in prokaryot…
1_2101	K00248	ACADS, bcd	butyryl-CoA dehydrogenase	EC:1.3.8.1	5	ko00071 Fatty acid degradation;ko00280 Valine, leucine and isoleucine degradation;ko00650 Butanoate metabolism;ko01200 Carbon metabolism;ko01212 Fatty acid metabolism;
1_2103	K07749	frc	formyl-CoA transferase	EC:2.8.3.16	0
1_2113	K15866	paaG	2-(1,2-epoxy-1,2-dihydrophenyl)acetyl-CoA isomerase	EC:5.3.3.18	1	ko00360 Phenylalanine metabolism;
1_2116	K00626	E2.3.1.9, atoB	acetyl-CoA C-acetyltransferase	EC:2.3.1.9	15	ko00071 Fatty acid degradation;ko00072 Synthesis and degradation of ketone bodies;ko00280 Valine, leucine and isoleucine degradation;ko00310 Lysine degradation;ko00362 Benzoate degradation;ko00380 Tryptophan metabolism;ko00620 Pyruvate metabolism;ko00630 Glyoxylate and dicarboxylate metabolism;ko00640 Propanoate metabolism;ko00650 Butanoate metabolism;ko00720 Carbon fixation pathways in prokaryot…
1_2123	K01692	paaF, echA	enoyl-CoA hydratase	EC:4.2.1.17	14	ko00071 Fatty acid degradation;ko00280 Valine, leucine and isoleucine degradation;ko00281 Geraniol degradation;ko00310 Lysine degradation;ko00360 Phenylalanine metabolism;ko00362 Benzoate degradation;ko00380 Tryptophan metabolism;ko00410 beta-Alanine metabolism;ko00627 Aminobenzoate degradation;ko00640 Propanoate metabolism;ko00650 Butanoate metabolism;ko00903 Limonene and pinene degradation;ko00…
1_2125	K01714	dapA	4-hydroxy-tetrahydrodipicolinate synthase	EC:4.3.3.7	3	ko00261 Monobactam biosynthesis;ko00300 Lysine biosynthesis;ko01230 Biosynthesis of amino acids;
1_2128	K00666	K00666	fatty-acyl-CoA synthase	EC:6.2.1.-	0
1_2137	K00128	ALDH	aldehyde dehydrogenase (NAD+)	EC:1.2.1.3	14	ko00010 Glycolysis / Gluconeogenesis;ko00053 Ascorbate and aldarate metabolism;ko00071 Fatty acid degradation;ko00280 Valine, leucine and isoleucine degradation;ko00310 Lysine degradation;ko00330 Arginine and proline metabolism;ko00340 Histidine metabolism;ko00380 Tryptophan metabolism;ko00410 beta-Alanine metabolism;ko00561 Glycerolipid metabolism;ko00620 Pyruvate metabolism;ko00625 Chloroalkane…
1_2141	K00154	E1.2.1.68	coniferyl-aldehyde dehydrogenase	EC:1.2.1.68	0
1_2142	K00666	K00666	fatty-acyl-CoA synthase	EC:6.2.1.-	0
1_2148	K03379	chnB	cyclohexanone monooxygenase	EC:1.14.13.22	2	ko00930 Caprolactam degradation;ko01220 Degradation of aromatic compounds;
1_214	K00059	fabG	3-oxoacyl-acyl-carrier protein reductase	EC:1.1.1.100	4	ko00061 Fatty acid biosynthesis;ko00780 Biotin metabolism;ko01040 Biosynthesis of unsaturated fatty acids;ko01212 Fatty acid metabolism;
1_2160	K06200	cstA	carbon starvation protein	--	0
1_2161	K10747	LIG1	DNA ligase 1	EC:6.5.1.1 6.5.1.6 6.5.1.7	4	ko03030 DNA replication;ko03410 Base excision repair;ko03420 Nucleotide excision repair;ko03430 Mismatch repair;
1_2162	K09117	K09117	uncharacterized protein	--	0
1_2164	K00156	poxB	pyruvate dehydrogenase (quinone)	EC:1.2.5.1	1	ko00620 Pyruvate metabolism;
1_2168	K07090	K07090	uncharacterized protein	--	0
1_2170	K00517	E1.14.-.-			5	ko00363 Bisphenol degradation;ko00624 Polycyclic aromatic hydrocarbon degradation;ko00627 Aminobenzoate degradation;ko00903 Limonene and pinene degradation;ko00945 Stilbenoid, diarylheptanoid and gingerol biosynthesis;
1_2173	K02346	DPO4, dinB	DNA polymerase IV	EC:2.7.7.7	0
1_2174	K02346	DPO4, dinB	DNA polymerase IV	EC:2.7.7.7	0
1_2176	K19784	chrR	chromate reductase	--	0
1_2177	K06191	nrdH	glutaredoxin-like protein NrdH	--	0
1_2178	K03647	nrdI	protein involved in ribonucleotide reduction	--	0
1_2179	K00525	E1.17.4.1A, nrdA, nrdE	ribonucleoside-diphosphate reductase alpha chain	EC:1.17.4.1	2	ko00230 Purine metabolism;ko00240 Pyrimidine metabolism;
1_2194	K03088	SIG3.2, rpoE	RNA polymerase sigma-70 factor, ECF subfamily	--	0
1_2195	K03088	SIG3.2, rpoE	RNA polymerase sigma-70 factor, ECF subfamily	--	0
1_2199	K21401	menJ	menaquinone-9 beta-reductase	EC:1.3.99.38	0
1_21	K03588	ftsW, spoVE	cell division protein FtsW	--	1	ko04112 Cell cycle - Caulobacter;
1_2202	K00526	E1.17.4.1B, nrdB, nrdF	ribonucleoside-diphosphate reductase beta chain	EC:1.17.4.1	2	ko00230 Purine metabolism;ko00240 Pyrimidine metabolism;
1_2204	K20938	ladA	long-chain alkane monooxygenase	EC:1.14.14.28	0
1_2206	K13979	yahK	uncharacterized zinc-type alcohol dehydrogenase-like protein	EC:1.-.-.-	0
1_2208	K02016	ABC.FEV.S	iron complex transport system substrate-binding protein	--	1	ko02010 ABC transporters;
1_2209	K02274	coxA	cytochrome c oxidase subunit I	EC:1.9.3.1	1	ko00190 Oxidative phosphorylation;
1_2210	K01079	serB, PSPH	phosphoserine phosphatase	EC:3.1.3.3	4	ko00260 Glycine, serine and threonine metabolism;ko00680 Methane metabolism;ko01200 Carbon metabolism;ko01230 Biosynthesis of amino acids;
1_2214	K02013	ABC.FEV.A	iron complex transport system ATP-binding protein	EC:3.6.3.34	1	ko02010 ABC transporters;
1_2215	K02013	ABC.FEV.A	iron complex transport system ATP-binding protein	EC:3.6.3.34	1	ko02010 ABC transporters;
1_2217	K01692	paaF, echA	enoyl-CoA hydratase	EC:4.2.1.17	14	ko00071 Fatty acid degradation;ko00280 Valine, leucine and isoleucine degradation;ko00281 Geraniol degradation;ko00310 Lysine degradation;ko00360 Phenylalanine metabolism;ko00362 Benzoate degradation;ko00380 Tryptophan metabolism;ko00410 beta-Alanine metabolism;ko00627 Aminobenzoate degradation;ko00640 Propanoate metabolism;ko00650 Butanoate metabolism;ko00903 Limonene and pinene degradation;ko00…
1_2226	K16150	K16150	glycogen synthase	EC:2.4.1.11	1	ko00500 Starch and sucrose metabolism;
1_2227	K16149	K16149	1,4-alpha-glucan branching enzyme	EC:2.4.1.18	1	ko00500 Starch and sucrose metabolism;
1_2229	K03521	fixA, etfB	electron transfer flavoprotein beta subunit	--	0
1_2230	K03522	fixB, etfA	electron transfer flavoprotein alpha subunit	--	0
1_2236	K04487	iscS, NFS1	cysteine desulfurase	EC:2.8.1.7	2	ko00730 Thiamine metabolism;ko04122 Sulfur relay system;
1_2237	K00566	mnmA, trmU	tRNA-uridine 2-sulfurtransferase	EC:2.8.1.13	1	ko04122 Sulfur relay system;
1_2243	K01972	E6.5.1.2, ligA, ligB	DNA ligase (NAD+)	EC:6.5.1.2	4	ko03030 DNA replication;ko03410 Base excision repair;ko03420 Nucleotide excision repair;ko03430 Mismatch repair;
1_2250	K02435	gatC, GATC	aspartyl-tRNA(Asn)/glutamyl-tRNA(Gln) amidotransferase subunit C	EC:6.3.5.6 6.3.5.7	1	ko00970 Aminoacyl-tRNA biosynthesis;
1_2251	K02433	gatA, QRSL1	aspartyl-tRNA(Asn)/glutamyl-tRNA(Gln) amidotransferase subunit A	EC:6.3.5.6 6.3.5.7	1	ko00970 Aminoacyl-tRNA biosynthesis;
1_2252	K00850	pfkA, PFK	6-phosphofructokinase 1	EC:2.7.1.11	10	ko00010 Glycolysis / Gluconeogenesis;ko00030 Pentose phosphate pathway;ko00051 Fructose and mannose metabolism;ko00052 Galactose metabolism;ko00680 Methane metabolism;ko01200 Carbon metabolism;ko01230 Biosynthesis of amino acids;ko03018 RNA degradation;ko04152 AMPK signaling pathway;ko05230 Central carbon metabolism in cancer;
1_2256	K02434	gatB, PET112	aspartyl-tRNA(Asn)/glutamyl-tRNA(Gln) amidotransferase subunit B	EC:6.3.5.6 6.3.5.7	1	ko00970 Aminoacyl-tRNA biosynthesis;
1_2259	K15977	K15977	putative oxidoreductase	--	0
1_2261	K01652	E2.2.1.6L, ilvB, ilvG, ilvI	acetolactate synthase I/II/III large subunit	EC:2.2.1.6	6	ko00290 Valine, leucine and isoleucine biosynthesis;ko00650 Butanoate metabolism;ko00660 C5-Branched dibasic acid metabolism;ko00770 Pantothenate and CoA biosynthesis;ko01210 2-Oxocarboxylic acid metabolism;ko01230 Biosynthesis of amino acids;
1_2262	K01653	E2.2.1.6S, ilvH, ilvN	acetolactate synthase I/III small subunit	EC:2.2.1.6	6	ko00290 Valine, leucine and isoleucine biosynthesis;ko00650 Butanoate metabolism;ko00660 C5-Branched dibasic acid metabolism;ko00770 Pantothenate and CoA biosynthesis;ko01210 2-Oxocarboxylic acid metabolism;ko01230 Biosynthesis of amino acids;
1_2263	K00053	ilvC	ketol-acid reductoisomerase	EC:1.1.1.86	4	ko00290 Valine, leucine and isoleucine biosynthesis;ko00770 Pantothenate and CoA biosynthesis;ko01210 2-Oxocarboxylic acid metabolism;ko01230 Biosynthesis of amino acids;
1_2266	K03809	wrbA	NAD(P)H dehydrogenase (quinone)	EC:1.6.5.2	1	ko00130 Ubiquinone and other terpenoid-quinone biosynthesis;
1_2267	K03809	wrbA	NAD(P)H dehydrogenase (quinone)	EC:1.6.5.2	1	ko00130 Ubiquinone and other terpenoid-quinone biosynthesis;
1_2269	K00058	serA, PHGDH	D-3-phosphoglycerate dehydrogenase	EC:1.1.1.95	4	ko00260 Glycine, serine and threonine metabolism;ko00680 Methane metabolism;ko01200 Carbon metabolism;ko01230 Biosynthesis of amino acids;
1_226	K07497	K07497	putative transposase	--	0
1_2270	K00052	leuB, IMDH	3-isopropylmalate dehydrogenase	EC:1.1.1.85	4	ko00290 Valine, leucine and isoleucine biosynthesis;ko00660 C5-Branched dibasic acid metabolism;ko01210 2-Oxocarboxylic acid metabolism;ko01230 Biosynthesis of amino acids;
1_2276	K01885	EARS, gltX	glutamyl-tRNA synthetase	EC:6.1.1.17	2	ko00860 Porphyrin and chlorophyll metabolism;ko00970 Aminoacyl-tRNA biosynthesis;
1_2278	K01703	leuC, IPMI-L	3-isopropylmalate/(R)-2-methylmalate dehydratase large subunit	EC:4.2.1.33 4.2.1.35	5	ko00290 Valine, leucine and isoleucine biosynthesis;ko00660 C5-Branched dibasic acid metabolism;ko00966 Glucosinolate biosynthesis;ko01210 2-Oxocarboxylic acid metabolism;ko01230 Biosynthesis of amino acids;
1_2279	K01704	leuD, IPMI-S	3-isopropylmalate/(R)-2-methylmalate dehydratase small subunit	EC:4.2.1.33 4.2.1.35	4	ko00290 Valine, leucine and isoleucine biosynthesis;ko00660 C5-Branched dibasic acid metabolism;ko01210 2-Oxocarboxylic acid metabolism;ko01230 Biosynthesis of amino acids;
1_2280	K03530	hupB	DNA-binding protein HU-beta	--	0
1_2281	K03574	mutT, NUDT15, MTH2	8-oxo-dGTP diphosphatase	EC:3.6.1.55	0
1_2282	K00937	ppk	polyphosphate kinase	EC:2.7.4.1	2	ko00190 Oxidative phosphorylation;ko03018 RNA degradation;
1_2283	K14941	cofC	2-phospho-L-lactate guanylyltransferase	EC:2.7.7.68	1	ko00680 Methane metabolism;
1_2284	K00057	gpsA	glycerol-3-phosphate dehydrogenase (NAD(P)+)	EC:1.1.1.94	1	ko00564 Glycerophospholipid metabolism;
1_2285	K01758	CTH	cystathionine gamma-lyase	EC:4.4.1.1	4	ko00260 Glycine, serine and threonine metabolism;ko00270 Cysteine and methionine metabolism;ko00450 Selenocompound metabolism;ko01230 Biosynthesis of amino acids;
1_2286	K01921	ddl	D-alanine-D-alanine ligase	EC:6.3.2.4	3	ko00473 D-Alanine metabolism;ko00550 Peptidoglycan biosynthesis;ko01502 Vancomycin resistance;
1_2289	K00946	thiL	thiamine-monophosphate kinase	EC:2.7.4.16	1	ko00730 Thiamine metabolism;
1_2290	K03648	UNG, UDG	uracil-DNA glycosylase	EC:3.2.2.27	2	ko03410 Base excision repair;ko05340 Primary immunodeficiency;
1_2291	K02902	RP-L28, MRPL28, rpmB	large subunit ribosomal protein L28	--	1	ko03010 Ribosome;
1_2292	K07030	K07030	uncharacterized protein	--	0
1_2293	K03655	recG	ATP-dependent DNA helicase RecG	EC:3.6.4.12	1	ko03440 Homologous recombination;
1_2296	K06221	dkgA	2,5-diketo-D-gluconate reductase A	EC:1.1.1.346	0
1_2297	K01066	aes	acetyl esterase	EC:3.1.1.-	0
1_22	K01090	E3.1.3.16	protein phosphatase	EC:3.1.3.16	0
1_2300	K01958	PC, pyc	pyruvate carboxylase	EC:6.4.1.1	5	ko00020 Citrate cycle (TCA cycle);ko00620 Pyruvate metabolism;ko00720 Carbon fixation pathways in prokaryotes;ko01200 Carbon metabolism;ko01230 Biosynthesis of amino acids;
1_2302	K00954	E2.7.7.3A, coaD, kdtB	pantetheine-phosphate adenylyltransferase	EC:2.7.7.3	1	ko00770 Pantothenate and CoA biosynthesis;
1_2305	K07040	K07040	uncharacterized protein	--	0
1_2306	K03685	rnc, DROSHA, RNT1	ribonuclease III	EC:3.1.26.3	2	ko03008 Ribosome biogenesis in eukaryotes;ko05205 Proteoglycans in cancer;
1_2307	K10563	mutM, fpg	formamidopyrimidine-DNA glycosylase	EC:3.2.2.23 4.2.99.18	1	ko03410 Base excision repair;
1_2311	K01512	acyP	acylphosphatase	EC:3.6.1.7	2	ko00620 Pyruvate metabolism;ko00627 Aminobenzoate degradation;
1_2312	K03529	smc	chromosome segregation protein	--	0
1_2314	K03110	ftsY	fused signal recognition particle receptor	--	3	ko02024 Quorum sensing;ko03060 Protein export;ko03070 Bacterial secretion system;
1_2315	K03320	amt, AMT, MEP	ammonium transporter, Amt family	--	0
1_2316	K04751	glnB	nitrogen regulatory protein P-II 1	--	1	ko02020 Two-component system;
1_2317	K00990	glnD	protein-PII uridylyltransferase	EC:2.7.7.59	1	ko02020 Two-component system;
1_2319	K03106	SRP54, ffh	signal recognition particle subunit SRP54	EC:3.6.5.4	3	ko02024 Quorum sensing;ko03060 Protein export;ko03070 Bacterial secretion system;
1_2321	K00380	cysJ	sulfite reductase (NADPH) flavoprotein alpha-component	EC:1.8.1.2	1	ko00920 Sulfur metabolism;
1_2322	K07258	dacC, dacA, dacD	D-alanyl-D-alanine carboxypeptidase (penicillin-binding protein 5/6)	EC:3.4.16.4	1	ko00550 Peptidoglycan biosynthesis;
1_2323	K07258	dacC, dacA, dacD	D-alanyl-D-alanine carboxypeptidase (penicillin-binding protein 5/6)	EC:3.4.16.4	1	ko00550 Peptidoglycan biosynthesis;
1_2325	K02959	RP-S16, MRPS16, rpsP	small subunit ribosomal protein S16	--	1	ko03010 Ribosome;
1_2326	K06960	K06960	uncharacterized protein	--	0
1_2327	K02860	rimM	16S rRNA processing protein RimM	--	0
1_2328	K00554	trmD	tRNA (guanine37-N1)-methyltransferase	EC:2.1.1.228	0
1_2330	K02884	RP-L19, MRPL19, rplS	large subunit ribosomal protein L19	--	1	ko03010 Ribosome;
1_2331	K03100	lepB, TPP	signal peptidase I	EC:3.4.21.89	2	ko02024 Quorum sensing;ko03060 Protein export;
1_2332	K03470	rnhB	ribonuclease HII	EC:3.1.26.4	1	ko03030 DNA replication;
1_2334	K01451	hipO	hippurate hydrolase	EC:3.5.1.32	1	ko00360 Phenylalanine metabolism;
1_2335	K01061	E3.1.1.45	carboxymethylenebutenolidase	EC:3.1.1.45	3	ko00361 Chlorocyclohexane and chlorobenzene degradation;ko00364 Fluorobenzoate degradation;ko00623 Toluene degradation;
1_2337	K09966	K09966	uncharacterized protein	--	0
1_2338	K13641	iclR	IclR family transcriptional regulator, acetate operon repressor	--	0
1_2340	K12429	fadD36	fatty acid CoA ligase FadD36	--	0
1_2341	K09684	pucR	purine catabolism regulatory protein	--	0
1_2342	K00140	mmsA, iolA, ALDH6A1	malonate-semialdehyde dehydrogenase (acetylating) / methylmalonate-semialdehyde dehydrogenase	EC:1.2.1.18 1.2.1.27	5	ko00280 Valine, leucine and isoleucine degradation;ko00410 beta-Alanine metabolism;ko00562 Inositol phosphate metabolism;ko00640 Propanoate metabolism;ko01200 Carbon metabolism;
1_2343	K15372	toa	taurine---2-oxoglutarate transaminase	EC:2.6.1.55	2	ko00410 beta-Alanine metabolism;ko00430 Taurine and hypotaurine metabolism;
1_2344	K02566	nagD	NagD protein	--	0
1_2345	K11381	bkdA	2-oxoisovalerate dehydrogenase E1 component	EC:1.2.4.4	2	ko00280 Valine, leucine and isoleucine degradation;ko00640 Propanoate metabolism;
1_2346	K14470	mct	2-methylfumaryl-CoA isomerase	EC:5.4.1.3	2	ko00720 Carbon fixation pathways in prokaryotes;ko01200 Carbon metabolism;
1_2347	K10805	tesB	acyl-CoA thioesterase II	EC:3.1.2.-	1	ko01040 Biosynthesis of unsaturated fatty acids;
1_2348	K07460	yraN	putative endonuclease	--	0
1_2349	K07391	comM	magnesium chelatase family protein	--	0
1_2350	K04096	smf	DNA processing protein	--	0
1_2352	K00467	E1.13.12.4	lactate 2-monooxygenase	EC:1.13.12.4	1	ko00620 Pyruvate metabolism;
1_2353	K03733	xerC	integrase/recombinase XerC	--	0
1_2358	K02967	RP-S2, MRPS2, rpsB	small subunit ribosomal protein S2	--	1	ko03010 Ribosome;
1_2359	K02357	tsf, TSFM	elongation factor Ts	--	0
1_2361	K01426	E3.5.1.4, amiE	amidase	EC:3.5.1.4	5	ko00330 Arginine and proline metabolism;ko00360 Phenylalanine metabolism;ko00380 Tryptophan metabolism;ko00627 Aminobenzoate degradation;ko00643 Styrene degradation;
1_2365	K00865	glxK, garK	glycerate 2-kinase	EC:2.7.1.165	3	ko00260 Glycine, serine and threonine metabolism;ko00561 Glycerolipid metabolism;ko00630 Glyoxylate and dicarboxylate metabolism;
1_2368	K09903	pyrH	uridylate kinase	EC:2.7.4.22	1	ko00240 Pyrimidine metabolism;
1_2369	K02838	frr, MRRF, RRF	ribosome recycling factor	--	0
1_2370	K00981	E2.7.7.41, CDS1, CDS2, cdsA	phosphatidate cytidylyltransferase	EC:2.7.7.41	2	ko00564 Glycerophospholipid metabolism;ko04070 Phosphatidylinositol signaling system;
1_2371	K00981	E2.7.7.41, CDS1, CDS2, cdsA	phosphatidate cytidylyltransferase	EC:2.7.7.41	2	ko00564 Glycerophospholipid metabolism;ko04070 Phosphatidylinositol signaling system;
1_2373	K06941	rlmN	23S rRNA (adenine2503-C2)-methyltransferase	EC:2.1.1.192	0
1_2375	K00146	feaB	phenylacetaldehyde dehydrogenase	EC:1.2.1.39	2	ko00360 Phenylalanine metabolism;ko00643 Styrene degradation;
1_2379	K05349	bglX	beta-glucosidase	EC:3.2.1.21	3	ko00460 Cyanoamino acid metabolism;ko00500 Starch and sucrose metabolism;ko00940 Phenylpropanoid biosynthesis;
1_2382	K05337	fer	ferredoxin	--	0
1_238	K07483	K07483	transposase	--	0
1_2398	K01669	phrB	deoxyribodipyrimidine photo-lyase	EC:4.1.99.3	0
1_2406	K03088	SIG3.2, rpoE	RNA polymerase sigma-70 factor, ECF subfamily	--	0
1_2408	K00099	dxr	1-deoxy-D-xylulose-5-phosphate reductoisomerase	EC:1.1.1.267	1	ko00900 Terpenoid backbone biosynthesis;
1_2410	K03526	gcpE, ispG	(E)-4-hydroxy-3-methylbut-2-enyl-diphosphate synthase	EC:1.17.7.1 1.17.7.3	1	ko00900 Terpenoid backbone biosynthesis;
1_2411	K06976	K06976	uncharacterized protein	--	0
1_2415	K01265	map	methionyl aminopeptidase	EC:3.4.11.18	0
1_2416	K02232	cobQ, cbiP	adenosylcobyric acid synthase	EC:6.3.5.10	1	ko00860 Porphyrin and chlorophyll metabolism;
1_2420	K01953	asnB, ASNS	asparagine synthase (glutamine-hydrolysing)	EC:6.3.5.4	1	ko00250 Alanine, aspartate and glutamate metabolism;
1_2423	K01915	glnA, GLUL	glutamine synthetase	EC:6.3.1.2	8	ko00220 Arginine biosynthesis;ko00250 Alanine, aspartate and glutamate metabolism;ko00630 Glyoxylate and dicarboxylate metabolism;ko00910 Nitrogen metabolism;ko01230 Biosynthesis of amino acids;ko02020 Two-component system;ko04724 Glutamatergic synapse;ko04727 GABAergic synapse;
1_2424	K07010	K07010	putative glutamine amidotransferase	--	0
1_2425	K00130	betB, gbsA	betaine-aldehyde dehydrogenase	EC:1.2.1.8	1	ko00260 Glycine, serine and threonine metabolism;
1_2429	K07241	nixA	high-affinity nickel-transport protein	--	0
1_2430	K17883	mtr	mycothione reductase	EC:1.8.1.15	0
1_2433	K00116	mqo	malate dehydrogenase (quinone)	EC:1.1.5.4	3	ko00020 Citrate cycle (TCA cycle);ko00620 Pyruvate metabolism;ko01200 Carbon metabolism;
1_2434	K02348	elaA	ElaA protein	--	0
1_2435	K03404	chlD, bchD	magnesium chelatase subunit D	EC:6.6.1.1	1	ko00860 Porphyrin and chlorophyll metabolism;
1_2436	K19221	cobA, btuR	cob(I)alamin adenosyltransferase	EC:2.5.1.17	1	ko00860 Porphyrin and chlorophyll metabolism;
1_2437	K02224	cobB-cbiA	cobyrinic acid a,c-diamide synthase	EC:6.3.5.9 6.3.5.11	1	ko00860 Porphyrin and chlorophyll metabolism;
1_2438	K02302	cysG	uroporphyrin-III C-methyltransferase / precorrin-2 dehydrogenase / sirohydrochlorin ferrochelatase	EC:2.1.1.107 1.3.1.76 4.99.1.4	1	ko00860 Porphyrin and chlorophyll metabolism;
1_2440	K01724	PCBD, phhB	4a-hydroxytetrahydrobiopterin dehydratase	EC:4.2.1.96	0
1_2441	K01881	PARS, proS	prolyl-tRNA synthetase	EC:6.1.1.15	1	ko00970 Aminoacyl-tRNA biosynthesis;
1_2443	K07497	K07497	putative transposase	--	0
1_2446	K09748	rimP	ribosome maturation factor RimP	--	0
1_2447	K02600	nusA	N utilization substance protein A	--	0
1_2448	K02519	infB, MTIF2	translation initiation factor IF-2	--	0
1_2449	K02834	rbfA	ribosome-binding factor A	--	0
1_2450	K06881	nrnA	bifunctional oligoribonuclease and PAP phosphatase NrnA	EC:3.1.3.7 3.1.13.3	1	ko00920 Sulfur metabolism;
1_2455	K01692	paaF, echA	enoyl-CoA hydratase	EC:4.2.1.17	14	ko00071 Fatty acid degradation;ko00280 Valine, leucine and isoleucine degradation;ko00281 Geraniol degradation;ko00310 Lysine degradation;ko00360 Phenylalanine metabolism;ko00362 Benzoate degradation;ko00380 Tryptophan metabolism;ko00410 beta-Alanine metabolism;ko00627 Aminobenzoate degradation;ko00640 Propanoate metabolism;ko00650 Butanoate metabolism;ko00903 Limonene and pinene degradation;ko00…
1_2458	K06978	K06978	uncharacterized protein	--	0
1_2462	K03177	truB, PUS4, TRUB1	tRNA pseudouridine55 synthase	EC:5.4.99.25	0
1_2464	K00632	fadA, fadI	acetyl-CoA acyltransferase	EC:2.3.1.16	7	ko00071 Fatty acid degradation;ko00280 Valine, leucine and isoleucine degradation;ko00281 Geraniol degradation;ko00362 Benzoate degradation;ko00592 alpha-Linolenic acid metabolism;ko00642 Ethylbenzene degradation;ko01212 Fatty acid metabolism;
1_2468	K00257	E1.3.99.-			1	ko00281 Geraniol degradation;
1_246	K06994	K06994	putative drug exporter of the RND superfamily	--	0
1_2470	K00666	K00666	fatty-acyl-CoA synthase	EC:6.2.1.-	0
1_2473	K04091	ssuD	alkanesulfonate monooxygenase	EC:1.14.14.5	1	ko00920 Sulfur metabolism;
1_2474	K03709	troR	DtxR family transcriptional regulator, Mn-dependent transcriptional regulator	--	0
1_2475	K11753	ribF	riboflavin kinase / FMN adenylyltransferase	EC:2.7.1.26 2.7.7.2	1	ko00740 Riboflavin metabolism;
1_2476	K02956	RP-S15, MRPS15, rpsO	small subunit ribosomal protein S15	--	1	ko03010 Ribosome;
1_2478	K00962	pnp, PNPT1	polyribonucleotide nucleotidyltransferase	EC:2.7.7.8	3	ko00230 Purine metabolism;ko00240 Pyrimidine metabolism;ko03018 RNA degradation;
1_2480	K17836	penP	beta-lactamase class A	EC:3.5.2.6	2	ko00311 Penicillin and cephalosporin biosynthesis;ko01501 beta-Lactam resistance;
1_2483	K00259	ald	alanine dehydrogenase	EC:1.4.1.1	2	ko00250 Alanine, aspartate and glutamate metabolism;ko00430 Taurine and hypotaurine metabolism;
1_2488	K00215	dapB	4-hydroxy-tetrahydrodipicolinate reductase	EC:1.17.1.8	3	ko00261 Monobactam biosynthesis;ko00300 Lysine biosynthesis;ko01230 Biosynthesis of amino acids;
1_2492	K01644	citE	citrate lyase subunit beta / citryl-CoA lyase	EC:4.1.3.34	1	ko02020 Two-component system;
1_2493	K01061	E3.1.1.45	carboxymethylenebutenolidase	EC:3.1.1.45	3	ko00361 Chlorocyclohexane and chlorobenzene degradation;ko00364 Fluorobenzoate degradation;ko00623 Toluene degradation;
1_2494	K00560	thyA, TYMS	thymidylate synthase	EC:2.1.1.45	3	ko00240 Pyrimidine metabolism;ko00670 One carbon pool by folate;ko01523 Antifolate resistance;
1_2495	K00287	folA	dihydrofolate reductase	EC:1.5.1.3	3	ko00670 One carbon pool by folate;ko00790 Folate biosynthesis;ko01523 Antifolate resistance;
1_2497	K09927	K09927	uncharacterized protein	--	0
1_2499	K18457	laaA	L-proline amide hydrolase	EC:3.5.1.101	0
1_2508	K03465	thyX, thy1	thymidylate synthase (FAD)	EC:2.1.1.148	2	ko00240 Pyrimidine metabolism;ko00670 One carbon pool by folate;
1_2509	K01714	dapA	4-hydroxy-tetrahydrodipicolinate synthase	EC:4.3.3.7	3	ko00261 Monobactam biosynthesis;ko00300 Lysine biosynthesis;ko01230 Biosynthesis of amino acids;
1_2510	K12574	rnj	ribonuclease J	EC:3.1.-.-	1	ko03018 RNA degradation;
1_2513	K06886	glbN	hemoglobin	--	0
1_2517	K03466	ftsK, spoIIIE	DNA segregation ATPase FtsK/SpoIIIE, S-DNA-T family	--	0
1_2519	K00619	argA	amino-acid N-acetyltransferase	EC:2.3.1.1	3	ko00220 Arginine biosynthesis;ko01210 2-Oxocarboxylic acid metabolism;ko01230 Biosynthesis of amino acids;
1_2520	K00995	pgsA, PGS1	CDP-diacylglycerol--glycerol-3-phosphate 3-phosphatidyltransferase	EC:2.7.8.5	1	ko00564 Glycerophospholipid metabolism;
1_2521	K03743	pncC	nicotinamide-nucleotide amidase	EC:3.5.1.42	1	ko00760 Nicotinate and nicotinamide metabolism;
1_2523	K03969	pspA	phage shock protein A	--	0
1_2525	K10533	E3.3.2.8	limonene-1,2-epoxide hydrolase	EC:3.3.2.8	1	ko00903 Limonene and pinene degradation;
1_2529	K03553	recA	recombination protein RecA	--	1	ko03440 Homologous recombination;
1_2530	K03565	recX	regulatory protein	--	0
1_2531	K10007	gluD	glutamate transport system permease protein	--	1	ko02010 ABC transporters;
1_2532	K10006	gluC	glutamate transport system permease protein	--	1	ko02010 ABC transporters;
1_2533	K10005	gluB	glutamate transport system substrate-binding protein	--	1	ko02010 ABC transporters;
1_2534	K10008	gluA	glutamate transport system ATP-binding protein	EC:3.6.3.-	1	ko02010 ABC transporters;
1_2535	K06168	miaB	tRNA-2-methylthio-N6-dimethylallyladenosine synthase	EC:2.8.4.3	0
1_2539	K00791	miaA, TRIT1	tRNA dimethylallyltransferase	EC:2.5.1.75	1	ko00908 Zeatin biosynthesis;
1_2540	K01778	dapF	diaminopimelate epimerase	EC:5.1.1.7	2	ko00300 Lysine biosynthesis;ko01230 Biosynthesis of amino acids;
1_2541	K03665	hflX	GTPase	--	0
1_2543	K08351	bisC	biotin/methionine sulfoxide reductase	EC:1.-.-.-	1	ko00780 Biotin metabolism;
1_2544	K00249	ACADM, acd	acyl-CoA dehydrogenase	EC:1.3.8.7	7	ko00071 Fatty acid degradation;ko00280 Valine, leucine and isoleucine degradation;ko00410 beta-Alanine metabolism;ko00640 Propanoate metabolism;ko01200 Carbon metabolism;ko01212 Fatty acid metabolism;ko03320 PPAR signaling pathway;
1_2546	K01356	lexA	repressor LexA	EC:3.4.21.88	0
1_2548	K07738	nrdR	transcriptional repressor NrdR	--	0
1_2553	K00322	sthA, udhA	NAD(P) transhydrogenase	EC:1.6.1.1	1	ko00760 Nicotinate and nicotinamide metabolism;
1_2555	K03709	troR	DtxR family transcriptional regulator, Mn-dependent transcriptional regulator	--	0
1_2556	K03087	SIG2, rpoS	RNA polymerase nonessential primary-like sigma factor	--	2	ko02026 Biofilm formation - Escherichia coli;ko05111 Biofilm formation - Vibrio cholerae;
1_2559	K07058	K07058	membrane protein	--	0
1_2563	K14733	limB	limonene 1,2-monooxygenase	EC:1.14.13.107	1	ko00903 Limonene and pinene degradation;
1_2565	K00038	E1.1.1.53	3alpha(or 20beta)-hydroxysteroid dehydrogenase	EC:1.1.1.53	1	ko00140 Steroid hormone biosynthesis;
1_2567	K01066	aes	acetyl esterase	EC:3.1.1.-	0
1_2568	K00666	K00666	fatty-acyl-CoA synthase	EC:6.2.1.-	0
1_2571	K16047	hsaA	3-hydroxy-9,10-secoandrosta-1,3,5(10)-triene-9,17-dione monooxygenase	EC:1.14.14.12	1	ko00984 Steroid degradation;
1_2575	K00038	E1.1.1.53	3alpha(or 20beta)-hydroxysteroid dehydrogenase	EC:1.1.1.53	1	ko00140 Steroid hormone biosynthesis;
1_2576	K03379	chnB	cyclohexanone monooxygenase	EC:1.14.13.22	2	ko00930 Caprolactam degradation;ko01220 Degradation of aromatic compounds;
1_2577	K01066	aes	acetyl esterase	EC:3.1.1.-	0
1_2579	K03086	SIG1, rpoD	RNA polymerase primary sigma factor	--	0
1_2580	K00886	ppgK	polyphosphate glucokinase	EC:2.7.1.63	3	ko00010 Glycolysis / Gluconeogenesis;ko00520 Amino sugar and nucleotide sugar metabolism;ko01200 Carbon metabolism;
1_2581	K01092	E3.1.3.25, IMPA, suhB	myo-inositol-1(or 4)-monophosphatase	EC:3.1.3.25	3	ko00521 Streptomycin biosynthesis;ko00562 Inositol phosphate metabolism;ko04070 Phosphatidylinositol signaling system;
1_2585	K01520	dut, DUT	dUTP pyrophosphatase	EC:3.6.1.23	1	ko00240 Pyrimidine metabolism;
1_2590	K03499	trkA, ktrA	trk system potassium uptake protein	--	0
1_2591	K03499	trkA, ktrA	trk system potassium uptake protein	--	0
1_2595	K03313	nhaA	Na+:H+ antiporter, NhaA family	--	0
1_2596	K01662	dxs	1-deoxy-D-xylulose-5-phosphate synthase	EC:2.2.1.7	2	ko00730 Thiamine metabolism;ko00900 Terpenoid backbone biosynthesis;
1_2598	K03684	rnd	ribonuclease D	EC:3.1.13.5	0
1_259	K01687	ilvD	dihydroxy-acid dehydratase	EC:4.2.1.9	4	ko00290 Valine, leucine and isoleucine biosynthesis;ko00770 Pantothenate and CoA biosynthesis;ko01210 2-Oxocarboxylic acid metabolism;ko01230 Biosynthesis of amino acids;
1_2600	K01599	hemE, UROD	uroporphyrinogen decarboxylase	EC:4.1.1.37	1	ko00860 Porphyrin and chlorophyll metabolism;
1_2601	K00231	PPOX, hemY	protoporphyrinogen/coproporphyrinogen III oxidase	EC:1.3.3.4 1.3.3.15	1	ko00860 Porphyrin and chlorophyll metabolism;
1_2602	K09162	cld	chlorite dismutase	EC:1.13.11.49	0
1_2604	K07305	msrB	peptide-methionine (R)-S-oxide reductase	EC:1.8.4.12	0
1_2608	K16647	aftC	arabinofuranan 3-O-arabinosyltransferase	EC:2.4.2.47	0
1_2611	K06916	zapE	cell division protein ZapE	--	0
1_2615	K03696	clpC	ATP-dependent Clp protease ATP-binding subunit ClpC	--	0
1_2616	K10819	E2.7.13.3	histidine kinase	--	0
1_2618	K03449	MFS.CP	MFS transporter, CP family, cyanate transporter	--	0
1_261	K21600	csoR, ricR	CsoR family transcriptional regulator, copper-sensing transcriptional repressor	--	0
1_2621	K01626	E2.5.1.54, aroF, aroG, aroH	3-deoxy-7-phosphoheptulonate synthase	EC:2.5.1.54	3	ko00400 Phenylalanine, tyrosine and tryptophan biosynthesis;ko01230 Biosynthesis of amino acids;ko02024 Quorum sensing;
1_2624	K00510	HMOX, hmuO, ho	heme oxygenase (biliverdin-producing)	EC:1.14.14.18	3	ko00860 Porphyrin and chlorophyll metabolism;ko04978 Mineral absorption;ko05418 Fluid shear stress and atherosclerosis;
1_2630	K06959	tex	protein Tex	--	0
1_2632	K00384	trxB	thioredoxin reductase (NADPH)	EC:1.8.1.9	2	ko00240 Pyrimidine metabolism;ko00450 Selenocompound metabolism;
1_2638	K03119	tauD	taurine dioxygenase	EC:1.14.11.17	2	ko00430 Taurine and hypotaurine metabolism;ko00920 Sulfur metabolism;
1_2643	K01868	TARS, thrS	threonyl-tRNA synthetase	EC:6.1.1.3	1	ko00970 Aminoacyl-tRNA biosynthesis;
1_2644	K19710	E2.7.7.53	ATP adenylyltransferase	EC:2.7.7.53	1	ko00230 Purine metabolism;
1_2645	K00995	pgsA, PGS1	CDP-diacylglycerol--glycerol-3-phosphate 3-phosphatidyltransferase	EC:2.7.8.5	1	ko00564 Glycerophospholipid metabolism;
1_2646	K02517	lpxL, htrB	Kdo2-lipid IVA lauroyltransferase	EC:2.3.1.241	1	ko00540 Lipopolysaccharide biosynthesis;
1_2647	K08256	pimA	phosphatidylinositol alpha-mannosyltransferase	EC:2.4.1.57	0
1_2649	K06215	pdxS, pdx1	pyridoxal 5'-phosphate synthase pdxS subunit	EC:4.3.3.6	1	ko00750 Vitamin B6 metabolism;
1_2650	K10805	tesB	acyl-CoA thioesterase II	EC:3.1.2.-	1	ko01040 Biosynthesis of unsaturated fatty acids;
1_2651	K08681	pdxT, pdx2	5'-phosphate synthase pdxT subunit	EC:4.3.3.6	1	ko00750 Vitamin B6 metabolism;
1_2654	K07506	K07506	AraC family transcriptional regulator	--	0
1_2656	K01607	pcaC	4-carboxymuconolactone decarboxylase	EC:4.1.1.44	2	ko00362 Benzoate degradation;ko01220 Degradation of aromatic compounds;
1_2664	K01159	ruvC	crossover junction endodeoxyribonuclease RuvC	EC:3.1.22.4	1	ko03440 Homologous recombination;
1_2665	K03550	ruvA	holliday junction DNA helicase RuvA	EC:3.6.4.12	1	ko03440 Homologous recombination;
1_2666	K03551	ruvB	holliday junction DNA helicase RuvB	EC:3.6.4.12	1	ko03440 Homologous recombination;
1_2667	K08987	K08987	putative membrane protein	--	0
1_2668	K12421	fadD9	fatty acid CoA ligase FadD9	--	0
1_2669	K12421	fadD9	fatty acid CoA ligase FadD9	--	0
1_266	K07386	pepO	putative endopeptidase	EC:3.4.24.-	0
1_2671	K07250	gabT	4-aminobutyrate aminotransferase / (S)-3-amino-2-methylpropionate transaminase	EC:2.6.1.19 2.6.1.22	5	ko00250 Alanine, aspartate and glutamate metabolism;ko00280 Valine, leucine and isoleucine degradation;ko00410 beta-Alanine metabolism;ko00640 Propanoate metabolism;ko00650 Butanoate metabolism;
1_2672	K03210	yajC	preprotein translocase subunit YajC	--	3	ko02024 Quorum sensing;ko03060 Protein export;ko03070 Bacterial secretion system;
1_2673	K03072	secD	preprotein translocase subunit SecD	--	2	ko03060 Protein export;ko03070 Bacterial secretion system;
1_2674	K03074	secF	preprotein translocase subunit SecF	--	2	ko03060 Protein export;ko03070 Bacterial secretion system;
1_2675	K02035	ABC.PE.S	peptide/nickel transport system substrate-binding protein	--	1	ko02024 Quorum sensing;
1_2676	K00759	APRT, apt	adenine phosphoribosyltransferase	EC:2.4.2.7	1	ko00230 Purine metabolism;
1_2677	K00951	relA	GTP pyrophosphokinase	EC:2.7.6.5	1	ko00230 Purine metabolism;
1_2679	K03768	PPIB, ppiB	peptidyl-prolyl cis-trans isomerase B (cyclophilin B)	EC:5.2.1.8	0
1_2680	K03768	PPIB, ppiB	peptidyl-prolyl cis-trans isomerase B (cyclophilin B)	EC:5.2.1.8	0
1_2681	K01069	E3.1.2.6, gloB	hydroxyacylglutathione hydrolase	EC:3.1.2.6	1	ko00620 Pyruvate metabolism;
1_2682	K01892	HARS, hisS	histidyl-tRNA synthetase	EC:6.1.1.21	1	ko00970 Aminoacyl-tRNA biosynthesis;
1_2698	K07054	K07054	uncharacterized protein	--	0
1_2699	K03929	pnbA	para-nitrobenzyl esterase	EC:3.1.1.-	0
1_26	K00973	E2.7.7.24, rfbA, rffH	glucose-1-phosphate thymidylyltransferase	EC:2.7.7.24	3	ko00521 Streptomycin biosynthesis;ko00523 Polyketide sugar unit biosynthesis;ko00525 Acarbose and validamycin biosynthesis;
1_2701	K00077	panE, apbA	2-dehydropantoate 2-reductase	EC:1.1.1.169	1	ko00770 Pantothenate and CoA biosynthesis;
1_2702	K01876	DARS, aspS	aspartyl-tRNA synthetase	EC:6.1.1.12	1	ko00970 Aminoacyl-tRNA biosynthesis;
1_2704	K00632	fadA, fadI	acetyl-CoA acyltransferase	EC:2.3.1.16	7	ko00071 Fatty acid degradation;ko00280 Valine, leucine and isoleucine degradation;ko00281 Geraniol degradation;ko00362 Benzoate degradation;ko00592 alpha-Linolenic acid metabolism;ko00642 Ethylbenzene degradation;ko01212 Fatty acid metabolism;
1_270	K20466	mmpL11	heme transporter	--	0
1_2712	K07478	ycaJ	putative ATPase	--	0
1_2716	K01872	AARS, alaS	alanyl-tRNA synthetase	EC:6.1.1.7	1	ko00970 Aminoacyl-tRNA biosynthesis;
1_2717	K07447	ruvX	putative holliday junction resolvase	EC:3.1.-.-	0
1_2718	K07082	K07082	UPF0755 protein	--	0
1_2719	K00014	aroE	shikimate dehydrogenase	EC:1.1.1.25	2	ko00400 Phenylalanine, tyrosine and tryptophan biosynthesis;ko01230 Biosynthesis of amino acids;
1_2721	K02654	pilD, pppA	leader peptidase (prepilin peptidase) / N-methyltransferase	EC:3.4.23.43	0
1_2723	K01736	aroC	chorismate synthase	EC:4.2.3.5	2	ko00400 Phenylalanine, tyrosine and tryptophan biosynthesis;ko01230 Biosynthesis of amino acids;
1_2724	K00891	E2.7.1.71, aroK, aroL	shikimate kinase	EC:2.7.1.71	2	ko00400 Phenylalanine, tyrosine and tryptophan biosynthesis;ko01230 Biosynthesis of amino acids;
1_2725	K01735	aroB	3-dehydroquinate synthase	EC:4.2.3.4	2	ko00400 Phenylalanine, tyrosine and tryptophan biosynthesis;ko01230 Biosynthesis of amino acids;
1_2728	K02356	efp	elongation factor P	--	0
1_2729	K03625	nusB	N utilization substance protein B	--	0
1_2730	K08352	phsA, psrA	thiosulfate reductase / polysulfide reductase chain A	EC:1.8.5.5	1	ko00920 Sulfur metabolism;
1_2732	K03710	K03710	GntR family transcriptional regulator	--	0
1_2734	K02051	ABC.SN.S	NitT/TauT family transport system substrate-binding protein	--	0
1_2735	K02050	ABC.SN.P	NitT/TauT family transport system permease protein	--	0
1_2736	K02049	ABC.SN.A	NitT/TauT family transport system ATP-binding protein	--	0
1_273	K07671	prrA	two-component system, OmpR family, response regulator PrrA	--	1	ko02020 Two-component system;
1_2742	K00121	frmA, ADH5, adhC	S-(hydroxymethyl)glutathione dehydrogenase / alcohol dehydrogenase	EC:1.1.1.284 1.1.1.1	12	ko00010 Glycolysis / Gluconeogenesis;ko00071 Fatty acid degradation;ko00350 Tyrosine metabolism;ko00625 Chloroalkane and chloroalkene degradation;ko00626 Naphthalene degradation;ko00680 Methane metabolism;ko00830 Retinol metabolism;ko00980 Metabolism of xenobiotics by cytochrome P450;ko00982 Drug metabolism - cytochrome P450;ko01200 Carbon metabolism;ko01220 Degradation of aromatic compounds;ko05…
1_2744	K01066	aes	acetyl esterase	EC:3.1.1.-	0
1_2747	K02825	pyrR	pyrimidine operon attenuation protein / uracil phosphoribosyltransferase	EC:2.4.2.9	1	ko00240 Pyrimidine metabolism;
1_2748	K00609	pyrB, PYR2	aspartate carbamoyltransferase catalytic subunit	EC:2.1.3.2	2	ko00240 Pyrimidine metabolism;ko00250 Alanine, aspartate and glutamate metabolism;
1_2749	K01465	URA4, pyrC	dihydroorotase	EC:3.5.2.3	1	ko00240 Pyrimidine metabolism;
1_274	K07655	prrB	two-component system, OmpR family, sensor histidine kinase PrrB	EC:2.7.13.3	1	ko02020 Two-component system;
1_2750	K01465	URA4, pyrC	dihydroorotase	EC:3.5.2.3	1	ko00240 Pyrimidine metabolism;
1_2751	K01956	carA, CPA1	carbamoyl-phosphate synthase small subunit	EC:6.3.5.5	2	ko00240 Pyrimidine metabolism;ko00250 Alanine, aspartate and glutamate metabolism;
1_2752	K01955	carB, CPA2	carbamoyl-phosphate synthase large subunit	EC:6.3.5.5	2	ko00240 Pyrimidine metabolism;ko00250 Alanine, aspartate and glutamate metabolism;
1_2753	K01591	pyrF	orotidine-5'-phosphate decarboxylase	EC:4.1.1.23	1	ko00240 Pyrimidine metabolism;
1_2757	K00942	E2.7.4.8, gmk	guanylate kinase	EC:2.7.4.8	1	ko00230 Purine metabolism;
1_2758	K03060	rpoZ	DNA-directed RNA polymerase subunit omega	EC:2.7.7.6	3	ko00230 Purine metabolism;ko00240 Pyrimidine metabolism;ko03020 RNA polymerase;
1_2759	K13038	coaBC, dfp	phosphopantothenoylcysteine decarboxylase / phosphopantothenate--cysteine ligase	EC:4.1.1.36 6.3.2.5	1	ko00770 Pantothenate and CoA biosynthesis;
1_2760	K00789	metK	S-adenosylmethionine synthetase	EC:2.5.1.6	2	ko00270 Cysteine and methionine metabolism;ko01230 Biosynthesis of amino acids;
1_2765	K03781	katE, CAT, catB, srpA	catalase	EC:1.11.1.6	11	ko00380 Tryptophan metabolism;ko00630 Glyoxylate and dicarboxylate metabolism;ko01200 Carbon metabolism;ko04011 MAPK signaling pathway - yeast;ko04016 MAPK signaling pathway - plant;ko04068 FoxO signaling pathway;ko04146 Peroxisome;ko04211 Longevity regulating pathway;ko04212 Longevity regulating pathway - worm;ko04213 Longevity regulating pathway - multiple species;ko05014 Amyotrophic lateral sc…
1_2766	K12262	cybB	cytochrome b561	--	0
1_2769	K04066	priA	primosomal protein N' (replication factor Y) (superfamily II helicase)	EC:3.6.4.-	1	ko03440 Homologous recombination;
1_2771	K03744	lemA	LemA protein	--	0
1_2772	K00604	MTFMT, fmt	methionyl-tRNA formyltransferase	EC:2.1.2.9	2	ko00670 One carbon pool by folate;ko00970 Aminoacyl-tRNA biosynthesis;
1_2773	K03500	rsmB, sun	16S rRNA (cytosine967-C5)-methyltransferase	EC:2.1.1.176	0
1_2774	K01783	rpe, RPE	ribulose-phosphate 3-epimerase	EC:5.1.3.1	5	ko00030 Pentose phosphate pathway;ko00040 Pentose and glucuronate interconversions;ko00710 Carbon fixation in photosynthetic organisms;ko01200 Carbon metabolism;ko01230 Biosynthesis of amino acids;
1_2775	K11752	ribD	diaminohydroxyphosphoribosylaminopyrimidine deaminase / 5-amino-6-(5-phosphoribosylamino)uracil reductase	EC:3.5.4.26 1.1.1.193	2	ko00740 Riboflavin metabolism;ko02024 Quorum sensing;
1_2777	K14954	lprG	lipoprotein LprG	--	1	ko05152 Tuberculosis;
1_2778	K00793	ribE, RIB5	riboflavin synthase	EC:2.5.1.9	1	ko00740 Riboflavin metabolism;
1_2779	K14652	ribBA	3,4-dihydroxy 2-butanone 4-phosphate synthase / GTP cyclohydrolase II	EC:4.1.99.12 3.5.4.25	1	ko00740 Riboflavin metabolism;
1_277	K07027	K07027	glycosyltransferase 2 family protein	--	0
1_2780	K00794	ribH, RIB4	6,7-dimethyl-8-ribityllumazine synthase	EC:2.5.1.78	1	ko00740 Riboflavin metabolism;
1_2782	K00681	ggt	gamma-glutamyltranspeptidase / glutathione hydrolase	EC:2.3.2.2 3.4.19.13	3	ko00430 Taurine and hypotaurine metabolism;ko00460 Cyanoamino acid metabolism;ko00480 Glutathione metabolism;
1_2783	K03703	uvrC	excinuclease ABC subunit C	--	1	ko03420 Nucleotide excision repair;
1_2784	K06958	rapZ	RNase adapter protein RapZ	--	0
1_2786	K09762	K09762	uncharacterized protein	--	0
1_278	K20469	K20469	putative heme transporter	--	0
1_2790	K11085	msbA	ATP-binding cassette, subfamily B, bacterial MsbA	EC:3.6.3.-	1	ko02010 ABC transporters;
1_2792	K00134	GAPDH, gapA	glyceraldehyde 3-phosphate dehydrogenase	EC:1.2.1.12	6	ko00010 Glycolysis / Gluconeogenesis;ko00710 Carbon fixation in photosynthetic organisms;ko01200 Carbon metabolism;ko01230 Biosynthesis of amino acids;ko04066 HIF-1 signaling pathway;ko05010 Alzheimer's disease;
1_2793	K00927	PGK, pgk	phosphoglycerate kinase	EC:2.7.2.3	4	ko00010 Glycolysis / Gluconeogenesis;ko00710 Carbon fixation in photosynthetic organisms;ko01200 Carbon metabolism;ko01230 Biosynthesis of amino acids;
1_2794	K01803	TPI, tpiA	triosephosphate isomerase (TIM)	EC:5.3.1.1	6	ko00010 Glycolysis / Gluconeogenesis;ko00051 Fructose and mannose metabolism;ko00562 Inositol phosphate metabolism;ko00710 Carbon fixation in photosynthetic organisms;ko01200 Carbon metabolism;ko01230 Biosynthesis of amino acids;
1_2795	K03075	secG	preprotein translocase subunit SecG	--	3	ko02024 Quorum sensing;ko03060 Protein export;ko03070 Bacterial secretion system;
1_2797	K01595	ppc	phosphoenolpyruvate carboxylase	EC:4.1.1.31	5	ko00620 Pyruvate metabolism;ko00680 Methane metabolism;ko00710 Carbon fixation in photosynthetic organisms;ko00720 Carbon fixation pathways in prokaryotes;ko01200 Carbon metabolism;
1_279	K20470	mmpL3	trehalose monomycolate/heme transporter	--	0
1_2800	K01057	PGLS, pgl, devB	6-phosphogluconolactonase	EC:3.1.1.31	2	ko00030 Pentose phosphate pathway;ko01200 Carbon metabolism;
1_2802	K00036	G6PD, zwf	glucose-6-phosphate 1-dehydrogenase	EC:1.1.1.49 1.1.1.363	4	ko00030 Pentose phosphate pathway;ko00480 Glutathione metabolism;ko01200 Carbon metabolism;ko05230 Central carbon metabolism in cancer;
1_2803	K00616	E2.2.1.2, talA, talB	transaldolase	EC:2.2.1.2	3	ko00030 Pentose phosphate pathway;ko01200 Carbon metabolism;ko01230 Biosynthesis of amino acids;
1_2804	K00615	E2.2.1.1, tktA, tktB	transketolase	EC:2.2.1.1	5	ko00030 Pentose phosphate pathway;ko00710 Carbon fixation in photosynthetic organisms;ko01051 Biosynthesis of ansamycins;ko01200 Carbon metabolism;ko01230 Biosynthesis of amino acids;
1_2805	K02301	cyoE	protoheme IX farnesyltransferase	EC:2.5.1.-	2	ko00190 Oxidative phosphorylation;ko00860 Porphyrin and chlorophyll metabolism;
1_2807	K00344	qor, CRYZ	NADPH2:quinone reductase	EC:1.6.5.5	0
1_280	K06860	K06860	putative heme uptake system protein	--	0
1_2810	K02259	COX15	cytochrome c oxidase assembly protein subunit 15	--	3	ko00190 Oxidative phosphorylation;ko00860 Porphyrin and chlorophyll metabolism;ko02020 Two-component system;
1_2811	K01992	ABC-2.P	ABC-2 type transport system permease protein	--	0
1_2812	K01990	ABC-2.A	ABC-2 type transport system ATP-binding protein	--	0
1_2813	K14339	mptB	alpha-1,6-mannosyltransferase	EC:2.4.1.-	0
1_2815	K09014	sufB	Fe-S cluster assembly protein SufB	--	0
1_2816	K09015	sufD	Fe-S cluster assembly protein SufD	--	0
1_2817	K09013	sufC	Fe-S cluster assembly ATP-binding protein	--	0
1_2818	K11717	sufS	cysteine desulfurase / selenocysteine lyase	EC:2.8.1.7 4.4.1.16	1	ko00450 Selenocompound metabolism;
1_2819	K04488	iscU, nifU	nitrogen fixation protein NifU and related proteins	--	0
1_281	K03439	trmB, METTL1	tRNA (guanine-N7-)-methyltransferase	EC:2.1.1.33	0
1_2825	K00384	trxB	thioredoxin reductase (NADPH)	EC:1.8.1.9	2	ko00240 Pyrimidine metabolism;ko00450 Selenocompound metabolism;
1_2826	K01692	paaF, echA	enoyl-CoA hydratase	EC:4.2.1.17	14	ko00071 Fatty acid degradation;ko00280 Valine, leucine and isoleucine degradation;ko00281 Geraniol degradation;ko00310 Lysine degradation;ko00360 Phenylalanine metabolism;ko00362 Benzoate degradation;ko00380 Tryptophan metabolism;ko00410 beta-Alanine metabolism;ko00627 Aminobenzoate degradation;ko00640 Propanoate metabolism;ko00650 Butanoate metabolism;ko00903 Limonene and pinene degradation;ko00…
1_2827	K06020	E3.6.3.25	sulfate-transporting ATPase	EC:3.6.3.25	0
1_2829	K21962	acnR	TetR/AcrR family transcriptional regulator, transcriptional repressor of aconitase	--	0
1_2830	K01681	ACO, acnA	aconitate hydratase	EC:4.2.1.3	6	ko00020 Citrate cycle (TCA cycle);ko00630 Glyoxylate and dicarboxylate metabolism;ko00720 Carbon fixation pathways in prokaryotes;ko01200 Carbon metabolism;ko01210 2-Oxocarboxylic acid metabolism;ko01230 Biosynthesis of amino acids;
1_2832	K21473	ripA	peptidoglycan DL-endopeptidase RipA	EC:3.4.-.-	0
1_2833	K21474	ripB	peptidoglycan DL-endopeptidase RipB	EC:3.4.-.-	0
1_2834	K03924	moxR	MoxR-like ATPase	EC:3.6.3.-	0
1_2836	K07114	yfbK	Ca-activated chloride channel homolog	--	0
1_2837	K11610	mabA	beta-ketoacyl ACP reductase	EC:1.1.1.100	0
1_2838	K11611	inhA	enoyl ACP reductase	EC:1.3.1.9	0
1_2839	K01772	hemH, FECH	protoporphyrin/coproporphyrin ferrochelatase	EC:4.99.1.1 4.99.1.9	1	ko00860 Porphyrin and chlorophyll metabolism;
1_2847	K01847	MUT	methylmalonyl-CoA mutase	EC:5.4.99.2	5	ko00280 Valine, leucine and isoleucine degradation;ko00630 Glyoxylate and dicarboxylate metabolism;ko00640 Propanoate metabolism;ko00720 Carbon fixation pathways in prokaryotes;ko01200 Carbon metabolism;
1_2848	K01847	MUT	methylmalonyl-CoA mutase	EC:5.4.99.2	5	ko00280 Valine, leucine and isoleucine degradation;ko00630 Glyoxylate and dicarboxylate metabolism;ko00640 Propanoate metabolism;ko00720 Carbon fixation pathways in prokaryotes;ko01200 Carbon metabolism;
1_2849	K07588	argK	LAO/AO transport system kinase	EC:2.7.-.-	0
1_284	K01596	E4.1.1.32, pckA, PCK	phosphoenolpyruvate carboxykinase (GTP)	EC:4.1.1.32	12	ko00010 Glycolysis / Gluconeogenesis;ko00020 Citrate cycle (TCA cycle);ko00620 Pyruvate metabolism;ko03320 PPAR signaling pathway;ko04068 FoxO signaling pathway;ko04151 PI3K-Akt signaling pathway;ko04152 AMPK signaling pathway;ko04910 Insulin signaling pathway;ko04920 Adipocytokine signaling pathway;ko04922 Glucagon signaling pathway;ko04931 Insulin resistance;ko04964 Proximal tubule bicarbonate …
1_2852	K12433	pks5	polyketide synthase 5	--	0
1_2857	K06994	K06994	putative drug exporter of the RND superfamily	--	0
1_285	K06994	K06994	putative drug exporter of the RND superfamily	--	0
1_2861	K01870	IARS, ileS	isoleucyl-tRNA synthetase	EC:6.1.1.5	1	ko00970 Aminoacyl-tRNA biosynthesis;
1_2862	K14761	ybcJ	ribosome-associated protein	--	0
1_2863	K02346	DPO4, dinB	DNA polymerase IV	EC:2.7.7.7	0
1_2866	K01424	E3.5.1.1, ansA, ansB	L-asparaginase	EC:3.5.1.1	2	ko00250 Alanine, aspartate and glutamate metabolism;ko00460 Cyanoamino acid metabolism;
1_2867	K03101	lspA	signal peptidase II	EC:3.4.23.36	1	ko03060 Protein export;
1_2868	K06180	rluD	23S rRNA pseudouridine1911/1915/1917 synthase	EC:5.4.99.23	0
1_2869	K05786	rarD	chloramphenicol-sensitive protein RarD	--	0
1_2873	K02337	DPO3A1, dnaE	DNA polymerase III subunit alpha	EC:2.7.7.7	5	ko00230 Purine metabolism;ko00240 Pyrimidine metabolism;ko03030 DNA replication;ko03430 Mismatch repair;ko03440 Homologous recombination;
1_2880	K01754	E4.3.1.19, ilvA, tdcB	threonine dehydratase	EC:4.3.1.19	4	ko00260 Glycine, serine and threonine metabolism;ko00290 Valine, leucine and isoleucine biosynthesis;ko01200 Carbon metabolism;ko01230 Biosynthesis of amino acids;
1_2881	K01400	nprE	bacillolysin	EC:3.4.24.28	0
1_2882	K00505	TYR	tyrosinase	EC:1.14.18.1	4	ko00350 Tyrosine metabolism;ko00950 Isoquinoline alkaloid biosynthesis;ko00965 Betalain biosynthesis;ko04916 Melanogenesis;
1_2886	K01236	treZ, glgZ	maltooligosyltrehalose trehalohydrolase	EC:3.2.1.141	1	ko00500 Starch and sucrose metabolism;
1_2887	K06044	treY, glgY	(1- a href=/dbget-bin/www_bget?ec:5.4.99.15	--	1	ko00500 Starch and sucrose metabolism;
1_2888	K01214	ISA, treX	isoamylase	EC:3.2.1.68	1	ko00500 Starch and sucrose metabolism;
1_288	K00666	K00666	fatty-acyl-CoA synthase	EC:6.2.1.-	0
1_2890	K00833	bioA	adenosylmethionine---8-amino-7-oxononanoate aminotransferase	EC:2.6.1.62	1	ko00780 Biotin metabolism;
1_2891	K00652	bioF	8-amino-7-oxononanoate synthase	EC:2.3.1.47	1	ko00780 Biotin metabolism;
1_2892	K01935	bioD	dethiobiotin synthetase	EC:6.3.3.3	1	ko00780 Biotin metabolism;
1_2896	K01012	bioB	biotin synthase	EC:2.8.1.6	1	ko00780 Biotin metabolism;
1_2901	K01046	E3.1.1.3	triacylglycerol lipase	EC:3.1.1.3	1	ko00561 Glycerolipid metabolism;
1_2903	K03517	nadA	quinolinate synthase	EC:2.5.1.72	1	ko00760 Nicotinate and nicotinamide metabolism;
1_2904	K00278	nadB	L-aspartate oxidase	EC:1.4.3.16	2	ko00250 Alanine, aspartate and glutamate metabolism;ko00760 Nicotinate and nicotinamide metabolism;
1_2905	K00767	nadC, QPRT	nicotinate-nucleotide pyrophosphorylase (carboxylating)	EC:2.4.2.19	1	ko00760 Nicotinate and nicotinamide metabolism;
1_2906	K05834	rhtB	homoserine/homoserine lactone efflux protein	--	0
1_2908	K00013	hisD	histidinol dehydrogenase	EC:1.1.1.23	2	ko00340 Histidine metabolism;ko01230 Biosynthesis of amino acids;
1_2909	K00817	hisC	histidinol-phosphate aminotransferase	EC:2.6.1.9	7	ko00340 Histidine metabolism;ko00350 Tyrosine metabolism;ko00360 Phenylalanine metabolism;ko00400 Phenylalanine, tyrosine and tryptophan biosynthesis;ko00401 Novobiocin biosynthesis;ko00960 Tropane, piperidine and pyridine alkaloid biosynthesis;ko01230 Biosynthesis of amino acids;
1_2910	K01693	hisB	imidazoleglycerol-phosphate dehydratase	EC:4.2.1.19	2	ko00340 Histidine metabolism;ko01230 Biosynthesis of amino acids;
1_2911	K02501	hisH	glutamine amidotransferase	EC:2.4.2.-	2	ko00340 Histidine metabolism;ko01230 Biosynthesis of amino acids;
1_2912	K01814	hisA	phosphoribosylformimino-5-aminoimidazole carboxamide ribotide isomerase	EC:5.3.1.16	2	ko00340 Histidine metabolism;ko01230 Biosynthesis of amino acids;
1_2913	K01092	E3.1.3.25, IMPA, suhB	myo-inositol-1(or 4)-monophosphatase	EC:3.1.3.25	3	ko00521 Streptomycin biosynthesis;ko00562 Inositol phosphate metabolism;ko04070 Phosphatidylinositol signaling system;
1_2914	K02500	hisF	cyclase	EC:4.1.3.-	2	ko00340 Histidine metabolism;ko01230 Biosynthesis of amino acids;
1_2915	K01496	hisI	phosphoribosyl-AMP cyclohydrolase	EC:3.5.4.19	2	ko00340 Histidine metabolism;ko01230 Biosynthesis of amino acids;
1_2919	K02013	ABC.FEV.A	iron complex transport system ATP-binding protein	EC:3.6.3.34	1	ko02010 ABC transporters;
1_2921	K01649	leuA, IMS	2-isopropylmalate synthase	EC:2.3.3.13	4	ko00290 Valine, leucine and isoleucine biosynthesis;ko00620 Pyruvate metabolism;ko01210 2-Oxocarboxylic acid metabolism;ko01230 Biosynthesis of amino acids;
1_2922	K03564	BCP, PRXQ, DOT5	peroxiredoxin Q/BCP	EC:1.11.1.15	0
1_2923	K01657	trpE	anthranilate synthase component I	EC:4.1.3.27	4	ko00400 Phenylalanine, tyrosine and tryptophan biosynthesis;ko01230 Biosynthesis of amino acids;ko02024 Quorum sensing;ko02025 Biofilm formation - Pseudomonas aeruginosa;
1_2925	K01609	trpC	indole-3-glycerol phosphate synthase	EC:4.1.1.48	2	ko00400 Phenylalanine, tyrosine and tryptophan biosynthesis;ko01230 Biosynthesis of amino acids;
1_2926	K01696	trpB	tryptophan synthase beta chain	EC:4.2.1.20	3	ko00260 Glycine, serine and threonine metabolism;ko00400 Phenylalanine, tyrosine and tryptophan biosynthesis;ko01230 Biosynthesis of amino acids;
1_2927	K01695	trpA	tryptophan synthase alpha chain	EC:4.2.1.20	3	ko00260 Glycine, serine and threonine metabolism;ko00400 Phenylalanine, tyrosine and tryptophan biosynthesis;ko01230 Biosynthesis of amino acids;
1_2931	K00265	gltB	glutamate synthase (NADPH/NADH) large chain	EC:1.4.1.13 1.4.1.14	3	ko00250 Alanine, aspartate and glutamate metabolism;ko00910 Nitrogen metabolism;ko01230 Biosynthesis of amino acids;
1_2932	K00266	gltD	glutamate synthase (NADPH/NADH) small chain	EC:1.4.1.13 1.4.1.14	3	ko00250 Alanine, aspartate and glutamate metabolism;ko00910 Nitrogen metabolism;ko01230 Biosynthesis of amino acids;
1_2933	K00873	PK, pyk	pyruvate kinase	EC:2.7.1.40	9	ko00010 Glycolysis / Gluconeogenesis;ko00230 Purine metabolism;ko00620 Pyruvate metabolism;ko01200 Carbon metabolism;ko01230 Biosynthesis of amino acids;ko04922 Glucagon signaling pathway;ko04930 Type II diabetes mellitus;ko05203 Viral carcinogenesis;ko05230 Central carbon metabolism in cancer;
1_2934	K10805	tesB	acyl-CoA thioesterase II	EC:3.1.2.-	1	ko01040 Biosynthesis of unsaturated fatty acids;
1_2936	K16012	cydC	ATP-binding cassette, subfamily C, bacterial CydC	--	1	ko02010 ABC transporters;
1_2937	K16013	cydD	ATP-binding cassette, subfamily C, bacterial CydD	--	1	ko02010 ABC transporters;
1_2938	K00426	cydB	cytochrome d ubiquinol oxidase subunit II	EC:1.10.3.14	2	ko00190 Oxidative phosphorylation;ko02020 Two-component system;
1_2939	K00425	cydA	cytochrome d ubiquinol oxidase subunit I	EC:1.10.3.14	2	ko00190 Oxidative phosphorylation;ko02020 Two-component system;
1_2941	K02030	ABC.PA.S	polar amino acid transport system substrate-binding protein	--	0
1_2942	K02029	ABC.PA.P	polar amino acid transport system permease protein	--	0
1_2943	K02028	ABC.PA.A	polar amino acid transport system ATP-binding protein	EC:3.6.3.21	0
1_2944	K01011	TST, MPST, sseA	thiosulfate/3-mercaptopyruvate sulfurtransferase	EC:2.8.1.1 2.8.1.2	3	ko00270 Cysteine and methionine metabolism;ko00920 Sulfur metabolism;ko04122 Sulfur relay system;
1_2948	K04047	dps	starvation-inducible DNA-binding protein	--	0
1_2949	K01768	E4.6.1.1	adenylate cyclase	EC:4.6.1.1	4	ko00230 Purine metabolism;ko02025 Biofilm formation - Pseudomonas aeruginosa;ko04113 Meiosis - yeast;ko04213 Longevity regulating pathway - multiple species;
1_2953	K06994	K06994	putative drug exporter of the RND superfamily	--	0
1_2954	K06994	K06994	putative drug exporter of the RND superfamily	--	0
1_2965	K05303	K05303	O-methyltransferase	EC:2.1.1.-	0
1_2968	K05375	mbtH, nocI	MbtH protein	--	1	ko00261 Monobactam biosynthesis;
1_2969	K04792	mbtF	mycobactin peptide synthetase MbtF	--	1	ko01053 Biosynthesis of siderophore group nonribosomal peptides;
1_2973	K07183	nasT	response regulator NasT	--	0
1_2974	K01999	livK	branched-chain amino acid transport system substrate-binding protein	--	2	ko02010 ABC transporters;ko02024 Quorum sensing;
1_2975	K01997	livH	branched-chain amino acid transport system permease protein	--	2	ko02010 ABC transporters;ko02024 Quorum sensing;
1_2976	K01998	livM	branched-chain amino acid transport system permease protein	--	2	ko02010 ABC transporters;ko02024 Quorum sensing;
1_2977	K01995	livG	branched-chain amino acid transport system ATP-binding protein	--	2	ko02010 ABC transporters;ko02024 Quorum sensing;
1_2978	K01996	livF	branched-chain amino acid transport system ATP-binding protein	--	2	ko02010 ABC transporters;ko02024 Quorum sensing;
1_2979	K09771	TC.SMR3	small multidrug resistance family-3 protein	--	0
1_297	K01582	E4.1.1.18, ldcC, cadA	lysine decarboxylase	EC:4.1.1.18	2	ko00310 Lysine degradation;ko00960 Tropane, piperidine and pyridine alkaloid biosynthesis;
1_2982	K00851	E2.7.1.12, gntK, idnK	gluconokinase	EC:2.7.1.12	2	ko00030 Pentose phosphate pathway;ko01200 Carbon metabolism;
1_2983	K03299	TC.GNTP	gluconate:H+ symporter, GntP family	--	0
1_298	K02334	dpo	DNA polymerase bacteriophage-type	EC:2.7.7.7	0
1_2993	K03577	acrR, smeT	TetR/AcrR family transcriptional regulator, acrAB operon repressor	--	0
1_2994	K11939	rhtA	inner membrane transporter RhtA	--	0
1_2996	K11070	potC	spermidine/putrescine transport system permease protein	--	1	ko02010 ABC transporters;
1_2997	K11071	potB	spermidine/putrescine transport system permease protein	--	1	ko02010 ABC transporters;
1_2998	K11069	potD	spermidine/putrescine transport system substrate-binding protein	--	1	ko02010 ABC transporters;
1_2999	K11072	potA	spermidine/putrescine transport system ATP-binding protein	EC:3.6.3.31	1	ko02010 ABC transporters;
1_2	K02338	DPO3B, dnaN	DNA polymerase III subunit beta	EC:2.7.7.7	5	ko00230 Purine metabolism;ko00240 Pyrimidine metabolism;ko03030 DNA replication;ko03430 Mismatch repair;ko03440 Homologous recombination;
1_3001	K03457	TC.NCS1	nucleobase:cation symporter-1, NCS1 family	--	0
1_3002	K00052	leuB, IMDH	3-isopropylmalate dehydrogenase	EC:1.1.1.85	4	ko00290 Valine, leucine and isoleucine biosynthesis;ko00660 C5-Branched dibasic acid metabolism;ko01210 2-Oxocarboxylic acid metabolism;ko01230 Biosynthesis of amino acids;
1_3015	K06001	trpB	tryptophan synthase beta chain	EC:4.2.1.20	3	ko00260 Glycine, serine and threonine metabolism;ko00400 Phenylalanine, tyrosine and tryptophan biosynthesis;ko01230 Biosynthesis of amino acids;
1_3018	K22552	mmcO	multicopper oxidase	EC:1.16.3.1	1	ko00860 Porphyrin and chlorophyll metabolism;
1_301	K03826	yiaC	putative acetyltransferase	EC:2.3.1.-	0
1_3021	K21474	ripB	peptidoglycan DL-endopeptidase RipB	EC:3.4.-.-	0
1_3023	K07119	K07119	uncharacterized protein	--	0
1_3029	K08884	K08884	serine/threonine protein kinase, bacterial	EC:2.7.11.1	0
1_302	K03710	K03710	GntR family transcriptional regulator	--	0
1_3036	K07483	K07483	transposase	--	0
1_3037	K18844	aph, spcN	spectinomycin phosphotransferase	--	0
1_3038	K07497	K07497	putative transposase	--	0
1_303	K00059	fabG	3-oxoacyl-acyl-carrier protein reductase	EC:1.1.1.100	4	ko00061 Fatty acid biosynthesis;ko00780 Biotin metabolism;ko01040 Biosynthesis of unsaturated fatty acids;ko01212 Fatty acid metabolism;
1_3044	K01607	pcaC	4-carboxymuconolactone decarboxylase	EC:4.1.1.44	2	ko00362 Benzoate degradation;ko01220 Degradation of aromatic compounds;
1_3051	K01466	allB	allantoinase	EC:3.5.2.5	1	ko00230 Purine metabolism;
1_3052	K03457	TC.NCS1	nucleobase:cation symporter-1, NCS1 family	--	0
1_3053	K16841	hpxA	allantoin racemase	EC:5.1.99.3	1	ko00230 Purine metabolism;
1_3054	K14977	ylbA, UGHY	(S)-ureidoglycine aminohydrolase	EC:3.5.3.26	1	ko00230 Purine metabolism;
1_3056	K13641	iclR	IclR family transcriptional regulator, acetate operon repressor	--	0
1_3060	K00108	betA, CHDH	choline dehydrogenase	EC:1.1.99.1	1	ko00260 Glycine, serine and threonine metabolism;
1_3062	K03701	uvrA	excinuclease ABC subunit A	--	1	ko03420 Nucleotide excision repair;
1_3066	K02067	mlaD, linM	phospholipid/cholesterol/gamma-HCH transport system substrate-binding protein	--	1	ko02010 ABC transporters;
1_307	K04028	eutN	ethanolamine utilization protein EutN	--	0
1_3083	K08372	pepD	putative serine protease PepD	EC:3.4.21.-	1	ko02020 Two-component system;
1_3092	K15634	gpmB	probable phosphoglycerate mutase	EC:5.4.2.12	5	ko00010 Glycolysis / Gluconeogenesis;ko00260 Glycine, serine and threonine metabolism;ko00680 Methane metabolism;ko01200 Carbon metabolism;ko01230 Biosynthesis of amino acids;
1_3096	K03782	katG	catalase-peroxidase	EC:1.11.1.21	3	ko00360 Phenylalanine metabolism;ko00380 Tryptophan metabolism;ko00940 Phenylpropanoid biosynthesis;
1_3097	K03711	fur	Fur family transcriptional regulator, ferric uptake regulator	--	0
1_3102	K07071	K07071	uncharacterized protein	--	0
1_3106	K03885	ndh	NADH dehydrogenase	EC:1.6.99.3	1	ko00190 Oxidative phosphorylation;
1_3114	K03932	lpqC	polyhydroxybutyrate depolymerase	--	0
1_3115	K03932	lpqC	polyhydroxybutyrate depolymerase	--	0
1_3116	K00001	E1.1.1.1, adh	alcohol dehydrogenase	EC:1.1.1.1	9	ko00010 Glycolysis / Gluconeogenesis;ko00071 Fatty acid degradation;ko00350 Tyrosine metabolism;ko00625 Chloroalkane and chloroalkene degradation;ko00626 Naphthalene degradation;ko00830 Retinol metabolism;ko00980 Metabolism of xenobiotics by cytochrome P450;ko00982 Drug metabolism - cytochrome P450;ko01220 Degradation of aromatic compounds;
1_3118	K01725	cynS	cyanate lyase	EC:4.2.1.104	1	ko00910 Nitrogen metabolism;
1_3119	K00666	K00666	fatty-acyl-CoA synthase	EC:6.2.1.-	0
1_3127	K00761	upp, UPRT	uracil phosphoribosyltransferase	EC:2.4.2.9	1	ko00240 Pyrimidine metabolism;
1_3128	K07052	K07052	uncharacterized protein	--	0
1_3132	K03707	tenA	thiaminase (transcriptional activator TenA)	EC:3.5.99.2	1	ko00730 Thiamine metabolism;
1_3133	K11065	tpx	thiol peroxidase, atypical 2-Cys peroxiredoxin	EC:1.11.1.15	0
1_3134	K04343	strB	streptomycin 6-kinase	EC:2.7.1.72	0
1_3136	K02549	menC	O-succinylbenzoate synthase	EC:4.2.1.113	1	ko00130 Ubiquinone and other terpenoid-quinone biosynthesis;
1_3141	K13633	ftrA	AraC family transcriptional regulator, transcriptional activator FtrA	--	0
1_3150	K06994	K06994	putative drug exporter of the RND superfamily	--	0
1_3153	K09861	K09861	uncharacterized protein	--	0
1_3156	K01426	E3.5.1.4, amiE	amidase	EC:3.5.1.4	5	ko00330 Arginine and proline metabolism;ko00360 Phenylalanine metabolism;ko00380 Tryptophan metabolism;ko00627 Aminobenzoate degradation;ko00643 Styrene degradation;
1_3157	K01623	ALDO	fructose-bisphosphate aldolase, class I	EC:4.1.2.13	7	ko00010 Glycolysis / Gluconeogenesis;ko00030 Pentose phosphate pathway;ko00051 Fructose and mannose metabolism;ko00680 Methane metabolism;ko00710 Carbon fixation in photosynthetic organisms;ko01200 Carbon metabolism;ko01230 Biosynthesis of amino acids;
1_3161	K03742	pncC	nicotinamide-nucleotide amidase	EC:3.5.1.42	1	ko00760 Nicotinate and nicotinamide metabolism;
1_3164	K15855	csxA	exo-1,4-beta-D-glucosaminidase	EC:3.2.1.165	1	ko00520 Amino sugar and nucleotide sugar metabolism;
1_3165	K00038	E1.1.1.53	3alpha(or 20beta)-hydroxysteroid dehydrogenase	EC:1.1.1.53	1	ko00140 Steroid hormone biosynthesis;
1_3166	K21672	ord	2,4-diaminopentanoate dehydrogenase	EC:1.4.1.12 1.4.1.26	3	ko00310 Lysine degradation;ko00330 Arginine and proline metabolism;ko00472 D-Arginine and D-ornithine metabolism;
1_3171	K00122	FDH	formate dehydrogenase	EC:1.2.1.2	3	ko00630 Glyoxylate and dicarboxylate metabolism;ko00680 Methane metabolism;ko01200 Carbon metabolism;
1_3173	K15981	CYP125A	cholest-4-en-3-one 26-monooxygenase	EC:1.14.13.141	1	ko00984 Steroid degradation;
1_317	K00635	E2.3.1.20	diacylglycerol O-acyltransferase	EC:2.3.1.20	1	ko00561 Glycerolipid metabolism;
1_3180	K03305	TC.POT	proton-dependent oligopeptide transporter, POT family	--	0
1_3181	K01754	E4.3.1.19, ilvA, tdcB	threonine dehydratase	EC:4.3.1.19	4	ko00260 Glycine, serine and threonine metabolism;ko00290 Valine, leucine and isoleucine biosynthesis;ko01200 Carbon metabolism;ko01230 Biosynthesis of amino acids;
1_3182	K07107	ybgC	acyl-CoA thioester hydrolase	EC:3.1.2.-	0
1_3189	K20497	CYP124	methyl-branched lipid omega-hydroxylase	EC:1.14.15.14	0
1_3193	K14335	pimC	alpha-1,6-mannosyltransferase	EC:2.4.1.-	0
1_3194	K01061	E3.1.1.45	carboxymethylenebutenolidase	EC:3.1.1.45	3	ko00361 Chlorocyclohexane and chlorobenzene degradation;ko00364 Fluorobenzoate degradation;ko00623 Toluene degradation;
1_319	K05337	fer	ferredoxin	--	0
1_3201	K03594	bfr	bacterioferritin	EC:1.16.3.1	1	ko00860 Porphyrin and chlorophyll metabolism;
1_3203	K02192	bfd	bacterioferritin-associated ferredoxin	--	0
1_3214	K18851	fbp	diacylglycerol O-acyltransferase / trehalose O-mycolyltransferase	EC:2.3.1.20 2.3.1.122	1	ko00561 Glycerolipid metabolism;
1_3220	K01338	lon	ATP-dependent Lon protease	EC:3.4.21.53	1	ko04112 Cell cycle - Caulobacter;
1_3222	K11737	cycA	D-serine/D-alanine/glycine transporter	--	0
1_3230	K00529	hcaD	3-phenylpropionate/trans-cinnamate dioxygenase ferredoxin reductase component	EC:1.18.1.3	3	ko00071 Fatty acid degradation;ko00360 Phenylalanine metabolism;ko01220 Degradation of aromatic compounds;
1_3233	K00626	E2.3.1.9, atoB	acetyl-CoA C-acetyltransferase	EC:2.3.1.9	15	ko00071 Fatty acid degradation;ko00072 Synthesis and degradation of ketone bodies;ko00280 Valine, leucine and isoleucine degradation;ko00310 Lysine degradation;ko00362 Benzoate degradation;ko00380 Tryptophan metabolism;ko00620 Pyruvate metabolism;ko00630 Glyoxylate and dicarboxylate metabolism;ko00640 Propanoate metabolism;ko00650 Butanoate metabolism;ko00720 Carbon fixation pathways in prokaryot…
1_3234	K01621	xfp, xpk	xylulose-5-phosphate/fructose-6-phosphate phosphoketolase	EC:4.1.2.9 4.1.2.22	2	ko00030 Pentose phosphate pathway;ko00710 Carbon fixation in photosynthetic organisms;
1_3238	K07062	K07062	uncharacterized protein	--	0
1_3241	K02017	modC	molybdate transport system ATP-binding protein	EC:3.6.3.29	1	ko02010 ABC transporters;
1_3242	K02018	modB	molybdate transport system permease protein	--	1	ko02010 ABC transporters;
1_3245	K03885	ndh	NADH dehydrogenase	EC:1.6.99.3	1	ko00190 Oxidative phosphorylation;
1_3246	K03190	ureD, ureH	urease accessory protein	--	0
1_3247	K03189	ureG	urease accessory protein	--	0
1_3248	K03188	ureF	urease accessory protein	--	0
1_3249	K01428	ureC	urease subunit alpha	EC:3.5.1.5	4	ko00220 Arginine biosynthesis;ko00230 Purine metabolism;ko00791 Atrazine degradation;ko05120 Epithelial cell signaling in Helicobacter pylori infection;
1_324	K07535	badH	2-hydroxycyclohexanecarboxyl-CoA dehydrogenase	EC:1.1.1.-	2	ko00362 Benzoate degradation;ko01220 Degradation of aromatic compounds;
1_3250	K01429	ureB	urease subunit beta	EC:3.5.1.5	3	ko00220 Arginine biosynthesis;ko00230 Purine metabolism;ko00791 Atrazine degradation;
1_3251	K01430	ureA	urease subunit gamma	EC:3.5.1.5	3	ko00220 Arginine biosynthesis;ko00230 Purine metabolism;ko00791 Atrazine degradation;
1_3256	K00033	PGD, gnd, gntZ	6-phosphogluconate dehydrogenase	EC:1.1.1.44 1.1.1.343	3	ko00030 Pentose phosphate pathway;ko00480 Glutathione metabolism;ko01200 Carbon metabolism;
1_3257	K00088	IMPDH, guaB	IMP dehydrogenase	EC:1.1.1.205	2	ko00230 Purine metabolism;ko00983 Drug metabolism - other enzymes;
1_325	K02613	paaE	ring-1,2-phenylacetyl-CoA epoxidase subunit PaaE	--	1	ko00360 Phenylalanine metabolism;
1_3262	K00344	qor, CRYZ	NADPH2:quinone reductase	EC:1.6.5.5	0
1_3264	K01638	aceB, glcB	malate synthase	EC:2.3.3.9	3	ko00620 Pyruvate metabolism;ko00630 Glyoxylate and dicarboxylate metabolism;ko01200 Carbon metabolism;
1_3266	K00281	GLDC, gcvP	glycine dehydrogenase	EC:1.4.4.2	3	ko00260 Glycine, serine and threonine metabolism;ko00630 Glyoxylate and dicarboxylate metabolism;ko01200 Carbon metabolism;
1_3268	K08999	K08999	uncharacterized protein	--	0
1_3271	K02437	gcvH, GCSH	glycine cleavage system H protein	--	2	ko00260 Glycine, serine and threonine metabolism;ko00630 Glyoxylate and dicarboxylate metabolism;
1_3275	K00995	pgsA, PGS1	CDP-diacylglycerol--glycerol-3-phosphate 3-phosphatidyltransferase	EC:2.7.8.5	1	ko00564 Glycerophospholipid metabolism;
1_3276	K03070	secA	preprotein translocase subunit SecA	--	3	ko02024 Quorum sensing;ko03060 Protein export;ko03070 Bacterial secretion system;
1_3277	K02471	yddA	putative ATP-binding cassette transporter	--	1	ko02010 ABC transporters;
1_3278	K02471	yddA	putative ATP-binding cassette transporter	--	1	ko02010 ABC transporters;
1_3284	K03929	pnbA	para-nitrobenzyl esterase	EC:3.1.1.-	0
1_3285	K03297	emrE, qac, mmr, smr	small multidrug resistance pump	--	0
1_3286	K03297	emrE, qac, mmr, smr	small multidrug resistance pump	--	0
1_3287	K03297	emrE, qac, mmr, smr	small multidrug resistance pump	--	0
1_3290	K00705	malQ	4-alpha-glucanotransferase	EC:2.4.1.25	1	ko00500 Starch and sucrose metabolism;
1_3292	K07044	K07044	uncharacterized protein	--	0
1_329	K00479	K00479	Rieske 2Fe-2S family protein	--	0
1_32	K07005	K07005	uncharacterized protein	--	0
1_3302	K00666	K00666	fatty-acyl-CoA synthase	EC:6.2.1.-	0
1_330	K12254	kauB	4-guanidinobutyraldehyde dehydrogenase / NAD-dependent aldehyde dehydrogenase	EC:1.2.1.54	1	ko00330 Arginine and proline metabolism;
1_3314	K01637	E4.1.3.1, aceA	isocitrate lyase	EC:4.1.3.1	2	ko00630 Glyoxylate and dicarboxylate metabolism;ko01200 Carbon metabolism;
1_3319	K07001	K07001	NTE family protein	--	0
1_331	K07045	K07045	uncharacterized protein	--	0
1_3338	K01533	copB	Cu2+-exporting ATPase	EC:3.6.3.4	0
1_3341	K17686	copA, ATP7	Cu+-exporting ATPase	EC:3.6.3.54	2	ko01524 Platinum drug resistance;ko04016 MAPK signaling pathway - plant;
1_3352	K03101	lspA	signal peptidase II	EC:3.4.23.36	1	ko03060 Protein export;
1_3353	K12954	ctpG	cation-transporting ATPase G	EC:3.6.3.-	0
1_3354	K03892	arsR	ArsR family transcriptional regulator	--	0
1_335	K00104	glcD	glycolate oxidase	EC:1.1.3.15	1	ko00630 Glyoxylate and dicarboxylate metabolism;
1_3361	K18701	arsC	arsenate-mycothiol transferase	EC:2.8.4.2	0
1_3362	K03741	ARSC2, arsC	arsenate reductase	EC:1.20.4.1	0
1_3363	K03325	TC.ACR3	arsenite transporter, ACR3 family	--	0
1_3364	K03892	arsR	ArsR family transcriptional regulator	--	0
1_3369	K01738	cysK	cysteine synthase A	EC:2.5.1.47	4	ko00270 Cysteine and methionine metabolism;ko00920 Sulfur metabolism;ko01200 Carbon metabolism;ko01230 Biosynthesis of amino acids;
1_3373	K07486	K07486	transposase	--	0
1_3374	K21473	ripA	peptidoglycan DL-endopeptidase RipA	EC:3.4.-.-	0
1_3376	K07658	phoB1, phoP	two-component system, OmpR family, alkaline phosphatase synthesis response regulator PhoP	--	1	ko02020 Two-component system;
1_337	K00666	K00666	fatty-acyl-CoA synthase	EC:6.2.1.-	0
1_3389	K14348	lldR	GntR family transcriptional regulator, L-lactate dehydrogenase operon regulator	--	0
1_3390	K07090	K07090	uncharacterized protein	--	0
1_3391	K07090	K07090	uncharacterized protein	--	0
1_3392	K03977	engA, der	GTPase	--	0
1_3393	K00945	cmk	CMP/dCMP kinase	EC:2.7.4.25	1	ko00240 Pyrimidine metabolism;
1_3394	K06178	rluB	23S rRNA pseudouridine2605 synthase	EC:5.4.99.22	0
1_3395	K06024	scpB	segregation and condensation protein B	--	0
1_3396	K05896	scpA	segregation and condensation protein A	--	0
1_3397	K03496	parA, soj	chromosome partitioning protein	--	0
1_3398	K01652	E2.2.1.6L, ilvB, ilvG, ilvI	acetolactate synthase I/II/III large subunit	EC:2.2.1.6	6	ko00290 Valine, leucine and isoleucine biosynthesis;ko00650 Butanoate metabolism;ko00660 C5-Branched dibasic acid metabolism;ko00770 Pantothenate and CoA biosynthesis;ko01210 2-Oxocarboxylic acid metabolism;ko01230 Biosynthesis of amino acids;
1_33	K06911	K06911	uncharacterized protein	--	0
1_3400	K00648	fabH	3-oxoacyl-acyl-carrier-protein synthase III	EC:2.3.1.180	2	ko00061 Fatty acid biosynthesis;ko01212 Fatty acid metabolism;
1_3401	K00817	hisC	histidinol-phosphate aminotransferase	EC:2.6.1.9	7	ko00340 Histidine metabolism;ko00350 Tyrosine metabolism;ko00360 Phenylalanine metabolism;ko00400 Phenylalanine, tyrosine and tryptophan biosynthesis;ko00401 Novobiocin biosynthesis;ko00960 Tropane, piperidine and pyridine alkaloid biosynthesis;ko01230 Biosynthesis of amino acids;
1_3403	K00545	COMT	catechol O-methyltransferase	EC:2.1.1.6	4	ko00140 Steroid hormone biosynthesis;ko00350 Tyrosine metabolism;ko00965 Betalain biosynthesis;ko04728 Dopaminergic synapse;
1_3404	K00545	COMT	catechol O-methyltransferase	EC:2.1.1.6	4	ko00140 Steroid hormone biosynthesis;ko00350 Tyrosine metabolism;ko00965 Betalain biosynthesis;ko04728 Dopaminergic synapse;
1_340	K00622	nat	arylamine N-acetyltransferase	EC:2.3.1.5	4	ko00232 Caffeine metabolism;ko00633 Nitrotoluene degradation;ko00983 Drug metabolism - other enzymes;ko05204 Chemical carcinogenesis;
1_3412	K04763	xerD	integrase/recombinase XerD	--	0
1_3413	K01515	nudF	ADP-ribose pyrophosphatase	EC:3.6.1.13	1	ko00230 Purine metabolism;
1_3414	K01937	pyrG, CTPS	CTP synthase	EC:6.3.4.2	1	ko00240 Pyrimidine metabolism;
1_3419	K07006	K07006	uncharacterized protein	--	0
1_3420	K03631	recN	DNA repair protein RecN (Recombination protein N)	--	0
1_3421	K00858	ppnK, NADK	NAD+ kinase	EC:2.7.1.23	1	ko00760 Nicotinate and nicotinamide metabolism;
1_3422	K06442	tlyA	23S rRNA (cytidine1920-2'-O)/16S rRNA (cytidine1409-2'-O)-methyltransferase	EC:2.1.1.226 2.1.1.227	0
1_3426	K01866	YARS, tyrS	tyrosyl-tRNA synthetase	EC:6.1.1.1	1	ko00970 Aminoacyl-tRNA biosynthesis;
1_3427	K03652	MPG	DNA-3-methyladenine glycosylase	EC:3.2.2.21	1	ko03410 Base excision repair;
1_3428	K01990	ABC-2.A	ABC-2 type transport system ATP-binding protein	--	0
1_3429	K01992	ABC-2.P	ABC-2 type transport system permease protein	--	0
1_3433	K03822	K03822	putative long chain acyl-CoA synthase	EC:6.2.1.-	0
1_3434	K15738	uup	ATP-binding cassette, subfamily F, uup	--	0
1_3435	K01755	argH, ASL	argininosuccinate lyase	EC:4.3.2.1	3	ko00220 Arginine biosynthesis;ko00250 Alanine, aspartate and glutamate metabolism;ko01230 Biosynthesis of amino acids;
1_3436	K01940	argG, ASS1	argininosuccinate synthase	EC:6.3.4.5	4	ko00220 Arginine biosynthesis;ko00250 Alanine, aspartate and glutamate metabolism;ko01230 Biosynthesis of amino acids;ko05418 Fluid shear stress and atherosclerosis;
1_3437	K03402	argR, ahrC	transcriptional regulator of arginine metabolism	--	0
1_3438	K00611	OTC, argF, argI	ornithine carbamoyltransferase	EC:2.1.3.3	2	ko00220 Arginine biosynthesis;ko01230 Biosynthesis of amino acids;
1_3439	K00818	E2.6.1.11, argD	acetylornithine aminotransferase	EC:2.6.1.11	3	ko00220 Arginine biosynthesis;ko01210 2-Oxocarboxylic acid metabolism;ko01230 Biosynthesis of amino acids;
1_3440	K00930	argB	acetylglutamate kinase	EC:2.7.2.8	3	ko00220 Arginine biosynthesis;ko01210 2-Oxocarboxylic acid metabolism;ko01230 Biosynthesis of amino acids;
1_3441	K00620	argJ	glutamate N-acetyltransferase / amino-acid N-acetyltransferase	EC:2.3.1.35 2.3.1.1	3	ko00220 Arginine biosynthesis;ko01210 2-Oxocarboxylic acid metabolism;ko01230 Biosynthesis of amino acids;
1_3442	K00145	argC	N-acetyl-gamma-glutamyl-phosphate reductase	EC:1.2.1.38	3	ko00220 Arginine biosynthesis;ko01210 2-Oxocarboxylic acid metabolism;ko01230 Biosynthesis of amino acids;
1_3443	K01890	FARSB, pheT	phenylalanyl-tRNA synthetase beta chain	EC:6.1.1.20	1	ko00970 Aminoacyl-tRNA biosynthesis;
1_3444	K01889	FARSA, pheS	phenylalanyl-tRNA synthetase alpha chain	EC:6.1.1.20	1	ko00970 Aminoacyl-tRNA biosynthesis;
1_3448	K01768	E4.6.1.1	adenylate cyclase	EC:4.6.1.1	4	ko00230 Purine metabolism;ko02025 Biofilm formation - Pseudomonas aeruginosa;ko04113 Meiosis - yeast;ko04213 Longevity regulating pathway - multiple species;
1_3450	K00257	E1.3.99.-			1	ko00281 Geraniol degradation;
1_3452	K03437	spoU	RNA methyltransferase, TrmH family	--	0
1_3453	K02887	RP-L20, MRPL20, rplT	large subunit ribosomal protein L20	--	1	ko03010 Ribosome;
1_3454	K02916	RP-L35, MRPL35, rpmI	large subunit ribosomal protein L35	--	1	ko03010 Ribosome;
1_3455	K02520	infC, MTIF3	translation initiation factor IF-3	--	0
1_3457	K04567	KARS, lysS	lysyl-tRNA synthetase, class II	EC:6.1.1.6	1	ko00970 Aminoacyl-tRNA biosynthesis;
1_3464	K14953	lpqH	ipoprotein LpqH	--	1	ko05152 Tuberculosis;
1_3468	K03701	uvrA	excinuclease ABC subunit A	--	1	ko03420 Nucleotide excision repair;
1_3471	K14340	K14340	mannosyltransferase	EC:2.4.1.-	0
1_3477	K03702	uvrB	excinuclease ABC subunit B	--	1	ko03420 Nucleotide excision repair;
1_3478	K09146	K09146	uncharacterized protein	--	0
1_347	K00128	ALDH	aldehyde dehydrogenase (NAD+)	EC:1.2.1.3	14	ko00010 Glycolysis / Gluconeogenesis;ko00053 Ascorbate and aldarate metabolism;ko00071 Fatty acid degradation;ko00280 Valine, leucine and isoleucine degradation;ko00310 Lysine degradation;ko00330 Arginine and proline metabolism;ko00340 Histidine metabolism;ko00380 Tryptophan metabolism;ko00410 beta-Alanine metabolism;ko00561 Glycerolipid metabolism;ko00620 Pyruvate metabolism;ko00625 Chloroalkane…
1_3481	K00859	coaE	dephospho-CoA kinase	EC:2.7.1.24	1	ko00770 Pantothenate and CoA biosynthesis;
1_3482	K02945	RP-S1, rpsA	small subunit ribosomal protein S1	--	1	ko03010 Ribosome;
1_3484	K02335	DPO1, polA	DNA polymerase I	EC:2.7.7.7	6	ko00230 Purine metabolism;ko00240 Pyrimidine metabolism;ko03030 DNA replication;ko03410 Base excision repair;ko03420 Nucleotide excision repair;ko03440 Homologous recombination;
1_3492	K01999	livK	branched-chain amino acid transport system substrate-binding protein	--	2	ko02010 ABC transporters;ko02024 Quorum sensing;
1_3495	K07068	K07068	uncharacterized protein	--	0
1_3497	K09131	K09131	uncharacterized protein	--	0
1_3499	K00276	AOC3, AOC2, tynA	primary-amine oxidase	EC:1.4.3.21	6	ko00260 Glycine, serine and threonine metabolism;ko00350 Tyrosine metabolism;ko00360 Phenylalanine metabolism;ko00410 beta-Alanine metabolism;ko00950 Isoquinoline alkaloid biosynthesis;ko00960 Tropane, piperidine and pyridine alkaloid biosynthesis;
1_3500	K03929	pnbA	para-nitrobenzyl esterase	EC:3.1.1.-	0
1_3504	K00721	DPM1	dolichol-phosphate mannosyltransferase	EC:2.4.1.83	1	ko00510 N-Glycan biosynthesis;
1_3505	K03820	lnt	apolipoprotein N-acyltransferase	EC:2.3.1.-	0
1_3506	K07047	nfdA	N-substituted formamide deformylase	EC:3.5.1.91	0
1_3507	K07113	fxsA	UPF0716 protein FxsA	--	0
1_3509	K07006	K07006	uncharacterized protein	--	0
1_3510	K02230	cobN	cobaltochelatase CobN	EC:6.6.1.2	1	ko00860 Porphyrin and chlorophyll metabolism;
1_3512	K02229	cobG	precorrin-3B synthase	EC:1.14.13.83	1	ko00860 Porphyrin and chlorophyll metabolism;
1_3513	K06042	cobH-cbiC	precorrin-8X/cobalt-precorrin-8 methylmutase	EC:5.4.99.61 5.4.99.60	1	ko00860 Porphyrin and chlorophyll metabolism;
1_3514	K13540	cobIJ	precorrin-2 C20-methyltransferase / precorrin-3B C17-methyltransferase	EC:2.1.1.130 2.1.1.131	1	ko00860 Porphyrin and chlorophyll metabolism;
1_3516	K21961	ethR, etaR	TetR/AcrR family transcriptional regulator, ethionamide resistance regulator	--	0
1_3519	K05895	cobK-cbiJ	precorrin-6A/cobalt-precorrin-6A reductase	EC:1.3.1.54 1.3.1.106	1	ko00860 Porphyrin and chlorophyll metabolism;
1_3520	K05936	cobM, cbiF	precorrin-4/cobalt-precorrin-4 C11-methyltransferase	EC:2.1.1.133 2.1.1.271	1	ko00860 Porphyrin and chlorophyll metabolism;
1_3521	K00595	cobL	precorrin-6Y C5,15-methyltransferase (decarboxylating)	EC:2.1.1.132	1	ko00860 Porphyrin and chlorophyll metabolism;
1_3524	K01274	E3.4.13.-	D-alanyl-D-alanine dipeptidase	EC:3.4.13.-	0
1_3528	K03727	helY	ATP-dependent RNA helicase HelY	EC:3.6.4.-	0
1_3529	K03118	tatC	sec-independent protein translocase protein TatC	--	2	ko03060 Protein export;ko03070 Bacterial secretion system;
1_3530	K03116	tatA	sec-independent protein translocase protein TatA	--	2	ko03060 Protein export;ko03070 Bacterial secretion system;
1_3531	K13573	pafC	proteasome accessory factor C	--	0
1_3532	K13572	pafB	proteasome accessory factor B	--	0
1_3533	K13571	pafA	proteasome accessory factor A	EC:6.3.1.19	0
1_3539	K03432	psmA, prcA	proteasome alpha subunit	EC:3.4.25.1	1	ko03050 Proteasome;
1_353	K15868	baiB	bile acid-coenzyme A ligase	EC:6.2.1.7	1	ko00121 Secondary bile acid biosynthesis;
1_3540	K03433	psmB, prcB	proteasome beta subunit	EC:3.4.25.1	1	ko03050 Proteasome;
1_3541	K13570	pup	prokaryotic ubiquitin-like protein Pup	--	0
1_3542	K20814	dop	Pup amidohydrolase	EC:3.5.1.119	0
1_3543	K10674	ectD	ectoine hydroxylase	EC:1.14.11.-	1	ko00260 Glycine, serine and threonine metabolism;
1_3544	K06720	ectC	L-ectoine synthase	EC:4.2.1.108	1	ko00260 Glycine, serine and threonine metabolism;
1_3545	K00836	ectB, dat	diaminobutyrate-2-oxoglutarate transaminase	EC:2.6.1.76	3	ko00260 Glycine, serine and threonine metabolism;ko01210 2-Oxocarboxylic acid metabolism;ko01230 Biosynthesis of amino acids;
1_3546	K06718	ectA	L-2,4-diaminobutyric acid acetyltransferase	EC:2.3.1.178	1	ko00260 Glycine, serine and threonine metabolism;
1_354	K07048	PTER, php	phosphotriesterase-related protein	--	0
1_3550	K07148	K07148	uncharacterized protein	--	0
1_3551	K13527	mpa	proteasome-associated ATPase	--	1	ko03050 Proteasome;
1_3554	K09764	K09764	uncharacterized protein	--	0
1_3555	K07442	TRM61, GCD14	tRNA (adenine57-N1/adenine58-N1)-methyltransferase catalytic subunit	EC:2.1.1.219 2.1.1.220	0
1_3556	K07465	K07465	putative RecB family exonuclease	--	0
1_355	K05558	K05558	pyridoxamine 5'-phosphate oxidase family protein	--	0
1_3568	K00765	hisG	ATP phosphoribosyltransferase	EC:2.4.2.17	2	ko00340 Histidine metabolism;ko01230 Biosynthesis of amino acids;
1_3569	K01523	hisE	phosphoribosyl-ATP pyrophosphohydrolase	EC:3.6.1.31	2	ko00340 Histidine metabolism;ko01230 Biosynthesis of amino acids;
1_3571	K08139	HXT	MFS transporter, SP family, sugar:H+ symporter	--	1	ko04113 Meiosis - yeast;
1_3574	K00548	metH, MTR	5-methyltetrahydrofolate--homocysteine methyltransferase	EC:2.1.1.13	4	ko00270 Cysteine and methionine metabolism;ko00450 Selenocompound metabolism;ko00670 One carbon pool by folate;ko01230 Biosynthesis of amino acids;
1_3577	K15526	mshC	L-cysteine:1D-myo-inositol 2-amino-2-deoxy-alpha-D-glucopyranoside ligase	EC:6.3.1.13	0
1_3578	K01082	cysQ, MET22, BPNT1	3'(2'), 5'-bisphosphate nucleotidase	EC:3.1.3.7	1	ko00920 Sulfur metabolism;
1_3584	K06153	bacA	undecaprenyl-diphosphatase	EC:3.6.1.27	1	ko00550 Peptidoglycan biosynthesis;
1_3588	K00254	DHODH, pyrD	dihydroorotate dehydrogenase	EC:1.3.5.2	1	ko00240 Pyrimidine metabolism;
1_3589	K06910	K06910	uncharacterized protein	--	0
1_358	K06975	K06975	uncharacterized protein	--	0
1_3593	K03466	ftsK, spoIIIE	DNA segregation ATPase FtsK/SpoIIIE, S-DNA-T family	--	0
1_35	K18957	whiB6	WhiB family transcriptional regulator, redox-sensing transcriptional regulator	--	0
1_3605	K07483	K07483	transposase	--	0
1_3608	K07497	K07497	putative transposase	--	0
1_3609	K00249	ACADM, acd	acyl-CoA dehydrogenase	EC:1.3.8.7	7	ko00071 Fatty acid degradation;ko00280 Valine, leucine and isoleucine degradation;ko00410 beta-Alanine metabolism;ko00640 Propanoate metabolism;ko01200 Carbon metabolism;ko01212 Fatty acid metabolism;ko03320 PPAR signaling pathway;
1_3610	K00121	frmA, ADH5, adhC	S-(hydroxymethyl)glutathione dehydrogenase / alcohol dehydrogenase	EC:1.1.1.284 1.1.1.1	12	ko00010 Glycolysis / Gluconeogenesis;ko00071 Fatty acid degradation;ko00350 Tyrosine metabolism;ko00625 Chloroalkane and chloroalkene degradation;ko00626 Naphthalene degradation;ko00680 Methane metabolism;ko00830 Retinol metabolism;ko00980 Metabolism of xenobiotics by cytochrome P450;ko00982 Drug metabolism - cytochrome P450;ko01200 Carbon metabolism;ko01220 Degradation of aromatic compounds;ko05…
1_3614	K00249	ACADM, acd	acyl-CoA dehydrogenase	EC:1.3.8.7	7	ko00071 Fatty acid degradation;ko00280 Valine, leucine and isoleucine degradation;ko00410 beta-Alanine metabolism;ko00640 Propanoate metabolism;ko01200 Carbon metabolism;ko01212 Fatty acid metabolism;ko03320 PPAR signaling pathway;
1_3615	K00666	K00666	fatty-acyl-CoA synthase	EC:6.2.1.-	0
1_3618	K03379	chnB	cyclohexanone monooxygenase	EC:1.14.13.22	2	ko00930 Caprolactam degradation;ko01220 Degradation of aromatic compounds;
1_3619	K14731	mlhB, chnC	epsilon-lactone hydrolase	EC:3.1.1.83	3	ko00903 Limonene and pinene degradation;ko00930 Caprolactam degradation;ko01220 Degradation of aromatic compounds;
1_361	K00526	E1.17.4.1B, nrdB, nrdF	ribonucleoside-diphosphate reductase beta chain	EC:1.17.4.1	2	ko00230 Purine metabolism;ko00240 Pyrimidine metabolism;
1_3625	K07044	K07044	uncharacterized protein	--	0
1_3627	K01969	E6.4.1.4B	3-methylcrotonyl-CoA carboxylase beta subunit	EC:6.4.1.4	1	ko00280 Valine, leucine and isoleucine degradation;
1_3628	K01968	E6.4.1.4A	3-methylcrotonyl-CoA carboxylase alpha subunit	EC:6.4.1.4	1	ko00280 Valine, leucine and isoleucine degradation;
1_3629	K00257	E1.3.99.-			1	ko00281 Geraniol degradation;
1_362	K16648	aftD	arabinofuranan 3-O-arabinosyltransferase	EC:2.4.2.-	0
1_3630	K00666	K00666	fatty-acyl-CoA synthase	EC:6.2.1.-	0
1_3634	K08299	caiD	crotonobetainyl-CoA hydratase	EC:4.2.1.149	0
1_3640	K07068	K07068	uncharacterized protein	--	0
1_3643	K04755	fdx	ferredoxin, 2Fe-2S	--	0
1_3645	K00529	hcaD	3-phenylpropionate/trans-cinnamate dioxygenase ferredoxin reductase component	EC:1.18.1.3	3	ko00071 Fatty acid degradation;ko00360 Phenylalanine metabolism;ko01220 Degradation of aromatic compounds;
1_364	K01207	nagZ	beta-N-acetylhexosaminidase	EC:3.2.1.52	3	ko00520 Amino sugar and nucleotide sugar metabolism;ko00531 Glycosaminoglycan degradation;ko01501 beta-Lactam resistance;
1_3650	K00626	E2.3.1.9, atoB	acetyl-CoA C-acetyltransferase	EC:2.3.1.9	15	ko00071 Fatty acid degradation;ko00072 Synthesis and degradation of ketone bodies;ko00280 Valine, leucine and isoleucine degradation;ko00310 Lysine degradation;ko00362 Benzoate degradation;ko00380 Tryptophan metabolism;ko00620 Pyruvate metabolism;ko00630 Glyoxylate and dicarboxylate metabolism;ko00640 Propanoate metabolism;ko00650 Butanoate metabolism;ko00720 Carbon fixation pathways in prokaryot…
1_3651	K00001	E1.1.1.1, adh	alcohol dehydrogenase	EC:1.1.1.1	9	ko00010 Glycolysis / Gluconeogenesis;ko00071 Fatty acid degradation;ko00350 Tyrosine metabolism;ko00625 Chloroalkane and chloroalkene degradation;ko00626 Naphthalene degradation;ko00830 Retinol metabolism;ko00980 Metabolism of xenobiotics by cytochrome P450;ko00982 Drug metabolism - cytochrome P450;ko01220 Degradation of aromatic compounds;
1_3660	K00380	cysJ	sulfite reductase (NADPH) flavoprotein alpha-component	EC:1.8.1.2	1	ko00920 Sulfur metabolism;
1_3662	K07793	tctA	putative tricarboxylic transport membrane protein	--	1	ko02020 Two-component system;
1_3663	K07794	tctB	putative tricarboxylic transport membrane protein	--	1	ko02020 Two-component system;
1_3664	K07795	tctC	putative tricarboxylic transport membrane protein	--	1	ko02020 Two-component system;
1_3666	K10943	flrC, fleR	two-component system, response regulator FlrC	--	2	ko02020 Two-component system;ko05111 Biofilm formation - Vibrio cholerae;
1_3669	K07100	K07100	putative phosphoribosyl transferase	--	0
1_3672	K02221	yggT	YggT family protein	--	0
1_3673	K09772	sepF	cell division inhibitor SepF	--	0
1_3674	K06997	yggS, PROSC	PLP dependent protein	--	0
1_3675	K05810	yfiH	laccase domain-containing protein	--	0
1_3676	K03531	ftsZ	cell division protein FtsZ	--	1	ko04112 Cell cycle - Caulobacter;
1_3677	K03589	ftsQ	cell division protein FtsQ	--	1	ko04112 Cell cycle - Caulobacter;
1_3678	K01924	murC	UDP-N-acetylmuramate--alanine ligase	EC:6.3.2.8	2	ko00471 D-Glutamine and D-glutamate metabolism;ko00550 Peptidoglycan biosynthesis;
1_3679	K02563	murG	UDP-N-acetylglucosamine--N-acetylmuramyl-(pentapeptide) pyrophosphoryl-undecaprenol N-acetylglucosamine transferase	EC:2.4.1.227	3	ko00550 Peptidoglycan biosynthesis;ko01502 Vancomycin resistance;ko04112 Cell cycle - Caulobacter;
1_3680	K03588	ftsW, spoVE	cell division protein FtsW	--	1	ko04112 Cell cycle - Caulobacter;
1_3681	K01925	murD	UDP-N-acetylmuramoylalanine--D-glutamate ligase	EC:6.3.2.9	2	ko00471 D-Glutamine and D-glutamate metabolism;ko00550 Peptidoglycan biosynthesis;
1_3682	K01000	mraY	phospho-N-acetylmuramoyl-pentapeptide-transferase	EC:2.7.8.13	2	ko00550 Peptidoglycan biosynthesis;ko01502 Vancomycin resistance;
1_3683	K01929	murF	UDP-N-acetylmuramoyl-tripeptide--D-alanyl-D-alanine ligase	EC:6.3.2.10	3	ko00300 Lysine biosynthesis;ko00550 Peptidoglycan biosynthesis;ko01502 Vancomycin resistance;
1_3684	K01928	murE	UDP-N-acetylmuramoyl-L-alanyl-D-glutamate--2,6-diaminopimelate ligase	EC:6.3.2.13	2	ko00300 Lysine biosynthesis;ko00550 Peptidoglycan biosynthesis;
1_3685	K03587	ftsI	cell division protein FtsI (penicillin-binding protein 3)	--	2	ko00550 Peptidoglycan biosynthesis;ko01501 beta-Lactam resistance;
1_3687	K03438	mraW, rsmH	16S rRNA (cytosine1402-N4)-methyltransferase	EC:2.1.1.199	0
1_3688	K03925	mraZ	MraZ protein	--	0
1_3692	K13787	idsA	geranylgeranyl diphosphate synthase, type I	EC:2.5.1.1 2.5.1.10 2.5.1.29	1	ko00900 Terpenoid backbone biosynthesis;
1_3693	K14337	mptA	alpha-1,6-mannosyltransferase	EC:2.4.1.-	0
1_3695	K08884	K08884	serine/threonine protein kinase, bacterial	EC:2.7.11.1	0
1_3696	K01626	E2.5.1.54, aroF, aroG, aroH	3-deoxy-7-phosphoheptulonate synthase	EC:2.5.1.54	3	ko00400 Phenylalanine, tyrosine and tryptophan biosynthesis;ko01230 Biosynthesis of amino acids;ko02024 Quorum sensing;
1_3699	K13671	K13671	alpha-1,2-mannosyltransferase	EC:2.4.1.-	0
1_3700	K00655	plsC	1-acyl-sn-glycerol-3-phosphate acyltransferase	EC:2.3.1.51	2	ko00561 Glycerolipid metabolism;ko00564 Glycerophospholipid metabolism;
1_3702	K01551	arsA, ASNA1	arsenite-transporting ATPase	EC:3.6.3.16	0
1_3705	K01897	ACSL, fadD	long-chain acyl-CoA synthetase	EC:6.2.1.3	7	ko00061 Fatty acid biosynthesis;ko00071 Fatty acid degradation;ko01212 Fatty acid metabolism;ko02024 Quorum sensing;ko03320 PPAR signaling pathway;ko04146 Peroxisome;ko04920 Adipocytokine signaling pathway;
1_3706	K13668	pimB	phosphatidylinositol alpha-1,6-mannosyltransferase	EC:2.4.1.-	0
1_3708	K21471	cwlO	peptidoglycan DL-endopeptidase CwlO	EC:3.4.-.-	0
1_3710	K02342	DPO3E, dnaQ	DNA polymerase III subunit epsilon	EC:2.7.7.7	5	ko00230 Purine metabolism;ko00240 Pyrimidine metabolism;ko03030 DNA replication;ko03430 Mismatch repair;ko03440 Homologous recombination;
1_3711	K00766	trpD	anthranilate phosphoribosyltransferase	EC:2.4.2.18	2	ko00400 Phenylalanine, tyrosine and tryptophan biosynthesis;ko01230 Biosynthesis of amino acids;
1_3712	K02276	coxC	cytochrome c oxidase subunit III	EC:1.9.3.1	1	ko00190 Oxidative phosphorylation;
1_3713	K02276	coxC	cytochrome c oxidase subunit III	EC:1.9.3.1	1	ko00190 Oxidative phosphorylation;
1_3714	K03889	qcrC	ubiquinol-cytochrome c reductase cytochrome c subunit	--	1	ko00190 Oxidative phosphorylation;
1_3715	K03890	qcrA	ubiquinol-cytochrome c reductase iron-sulfur subunit	--	1	ko00190 Oxidative phosphorylation;
1_3716	K03891	qcrB	ubiquinol-cytochrome c reductase cytochrome b subunit	--	1	ko00190 Oxidative phosphorylation;
1_3720	K02275	coxB	cytochrome c oxidase subunit II	EC:1.9.3.1	1	ko00190 Oxidative phosphorylation;
1_3721	K01953	asnB, ASNS	asparagine synthase (glutamine-hydrolysing)	EC:6.3.5.4	1	ko00250 Alanine, aspartate and glutamate metabolism;
1_3722	K00856	E2.7.1.20, ADK	adenosine kinase	EC:2.7.1.20	1	ko00230 Purine metabolism;
1_3726	K02231	cobP, cobU	adenosylcobinamide kinase / adenosylcobinamide-phosphate guanylyltransferase	EC:2.7.1.156 2.7.7.62	1	ko00860 Porphyrin and chlorophyll metabolism;
1_3727	K00768	E2.4.2.21, cobU, cobT	nicotinate-nucleotide--dimethylbenzimidazole phosphoribosyltransferase	EC:2.4.2.21	1	ko00860 Porphyrin and chlorophyll metabolism;
1_3728	K02233	E2.7.8.26, cobS, cobV	adenosylcobinamide-GDP ribazoletransferase	EC:2.7.8.26	1	ko00860 Porphyrin and chlorophyll metabolism;
1_3729	K00826	E2.6.1.42, ilvE	branched-chain amino acid aminotransferase	EC:2.6.1.42	6	ko00270 Cysteine and methionine metabolism;ko00280 Valine, leucine and isoleucine degradation;ko00290 Valine, leucine and isoleucine biosynthesis;ko00770 Pantothenate and CoA biosynthesis;ko01210 2-Oxocarboxylic acid metabolism;ko01230 Biosynthesis of amino acids;
1_3730	K00605	gcvT, AMT	aminomethyltransferase	EC:2.1.2.10	4	ko00260 Glycine, serine and threonine metabolism;ko00630 Glyoxylate and dicarboxylate metabolism;ko00670 One carbon pool by folate;ko01200 Carbon metabolism;
1_3731	K00605	gcvT, AMT	aminomethyltransferase	EC:2.1.2.10	4	ko00260 Glycine, serine and threonine metabolism;ko00630 Glyoxylate and dicarboxylate metabolism;ko00670 One carbon pool by folate;ko01200 Carbon metabolism;
1_3732	K01255	CARP, pepA	leucyl aminopeptidase	EC:3.4.11.1	1	ko00480 Glutathione metabolism;
1_3736	K00658	DLST, sucB	2-oxoglutarate dehydrogenase E2 component (dihydrolipoamide succinyltransferase)	EC:2.3.1.61	3	ko00020 Citrate cycle (TCA cycle);ko00310 Lysine degradation;ko01200 Carbon metabolism;
1_3737	K07071	K07071	uncharacterized protein	--	0
1_3739	K03801	lipB	lipoyl(octanoyl) transferase	EC:2.3.1.181	1	ko00785 Lipoic acid metabolism;
1_3740	K03644	lipA	lipoyl synthase	EC:2.8.1.8	1	ko00785 Lipoic acid metabolism;
1_3743	K01915	glnA, GLUL	glutamine synthetase	EC:6.3.1.2	8	ko00220 Arginine biosynthesis;ko00250 Alanine, aspartate and glutamate metabolism;ko00630 Glyoxylate and dicarboxylate metabolism;ko00910 Nitrogen metabolism;ko01230 Biosynthesis of amino acids;ko02020 Two-component system;ko04724 Glutamatergic synapse;ko04727 GABAergic synapse;
1_3744	K07560	dtd, DTD1	D-tyrosyl-tRNA(Tyr) deacylase	EC:3.1.-.-	0
1_3745	K15977	K15977	putative oxidoreductase	--	0
1_3748	K00982	glnE	glutamine synthetase adenylyltransferase / glutamine synthetase-adenylyl-L-tyrosine phosphorylase	EC:2.7.7.42 2.7.7.89	0
1_3749	K01915	glnA, GLUL	glutamine synthetase	EC:6.3.1.2	8	ko00220 Arginine biosynthesis;ko00250 Alanine, aspartate and glutamate metabolism;ko00630 Glyoxylate and dicarboxylate metabolism;ko00910 Nitrogen metabolism;ko01230 Biosynthesis of amino acids;ko02020 Two-component system;ko04724 Glutamatergic synapse;ko04727 GABAergic synapse;
1_3752	K00635	E2.3.1.20	diacylglycerol O-acyltransferase	EC:2.3.1.20	1	ko00561 Glycerolipid metabolism;
1_3753	K00606	panB	3-methyl-2-oxobutanoate hydroxymethyltransferase	EC:2.1.2.11	1	ko00770 Pantothenate and CoA biosynthesis;
1_3755	K15866	paaG	2-(1,2-epoxy-1,2-dihydrophenyl)acetyl-CoA isomerase	EC:5.3.3.18	1	ko00360 Phenylalanine metabolism;
1_3763	K22316	rhnA-cobC	ribonuclease H / adenosylcobalamin/alpha-ribazole phosphatase	EC:3.1.26.4 3.1.3.73	3	ko00860 Porphyrin and chlorophyll metabolism;ko01100 Metabolic pathways;ko03030 DNA replication;
1_3764	K07164	K07164	uncharacterized protein	--	0
1_3766	K00817	hisC	histidinol-phosphate aminotransferase	EC:2.6.1.9	7	ko00340 Histidine metabolism;ko00350 Tyrosine metabolism;ko00360 Phenylalanine metabolism;ko00400 Phenylalanine, tyrosine and tryptophan biosynthesis;ko00401 Novobiocin biosynthesis;ko00960 Tropane, piperidine and pyridine alkaloid biosynthesis;ko01230 Biosynthesis of amino acids;
1_3768	K01104	E3.1.3.48	protein-tyrosine phosphatase	EC:3.1.3.48	0
1_3769	K02227	cbiB, cobD	adenosylcobinamide-phosphate synthase	EC:6.3.1.10	1	ko00860 Porphyrin and chlorophyll metabolism;
1_3770	K02227	cbiB, cobD	adenosylcobinamide-phosphate synthase	EC:6.3.1.10	1	ko00860 Porphyrin and chlorophyll metabolism;
1_3771	K02227	cbiB, cobD	adenosylcobinamide-phosphate synthase	EC:6.3.1.10	1	ko00860 Porphyrin and chlorophyll metabolism;
1_3774	K03386	PRDX2_4, ahpC	peroxiredoxin (alkyl hydroperoxide reductase subunit C)	EC:1.11.1.15	1	ko04214 Apoptosis - fly;
1_3777	K00163	aceE	pyruvate dehydrogenase E1 component	EC:1.2.4.1	4	ko00010 Glycolysis / Gluconeogenesis;ko00020 Citrate cycle (TCA cycle);ko00620 Pyruvate metabolism;ko01200 Carbon metabolism;
1_3779	K00645	fabD	acyl-carrier-protein S-malonyltransferase	EC:2.3.1.39	2	ko00061 Fatty acid biosynthesis;ko01212 Fatty acid metabolism;
1_377	K00059	fabG	3-oxoacyl-acyl-carrier protein reductase	EC:1.1.1.100	4	ko00061 Fatty acid biosynthesis;ko00780 Biotin metabolism;ko01040 Biosynthesis of unsaturated fatty acids;ko01212 Fatty acid metabolism;
1_3780	K02078	acpP	acyl carrier protein	--	1	ko00061 Fatty acid biosynthesis;
1_3781	K11609	kas	beta-ketoacyl ACP synthase	EC:2.3.1.-	0
1_3782	K11609	kas	beta-ketoacyl ACP synthase	EC:2.3.1.-	0
1_3783	K18472	accD6	acetyl-CoA/propionyl-CoA carboxylase carboxyl transferase subunit	EC:6.4.1.2 6.4.1.3	7	ko00061 Fatty acid biosynthesis;ko00280 Valine, leucine and isoleucine degradation;ko00620 Pyruvate metabolism;ko00630 Glyoxylate and dicarboxylate metabolism;ko00640 Propanoate metabolism;ko01200 Carbon metabolism;ko01212 Fatty acid metabolism;
1_3786	K00111	glpA, glpD	glycerol-3-phosphate dehydrogenase	EC:1.1.5.3	1	ko00564 Glycerophospholipid metabolism;
1_3788	K00803	AGPS, agpS	alkyldihydroxyacetonephosphate synthase	EC:2.5.1.26	2	ko00565 Ether lipid metabolism;ko04146 Peroxisome;
1_3789	K07029	dagK	diacylglycerol kinase (ATP)	EC:2.7.1.107	2	ko00561 Glycerolipid metabolism;ko00564 Glycerophospholipid metabolism;
1_378	K00626	E2.3.1.9, atoB	acetyl-CoA C-acetyltransferase	EC:2.3.1.9	15	ko00071 Fatty acid degradation;ko00072 Synthesis and degradation of ketone bodies;ko00280 Valine, leucine and isoleucine degradation;ko00310 Lysine degradation;ko00362 Benzoate degradation;ko00380 Tryptophan metabolism;ko00620 Pyruvate metabolism;ko00630 Glyoxylate and dicarboxylate metabolism;ko00640 Propanoate metabolism;ko00650 Butanoate metabolism;ko00720 Carbon fixation pathways in prokaryot…
1_3790	K07029	dagK	diacylglycerol kinase (ATP)	EC:2.7.1.107	2	ko00561 Glycerolipid metabolism;ko00564 Glycerophospholipid metabolism;
1_3792	K00059	fabG	3-oxoacyl-acyl-carrier protein reductase	EC:1.1.1.100	4	ko00061 Fatty acid biosynthesis;ko00780 Biotin metabolism;ko01040 Biosynthesis of unsaturated fatty acids;ko01212 Fatty acid metabolism;
1_3793	K07001	K07001	NTE family protein	--	0
1_37	K01551	arsA, ASNA1	arsenite-transporting ATPase	EC:3.6.3.16	0
1_3800	K00153	E1.1.1.306	S-(hydroxymethyl)mycothiol dehydrogenase	EC:1.1.1.306	0
1_3801	K01069	E3.1.2.6, gloB	hydroxyacylglutathione hydrolase	EC:3.1.2.6	1	ko00620 Pyruvate metabolism;
1_3806	K01652	E2.2.1.6L, ilvB, ilvG, ilvI	acetolactate synthase I/II/III large subunit	EC:2.2.1.6	6	ko00290 Valine, leucine and isoleucine biosynthesis;ko00650 Butanoate metabolism;ko00660 C5-Branched dibasic acid metabolism;ko00770 Pantothenate and CoA biosynthesis;ko01210 2-Oxocarboxylic acid metabolism;ko01230 Biosynthesis of amino acids;
1_3807	K07124	K07124	uncharacterized protein	--	0
1_3810	K00135	gabD	succinate-semialdehyde dehydrogenase / glutarate-semialdehyde dehydrogenase	EC:1.2.1.16 1.2.1.79 1.2.1.20	5	ko00250 Alanine, aspartate and glutamate metabolism;ko00310 Lysine degradation;ko00350 Tyrosine metabolism;ko00650 Butanoate metabolism;ko00760 Nicotinate and nicotinamide metabolism;
1_3812	K19189	dhpH	2,6-dihydroxypyridine 3-monooxygenase	EC:1.14.13.10	1	ko00760 Nicotinate and nicotinamide metabolism;
1_3814	K03392	ACMSD	aminocarboxymuconate-semialdehyde decarboxylase	EC:4.1.1.45	1	ko00380 Tryptophan metabolism;
1_3816	K11177	yagR	xanthine dehydrogenase YagR molybdenum-binding subunit	EC:1.17.1.4	1	ko00230 Purine metabolism;
1_3817	K13483	yagT	xanthine dehydrogenase YagT iron-sulfur-binding subunit	--	1	ko00230 Purine metabolism;
1_3818	K11178	yagS	xanthine dehydrogenase YagS FAD-binding subunit	EC:1.17.1.4	1	ko00230 Purine metabolism;
1_3820	K00215	dapB	4-hydroxy-tetrahydrodipicolinate reductase	EC:1.17.1.8	3	ko00261 Monobactam biosynthesis;ko00300 Lysine biosynthesis;ko01230 Biosynthesis of amino acids;
1_3822	K00059	fabG	3-oxoacyl-acyl-carrier protein reductase	EC:1.1.1.100	4	ko00061 Fatty acid biosynthesis;ko00780 Biotin metabolism;ko01040 Biosynthesis of unsaturated fatty acids;ko01212 Fatty acid metabolism;
1_3825	K02035	ABC.PE.S	peptide/nickel transport system substrate-binding protein	--	1	ko02024 Quorum sensing;
1_3826	K02033	ABC.PE.P	peptide/nickel transport system permease protein	--	1	ko02024 Quorum sensing;
1_3827	K02034	ABC.PE.P1	peptide/nickel transport system permease protein	--	1	ko02024 Quorum sensing;
1_3828	K02031	ABC.PE.A	peptide/nickel transport system ATP-binding protein	--	1	ko02024 Quorum sensing;
1_3834	K08884	K08884	serine/threonine protein kinase, bacterial	EC:2.7.11.1	0
1_3835	K01455	E3.5.1.49	formamidase	EC:3.5.1.49	4	ko00460 Cyanoamino acid metabolism;ko00630 Glyoxylate and dicarboxylate metabolism;ko00910 Nitrogen metabolism;ko01200 Carbon metabolism;
1_3837	K02471	yddA	putative ATP-binding cassette transporter	--	1	ko02010 ABC transporters;
1_3838	K06994	K06994	putative drug exporter of the RND superfamily	--	0
1_383	K06994	K06994	putative drug exporter of the RND superfamily	--	0
1_3842	K01077	E3.1.3.1, phoA, phoB	alkaline phosphatase	EC:3.1.3.1	4	ko00627 Aminobenzoate degradation;ko00730 Thiamine metabolism;ko00790 Folate biosynthesis;ko02020 Two-component system;
1_3847	K01620	ltaE	threonine aldolase	EC:4.1.2.48	2	ko00260 Glycine, serine and threonine metabolism;ko01230 Biosynthesis of amino acids;
1_3850	K01480	speB	agmatinase	EC:3.5.3.11	1	ko00330 Arginine and proline metabolism;
1_3851	K01652	E2.2.1.6L, ilvB, ilvG, ilvI	acetolactate synthase I/II/III large subunit	EC:2.2.1.6	6	ko00290 Valine, leucine and isoleucine biosynthesis;ko00650 Butanoate metabolism;ko00660 C5-Branched dibasic acid metabolism;ko00770 Pantothenate and CoA biosynthesis;ko01210 2-Oxocarboxylic acid metabolism;ko01230 Biosynthesis of amino acids;
1_3852	K03307	TC.SSS	solute:Na+ symporter, SSS family	--	0
1_3853	K03307	TC.SSS	solute:Na+ symporter, SSS family	--	0
1_3854	K03307	TC.SSS	solute:Na+ symporter, SSS family	--	0
1_3856	K03568	tldD	TldD protein	--	0
1_3860	K08095	E3.1.1.74	cutinase	EC:3.1.1.74	0
1_3861	K02025	ABC.MS.P	multiple sugar transport system permease protein	--	0
1_3862	K02026	ABC.MS.P1	multiple sugar transport system permease protein	--	0
1_3863	K02027	ABC.MS.S	multiple sugar transport system substrate-binding protein	--	0
1_3864	K16785	ecfT	energy-coupling factor transport system permease protein	--	1	ko02010 ABC transporters;
1_3865	K16785	ecfT	energy-coupling factor transport system permease protein	--	1	ko02010 ABC transporters;
1_3866	K16786	ecfA1	energy-coupling factor transport system ATP-binding protein	EC:3.6.3.-	1	ko02010 ABC transporters;
1_3868	K08221	yitG	MFS transporter, ACDE family, multidrug resistance protein	--	0
1_3872	K00232	E1.3.3.6, ACOX1, ACOX3	acyl-CoA oxidase	EC:1.3.3.6	7	ko00071 Fatty acid degradation;ko00592 alpha-Linolenic acid metabolism;ko01040 Biosynthesis of unsaturated fatty acids;ko01212 Fatty acid metabolism;ko03320 PPAR signaling pathway;ko04024 cAMP signaling pathway;ko04146 Peroxisome;
1_3877	K02316	dnaG	DNA primase	EC:2.7.7.-	1	ko03030 DNA replication;
1_3879	K01129	dgt	dGTPase	EC:3.1.5.1	1	ko00230 Purine metabolism;
1_3885	K00433	cpo	non-heme chloroperoxidase	EC:1.11.1.10	0
1_3895	K01880	GARS, glyS1	glycyl-tRNA synthetase	EC:6.1.1.14	1	ko00970 Aminoacyl-tRNA biosynthesis;
1_3896	K22298	smtB	ArsR family transcriptional regulator, zinc-responsive transcriptional repressor	--	0
1_3897	K03711	fur	Fur family transcriptional regulator, ferric uptake regulator	--	0
1_3900	K14215	E2.5.1.86	trans,polycis-decaprenyl diphosphate synthase	EC:2.5.1.86	1	ko00900 Terpenoid backbone biosynthesis;
1_3901	K03584	recO	DNA repair protein RecO (recombination protein O)	--	1	ko03440 Homologous recombination;
1_3902	K01426	E3.5.1.4, amiE	amidase	EC:3.5.1.4	5	ko00330 Arginine and proline metabolism;ko00360 Phenylalanine metabolism;ko00380 Tryptophan metabolism;ko00627 Aminobenzoate degradation;ko00643 Styrene degradation;
1_3904	K03595	era	GTPase	--	0
1_3906	K06189	corC	magnesium and cobalt transporter	--	0
1_3907	K07042	ybeY, yqfG	probable rRNA maturation factor	--	0
1_3908	K06217	phoH, phoL	phosphate starvation-inducible protein PhoH and related proteins	--	0
1_3913	K09761	rsmE	16S rRNA (uracil1498-N3)-methyltransferase	EC:2.1.1.193	0
1_3914	K03686	dnaJ	molecular chaperone DnaJ	--	0
1_3915	K03705	hrcA	heat-inducible transcriptional repressor	--	0
1_3917	K05375	mbtH, nocI	MbtH protein	--	1	ko00261 Monobactam biosynthesis;
1_3918	K04793	mbtG	mycobactin lysine-N-oxygenase	--	1	ko01053 Biosynthesis of siderophore group nonribosomal peptides;
1_3919	K04792	mbtF	mycobactin peptide synthetase MbtF	--	1	ko01053 Biosynthesis of siderophore group nonribosomal peptides;
1_3920	K04789	mbtE	mycobactin peptide synthetase MbtE	--	1	ko01053 Biosynthesis of siderophore group nonribosomal peptides;
1_3921	K04791	mbtD	mycobactin polyketide synthetase MbtD	--	1	ko01053 Biosynthesis of siderophore group nonribosomal peptides;
1_3922	K04790	mbtC	mycobactin polyketide synthetase MbtC	--	1	ko01053 Biosynthesis of siderophore group nonribosomal peptides;
1_3925	K04788	mbtB	mycobactin phenyloxazoline synthetase	--	1	ko01053 Biosynthesis of siderophore group nonribosomal peptides;
1_3926	K04787	mbtA	mycobactin salicyl-AMP ligase	EC:6.3.2.-	1	ko01053 Biosynthesis of siderophore group nonribosomal peptides;
1_3928	K15320	ATX, chlB1, mdpB	6-methylsalicylic acid synthase	EC:2.3.1.165	1	ko01059 Biosynthesis of enediyne antibiotics;
1_3929	K04781	mbtI, irp9, ybtS	salicylate synthetase	EC:5.4.4.2 4.2.99.21	1	ko01053 Biosynthesis of siderophore group nonribosomal peptides;
1_392	K00257	E1.3.99.-			1	ko00281 Geraniol degradation;
1_3930	K02495	hemN, hemZ	oxygen-independent coproporphyrinogen III oxidase	EC:1.3.98.3	1	ko00860 Porphyrin and chlorophyll metabolism;
1_3931	K00392	sir	sulfite reductase (ferredoxin)	EC:1.8.7.1	1	ko00920 Sulfur metabolism;
1_3932	K00390	cysH	phosphoadenosine phosphosulfate reductase	EC:1.8.4.8 1.8.4.10	1	ko00920 Sulfur metabolism;
1_3934	K01069	E3.1.2.6, gloB	hydroxyacylglutathione hydrolase	EC:3.1.2.6	1	ko00620 Pyruvate metabolism;
1_3935	K17218	sqr	sulfide:quinone oxidoreductase	EC:1.8.5.4	1	ko00920 Sulfur metabolism;
1_3937	K07090	K07090	uncharacterized protein	--	0
1_3939	K02045	cysA	sulfate transport system ATP-binding protein	EC:3.6.3.25	2	ko00920 Sulfur metabolism;ko02010 ABC transporters;
1_393	K21672	ord	2,4-diaminopentanoate dehydrogenase	EC:1.4.1.12 1.4.1.26	3	ko00310 Lysine degradation;ko00330 Arginine and proline metabolism;ko00472 D-Arginine and D-ornithine metabolism;
1_3940	K02047	cysW	sulfate transport system permease protein	--	2	ko00920 Sulfur metabolism;ko02010 ABC transporters;
1_3941	K02046	cysU	sulfate transport system permease protein	--	2	ko00920 Sulfur metabolism;ko02010 ABC transporters;
1_3942	K02048	cysP, sbp	sulfate transport system substrate-binding protein	--	2	ko00920 Sulfur metabolism;ko02010 ABC transporters;
1_394	K12436	pks12	polyketide synthase 12	--	0
1_3951	K20938	ladA	long-chain alkane monooxygenase	EC:1.14.14.28	0
1_3953	K03596	lepA	GTP-binding protein LepA	--	1	ko05134 Legionellosis;
1_3955	K02013	ABC.FEV.A	iron complex transport system ATP-binding protein	EC:3.6.3.34	1	ko02010 ABC transporters;
1_3956	K02015	ABC.FEV.P	iron complex transport system permease protein	--	1	ko02010 ABC transporters;
1_3957	K02016	ABC.FEV.S	iron complex transport system substrate-binding protein	--	1	ko02010 ABC transporters;
1_3958	K02016	ABC.FEV.S	iron complex transport system substrate-binding protein	--	1	ko02010 ABC transporters;
1_3962	K00784	rnz	ribonuclease Z	EC:3.1.26.11	1	ko03013 RNA transport;
1_396	K06994	K06994	putative drug exporter of the RND superfamily	--	0
1_3971	K02968	RP-S20, rpsT	small subunit ribosomal protein S20	--	1	ko03010 Ribosome;
1_3972	K02340	DPO3D1, holA	DNA polymerase III subunit delta	EC:2.7.7.7	5	ko00230 Purine metabolism;ko00240 Pyrimidine metabolism;ko03030 DNA replication;ko03430 Mismatch repair;ko03440 Homologous recombination;
1_3973	K02238	comEC	competence protein ComEC	--	0
1_3974	K02237	comEA	competence protein ComEA	--	0
1_3976	K21672	ord	2,4-diaminopentanoate dehydrogenase	EC:1.4.1.12 1.4.1.26	3	ko00310 Lysine degradation;ko00330 Arginine and proline metabolism;ko00472 D-Arginine and D-ornithine metabolism;
1_3979	K15634	gpmB	probable phosphoglycerate mutase	EC:5.4.2.12	5	ko00010 Glycolysis / Gluconeogenesis;ko00260 Glycine, serine and threonine metabolism;ko00680 Methane metabolism;ko01200 Carbon metabolism;ko01230 Biosynthesis of amino acids;
1_3980	K09710	ybeB	ribosome-associated protein	--	0
1_3981	K00969	nadD	nicotinate-nucleotide adenylyltransferase	EC:2.7.7.18	1	ko00760 Nicotinate and nicotinamide metabolism;
1_3982	K07161	K07161	uncharacterized protein	--	0
1_3984	K00147	proA	glutamate-5-semialdehyde dehydrogenase	EC:1.2.1.41	3	ko00330 Arginine and proline metabolism;ko00332 Carbapenem biosynthesis;ko01230 Biosynthesis of amino acids;
1_3985	K00852	rbsK, RBKS	ribokinase	EC:2.7.1.15	1	ko00030 Pentose phosphate pathway;
1_3988	K01950	E6.3.5.1, NADSYN1, QNS1, nadE	NAD+ synthase (glutamine-hydrolysing)	EC:6.3.5.1	1	ko00760 Nicotinate and nicotinamide metabolism;
1_398	K12423	fadD21	fatty acid CoA ligase FadD21	--	0
1_3991	K20497	CYP124	methyl-branched lipid omega-hydroxylase	EC:1.14.15.14	0
1_3993	K00931	proB	glutamate 5-kinase	EC:2.7.2.11	3	ko00330 Arginine and proline metabolism;ko00332 Carbapenem biosynthesis;ko01230 Biosynthesis of amino acids;
1_3994	K03979	obgE, cgtA	GTPase	EC:3.6.5.-	0
1_3995	K02899	RP-L27, MRPL27, rpmA	large subunit ribosomal protein L27	--	1	ko03010 Ribosome;
1_3996	K02888	RP-L21, MRPL21, rplU	large subunit ribosomal protein L21	--	1	ko03010 Ribosome;
1_3997	K08300	rne	ribonuclease E	EC:3.1.26.12	1	ko03018 RNA degradation;
1_3998	K00940	ndk, NME	nucleoside-diphosphate kinase	EC:2.7.4.6	3	ko00230 Purine metabolism;ko00240 Pyrimidine metabolism;ko04016 MAPK signaling pathway - plant;
1_3	K00033	PGD, gnd, gntZ	6-phosphogluconate dehydrogenase	EC:1.1.1.44 1.1.1.343	3	ko00030 Pentose phosphate pathway;ko00480 Glutathione metabolism;ko01200 Carbon metabolism;
1_4000	K11754	folC	dihydrofolate synthase / folylpolyglutamate synthase	EC:6.3.2.12 6.3.2.17	1	ko00790 Folate biosynthesis;
1_4001	K01873	VARS, valS	valyl-tRNA synthetase	EC:6.1.1.9	1	ko00970 Aminoacyl-tRNA biosynthesis;
1_4008	K21691	rpfE	resuscitation-promoting factor RpfE	--	0
1_4009	K03752	mobA	molybdopterin-guanine dinucleotide biosynthesis protein A	EC:2.7.7.77	0
1_4010	K00175	korB, oorB, oforB	2-oxoglutarate/2-oxoacid ferredoxin oxidoreductase subunit beta	EC:1.2.7.3 1.2.7.11	6	ko00010 Glycolysis / Gluconeogenesis;ko00020 Citrate cycle (TCA cycle);ko00620 Pyruvate metabolism;ko00650 Butanoate metabolism;ko00720 Carbon fixation pathways in prokaryotes;ko01200 Carbon metabolism;
1_4011	K00174	korA, oorA, oforA	2-oxoglutarate/2-oxoacid ferredoxin oxidoreductase subunit alpha	EC:1.2.7.3 1.2.7.11	6	ko00010 Glycolysis / Gluconeogenesis;ko00020 Citrate cycle (TCA cycle);ko00620 Pyruvate metabolism;ko00650 Butanoate metabolism;ko00720 Carbon fixation pathways in prokaryotes;ko01200 Carbon metabolism;
1_4015	K00123	fdoG, fdfH	formate dehydrogenase major subunit	EC:1.2.1.2	3	ko00630 Glyoxylate and dicarboxylate metabolism;ko00680 Methane metabolism;ko01200 Carbon metabolism;
1_4016	K02379	fdhD	FdhD protein	--	0
1_4017	K03544	clpX, CLPX	ATP-dependent Clp protease ATP-binding subunit ClpX	--	1	ko04112 Cell cycle - Caulobacter;
1_4018	K01358	clpP, CLPP	ATP-dependent Clp protease, protease subunit	EC:3.4.21.92	2	ko04112 Cell cycle - Caulobacter;ko04212 Longevity regulating pathway - worm;
1_4019	K01358	clpP, CLPP	ATP-dependent Clp protease, protease subunit	EC:3.4.21.92	2	ko04112 Cell cycle - Caulobacter;ko04212 Longevity regulating pathway - worm;
1_4020	K03545	tig	trigger factor	--	0
1_4028	K03316	TC.CPA1	monovalent cation:H+ antiporter, CPA1 family	--	0
1_4029	K05522	nei	endonuclease VIII	EC:3.2.2.- 4.2.99.18	1	ko03410 Base excision repair;
1_4030	K01808	rpiB	ribose 5-phosphate isomerase B	EC:5.3.1.6	5	ko00030 Pentose phosphate pathway;ko00051 Fructose and mannose metabolism;ko00710 Carbon fixation in photosynthetic organisms;ko01200 Carbon metabolism;ko01230 Biosynthesis of amino acids;
1_4032	K05275	E1.1.1.65	pyridoxine 4-dehydrogenase	EC:1.1.1.65	1	ko00750 Vitamin B6 metabolism;
1_4034	K01485	codA	cytosine deaminase	EC:3.5.4.1	2	ko00240 Pyrimidine metabolism;ko00330 Arginine and proline metabolism;
1_4038	K01256	pepN	aminopeptidase N	EC:3.4.11.2	1	ko00480 Glutathione metabolism;
1_4043	K06886	glbN	hemoglobin	--	0
1_4044	K01187	malZ	alpha-glucosidase	EC:3.2.1.20	2	ko00052 Galactose metabolism;ko00500 Starch and sucrose metabolism;
1_4047	K07107	ybgC	acyl-CoA thioester hydrolase	EC:3.1.2.-	0
1_4048	K15371	GDH2	glutamate dehydrogenase	EC:1.4.1.2	4	ko00220 Arginine biosynthesis;ko00250 Alanine, aspartate and glutamate metabolism;ko00430 Taurine and hypotaurine metabolism;ko00910 Nitrogen metabolism;
1_4049	K06020	E3.6.3.25	sulfate-transporting ATPase	EC:3.6.3.25	0
1_4050	K03111	ssb	single-strand DNA-binding protein	--	3	ko03030 DNA replication;ko03430 Mismatch repair;ko03440 Homologous recombination;
1_4051	K02351	K02351	putative membrane protein	--	0
1_4052	K00631	plsB	glycerol-3-phosphate O-acyltransferase	EC:2.3.1.15	2	ko00561 Glycerolipid metabolism;ko00564 Glycerophospholipid metabolism;
1_4053	K15781	serB-plsC	putative phosphoserine phosphatase / 1-acylglycerol-3-phosphate O-acyltransferase	EC:3.1.3.3 2.3.1.51	0
1_4054	K00635	E2.3.1.20	diacylglycerol O-acyltransferase	EC:2.3.1.20	1	ko00561 Glycerolipid metabolism;
1_4058	K12507	fadK	acyl-CoA synthetase	EC:6.2.1.-	0
1_4063	K06994	K06994	putative drug exporter of the RND superfamily	--	0
1_4070	K00156	poxB	pyruvate dehydrogenase (quinone)	EC:1.2.5.1	1	ko00620 Pyruvate metabolism;
1_4077	K02078	acpP	acyl carrier protein	--	1	ko00061 Fatty acid biosynthesis;
1_4079	K00796	folP	dihydropteroate synthase	EC:2.5.1.15	1	ko00790 Folate biosynthesis;
1_407	K03924	moxR	MoxR-like ATPase	EC:3.6.3.-	0
1_4081	K01958	PC, pyc	pyruvate carboxylase	EC:6.4.1.1	5	ko00020 Citrate cycle (TCA cycle);ko00620 Pyruvate metabolism;ko00720 Carbon fixation pathways in prokaryotes;ko01200 Carbon metabolism;ko01230 Biosynthesis of amino acids;
1_4082	K01647	CS, gltA	citrate synthase	EC:2.3.3.1	5	ko00020 Citrate cycle (TCA cycle);ko00630 Glyoxylate and dicarboxylate metabolism;ko01200 Carbon metabolism;ko01210 2-Oxocarboxylic acid metabolism;ko01230 Biosynthesis of amino acids;
1_4083	K03417	prpB	methylisocitrate lyase	EC:4.1.3.30	1	ko00640 Propanoate metabolism;
1_4084	K01720	prpD	2-methylcitrate dehydratase	EC:4.2.1.79	1	ko00640 Propanoate metabolism;
1_4085	K21686	prpR	XRE family transcriptional regulator, fatty acid utilization regulator	--	0
1_4088	K02351	K02351	putative membrane protein	--	0
1_408	K00240	sdhB, frdB	succinate dehydrogenase / fumarate reductase, iron-sulfur subunit	EC:1.3.5.1 1.3.5.4	5	ko00020 Citrate cycle (TCA cycle);ko00190 Oxidative phosphorylation;ko00650 Butanoate metabolism;ko00720 Carbon fixation pathways in prokaryotes;ko01200 Carbon metabolism;
1_4090	K01533	copB	Cu2+-exporting ATPase	EC:3.6.3.4	0
1_4091	K03088	SIG3.2, rpoE	RNA polymerase sigma-70 factor, ECF subfamily	--	0
1_4096	K12422	fadD10	long chain fatty acid CoA ligase FadD10	EC:6.2.1.-	0
1_409	K00239	sdhA, frdA	succinate dehydrogenase / fumarate reductase, flavoprotein subunit	EC:1.3.5.1 1.3.5.4	6	ko00020 Citrate cycle (TCA cycle);ko00190 Oxidative phosphorylation;ko00650 Butanoate metabolism;ko00720 Carbon fixation pathways in prokaryotes;ko01200 Carbon metabolism;ko05134 Legionellosis;
1_4101	K01644	citE	citrate lyase subunit beta / citryl-CoA lyase	EC:4.1.3.34	1	ko02020 Two-component system;
1_4105	K00549	metE	5-methyltetrahydropteroyltriglutamate--homocysteine methyltransferase	EC:2.1.1.14	3	ko00270 Cysteine and methionine metabolism;ko00450 Selenocompound metabolism;ko01230 Biosynthesis of amino acids;
1_4114	K03101	lspA	signal peptidase II	EC:3.4.23.36	1	ko03060 Protein export;
1_4115	K01692	paaF, echA	enoyl-CoA hydratase	EC:4.2.1.17	14	ko00071 Fatty acid degradation;ko00280 Valine, leucine and isoleucine degradation;ko00281 Geraniol degradation;ko00310 Lysine degradation;ko00360 Phenylalanine metabolism;ko00362 Benzoate degradation;ko00380 Tryptophan metabolism;ko00410 beta-Alanine metabolism;ko00627 Aminobenzoate degradation;ko00640 Propanoate metabolism;ko00650 Butanoate metabolism;ko00903 Limonene and pinene degradation;ko00…
1_4116	K00627	DLAT, aceF, pdhC	pyruvate dehydrogenase E2 component (dihydrolipoamide acetyltransferase)	EC:2.3.1.12	4	ko00010 Glycolysis / Gluconeogenesis;ko00020 Citrate cycle (TCA cycle);ko00620 Pyruvate metabolism;ko01200 Carbon metabolism;
1_4117	K00162	PDHB, pdhB	pyruvate dehydrogenase E1 component beta subunit	EC:1.2.4.1	7	ko00010 Glycolysis / Gluconeogenesis;ko00020 Citrate cycle (TCA cycle);ko00620 Pyruvate metabolism;ko01200 Carbon metabolism;ko04066 HIF-1 signaling pathway;ko04922 Glucagon signaling pathway;ko05230 Central carbon metabolism in cancer;
1_4118	K00161	PDHA, pdhA	pyruvate dehydrogenase E1 component alpha subunit	EC:1.2.4.1	7	ko00010 Glycolysis / Gluconeogenesis;ko00020 Citrate cycle (TCA cycle);ko00620 Pyruvate metabolism;ko01200 Carbon metabolism;ko04066 HIF-1 signaling pathway;ko04922 Glucagon signaling pathway;ko05230 Central carbon metabolism in cancer;
1_4119	K01644	citE	citrate lyase subunit beta / citryl-CoA lyase	EC:4.1.3.34	1	ko02020 Two-component system;
1_4121	K00257	E1.3.99.-			1	ko00281 Geraniol degradation;
1_4122	K11263	bccA	acetyl-CoA/propionyl-CoA carboxylase, biotin carboxylase, biotin carboxyl carrier protein	EC:6.4.1.2 6.4.1.3 6.3.4.14	7	ko00061 Fatty acid biosynthesis;ko00280 Valine, leucine and isoleucine degradation;ko00620 Pyruvate metabolism;ko00630 Glyoxylate and dicarboxylate metabolism;ko00640 Propanoate metabolism;ko01200 Carbon metabolism;ko01212 Fatty acid metabolism;
1_4123	K01969	E6.4.1.4B	3-methylcrotonyl-CoA carboxylase beta subunit	EC:6.4.1.4	1	ko00280 Valine, leucine and isoleucine degradation;
1_4127	K06902	UMF1	MFS transporter, UMF1 family	--	1	ko04138 Autophagy - yeast;
1_4128	K07124	K07124	uncharacterized protein	--	0
1_4129	K06915	K06915	uncharacterized protein	--	0
1_4130	K13288	orn, REX2, REXO2	oligoribonuclease	EC:3.1.-.-	1	ko03008 Ribosome biogenesis in eukaryotes;
1_4140	K03564	BCP, PRXQ, DOT5	peroxiredoxin Q/BCP	EC:1.11.1.15	0
1_4142	K00997	acpS	holo-acyl-carrier protein synthase	EC:2.7.8.7	1	ko00770 Pantothenate and CoA biosynthesis;
1_4143	K11533	fas	fatty acid synthase, bacteria type	EC:2.3.1.-	3	ko00061 Fatty acid biosynthesis;ko01212 Fatty acid metabolism;ko04931 Insulin resistance;
1_4150	K18481	mas	Mce-associated membrane protein	--	0
1_4151	K18481	mas	Mce-associated membrane protein	--	0
1_4152	K18687	fadD3	HIP---CoA ligase	EC:6.2.1.41	1	ko00984 Steroid degradation;
1_4168	K02067	mlaD, linM	phospholipid/cholesterol/gamma-HCH transport system substrate-binding protein	--	1	ko02010 ABC transporters;
1_4169	K02067	mlaD, linM	phospholipid/cholesterol/gamma-HCH transport system substrate-binding protein	--	1	ko02010 ABC transporters;
1_416	K00362	nirB	nitrite reductase (NADH) large subunit	EC:1.7.1.15	1	ko00910 Nitrogen metabolism;
1_4171	K02066	mlaE, linK	phospholipid/cholesterol/gamma-HCH transport system permease protein	--	1	ko02010 ABC transporters;
1_4172	K02066	mlaE, linK	phospholipid/cholesterol/gamma-HCH transport system permease protein	--	1	ko02010 ABC transporters;
1_4174	K00128	ALDH	aldehyde dehydrogenase (NAD+)	EC:1.2.1.3	14	ko00010 Glycolysis / Gluconeogenesis;ko00053 Ascorbate and aldarate metabolism;ko00071 Fatty acid degradation;ko00280 Valine, leucine and isoleucine degradation;ko00310 Lysine degradation;ko00330 Arginine and proline metabolism;ko00340 Histidine metabolism;ko00380 Tryptophan metabolism;ko00410 beta-Alanine metabolism;ko00561 Glycerolipid metabolism;ko00620 Pyruvate metabolism;ko00625 Chloroalkane…
1_417	K00363	nirD	nitrite reductase (NADH) small subunit	EC:1.7.1.15	1	ko00910 Nitrogen metabolism;
1_4185	K12254	kauB	4-guanidinobutyraldehyde dehydrogenase / NAD-dependent aldehyde dehydrogenase	EC:1.2.1.54	1	ko00330 Arginine and proline metabolism;
1_4189	K04748	norQ	nitric oxide reductase NorQ protein	--	0
1_4192	K00257	E1.3.99.-			1	ko00281 Geraniol degradation;
1_4195	K07045	K07045	uncharacterized protein	--	0
1_4205	K00517	E1.14.-.-			5	ko00363 Bisphenol degradation;ko00624 Polycyclic aromatic hydrocarbon degradation;ko00627 Aminobenzoate degradation;ko00903 Limonene and pinene degradation;ko00945 Stilbenoid, diarylheptanoid and gingerol biosynthesis;
1_4206	K05337	fer	ferredoxin	--	0
1_420	K01719	hemD, UROS	uroporphyrinogen-III synthase	EC:4.2.1.75	1	ko00860 Porphyrin and chlorophyll metabolism;
1_4210	K05337	fer	ferredoxin	--	0
1_4213	K00249	ACADM, acd	acyl-CoA dehydrogenase	EC:1.3.8.7	7	ko00071 Fatty acid degradation;ko00280 Valine, leucine and isoleucine degradation;ko00410 beta-Alanine metabolism;ko00640 Propanoate metabolism;ko01200 Carbon metabolism;ko01212 Fatty acid metabolism;ko03320 PPAR signaling pathway;
1_4215	K00344	qor, CRYZ	NADPH2:quinone reductase	EC:1.6.5.5	0
1_421	K02575	NRT, narK, nrtP, nasA	MFS transporter, NNP family, nitrate/nitrite transporter	--	1	ko00910 Nitrogen metabolism;
1_4221	K00249	ACADM, acd	acyl-CoA dehydrogenase	EC:1.3.8.7	7	ko00071 Fatty acid degradation;ko00280 Valine, leucine and isoleucine degradation;ko00410 beta-Alanine metabolism;ko00640 Propanoate metabolism;ko01200 Carbon metabolism;ko01212 Fatty acid metabolism;ko03320 PPAR signaling pathway;
1_4222	K00632	fadA, fadI	acetyl-CoA acyltransferase	EC:2.3.1.16	7	ko00071 Fatty acid degradation;ko00280 Valine, leucine and isoleucine degradation;ko00281 Geraniol degradation;ko00362 Benzoate degradation;ko00592 alpha-Linolenic acid metabolism;ko00642 Ethylbenzene degradation;ko01212 Fatty acid metabolism;
1_4224	K00059	fabG	3-oxoacyl-acyl-carrier protein reductase	EC:1.1.1.100	4	ko00061 Fatty acid biosynthesis;ko00780 Biotin metabolism;ko01040 Biosynthesis of unsaturated fatty acids;ko01212 Fatty acid metabolism;
1_4225	K00249	ACADM, acd	acyl-CoA dehydrogenase	EC:1.3.8.7	7	ko00071 Fatty acid degradation;ko00280 Valine, leucine and isoleucine degradation;ko00410 beta-Alanine metabolism;ko00640 Propanoate metabolism;ko01200 Carbon metabolism;ko01212 Fatty acid metabolism;ko03320 PPAR signaling pathway;
1_422	K17840	aac2-I	aminoglycoside 2'-N-acetyltransferase I	EC:2.3.1.59	0
1_4235	K15866	paaG	2-(1,2-epoxy-1,2-dihydrophenyl)acetyl-CoA isomerase	EC:5.3.3.18	1	ko00360 Phenylalanine metabolism;
1_4237	K12466	E1.1.1.275	(+)-trans-carveol dehydrogenase	EC:1.1.1.275	1	ko00903 Limonene and pinene degradation;
1_4244	K00517	E1.14.-.-			5	ko00363 Bisphenol degradation;ko00624 Polycyclic aromatic hydrocarbon degradation;ko00627 Aminobenzoate degradation;ko00903 Limonene and pinene degradation;ko00945 Stilbenoid, diarylheptanoid and gingerol biosynthesis;
1_4249	K00299	ssuE	FMN reductase	EC:1.5.1.38	2	ko00740 Riboflavin metabolism;ko00920 Sulfur metabolism;
1_4253	K05898	kstD	3-oxosteroid 1-dehydrogenase	EC:1.3.99.4	1	ko00984 Steroid degradation;
1_4254	K05713	mhpB	2,3-dihydroxyphenylpropionate 1,2-dioxygenase	EC:1.13.11.16	2	ko00360 Phenylalanine metabolism;ko01220 Degradation of aromatic compounds;
1_4255	K05712	mhpA	3-(3-hydroxy-phenyl)propionate hydroxylase	EC:1.14.13.127	2	ko00360 Phenylalanine metabolism;ko01220 Degradation of aromatic compounds;
1_4256	K05714	mhpC	2-hydroxy-6-oxonona-2,4-dienedioate hydrolase	EC:3.7.1.14	2	ko00360 Phenylalanine metabolism;ko01220 Degradation of aromatic compounds;
1_4259	K07588	argK	LAO/AO transport system kinase	EC:2.7.-.-	0
1_425	K09125	K09125	uncharacterized protein	--	0
1_4260	K00626	E2.3.1.9, atoB	acetyl-CoA C-acetyltransferase	EC:2.3.1.9	15	ko00071 Fatty acid degradation;ko00072 Synthesis and degradation of ketone bodies;ko00280 Valine, leucine and isoleucine degradation;ko00310 Lysine degradation;ko00362 Benzoate degradation;ko00380 Tryptophan metabolism;ko00620 Pyruvate metabolism;ko00630 Glyoxylate and dicarboxylate metabolism;ko00640 Propanoate metabolism;ko00650 Butanoate metabolism;ko00720 Carbon fixation pathways in prokaryot…
1_4262	K13775	atuG	citronellol/citronellal dehydrogenase	--	1	ko00281 Geraniol degradation;
1_426	K02016	ABC.FEV.S	iron complex transport system substrate-binding protein	--	1	ko02010 ABC transporters;
1_4270	K01849	E5.4.99.2B, mcmA2	methylmalonyl-CoA mutase, C-terminal domain	EC:5.4.99.2	5	ko00280 Valine, leucine and isoleucine degradation;ko00630 Glyoxylate and dicarboxylate metabolism;ko00640 Propanoate metabolism;ko00720 Carbon fixation pathways in prokaryotes;ko01200 Carbon metabolism;
1_4271	K01848	E5.4.99.2A, mcmA1	methylmalonyl-CoA mutase, N-terminal domain	EC:5.4.99.2	5	ko00280 Valine, leucine and isoleucine degradation;ko00630 Glyoxylate and dicarboxylate metabolism;ko00640 Propanoate metabolism;ko00720 Carbon fixation pathways in prokaryotes;ko01200 Carbon metabolism;
1_4272	K13775	atuG	citronellol/citronellal dehydrogenase	--	1	ko00281 Geraniol degradation;
1_4279	K02529	lacI, galR	LacI family transcriptional regulator	--	0
1_4281	K07054	K07054	uncharacterized protein	--	0
1_4283	K12428	fadD32	fatty acid CoA ligase FadD32	--	0
1_4284	K03427	hsdM	type I restriction enzyme M protein	EC:2.1.1.72	0
1_4295	K01153	hsdR	type I restriction enzyme, R subunit	EC:3.1.21.3	0
1_4302	K07552	bcr	MFS transporter, DHA1 family, bicyclomycin/chloramphenicol resistance protein	--	0
1_4303	K02428	rdgB	XTP/dITP diphosphohydrolase	EC:3.6.1.66	1	ko00230 Purine metabolism;
1_4304	K00989	rph	ribonuclease PH	EC:2.7.7.56	0
1_4306	K01776	murI	glutamate racemase	EC:5.1.1.3	1	ko00471 D-Glutamine and D-glutamate metabolism;
1_4307	K12339	cysM	cysteine synthase B	EC:2.5.1.47	4	ko00270 Cysteine and methionine metabolism;ko00920 Sulfur metabolism;ko01200 Carbon metabolism;ko01230 Biosynthesis of amino acids;
1_4308	K12339	cysM	cysteine synthase B	EC:2.5.1.47	4	ko00270 Cysteine and methionine metabolism;ko00920 Sulfur metabolism;ko01200 Carbon metabolism;ko01230 Biosynthesis of amino acids;
1_4309	K03636	moaD, cysO	sulfur-carrier protein	--	1	ko04122 Sulfur relay system;
1_4310	K21140	mec	sulfur-carrier protein carboxypeptidase	EC:3.4.17.-	1	ko04122 Sulfur relay system;
1_4313	K06891	clpS	ATP-dependent Clp protease adaptor protein ClpS	--	0
1_4314	K00763	pncB, NAPRT1	nicotinate phosphoribosyltransferase	EC:6.3.4.21	1	ko00760 Nicotinate and nicotinamide metabolism;
1_4315	K03722	dinG	ATP-dependent DNA helicase DinG	EC:3.6.4.12	0
1_4316	K07054	K07054	uncharacterized protein	--	0
1_4318	K18235	vgb	virginiamycin B lyase	EC:4.2.99.-	0
1_4319	K00688	PYG, glgP	glycogen phosphorylase	EC:2.4.1.1	5	ko00500 Starch and sucrose metabolism;ko02026 Biofilm formation - Escherichia coli;ko04910 Insulin signaling pathway;ko04922 Glucagon signaling pathway;ko04931 Insulin resistance;
1_4320	K16147	glgE	starch synthase (maltosyl-transferring)	EC:2.4.99.16	1	ko00500 Starch and sucrose metabolism;
1_4321	K00700	GBE1, glgB	1,4-alpha-glucan branching enzyme	EC:2.4.1.18	1	ko00500 Starch and sucrose metabolism;
1_4322	K05838	ybbN	putative thioredoxin	--	0
1_4324	K00626	E2.3.1.9, atoB	acetyl-CoA C-acetyltransferase	EC:2.3.1.9	15	ko00071 Fatty acid degradation;ko00072 Synthesis and degradation of ketone bodies;ko00280 Valine, leucine and isoleucine degradation;ko00310 Lysine degradation;ko00362 Benzoate degradation;ko00380 Tryptophan metabolism;ko00620 Pyruvate metabolism;ko00630 Glyoxylate and dicarboxylate metabolism;ko00640 Propanoate metabolism;ko00650 Butanoate metabolism;ko00720 Carbon fixation pathways in prokaryot…
1_4325	K05606	MCEE, epi	methylmalonyl-CoA/ethylmalonyl-CoA epimerase	EC:5.1.99.1	5	ko00280 Valine, leucine and isoleucine degradation;ko00630 Glyoxylate and dicarboxylate metabolism;ko00640 Propanoate metabolism;ko00720 Carbon fixation pathways in prokaryotes;ko01200 Carbon metabolism;
1_4326	K07503	nucS	endonuclease	EC:3.1.-.-	0
1_4327	K01768	E4.6.1.1	adenylate cyclase	EC:4.6.1.1	4	ko00230 Purine metabolism;ko02025 Biofilm formation - Pseudomonas aeruginosa;ko04113 Meiosis - yeast;ko04213 Longevity regulating pathway - multiple species;
1_4328	K01425	glsA, GLS	glutaminase	EC:3.5.1.2	8	ko00220 Arginine biosynthesis;ko00250 Alanine, aspartate and glutamate metabolism;ko00471 D-Glutamine and D-glutamate metabolism;ko04724 Glutamatergic synapse;ko04727 GABAergic synapse;ko04964 Proximal tubule bicarbonate reclamation;ko05206 MicroRNAs in cancer;ko05230 Central carbon metabolism in cancer;
1_4329	K13529	ada-alkA	AraC family transcriptional regulator, regulatory protein of adaptative response / DNA-3-methyladenine glycosylase II	EC:3.2.2.21	1	ko03410 Base excision repair;
1_432	K12251	aguB	N-carbamoylputrescine amidase	EC:3.5.1.53	1	ko00330 Arginine and proline metabolism;
1_4330	K00567	ogt, MGMT	methylated-DNA-protein-cysteine S-methyltransferase	EC:2.1.1.63	0
1_4331	K00790	murA	UDP-N-acetylglucosamine 1-carboxyvinyltransferase	EC:2.5.1.7	2	ko00520 Amino sugar and nucleotide sugar metabolism;ko00550 Peptidoglycan biosynthesis;
1_4332	K00798	MMAB, pduO	cob(I)alamin adenosyltransferase	EC:2.5.1.17	1	ko00860 Porphyrin and chlorophyll metabolism;
1_4334	K02114	ATPF1E, atpC	F-type H+-transporting ATPase subunit epsilon	--	2	ko00190 Oxidative phosphorylation;ko00195 Photosynthesis;
1_4335	K02112	ATPF1B, atpD	F-type H+-transporting ATPase subunit beta	EC:3.6.3.14	2	ko00190 Oxidative phosphorylation;ko00195 Photosynthesis;
1_4336	K02115	ATPF1G, atpG	F-type H+-transporting ATPase subunit gamma	--	2	ko00190 Oxidative phosphorylation;ko00195 Photosynthesis;
1_4337	K02111	ATPF1A, atpA	F-type H+-transporting ATPase subunit alpha	EC:3.6.3.14	2	ko00190 Oxidative phosphorylation;ko00195 Photosynthesis;
1_4338	K02109	ATPF0B, atpF	F-type H+-transporting ATPase subunit b	--	2	ko00190 Oxidative phosphorylation;ko00195 Photosynthesis;
1_4339	K02109	ATPF0B, atpF	F-type H+-transporting ATPase subunit b	--	2	ko00190 Oxidative phosphorylation;ko00195 Photosynthesis;
1_433	K10536	aguA	agmatine deiminase	EC:3.5.3.12	1	ko00330 Arginine and proline metabolism;
1_4340	K02110	ATPF0C, atpE	F-type H+-transporting ATPase subunit c	--	2	ko00190 Oxidative phosphorylation;ko00195 Photosynthesis;
1_4341	K02108	ATPF0A, atpB	F-type H+-transporting ATPase subunit a	--	2	ko00190 Oxidative phosphorylation;ko00195 Photosynthesis;
1_4343	K02851	wecA, tagO, rfe	UDP-GlcNAc:undecaprenyl-phosphate/decaprenyl-phosphate GlcNAc-1-phosphate transferase	EC:2.7.8.33 2.7.8.35	0
1_4344	K07566	tsaC, rimN, SUA5	L-threonylcarbamoyladenylate synthase	EC:2.7.7.87	0
1_4345	K02493	hemK, prmC, HEMK	release factor glutamine methyltransferase	EC:2.1.1.297	0
1_4346	K02835	prfA, MTRF1, MRF1	peptide chain release factor 1	--	0
1_4347	K02909	RP-L31, rpmE	large subunit ribosomal protein L31	--	1	ko03010 Ribosome;
1_4348	K00666	K00666	fatty-acyl-CoA synthase	EC:6.2.1.-	0
1_434	K07047	nfdA	N-substituted formamide deformylase	EC:3.5.1.91	0
1_4350	K03628	rho	transcription termination factor Rho	--	1	ko03018 RNA degradation;
1_4351	K00872	thrB1	homoserine kinase	EC:2.7.1.39	2	ko00260 Glycine, serine and threonine metabolism;ko01230 Biosynthesis of amino acids;
1_4352	K01733	thrC	threonine synthase	EC:4.2.3.1	3	ko00260 Glycine, serine and threonine metabolism;ko00750 Vitamin B6 metabolism;ko01230 Biosynthesis of amino acids;
1_4353	K00003	E1.1.1.3	homoserine dehydrogenase	EC:1.1.1.3	4	ko00260 Glycine, serine and threonine metabolism;ko00270 Cysteine and methionine metabolism;ko00300 Lysine biosynthesis;ko01230 Biosynthesis of amino acids;
1_4354	K01586	lysA	diaminopimelate decarboxylase	EC:4.1.1.20	2	ko00300 Lysine biosynthesis;ko01230 Biosynthesis of amino acids;
1_4355	K01887	RARS, argS	arginyl-tRNA synthetase	EC:6.1.1.19	1	ko00970 Aminoacyl-tRNA biosynthesis;
1_4357	K00248	ACADS, bcd	butyryl-CoA dehydrogenase	EC:1.3.8.1	5	ko00071 Fatty acid degradation;ko00280 Valine, leucine and isoleucine degradation;ko00650 Butanoate metabolism;ko01200 Carbon metabolism;ko01212 Fatty acid metabolism;
1_4359	K15555	ssuB	sulfonate transport system ATP-binding protein	EC:3.6.3.-	2	ko00920 Sulfur metabolism;ko02010 ABC transporters;
1_435	K14052	puuP	putrescine importer	--	0
1_4360	K15554	ssuC	sulfonate transport system permease protein	--	2	ko00920 Sulfur metabolism;ko02010 ABC transporters;
1_4361	K15553	ssuA	sulfonate transport system substrate-binding protein	--	2	ko00920 Sulfur metabolism;ko02010 ABC transporters;
1_4378	K01082	cysQ, MET22, BPNT1	3'(2'), 5'-bisphosphate nucleotidase	EC:3.1.3.7	1	ko00920 Sulfur metabolism;
1_4379	K00955	cysNC	bifunctional enzyme CysN/CysC	EC:2.7.7.4 2.7.1.25	4	ko00230 Purine metabolism;ko00261 Monobactam biosynthesis;ko00450 Selenocompound metabolism;ko00920 Sulfur metabolism;
1_4380	K00957	cysD	sulfate adenylyltransferase subunit 2	EC:2.7.7.4	4	ko00230 Purine metabolism;ko00261 Monobactam biosynthesis;ko00450 Selenocompound metabolism;ko00920 Sulfur metabolism;
1_4384	K01673	cynT, can	carbonic anhydrase	EC:4.2.1.1	1	ko00910 Nitrogen metabolism;
1_4388	K02484	K02484	two-component system, OmpR family, sensor kinase	EC:2.7.13.3	0
1_4389	K02483	K02483	two-component system, OmpR family, response regulator	--	0
1_4394	K02033	ABC.PE.P	peptide/nickel transport system permease protein	--	1	ko02024 Quorum sensing;
1_4395	K02034	ABC.PE.P1	peptide/nickel transport system permease protein	--	1	ko02024 Quorum sensing;
1_4396	K02031	ABC.PE.A	peptide/nickel transport system ATP-binding protein	--	1	ko02024 Quorum sensing;
1_4398	K02035	ABC.PE.S	peptide/nickel transport system substrate-binding protein	--	1	ko02024 Quorum sensing;
1_4402	K02164	norE	nitric oxide reductase NorE protein	--	0
1_440	K14520	hapE	4-hydroxyacetophenone monooxygenase	EC:1.14.13.84	1	ko00363 Bisphenol degradation;
1_4410	K08296	sixA	phosphohistidine phosphatase	EC:3.1.3.-	0
1_4413	K06147	ABCB-BAC	ATP-binding cassette, subfamily B, bacterial	--	0
1_4414	K06147	ABCB-BAC	ATP-binding cassette, subfamily B, bacterial	--	0
1_4419	K01738	cysK	cysteine synthase A	EC:2.5.1.47	4	ko00270 Cysteine and methionine metabolism;ko00920 Sulfur metabolism;ko01200 Carbon metabolism;ko01230 Biosynthesis of amino acids;
1_4421	K17686	copA, ATP7	Cu+-exporting ATPase	EC:3.6.3.54	2	ko01524 Platinum drug resistance;ko04016 MAPK signaling pathway - plant;
1_4424	K07672	trcR	two-component system, OmpR family, response regulator TrcR	--	1	ko02020 Two-component system;
1_4429	K00004	BDH, butB	(R,R)-butanediol dehydrogenase / meso-butanediol dehydrogenase / diacetyl reductase	EC:1.1.1.4	1	ko00650 Butanoate metabolism;
1_4430	K07222	K07222	putative flavoprotein involved in K+ transport	--	0
1_4442	K21929	udg	uracil-DNA glycosylase	EC:3.2.2.27	1	ko03410 Base excision repair;
1_4444	K00104	glcD	glycolate oxidase	EC:1.1.3.15	1	ko00630 Glyoxylate and dicarboxylate metabolism;
1_4446	K21119	CYP130	cytochrome P450 family 130	--	0
1_444	K01426	E3.5.1.4, amiE	amidase	EC:3.5.1.4	5	ko00330 Arginine and proline metabolism;ko00360 Phenylalanine metabolism;ko00380 Tryptophan metabolism;ko00627 Aminobenzoate degradation;ko00643 Styrene degradation;
1_4451	K05592	deaD, cshA	ATP-dependent RNA helicase DeaD	EC:3.6.4.13	1	ko03018 RNA degradation;
1_4454	K06860	K06860	putative heme uptake system protein	--	0
1_4457	K07552	bcr	MFS transporter, DHA1 family, bicyclomycin/chloramphenicol resistance protein	--	0
1_4459	K01616	kgd	2-oxoglutarate decarboxylase	EC:4.1.1.71	0
1_4460	K03762	proP	MFS transporter, MHS family, proline/betaine transporter	--	0
1_4462	K01265	map	methionyl aminopeptidase	EC:3.4.11.18	0
1_4466	K00027	ME2, sfcA, maeA	malate dehydrogenase (oxaloacetate-decarboxylating)	EC:1.1.1.38	3	ko00620 Pyruvate metabolism;ko01200 Carbon metabolism;ko02020 Two-component system;
1_4467	K03284	corA	magnesium transporter	--	0
1_4469	K10112	msmX, msmK, malK, sugC, ggtA, msiK	multiple sugar transport system ATP-binding protein	--	1	ko02010 ABC transporters;
1_4470	K02026	ABC.MS.P1	multiple sugar transport system permease protein	--	0
1_4471	K02025	ABC.MS.P	multiple sugar transport system permease protein	--	0
1_4472	K02027	ABC.MS.S	multiple sugar transport system substrate-binding protein	--	0
1_4475	K01644	citE	citrate lyase subunit beta / citryl-CoA lyase	EC:4.1.3.34	1	ko02020 Two-component system;
1_4479	K03593	mrp, NUBPL	ATP-binding protein involved in chromosome partitioning	--	0
1_4480	K03117	tatB	sec-independent protein translocase protein TatB	--	2	ko03060 Protein export;ko03070 Bacterial secretion system;
1_4481	K04771	degP, htrA	serine protease Do	EC:3.4.21.107	2	ko01503 Cationic antimicrobial peptide (CAMP) resistance;ko02020 Two-component system;
1_4483	K03088	SIG3.2, rpoE	RNA polymerase sigma-70 factor, ECF subfamily	--	0
1_4486	K01990	ABC-2.A	ABC-2 type transport system ATP-binding protein	--	0
1_4487	K01992	ABC-2.P	ABC-2 type transport system permease protein	--	0
1_4491	K00975	glgC	glucose-1-phosphate adenylyltransferase	EC:2.7.7.27	3	ko00500 Starch and sucrose metabolism;ko00520 Amino sugar and nucleotide sugar metabolism;ko02026 Biofilm formation - Escherichia coli;
1_4492	K16148	glgM	alpha-maltose-1-phosphate synthase	EC:2.4.1.342	1	ko00500 Starch and sucrose metabolism;
1_4494	K01246	tag	DNA-3-methyladenine glycosylase I	EC:3.2.2.20	1	ko03410 Base excision repair;
1_4496	K13693	gpgS	glucosyl-3-phosphoglycerate synthase	EC:2.4.1.266	0
1_4497	K00796	folP	dihydropteroate synthase	EC:2.5.1.15	1	ko00790 Folate biosynthesis;
1_4498	K00666	K00666	fatty-acyl-CoA synthase	EC:6.2.1.-	0
1_4499	K06966	K06966	uncharacterized protein	--	0
1_44	K03466	ftsK, spoIIIE	DNA segregation ATPase FtsK/SpoIIIE, S-DNA-T family	--	0
1_4505	K04762	hslR	ribosome-associated heat shock protein Hsp15	--	0
1_4506	K01439	dapE	succinyl-diaminopimelate desuccinylase	EC:3.5.1.18	2	ko00300 Lysine biosynthesis;ko01230 Biosynthesis of amino acids;
1_4507	K00674	dapD	2,3,4,5-tetrahydropyridine-2-carboxylate N-succinyltransferase	EC:2.3.1.117	2	ko00300 Lysine biosynthesis;ko01230 Biosynthesis of amino acids;
1_4512	K12429	fadD36	fatty acid CoA ligase FadD36	--	0
1_4513	K09763	K09763	uncharacterized protein	--	0
1_4515	K00318	PRODH	proline dehydrogenase	EC:1.5.-.-	1	ko00330 Arginine and proline metabolism;
1_4516	K00294	E1.2.1.88	1-pyrroline-5-carboxylate dehydrogenase	EC:1.2.1.88	2	ko00250 Alanine, aspartate and glutamate metabolism;ko00330 Arginine and proline metabolism;
1_4518	K11159	K11159	carotenoid cleavage dioxygenase	--	0
1_4523	K00219	fadH	2,4-dienoyl-CoA reductase (NADPH2)	EC:1.3.1.34	0
1_4526	K02274	coxA	cytochrome c oxidase subunit I	EC:1.9.3.1	1	ko00190 Oxidative phosphorylation;
1_4528	K11779	fbiC	FO synthase	EC:2.5.1.77	1	ko00680 Methane metabolism;
1_4532	K15525	mshB	N-acetyl-1-D-myo-inositol-2-amino-2-deoxy-alpha-D-glucopyranoside deacetylase	EC:3.5.1.103	0
1_4539	K06207	typA, bipA	GTP-binding protein	--	0
1_453	K02469	gyrA	DNA gyrase subunit A	EC:5.99.1.3	0
1_4543	K00374	narI, narV	nitrate reductase gamma subunit	EC:1.7.5.1 1.7.99.4	2	ko00910 Nitrogen metabolism;ko02020 Two-component system;
1_4544	K00373	narJ, narW	nitrate reductase molybdenum cofactor assembly chaperone NarJ/NarW	--	1	ko02020 Two-component system;
1_4545	K00371	narH, narY, nxrB	nitrate reductase / nitrite oxidoreductase, beta subunit	EC:1.7.5.1 1.7.99.4	2	ko00910 Nitrogen metabolism;ko02020 Two-component system;
1_4546	K00370	narG, narZ, nxrA	nitrate reductase / nitrite oxidoreductase, alpha subunit	EC:1.7.5.1 1.7.99.4	2	ko00910 Nitrogen metabolism;ko02020 Two-component system;
1_4547	K02575	NRT, narK, nrtP, nasA	MFS transporter, NNP family, nitrate/nitrite transporter	--	1	ko00910 Nitrogen metabolism;
1_4548	K03574	mutT, NUDT15, MTH2	8-oxo-dGTP diphosphatase	EC:3.6.1.55	0
1_4549	K01724	PCBD, phhB	4a-hydroxytetrahydrobiopterin dehydratase	EC:4.2.1.96	0
1_454	K02470	gyrB	DNA gyrase subunit B	EC:5.99.1.3	0
1_4550	K13669	pimE	alpha-1,2-mannosyltransferase	EC:2.4.1.-	0
1_4556	K02478	K02478	two-component system, LytT family, sensor kinase	EC:2.7.13.3	0
1_4561	K14393	actP	cation/acetate symporter	--	0
1_4572	K01816	hyi, gip	hydroxypyruvate isomerase	EC:5.3.1.22	1	ko00630 Glyoxylate and dicarboxylate metabolism;
1_4574	K10215	ethA	monooxygenase	EC:1.14.13.-	1	ko00627 Aminobenzoate degradation;
1_4577	K12410	npdA	NAD-dependent deacetylase	EC:3.5.1.-	0
1_457	K06895	lysE, argO	L-lysine exporter family protein LysE/ArgO	--	0
1_4580	K06994	K06994	putative drug exporter of the RND superfamily	--	0
1_4584	K00459	ncd2, npd	nitronate monooxygenase	EC:1.13.12.16	1	ko00910 Nitrogen metabolism;
1_4586	K01796	E5.1.99.4, AMACR, mcr	alpha-methylacyl-CoA racemase	EC:5.1.99.4	2	ko00120 Primary bile acid biosynthesis;ko04146 Peroxisome;
1_4587	K01692	paaF, echA	enoyl-CoA hydratase	EC:4.2.1.17	14	ko00071 Fatty acid degradation;ko00280 Valine, leucine and isoleucine degradation;ko00281 Geraniol degradation;ko00310 Lysine degradation;ko00360 Phenylalanine metabolism;ko00362 Benzoate degradation;ko00380 Tryptophan metabolism;ko00410 beta-Alanine metabolism;ko00627 Aminobenzoate degradation;ko00640 Propanoate metabolism;ko00650 Butanoate metabolism;ko00903 Limonene and pinene degradation;ko00…
1_4588	K18215	tetV	MFS transporter, DHA3 family, tetracycline resistance protein	--	0
1_4589	K07052	K07052	uncharacterized protein	--	0
1_4595	K00255	ACADL	long-chain-acyl-CoA dehydrogenase	EC:1.3.8.8	3	ko00071 Fatty acid degradation;ko01212 Fatty acid metabolism;ko03320 PPAR signaling pathway;
1_4596	K08299	caiD	crotonobetainyl-CoA hydratase	EC:4.2.1.149	0
1_4597	K00632	fadA, fadI	acetyl-CoA acyltransferase	EC:2.3.1.16	7	ko00071 Fatty acid degradation;ko00280 Valine, leucine and isoleucine degradation;ko00281 Geraniol degradation;ko00362 Benzoate degradation;ko00592 alpha-Linolenic acid metabolism;ko00642 Ethylbenzene degradation;ko01212 Fatty acid metabolism;
1_45	K03466	ftsK, spoIIIE	DNA segregation ATPase FtsK/SpoIIIE, S-DNA-T family	--	0
1_4601	K15977	K15977	putative oxidoreductase	--	0
1_4605	K01253	EPHX1	microsomal epoxide hydrolase	EC:3.3.2.9	3	ko00980 Metabolism of xenobiotics by cytochrome P450;ko04976 Bile secretion;ko05204 Chemical carcinogenesis;
1_4606	K18481	mas	Mce-associated membrane protein	--	0
1_4607	K18481	mas	Mce-associated membrane protein	--	0
1_4617	K06942	ychF	ribosome-binding ATPase	--	0
1_4619	K03527	ispH, lytB	4-hydroxy-3-methylbut-2-en-1-yl diphosphate reductase	EC:1.17.7.4	1	ko00900 Terpenoid backbone biosynthesis;
1_4621	K03601	xseA	exodeoxyribonuclease VII large subunit	EC:3.1.11.6	1	ko03430 Mismatch repair;
1_4622	K03602	xseB	exodeoxyribonuclease VII small subunit	EC:3.1.11.6	1	ko03430 Mismatch repair;
1_4623	K16045	hsd	3beta-hydroxy-Delta5-steroid dehydrogenase / steroid Delta-isomerase	EC:1.1.1.145 5.3.3.1	1	ko00984 Steroid degradation;
1_4628	K01130	E3.1.6.1, aslA	arylsulfatase	EC:3.1.6.1	2	ko00140 Steroid hormone biosynthesis;ko00600 Sphingolipid metabolism;
1_4632	K21200	CYP144	cytochrome P450 family 144	--	0
1_4640	K02446	glpX	fructose-1,6-bisphosphatase II	EC:3.1.3.11	6	ko00010 Glycolysis / Gluconeogenesis;ko00030 Pentose phosphate pathway;ko00051 Fructose and mannose metabolism;ko00680 Methane metabolism;ko00710 Carbon fixation in photosynthetic organisms;ko01200 Carbon metabolism;
1_4641	K01679	E4.2.1.2B, fumC	fumarate hydratase, class II	EC:4.2.1.2	6	ko00020 Citrate cycle (TCA cycle);ko00620 Pyruvate metabolism;ko00720 Carbon fixation pathways in prokaryotes;ko01200 Carbon metabolism;ko05200 Pathways in cancer;ko05211 Renal cell carcinoma;
1_4644	K07695	devR	two-component system, NarL family, response regulator DevR	--	1	ko02020 Two-component system;
1_4648	K07175	phoH2	PhoH-like ATPase	--	0
1_4649	K03922	desA2	acyl-acyl-carrier-protein desaturase	EC:1.14.19.2	3	ko00061 Fatty acid biosynthesis;ko01040 Biosynthesis of unsaturated fatty acids;ko01212 Fatty acid metabolism;
1_464	K00252	GCDH, gcdH	glutaryl-CoA dehydrogenase	EC:1.3.8.6	4	ko00071 Fatty acid degradation;ko00310 Lysine degradation;ko00362 Benzoate degradation;ko00380 Tryptophan metabolism;
1_4650	K00600	glyA, SHMT	glycine hydroxymethyltransferase	EC:2.1.2.1	8	ko00260 Glycine, serine and threonine metabolism;ko00460 Cyanoamino acid metabolism;ko00630 Glyoxylate and dicarboxylate metabolism;ko00670 One carbon pool by folate;ko00680 Methane metabolism;ko01200 Carbon metabolism;ko01230 Biosynthesis of amino acids;ko01523 Antifolate resistance;
1_4655	K00867	coaA	type I pantothenate kinase	EC:2.7.1.33	1	ko00770 Pantothenate and CoA biosynthesis;
1_465	K01796	E5.1.99.4, AMACR, mcr	alpha-methylacyl-CoA racemase	EC:5.1.99.4	2	ko00120 Primary bile acid biosynthesis;ko04146 Peroxisome;
1_4661	K12503	E2.5.1.68	short-chain Z-isoprenyl diphosphate synthase	EC:2.5.1.68	1	ko00900 Terpenoid backbone biosynthesis;
1_4662	K11068	hlyIII	hemolysin III	--	0
1_4663	K01822	E5.3.3.1	steroid Delta-isomerase	EC:5.3.3.1	2	ko00140 Steroid hormone biosynthesis;ko00984 Steroid degradation;
1_4664	K06888	K06888	uncharacterized protein	--	0
1_4665	K06888	K06888	uncharacterized protein	--	0
1_4666	K18455	mca	mycothiol S-conjugate amidase	EC:3.5.1.115	0
1_4668	K03624	greA	transcription elongation factor GreA	--	0
1_4670	K01739	metB	cystathionine gamma-synthase	EC:2.5.1.48	4	ko00270 Cysteine and methionine metabolism;ko00450 Selenocompound metabolism;ko00920 Sulfur metabolism;ko01230 Biosynthesis of amino acids;
1_4673	K01697	E4.2.1.22, CBS	cystathionine beta-synthase	EC:4.2.1.22	3	ko00260 Glycine, serine and threonine metabolism;ko00270 Cysteine and methionine metabolism;ko01230 Biosynthesis of amino acids;
1_4676	K00626	E2.3.1.9, atoB	acetyl-CoA C-acetyltransferase	EC:2.3.1.9	15	ko00071 Fatty acid degradation;ko00072 Synthesis and degradation of ketone bodies;ko00280 Valine, leucine and isoleucine degradation;ko00310 Lysine degradation;ko00362 Benzoate degradation;ko00380 Tryptophan metabolism;ko00620 Pyruvate metabolism;ko00630 Glyoxylate and dicarboxylate metabolism;ko00640 Propanoate metabolism;ko00650 Butanoate metabolism;ko00720 Carbon fixation pathways in prokaryot…
1_4679	K01692	paaF, echA	enoyl-CoA hydratase	EC:4.2.1.17	14	ko00071 Fatty acid degradation;ko00280 Valine, leucine and isoleucine degradation;ko00281 Geraniol degradation;ko00310 Lysine degradation;ko00360 Phenylalanine metabolism;ko00362 Benzoate degradation;ko00380 Tryptophan metabolism;ko00410 beta-Alanine metabolism;ko00627 Aminobenzoate degradation;ko00640 Propanoate metabolism;ko00650 Butanoate metabolism;ko00903 Limonene and pinene degradation;ko00…
1_4680	K01692	paaF, echA	enoyl-CoA hydratase	EC:4.2.1.17	14	ko00071 Fatty acid degradation;ko00280 Valine, leucine and isoleucine degradation;ko00281 Geraniol degradation;ko00310 Lysine degradation;ko00360 Phenylalanine metabolism;ko00362 Benzoate degradation;ko00380 Tryptophan metabolism;ko00410 beta-Alanine metabolism;ko00627 Aminobenzoate degradation;ko00640 Propanoate metabolism;ko00650 Butanoate metabolism;ko00903 Limonene and pinene degradation;ko00…
1_4685	K03321	TC.SULP	sulfate permease, SulP family	--	0
1_4686	K00261	GLUD1_2, gdhA	glutamate dehydrogenase (NAD(P)+)	EC:1.4.1.3	6	ko00220 Arginine biosynthesis;ko00250 Alanine, aspartate and glutamate metabolism;ko00471 D-Glutamine and D-glutamate metabolism;ko00910 Nitrogen metabolism;ko01200 Carbon metabolism;ko04964 Proximal tubule bicarbonate reclamation;
1_4687	K07001	K07001	NTE family protein	--	0
1_4688	K07001	K07001	NTE family protein	--	0
1_4689	K07008	egtC	gamma-glutamyl hercynylcysteine S-oxide hydrolase	EC:3.5.1.118	1	ko00340 Histidine metabolism;
1_4690	K00008	SORD, gutB	L-iditol 2-dehydrogenase	EC:1.1.1.14	2	ko00040 Pentose and glucuronate interconversions;ko00051 Fructose and mannose metabolism;
1_4691	K21672	ord	2,4-diaminopentanoate dehydrogenase	EC:1.4.1.12 1.4.1.26	3	ko00310 Lysine degradation;ko00330 Arginine and proline metabolism;ko00472 D-Arginine and D-ornithine metabolism;
1_4693	K00632	fadA, fadI	acetyl-CoA acyltransferase	EC:2.3.1.16	7	ko00071 Fatty acid degradation;ko00280 Valine, leucine and isoleucine degradation;ko00281 Geraniol degradation;ko00362 Benzoate degradation;ko00592 alpha-Linolenic acid metabolism;ko00642 Ethylbenzene degradation;ko01212 Fatty acid metabolism;
1_4696	K00666	K00666	fatty-acyl-CoA synthase	EC:6.2.1.-	0
1_4699	K11103	dctA	aerobic C4-dicarboxylate transport protein	--	1	ko02020 Two-component system;
1_4708	K02028	ABC.PA.A	polar amino acid transport system ATP-binding protein	EC:3.6.3.21	0
1_4709	K02029	ABC.PA.P	polar amino acid transport system permease protein	--	0
1_4711	K03119	tauD	taurine dioxygenase	EC:1.14.11.17	2	ko00430 Taurine and hypotaurine metabolism;ko00920 Sulfur metabolism;
1_4716	K03325	TC.ACR3	arsenite transporter, ACR3 family	--	0
1_4724	K03453	TC.BASS	bile acid:Na+ symporter, BASS family	--	0
1_4725	K03453	TC.BASS	bile acid:Na+ symporter, BASS family	--	0
1_4731	K06975	K06975	uncharacterized protein	--	0
1_4737	K01776	murI	glutamate racemase	EC:5.1.1.3	1	ko00471 D-Glutamine and D-glutamate metabolism;
1_4741	K08884	K08884	serine/threonine protein kinase, bacterial	EC:2.7.11.1	0
1_4745	K08095	E3.1.1.74	cutinase	EC:3.1.1.74	0
1_4753	K01521	cdh	CDP-diacylglycerol pyrophosphatase	EC:3.6.1.26	1	ko00564 Glycerophospholipid metabolism;
1_4760	K02003	ABC.CD.A	putative ABC transport system ATP-binding protein	--	0
1_4761	K02004	ABC.CD.P	putative ABC transport system permease protein	--	0
1_4764	K16839	hpxO	FAD-dependent urate hydroxylase	EC:1.14.13.113	1	ko00230 Purine metabolism;
1_4767	K01546	kdpA	K+-transporting ATPase ATPase A chain	EC:3.6.3.12	1	ko02020 Two-component system;
1_4768	K01547	kdpB	K+-transporting ATPase ATPase B chain	EC:3.6.3.12	1	ko02020 Two-component system;
1_4769	K01548	kdpC	K+-transporting ATPase ATPase C chain	EC:3.6.3.12	1	ko02020 Two-component system;
1_4770	K07646	kdpD	two-component system, OmpR family, sensor histidine kinase KdpD	EC:2.7.13.3	1	ko02020 Two-component system;
1_4771	K07667	kdpE	two-component system, OmpR family, KDP operon response regulator KdpE	--	2	ko02020 Two-component system;ko02024 Quorum sensing;
1_4775	K01908	prpE	propionyl-CoA synthetase	EC:6.2.1.17	1	ko00640 Propanoate metabolism;
1_4776	K12951	ctpD	cation-transporting P-type ATPase D	EC:3.6.3.-	0
1_4778	K07238	TC.ZIP, zupT, ZRT3, ZIP2	zinc transporter, ZIP family	--	0
1_4781	K06937	K06937	7,8-dihydro-6-hydroxymethylpterin dimethyltransferase	EC:2.1.1.-	0
1_4783	K01524	ppx-gppA	exopolyphosphatase / guanosine-5'-triphosphate,3'-diphosphate pyrophosphatase	EC:3.6.1.11 3.6.1.40	1	ko00230 Purine metabolism;
1_4784	K09009	K09009	uncharacterized protein	--	0
1_4786	K01689	ENO, eno	enolase	EC:4.2.1.11	6	ko00010 Glycolysis / Gluconeogenesis;ko00680 Methane metabolism;ko01200 Carbon metabolism;ko01230 Biosynthesis of amino acids;ko03018 RNA degradation;ko04066 HIF-1 signaling pathway;
1_4788	K07243	FTR, FTH1, efeU	high-affinity iron transporter	--	0
1_4789	K07224	efeO	iron uptake system component EfeO	--	0
1_4790	K16301	efeB	deferrochelatase/peroxidase EfeB	EC:1.11.1.-	0
1_4792	K02428	rdgB	XTP/dITP diphosphohydrolase	EC:3.6.1.66	1	ko00230 Purine metabolism;
1_4794	K03723	mfd	transcription-repair coupling factor (superfamily II helicase)	EC:3.6.4.-	1	ko03420 Nucleotide excision repair;
1_4801	K01586	lysA	diaminopimelate decarboxylase	EC:4.1.1.20	2	ko00300 Lysine biosynthesis;ko01230 Biosynthesis of amino acids;
1_4805	K04042	glmU	bifunctional UDP-N-acetylglucosamine pyrophosphorylase / Glucosamine-1-phosphate N-acetyltransferase	EC:2.7.7.23 2.3.1.157	1	ko00520 Amino sugar and nucleotide sugar metabolism;
1_4806	K00948	PRPS, prsA	ribose-phosphate pyrophosphokinase	EC:2.7.6.1	4	ko00030 Pentose phosphate pathway;ko00230 Purine metabolism;ko01200 Carbon metabolism;ko01230 Biosynthesis of amino acids;
1_4807	K00537	ARSC1, arsC	arsenate reductase	EC:1.20.4.1	0
1_4809	K00100	bdhAB	butanol dehydrogenase	EC:1.1.1.-	1	ko00650 Butanoate metabolism;
1_4810	K02897	RP-L25, rplY	large subunit ribosomal protein L25	--	1	ko03010 Ribosome;
1_4811	K01056	PTH1, pth, spoVC	peptidyl-tRNA hydrolase, PTH1 family	EC:3.1.1.29	0
1_4816	K00666	K00666	fatty-acyl-CoA synthase	EC:6.2.1.-	0
1_4817	K00919	ispE	4-diphosphocytidyl-2-C-methyl-D-erythritol kinase	EC:2.7.1.148	1	ko00900 Terpenoid backbone biosynthesis;
1_4818	K08884	K08884	serine/threonine protein kinase, bacterial	EC:2.7.11.1	0
1_4819	K02528	ksgA	16S rRNA (adenine1518-N6/adenine1519-N6)-dimethyltransferase	EC:2.1.1.182	0
1_4820	K21688	rpfB	resuscitation-promoting factor RpfB	--	0
1_4821	K03424	tatD	TatD DNase family protein	EC:3.1.21.-	0
1_4822	K01874	MARS, metG	methionyl-tRNA synthetase	EC:6.1.1.10	2	ko00450 Selenocompound metabolism;ko00970 Aminoacyl-tRNA biosynthesis;
1_4823	K00262	E1.4.1.4, gdhA	glutamate dehydrogenase (NADP+)	EC:1.4.1.4	3	ko00220 Arginine biosynthesis;ko00250 Alanine, aspartate and glutamate metabolism;ko00910 Nitrogen metabolism;
1_4824	K03885	ndh	NADH dehydrogenase	EC:1.6.99.3	1	ko00190 Oxidative phosphorylation;
1_4825	K03088	SIG3.2, rpoE	RNA polymerase sigma-70 factor, ECF subfamily	--	0
1_4826	K01665	pabB	para-aminobenzoate synthetase component I	EC:2.6.1.85	1	ko00790 Folate biosynthesis;
1_4828	K07056	rsmI	16S rRNA (cytidine1402-2'-O)-methyltransferase	EC:2.1.1.198	0
1_4829	K00728	POMT	dolichyl-phosphate-mannose-protein mannosyltransferase	EC:2.4.1.109	2	ko00514 Other types of O-glycan biosynthesis;ko00515 Mannose type O-glycan biosynthesis;
1_482	K02493	hemK, prmC, HEMK	release factor glutamine methyltransferase	EC:2.1.1.297	0
1_4831	K01478	arcA	arginine deiminase	EC:3.5.3.6	1	ko00220 Arginine biosynthesis;
1_4832	K13639	soxR	MerR family transcriptional regulator, redox-sensitive transcriptional activator SoxR	--	0
1_4838	K00014	aroE	shikimate dehydrogenase	EC:1.1.1.25	2	ko00400 Phenylalanine, tyrosine and tryptophan biosynthesis;ko01230 Biosynthesis of amino acids;
1_483	K03781	katE, CAT, catB, srpA	catalase	EC:1.11.1.6	11	ko00380 Tryptophan metabolism;ko00630 Glyoxylate and dicarboxylate metabolism;ko01200 Carbon metabolism;ko04011 MAPK signaling pathway - yeast;ko04016 MAPK signaling pathway - plant;ko04068 FoxO signaling pathway;ko04146 Peroxisome;ko04211 Longevity regulating pathway;ko04212 Longevity regulating pathway - worm;ko04213 Longevity regulating pathway - multiple species;ko05014 Amyotrophic lateral sc…
1_4840	K02020	modA	molybdate transport system substrate-binding protein	--	1	ko02010 ABC transporters;
1_4844	K01692	paaF, echA	enoyl-CoA hydratase	EC:4.2.1.17	14	ko00071 Fatty acid degradation;ko00280 Valine, leucine and isoleucine degradation;ko00281 Geraniol degradation;ko00310 Lysine degradation;ko00360 Phenylalanine metabolism;ko00362 Benzoate degradation;ko00380 Tryptophan metabolism;ko00410 beta-Alanine metabolism;ko00627 Aminobenzoate degradation;ko00640 Propanoate metabolism;ko00650 Butanoate metabolism;ko00903 Limonene and pinene degradation;ko00…
1_4852	K00517	E1.14.-.-			5	ko00363 Bisphenol degradation;ko00624 Polycyclic aromatic hydrocarbon degradation;ko00627 Aminobenzoate degradation;ko00903 Limonene and pinene degradation;ko00945 Stilbenoid, diarylheptanoid and gingerol biosynthesis;
1_4896	K07496	K07496	putative transposase	--	0
1_4939	K03790	rimJ	ribosomal-protein-alanine N-acetyltransferase	EC:2.3.1.128	0
1_4940	K03750	moeA	molybdopterin molybdotransferase	EC:2.10.1.1	1	ko00790 Folate biosynthesis;
1_4941	K00963	UGP2, galU, galF	UTP--glucose-1-phosphate uridylyltransferase	EC:2.7.7.9	4	ko00040 Pentose and glucuronate interconversions;ko00052 Galactose metabolism;ko00500 Starch and sucrose metabolism;ko00520 Amino sugar and nucleotide sugar metabolism;
1_4942	K01934	MTHFS	5-formyltetrahydrofolate cyclo-ligase	EC:6.3.3.2	1	ko00670 One carbon pool by folate;
1_4944	K11735	gabP	GABA permease	--	0
1_4949	K03282	mscL	large conductance mechanosensitive channel	--	0
1_4953	K08372	pepD	putative serine protease PepD	EC:3.4.21.-	1	ko02020 Two-component system;
1_4954	K07653	mprB	two-component system, OmpR family, sensor histidine kinase MprB	EC:2.7.13.3	1	ko02020 Two-component system;
1_4955	K07669	mprA	two-component system, OmpR family, response regulator MprA	--	1	ko02020 Two-component system;
1_4956	K02911	RP-L32, MRPL32, rpmF	large subunit ribosomal protein L32	--	1	ko03010 Ribosome;
1_4958	K00249	ACADM, acd	acyl-CoA dehydrogenase	EC:1.3.8.7	7	ko00071 Fatty acid degradation;ko00280 Valine, leucine and isoleucine degradation;ko00410 beta-Alanine metabolism;ko00640 Propanoate metabolism;ko01200 Carbon metabolism;ko01212 Fatty acid metabolism;ko03320 PPAR signaling pathway;
1_4960	K01965	PCCA, pccA	propionyl-CoA carboxylase alpha chain	EC:6.4.1.3	4	ko00280 Valine, leucine and isoleucine degradation;ko00630 Glyoxylate and dicarboxylate metabolism;ko00640 Propanoate metabolism;ko01200 Carbon metabolism;
1_4961	K00257	E1.3.99.-			1	ko00281 Geraniol degradation;
1_4962	K01692	paaF, echA	enoyl-CoA hydratase	EC:4.2.1.17	14	ko00071 Fatty acid degradation;ko00280 Valine, leucine and isoleucine degradation;ko00281 Geraniol degradation;ko00310 Lysine degradation;ko00360 Phenylalanine metabolism;ko00362 Benzoate degradation;ko00380 Tryptophan metabolism;ko00410 beta-Alanine metabolism;ko00627 Aminobenzoate degradation;ko00640 Propanoate metabolism;ko00650 Butanoate metabolism;ko00903 Limonene and pinene degradation;ko00…
1_496	K00784	rnz	ribonuclease Z	EC:3.1.26.11	1	ko03013 RNA transport;
1_4970	K16047	hsaA	3-hydroxy-9,10-secoandrosta-1,3,5(10)-triene-9,17-dione monooxygenase	EC:1.14.14.12	1	ko00984 Steroid degradation;
1_4971	K15982	kshA	3-ketosteroid 9alpha-monooxygenase subunit A	EC:1.14.13.142	1	ko00984 Steroid degradation;
1_4980	K03405	chlI, bchI	magnesium chelatase subunit I	EC:6.6.1.1	1	ko00860 Porphyrin and chlorophyll metabolism;
1_4981	K08884	K08884	serine/threonine protein kinase, bacterial	EC:2.7.11.1	0
1_4984	K00602	purH	phosphoribosylaminoimidazolecarboxamide formyltransferase / IMP cyclohydrolase	EC:2.1.2.3 3.5.4.10	3	ko00230 Purine metabolism;ko00670 One carbon pool by folate;ko01523 Antifolate resistance;
1_4985	K11175	purN	phosphoribosylglycinamide formyltransferase 1	EC:2.1.2.2	2	ko00230 Purine metabolism;ko00670 One carbon pool by folate;
1_4988	K17228	sfnG	FMNH2-dependent dimethyl sulfone monooxygenase	--	1	ko00920 Sulfur metabolism;
1_4990	K00626	E2.3.1.9, atoB	acetyl-CoA C-acetyltransferase	EC:2.3.1.9	15	ko00071 Fatty acid degradation;ko00072 Synthesis and degradation of ketone bodies;ko00280 Valine, leucine and isoleucine degradation;ko00310 Lysine degradation;ko00362 Benzoate degradation;ko00380 Tryptophan metabolism;ko00620 Pyruvate metabolism;ko00630 Glyoxylate and dicarboxylate metabolism;ko00640 Propanoate metabolism;ko00650 Butanoate metabolism;ko00720 Carbon fixation pathways in prokaryot…
1_4999	K01902	sucD	succinyl-CoA synthetase alpha subunit	EC:6.2.1.5	5	ko00020 Citrate cycle (TCA cycle);ko00640 Propanoate metabolism;ko00660 C5-Branched dibasic acid metabolism;ko00720 Carbon fixation pathways in prokaryotes;ko01200 Carbon metabolism;
1_49	K14956	esxA, esat6	6 kDa early secretory antigenic target	--	1	ko05152 Tuberculosis;
1_4	K03629	recF	DNA replication and repair protein RecF	--	1	ko03440 Homologous recombination;
1_5000	K01903	sucC	succinyl-CoA synthetase beta subunit	EC:6.2.1.5	5	ko00020 Citrate cycle (TCA cycle);ko00640 Propanoate metabolism;ko00660 C5-Branched dibasic acid metabolism;ko00720 Carbon fixation pathways in prokaryotes;ko01200 Carbon metabolism;
1_5004	K15553	ssuA	sulfonate transport system substrate-binding protein	--	2	ko00920 Sulfur metabolism;ko02010 ABC transporters;
1_5005	K15554	ssuC	sulfonate transport system permease protein	--	2	ko00920 Sulfur metabolism;ko02010 ABC transporters;
1_5006	K15555	ssuB	sulfonate transport system ATP-binding protein	EC:3.6.3.-	2	ko00920 Sulfur metabolism;ko02010 ABC transporters;
1_5010	K03657	uvrD, pcrA	DNA helicase II / ATP-dependent DNA helicase PcrA	EC:3.6.4.12	2	ko03420 Nucleotide excision repair;ko03430 Mismatch repair;
1_5011	K04093	pheA1	chorismate mutase	EC:5.4.99.5	2	ko00400 Phenylalanine, tyrosine and tryptophan biosynthesis;ko01230 Biosynthesis of amino acids;
1_5015	K00135	gabD	succinate-semialdehyde dehydrogenase / glutarate-semialdehyde dehydrogenase	EC:1.2.1.16 1.2.1.79 1.2.1.20	5	ko00250 Alanine, aspartate and glutamate metabolism;ko00310 Lysine degradation;ko00350 Tyrosine metabolism;ko00650 Butanoate metabolism;ko00760 Nicotinate and nicotinamide metabolism;
1_5016	K01810	GPI, pgi	glucose-6-phosphate isomerase	EC:5.3.1.9	5	ko00010 Glycolysis / Gluconeogenesis;ko00030 Pentose phosphate pathway;ko00500 Starch and sucrose metabolism;ko00520 Amino sugar and nucleotide sugar metabolism;ko01200 Carbon metabolism;
1_501	K00134	GAPDH, gapA	glyceraldehyde 3-phosphate dehydrogenase	EC:1.2.1.12	6	ko00010 Glycolysis / Gluconeogenesis;ko00710 Carbon fixation in photosynthetic organisms;ko01200 Carbon metabolism;ko01230 Biosynthesis of amino acids;ko04066 HIF-1 signaling pathway;ko05010 Alzheimer's disease;
1_5020	K03583	recC	exodeoxyribonuclease V gamma subunit	EC:3.1.11.5	1	ko03440 Homologous recombination;
1_5021	K03582	recB	exodeoxyribonuclease V beta subunit	EC:3.1.11.5	1	ko03440 Homologous recombination;
1_5022	K03581	recD	exodeoxyribonuclease V alpha subunit	EC:3.1.11.5	1	ko03440 Homologous recombination;
1_5030	K06966	K06966	uncharacterized protein	--	0
1_5033	K07341	doc	death on curing protein	--	0
1_5034	K02837	prfC	peptide chain release factor 3	--	0
1_5036	K07300	chaA, CAX	Ca2+:H+ antiporter	--	0
1_503	K09990	K09990	uncharacterized protein	--	0
1_5041	K03442	mscS	small conductance mechanosensitive channel	--	0
1_5043	K05521	draG	ADP-ribosyl-dinitrogen reductase hydrolase	EC:3.2.2.24	0
1_504	K00567	ogt, MGMT	methylated-DNA-protein-cysteine S-methyltransferase	EC:2.1.1.63	0
1_5055	K07497	K07497	putative transposase	--	0
1_5058	K07497	K07497	putative transposase	--	0
1_5065	K01156	res	type III restriction enzyme	EC:3.1.21.5	0
1_5066	K07316	mod	adenine-specific DNA-methyltransferase	EC:2.1.1.72	0
1_507	K16051	tesI	3-oxo-5alpha-steroid 4-dehydrogenase	EC:1.3.99.5	1	ko00984 Steroid degradation;
1_5083	K19062	arr	rifampin ADP-ribosylating transferase	--	0
1_5087	K08884	K08884	serine/threonine protein kinase, bacterial	EC:2.7.11.1	0
1_5091	K07483	K07483	transposase	--	0
1_5093	K02004	ABC.CD.P	putative ABC transport system permease protein	--	0
1_5094	K02003	ABC.CD.A	putative ABC transport system ATP-binding protein	--	0
1_5095	K00574	cfa	cyclopropane-fatty-acyl-phospholipid synthase	EC:2.1.1.79	0
1_5096	K00574	cfa	cyclopropane-fatty-acyl-phospholipid synthase	EC:2.1.1.79	0
1_5097	K11609	kas	beta-ketoacyl ACP synthase	EC:2.3.1.-	0
1_5099	K00849	galK	galactokinase	EC:2.7.1.6	2	ko00052 Galactose metabolism;ko00520 Amino sugar and nucleotide sugar metabolism;
1_5100	K07001	K07001	NTE family protein	--	0
1_5103	K00517	E1.14.-.-			5	ko00363 Bisphenol degradation;ko00624 Polycyclic aromatic hydrocarbon degradation;ko00627 Aminobenzoate degradation;ko00903 Limonene and pinene degradation;ko00945 Stilbenoid, diarylheptanoid and gingerol biosynthesis;
1_5109	K07027	K07027	glycosyltransferase 2 family protein	--	0
1_5115	K03306	TC.PIT	inorganic phosphate transporter, PiT family	--	0
1_5124	K14415	RTCB, rtcB	tRNA-splicing ligase RtcB	EC:6.5.1.3	0
1_5125	K09767	yajQ	cyclic-di-GMP-binding protein	--	0
1_5127	K02050	ABC.SN.P	NitT/TauT family transport system permease protein	--	0
1_5128	K02049	ABC.SN.A	NitT/TauT family transport system ATP-binding protein	--	0
1_5131	K18481	mas	Mce-associated membrane protein	--	0
1_5136	K02067	mlaD, linM	phospholipid/cholesterol/gamma-HCH transport system substrate-binding protein	--	1	ko02010 ABC transporters;
1_5137	K02067	mlaD, linM	phospholipid/cholesterol/gamma-HCH transport system substrate-binding protein	--	1	ko02010 ABC transporters;
1_5139	K02066	mlaE, linK	phospholipid/cholesterol/gamma-HCH transport system permease protein	--	1	ko02010 ABC transporters;
1_5140	K02066	mlaE, linK	phospholipid/cholesterol/gamma-HCH transport system permease protein	--	1	ko02010 ABC transporters;
1_5143	K00057	gpsA	glycerol-3-phosphate dehydrogenase (NAD(P)+)	EC:1.1.1.94	1	ko00564 Glycerophospholipid metabolism;
1_5145	K00121	frmA, ADH5, adhC	S-(hydroxymethyl)glutathione dehydrogenase / alcohol dehydrogenase	EC:1.1.1.284 1.1.1.1	12	ko00010 Glycolysis / Gluconeogenesis;ko00071 Fatty acid degradation;ko00350 Tyrosine metabolism;ko00625 Chloroalkane and chloroalkene degradation;ko00626 Naphthalene degradation;ko00680 Methane metabolism;ko00830 Retinol metabolism;ko00980 Metabolism of xenobiotics by cytochrome P450;ko00982 Drug metabolism - cytochrome P450;ko01200 Carbon metabolism;ko01220 Degradation of aromatic compounds;ko05…
1_5149	K07656	trcS	two-component system, OmpR family, sensor histidine kinase TrcS	EC:2.7.13.3	1	ko02020 Two-component system;
1_514	K03892	arsR	ArsR family transcriptional regulator	--	0
1_5150	K07672	trcR	two-component system, OmpR family, response regulator TrcR	--	1	ko02020 Two-component system;
1_5151	K01673	cynT, can	carbonic anhydrase	EC:4.2.1.1	1	ko00910 Nitrogen metabolism;
1_5152	K03799	htpX	heat shock protein HtpX	EC:3.4.24.-	0
1_5153	K00805	hepST	heptaprenyl diphosphate synthase	EC:2.5.1.30	1	ko00900 Terpenoid backbone biosynthesis;
1_5154	K21401	menJ	menaquinone-9 beta-reductase	EC:1.3.99.38	0
1_5156	K09913	K09913	uncharacterized protein	--	0
1_5158	K02066	mlaE, linK	phospholipid/cholesterol/gamma-HCH transport system permease protein	--	1	ko02010 ABC transporters;
1_5159	K02066	mlaE, linK	phospholipid/cholesterol/gamma-HCH transport system permease protein	--	1	ko02010 ABC transporters;
1_5161	K02067	mlaD, linM	phospholipid/cholesterol/gamma-HCH transport system substrate-binding protein	--	1	ko02010 ABC transporters;
1_5162	K02067	mlaD, linM	phospholipid/cholesterol/gamma-HCH transport system substrate-binding protein	--	1	ko02010 ABC transporters;
1_5163	K02067	mlaD, linM	phospholipid/cholesterol/gamma-HCH transport system substrate-binding protein	--	1	ko02010 ABC transporters;
1_5164	K02067	mlaD, linM	phospholipid/cholesterol/gamma-HCH transport system substrate-binding protein	--	1	ko02010 ABC transporters;
1_5165	K02067	mlaD, linM	phospholipid/cholesterol/gamma-HCH transport system substrate-binding protein	--	1	ko02010 ABC transporters;
1_5166	K18481	mas	Mce-associated membrane protein	--	0
1_5169	K07506	K07506	AraC family transcriptional regulator	--	0
1_5172	K03183	ubiE	demethylmenaquinone methyltransferase / 2-methoxy-6-polyprenyl-1,4-benzoquinol methylase	EC:2.1.1.163 2.1.1.201	1	ko00130 Ubiquinone and other terpenoid-quinone biosynthesis;
1_5174	K01681	ACO, acnA	aconitate hydratase	EC:4.2.1.3	6	ko00020 Citrate cycle (TCA cycle);ko00630 Glyoxylate and dicarboxylate metabolism;ko00720 Carbon fixation pathways in prokaryotes;ko01200 Carbon metabolism;ko01210 2-Oxocarboxylic acid metabolism;ko01230 Biosynthesis of amino acids;
1_5175	K00433	cpo	non-heme chloroperoxidase	EC:1.11.1.10	0
1_5176	K12583	mgtA	phosphatidylinositol alpha 1,6-mannosyltransferase	EC:2.4.1.-	0
1_5179	K02551	menD	2-succinyl-5-enolpyruvyl-6-hydroxy-3-cyclohexene-1-carboxylate synthase	EC:2.2.1.9	1	ko00130 Ubiquinone and other terpenoid-quinone biosynthesis;
1_5183	K02549	menC	O-succinylbenzoate synthase	EC:4.2.1.113	1	ko00130 Ubiquinone and other terpenoid-quinone biosynthesis;
1_5184	K18851	fbp	diacylglycerol O-acyltransferase / trehalose O-mycolyltransferase	EC:2.3.1.20 2.3.1.122	1	ko00561 Glycerolipid metabolism;
1_5185	K00666	K00666	fatty-acyl-CoA synthase	EC:6.2.1.-	0
1_5186	K07047	nfdA	N-substituted formamide deformylase	EC:3.5.1.91	0
1_5189	K00666	K00666	fatty-acyl-CoA synthase	EC:6.2.1.-	0
1_5193	K19777	hdeA	acid stress chaperone HdeA	--	0
1_5194	K01661	menB	naphthoate synthase	EC:4.1.3.36	1	ko00130 Ubiquinone and other terpenoid-quinone biosynthesis;
1_519	K01179	E3.2.1.4	endoglucanase	EC:3.2.1.4	1	ko00500 Starch and sucrose metabolism;
1_5201	K03306	TC.PIT	inorganic phosphate transporter, PiT family	--	0
1_5203	K01911	menE	O-succinylbenzoic acid--CoA ligase	EC:6.2.1.26	1	ko00130 Ubiquinone and other terpenoid-quinone biosynthesis;
1_5204	K07006	K07006	uncharacterized protein	--	0
1_5208	K06994	K06994	putative drug exporter of the RND superfamily	--	0
1_5212	K00772	mtaP, MTAP	5'-methylthioadenosine phosphorylase	EC:2.4.2.28	1	ko00270 Cysteine and methionine metabolism;
1_5214	K02548	menA	1,4-dihydroxy-2-naphthoate octaprenyltransferase	EC:2.5.1.74	1	ko00130 Ubiquinone and other terpenoid-quinone biosynthesis;
1_5217	K03761	kgtP	MFS transporter, MHS family, alpha-ketoglutarate permease	--	0
1_5222	K07399	resB, ccs1	cytochrome c biogenesis protein	--	0
1_5223	K06196	ccdA	cytochrome c-type biogenesis protein	--	0
1_5226	K01845	hemL	glutamate-1-semialdehyde 2,1-aminomutase	EC:5.4.3.8	1	ko00860 Porphyrin and chlorophyll metabolism;
1_5238	K10673	strA	streptomycin 3-kinase	EC:2.7.1.87	0
1_5243	K01698	hemB, ALAD	porphobilinogen synthase	EC:4.2.1.24	1	ko00860 Porphyrin and chlorophyll metabolism;
1_5244	K13542	cobA-hemD	uroporphyrinogen III methyltransferase / synthase	EC:2.1.1.107 4.2.1.75	1	ko00860 Porphyrin and chlorophyll metabolism;
1_5245	K01749	hemC, HMBS	hydroxymethylbilane synthase	EC:2.5.1.61	1	ko00860 Porphyrin and chlorophyll metabolism;
1_5246	K02492	hemA	glutamyl-tRNA reductase	EC:1.2.1.70	1	ko00860 Porphyrin and chlorophyll metabolism;
1_524	K00868	pdxK, pdxY	pyridoxine kinase	EC:2.7.1.35	1	ko00750 Vitamin B6 metabolism;
1_5251	K01784	galE, GALE	UDP-glucose 4-epimerase	EC:5.1.3.2	2	ko00052 Galactose metabolism;ko00520 Amino sugar and nucleotide sugar metabolism;
1_5253	K00286	proC	pyrroline-5-carboxylate reductase	EC:1.5.1.2	2	ko00330 Arginine and proline metabolism;ko01230 Biosynthesis of amino acids;
1_5257	K01524	ppx-gppA	exopolyphosphatase / guanosine-5'-triphosphate,3'-diphosphate pyrophosphatase	EC:3.6.1.11 3.6.1.40	1	ko00230 Purine metabolism;
1_5259	K07776	regX3	two-component system, OmpR family, response regulator RegX3	--	1	ko02020 Two-component system;
1_5260	K07768	senX3	two-component system, OmpR family, sensor histidine kinase SenX3	EC:2.7.13.3	1	ko02020 Two-component system;
1_5261	K01834	PGAM, gpmA	2,3-bisphosphoglycerate-dependent phosphoglycerate mutase	EC:5.4.2.11	7	ko00010 Glycolysis / Gluconeogenesis;ko00260 Glycine, serine and threonine metabolism;ko00680 Methane metabolism;ko01200 Carbon metabolism;ko01230 Biosynthesis of amino acids;ko04922 Glucagon signaling pathway;ko05230 Central carbon metabolism in cancer;
1_5263	K15521	mshA	D-inositol-3-phosphate glycosyltransferase	EC:2.4.1.250	0
1_5267	K00075	murB	UDP-N-acetylmuramate dehydrogenase	EC:1.3.1.98	2	ko00520 Amino sugar and nucleotide sugar metabolism;ko00550 Peptidoglycan biosynthesis;
1_5273	K01619	deoC, DERA	deoxyribose-phosphate aldolase	EC:4.1.2.4	1	ko00030 Pentose phosphate pathway;
1_5276	K16645	hbhA	heparin binding hemagglutinin HbhA	--	0
1_5282	K00574	cfa	cyclopropane-fatty-acyl-phospholipid synthase	EC:2.1.1.79	0
1_5283	K00074	paaH, hbd, fadB, mmgB	3-hydroxybutyryl-CoA dehydrogenase	EC:1.1.1.157	3	ko00360 Phenylalanine metabolism;ko00362 Benzoate degradation;ko00650 Butanoate metabolism;
1_5284	K01637	E4.1.3.1, aceA	isocitrate lyase	EC:4.1.3.1	2	ko00630 Glyoxylate and dicarboxylate metabolism;ko01200 Carbon metabolism;
1_5286	K07110	K07110	uncharacterized protein	--	0
1_5289	K00382	DLD, lpd, pdhD	dihydrolipoamide dehydrogenase	EC:1.8.1.4	8	ko00010 Glycolysis / Gluconeogenesis;ko00020 Citrate cycle (TCA cycle);ko00260 Glycine, serine and threonine metabolism;ko00280 Valine, leucine and isoleucine degradation;ko00620 Pyruvate metabolism;ko00630 Glyoxylate and dicarboxylate metabolism;ko00640 Propanoate metabolism;ko01200 Carbon metabolism;
1_5290	K00382	DLD, lpd, pdhD	dihydrolipoamide dehydrogenase	EC:1.8.1.4	8	ko00010 Glycolysis / Gluconeogenesis;ko00020 Citrate cycle (TCA cycle);ko00260 Glycine, serine and threonine metabolism;ko00280 Valine, leucine and isoleucine degradation;ko00620 Pyruvate metabolism;ko00630 Glyoxylate and dicarboxylate metabolism;ko00640 Propanoate metabolism;ko01200 Carbon metabolism;
1_5293	K09959	K09959	uncharacterized protein	--	0
1_5294	K01322	PREP	prolyl oligopeptidase	EC:3.4.21.26	1	ko04614 Renin-angiotensin system;
1_5295	K07054	K07054	uncharacterized protein	--	0
1_5302	K03294	TC.APA	basic amino acid/polyamine antiporter, APA family	--	0
1_5303	K00271	vdh	valine dehydrogenase (NAD+)	EC:1.4.1.23	1	ko00280 Valine, leucine and isoleucine degradation;
1_5304	K04090	E1.2.7.8	indolepyruvate ferredoxin oxidoreductase	EC:1.2.7.8	0
1_5307	K22468	ppk2	polyphosphate kinase	EC:2.7.4.1	2	ko00190 Oxidative phosphorylation;ko03018 RNA degradation;
1_5308	K22445	ald	4,4'-diapolycopenoate synthase	EC:1.2.99.10	0
1_5312	K08884	K08884	serine/threonine protein kinase, bacterial	EC:2.7.11.1	0
1_5317	K04077	groEL, HSPD1	chaperonin GroEL	--	5	ko03018 RNA degradation;ko04212 Longevity regulating pathway - worm;ko04940 Type I diabetes mellitus;ko05134 Legionellosis;ko05152 Tuberculosis;
1_5322	K13472	raxST	sulfotransferase	--	1	ko04626 Plant-pathogen interaction;
1_5330	K08981	K08981	putative membrane protein	--	0
1_5331	K09167	K09167	uncharacterized protein	--	0
1_5334	K07222	K07222	putative flavoprotein involved in K+ transport	--	0
1_5336	K03750	moeA	molybdopterin molybdotransferase	EC:2.10.1.1	1	ko00790 Folate biosynthesis;
1_5337	K01613	psd, PISD	phosphatidylserine decarboxylase	EC:4.1.1.65	1	ko00564 Glycerophospholipid metabolism;
1_5338	K17103	CHO1, pssA	CDP-diacylglycerol---serine O-phosphatidyltransferase	EC:2.7.8.8	2	ko00260 Glycine, serine and threonine metabolism;ko00564 Glycerophospholipid metabolism;
1_5339	K13525	VCP, CDC48	transitional endoplasmic reticulum ATPase	--	2	ko04141 Protein processing in endoplasmic reticulum;ko05134 Legionellosis;
1_533	K00257	E1.3.99.-			1	ko00281 Geraniol degradation;
1_5344	K07068	K07068	uncharacterized protein	--	0
1_5346	K00257	E1.3.99.-			1	ko00281 Geraniol degradation;
1_5347	K15981	CYP125A	cholest-4-en-3-one 26-monooxygenase	EC:1.14.13.141	1	ko00984 Steroid degradation;
1_5348	K00626	E2.3.1.9, atoB	acetyl-CoA C-acetyltransferase	EC:2.3.1.9	15	ko00071 Fatty acid degradation;ko00072 Synthesis and degradation of ketone bodies;ko00280 Valine, leucine and isoleucine degradation;ko00310 Lysine degradation;ko00362 Benzoate degradation;ko00380 Tryptophan metabolism;ko00620 Pyruvate metabolism;ko00630 Glyoxylate and dicarboxylate metabolism;ko00640 Propanoate metabolism;ko00650 Butanoate metabolism;ko00720 Carbon fixation pathways in prokaryot…
1_5356	K01692	paaF, echA	enoyl-CoA hydratase	EC:4.2.1.17	14	ko00071 Fatty acid degradation;ko00280 Valine, leucine and isoleucine degradation;ko00281 Geraniol degradation;ko00310 Lysine degradation;ko00360 Phenylalanine metabolism;ko00362 Benzoate degradation;ko00380 Tryptophan metabolism;ko00410 beta-Alanine metabolism;ko00627 Aminobenzoate degradation;ko00640 Propanoate metabolism;ko00650 Butanoate metabolism;ko00903 Limonene and pinene degradation;ko00…
1_5357	K01039	gctA	glutaconate CoA-transferase, subunit A	EC:2.8.3.12	2	ko00643 Styrene degradation;ko00650 Butanoate metabolism;
1_5361	K00370	narG, narZ, nxrA	nitrate reductase / nitrite oxidoreductase, alpha subunit	EC:1.7.5.1 1.7.99.4	2	ko00910 Nitrogen metabolism;ko02020 Two-component system;
1_5362	K00371	narH, narY, nxrB	nitrate reductase / nitrite oxidoreductase, beta subunit	EC:1.7.5.1 1.7.99.4	2	ko00910 Nitrogen metabolism;ko02020 Two-component system;
1_5363	K00373	narJ, narW	nitrate reductase molybdenum cofactor assembly chaperone NarJ/NarW	--	1	ko02020 Two-component system;
1_5364	K00374	narI, narV	nitrate reductase gamma subunit	EC:1.7.5.1 1.7.99.4	2	ko00910 Nitrogen metabolism;ko02020 Two-component system;
1_5365	K02575	NRT, narK, nrtP, nasA	MFS transporter, NNP family, nitrate/nitrite transporter	--	1	ko00910 Nitrogen metabolism;
1_5367	K00626	E2.3.1.9, atoB	acetyl-CoA C-acetyltransferase	EC:2.3.1.9	15	ko00071 Fatty acid degradation;ko00072 Synthesis and degradation of ketone bodies;ko00280 Valine, leucine and isoleucine degradation;ko00310 Lysine degradation;ko00362 Benzoate degradation;ko00380 Tryptophan metabolism;ko00620 Pyruvate metabolism;ko00630 Glyoxylate and dicarboxylate metabolism;ko00640 Propanoate metabolism;ko00650 Butanoate metabolism;ko00720 Carbon fixation pathways in prokaryot…
1_5368	K22108	kstR2	TetR/AcrR family transcriptional regulator, cholesterol catabolism regulator	--	0
1_5370	K09020	rutB	ureidoacrylate peracid hydrolase	EC:3.5.1.110	1	ko00240 Pyrimidine metabolism;
1_5373	K07657	phoB	two-component system, OmpR family, phosphate regulon response regulator PhoB	--	1	ko02020 Two-component system;
1_5374	K00059	fabG	3-oxoacyl-acyl-carrier protein reductase	EC:1.1.1.100	4	ko00061 Fatty acid biosynthesis;ko00780 Biotin metabolism;ko01040 Biosynthesis of unsaturated fatty acids;ko01212 Fatty acid metabolism;
1_5375	K00257	E1.3.99.-			1	ko00281 Geraniol degradation;
1_5376	K18687	fadD3	HIP---CoA ligase	EC:6.2.1.41	1	ko00984 Steroid degradation;
1_5377	K00257	E1.3.99.-			1	ko00281 Geraniol degradation;
1_5378	K00257	E1.3.99.-			1	ko00281 Geraniol degradation;
1_5379	K00257	E1.3.99.-			1	ko00281 Geraniol degradation;
1_5382	K01907	AACS, acsA	acetoacetyl-CoA synthetase	EC:6.2.1.16	2	ko00280 Valine, leucine and isoleucine degradation;ko00650 Butanoate metabolism;
1_5383	K00019	E1.1.1.30, bdh	3-hydroxybutyrate dehydrogenase	EC:1.1.1.30	2	ko00072 Synthesis and degradation of ketone bodies;ko00650 Butanoate metabolism;
1_5384	K08172	shiA	MFS transporter, MHS family, shikimate and dehydroshikimate transport protein	--	0
1_5390	K01607	pcaC	4-carboxymuconolactone decarboxylase	EC:4.1.1.44	2	ko00362 Benzoate degradation;ko01220 Degradation of aromatic compounds;
1_5394	K00864	glpK, GK	glycerol kinase	EC:2.7.1.30	3	ko00561 Glycerolipid metabolism;ko03320 PPAR signaling pathway;ko04626 Plant-pathogen interaction;
1_5395	K00111	glpA, glpD	glycerol-3-phosphate dehydrogenase	EC:1.1.5.3	1	ko00564 Glycerophospholipid metabolism;
1_5398	K05337	fer	ferredoxin	--	0
1_5400	K12466	E1.1.1.275	(+)-trans-carveol dehydrogenase	EC:1.1.1.275	1	ko00903 Limonene and pinene degradation;
1_5402	K16048	hsaB	3-hydroxy-9,10-secoandrosta-1,3,5(10)-triene-9,17-dione monooxygenase reductase component	EC:1.5.1.-	1	ko00984 Steroid degradation;
1_5403	K16049	hsaC	3,4-dihydroxy-9,10-secoandrosta-1,3,5(10)-triene-9,17-dione 4,5-dioxygenase	EC:1.13.11.25	2	ko00984 Steroid degradation;ko01220 Degradation of aromatic compounds;
1_5404	K16050	hsaD	4,5:9,10-diseco-3-hydroxy-5,9,17-trioxoandrosta-1(10),2-diene-4-oate hydrolase	EC:3.7.1.17	2	ko00984 Steroid degradation;ko01220 Degradation of aromatic compounds;
1_5405	K16047	hsaA	3-hydroxy-9,10-secoandrosta-1,3,5(10)-triene-9,17-dione monooxygenase	EC:1.14.14.12	1	ko00984 Steroid degradation;
1_5406	K15983	kshB	3-ketosteroid 9alpha-monooxygenase subunit B	EC:1.14.13.142	1	ko00984 Steroid degradation;
1_5411	K22107	kstR	TetR/AcrR family transcriptional regulator, cholesterol catabolism regulator	--	0
1_5412	K01087	otsB	trehalose 6-phosphate phosphatase	EC:3.1.3.12	1	ko00500 Starch and sucrose metabolism;
1_5414	K02075	ABC.ZM.P	zinc/manganese transport system permease protein	--	0
1_5415	K02074	ABC.ZM.A	zinc/manganese transport system ATP-binding protein	--	0
1_5416	K02077	ABC.ZM.S	zinc/manganese transport system substrate-binding protein	--	0
1_5417	K02234	cobW	cobalamin biosynthesis protein CobW	--	1	ko00860 Porphyrin and chlorophyll metabolism;
1_5418	K04719	bluB	5,6-dimethylbenzimidazole synthase	EC:1.13.11.79	1	ko00740 Riboflavin metabolism;
1_5419	K07160	K07160	UPF0271 protein	--	0
1_5425	K02067	mlaD, linM	phospholipid/cholesterol/gamma-HCH transport system substrate-binding protein	--	1	ko02010 ABC transporters;
1_5427	K02066	mlaE, linK	phospholipid/cholesterol/gamma-HCH transport system permease protein	--	1	ko02010 ABC transporters;
1_5428	K02066	mlaE, linK	phospholipid/cholesterol/gamma-HCH transport system permease protein	--	1	ko02010 ABC transporters;
1_5429	K00666	K00666	fatty-acyl-CoA synthase	EC:6.2.1.-	0
1_542	K10914	crp	CRP/FNR family transcriptional regulator, cyclic AMP receptor protein	--	5	ko02020 Two-component system;ko02024 Quorum sensing;ko02025 Biofilm formation - Pseudomonas aeruginosa;ko02026 Biofilm formation - Escherichia coli;ko05111 Biofilm formation - Vibrio cholerae;
1_5430	K02078	acpP	acyl carrier protein	--	1	ko00061 Fatty acid biosynthesis;
1_5431	K01992	ABC-2.P	ABC-2 type transport system permease protein	--	0
1_5432	K01990	ABC-2.A	ABC-2 type transport system ATP-binding protein	--	0
1_5436	K13745	ddc	L-2,4-diaminobutyrate decarboxylase	EC:4.1.1.86	1	ko00260 Glycine, serine and threonine metabolism;
1_5437	K07250	gabT	4-aminobutyrate aminotransferase / (S)-3-amino-2-methylpropionate transaminase	EC:2.6.1.19 2.6.1.22	5	ko00250 Alanine, aspartate and glutamate metabolism;ko00280 Valine, leucine and isoleucine degradation;ko00410 beta-Alanine metabolism;ko00640 Propanoate metabolism;ko00650 Butanoate metabolism;
1_543	K07028	K07028	uncharacterized protein	--	0
1_5442	K18481	mas	Mce-associated membrane protein	--	0
1_5443	K12950	ctpC	cation-transporting P-type ATPase C	EC:3.6.3.-	0
1_5445	K07089	K07089	uncharacterized protein	--	0
1_5448	K02013	ABC.FEV.A	iron complex transport system ATP-binding protein	EC:3.6.3.34	1	ko02010 ABC transporters;
1_5449	K02015	ABC.FEV.P	iron complex transport system permease protein	--	1	ko02010 ABC transporters;
1_544	K02274	coxA	cytochrome c oxidase subunit I	EC:1.9.3.1	1	ko00190 Oxidative phosphorylation;
1_5450	K02016	ABC.FEV.S	iron complex transport system substrate-binding protein	--	1	ko02010 ABC transporters;
1_5451	K02963	RP-S18, MRPS18, rpsR	small subunit ribosomal protein S18	--	1	ko03010 Ribosome;
1_5452	K02954	RP-S14, MRPS14, rpsN	small subunit ribosomal protein S14	--	1	ko03010 Ribosome;
1_5453	K02913	RP-L33, MRPL33, rpmG	large subunit ribosomal protein L33	--	1	ko03010 Ribosome;
1_5454	K02902	RP-L28, MRPL28, rpmB	large subunit ribosomal protein L28	--	1	ko03010 Ribosome;
1_5456	K02909	RP-L31, rpmE	large subunit ribosomal protein L31	--	1	ko03010 Ribosome;
1_5458	K03893	arsB	arsenical pump membrane protein	--	0
1_5459	K03218	rlmB	23S rRNA (guanosine2251-2'-O)-methyltransferase	EC:2.1.1.185	0
1_5460	K01883	CARS, cysS	cysteinyl-tRNA synthetase	EC:6.1.1.16	1	ko00970 Aminoacyl-tRNA biosynthesis;
1_5461	K01770	ispF	2-C-methyl-D-erythritol 2,4-cyclodiphosphate synthase	EC:4.6.1.12	1	ko00900 Terpenoid backbone biosynthesis;
1_5462	K00991	ispD	2-C-methyl-D-erythritol 4-phosphate cytidylyltransferase	EC:2.7.7.60	1	ko00900 Terpenoid backbone biosynthesis;
1_5463	K07736	carD	CarD family transcriptional regulator	--	0
1_5465	K04485	radA, sms	DNA repair protein RadA/Sms	--	0
1_5466	K07067	disA	diadenylate cyclase	EC:2.7.7.85	0
1_5468	K01673	cynT, can	carbonic anhydrase	EC:4.2.1.1	1	ko00910 Nitrogen metabolism;
1_5469	K03575	mutY	A/G-specific adenine glycosylase	EC:3.2.2.-	1	ko03410 Base excision repair;
1_5474	K21481	mhuD, hmoB	heme oxygenase (mycobilin-producing)	EC:1.14.99.57	0
1_5479	K03696	clpC	ATP-dependent Clp protease ATP-binding subunit ClpC	--	0
1_5481	K04567	KARS, lysS	lysyl-tRNA synthetase, class II	EC:6.1.1.6	1	ko00970 Aminoacyl-tRNA biosynthesis;
1_5483	K03525	coaX	type III pantothenate kinase	EC:2.7.1.33	1	ko00770 Pantothenate and CoA biosynthesis;
1_5484	K01579	panD	aspartate 1-decarboxylase	EC:4.1.1.11	2	ko00410 beta-Alanine metabolism;ko00770 Pantothenate and CoA biosynthesis;
1_5485	K01918	panC	pantoate--beta-alanine ligase	EC:6.3.2.1	2	ko00410 beta-Alanine metabolism;ko00770 Pantothenate and CoA biosynthesis;
1_5489	K00950	folK	2-amino-4-hydroxy-6-hydroxymethyldihydropteridine diphosphokinase	EC:2.7.6.3	1	ko00790 Folate biosynthesis;
1_5490	K01633	folB	dihydroneopterin aldolase / 7,8-dihydroneopterin epimerase	EC:4.1.2.25 5.1.99.8	1	ko00790 Folate biosynthesis;
1_5491	K00796	folP	dihydropteroate synthase	EC:2.5.1.15	1	ko00790 Folate biosynthesis;
1_5492	K01495	GCH1, folE	GTP cyclohydrolase I	EC:3.5.4.16	1	ko00790 Folate biosynthesis;
1_5493	K03798	ftsH, hflB	cell division protease FtsH	EC:3.4.24.-	0
1_5495	K14733	limB	limonene 1,2-monooxygenase	EC:1.14.13.107	1	ko00903 Limonene and pinene degradation;
1_5497	K09807	K09807	uncharacterized protein	--	0
1_5499	K00760	hprT, hpt, HPRT1	hypoxanthine phosphoribosyltransferase	EC:2.4.2.8	2	ko00230 Purine metabolism;ko00983 Drug metabolism - other enzymes;
1_549	K05596	iciA	LysR family transcriptional regulator, chromosome initiation inhibitor	--	0
1_5500	K04075	tilS, mesJ	tRNA(Ile)-lysidine synthase	EC:6.3.4.19	0
1_5502	K07259	dacB	D-alanyl-D-alanine carboxypeptidase / D-alanyl-D-alanine-endopeptidase (penicillin-binding protein 4)	EC:3.4.16.4	1	ko00550 Peptidoglycan biosynthesis;
1_5503	K01507	ppa	inorganic pyrophosphatase	EC:3.6.1.1	1	ko00190 Oxidative phosphorylation;
1_5508	K02485	rssB, hnr	two-component system, response regulator	--	0
1_5512	K05794	terC	tellurite resistance protein TerC	--	0
1_5513	K01897	ACSL, fadD	long-chain acyl-CoA synthetase	EC:6.2.1.3	7	ko00061 Fatty acid biosynthesis;ko00071 Fatty acid degradation;ko01212 Fatty acid metabolism;ko02024 Quorum sensing;ko03320 PPAR signaling pathway;ko04146 Peroxisome;ko04920 Adipocytokine signaling pathway;
1_5517	K09153	K09153	uncharacterized protein	--	0
1_5519	K01461	E3.5.1.82	N-acyl-D-glutamate deacylase	EC:3.5.1.82	0
1_5520	K01784	galE, GALE	UDP-glucose 4-epimerase	EC:5.1.3.2	2	ko00052 Galactose metabolism;ko00520 Amino sugar and nucleotide sugar metabolism;
[truncated: 412 more rows]
