# Supplementary material for: Comparative genome analysis reveals high-level drug resistance markers in a clinical isolate of Mycobacterium fortuitum subsp. fortuitum MF GZ001
Source: Front Cell Infect Microbiol. 2023 Jan 4;12:1056007. doi: 10.3389/fcimb.2022.1056007 (PMC9846761; doi:10.3389/fcimb.2022.1056007)
Supplement: Supplementary file 1 [file DataSheet_1.zip › File.Xl.S2.xlsx]

## Sheet: Sheet1
Code	Description	Gene_num	Gene_list
T	Signal transduction mechanisms	156	1_4818;1_4945;1_4366;1_3748;1_257;1_5087;1_87;1_149;1_4519;1_2973;1_4741;1_4642;1_3768;1_4388;1_4427;1_770;1_3212;1_4389;1_1898;1_1456;1_3778;1_93;1_5699;1_5259;1_989;1_4148;1_5586;1_1065;1_1377;1_3376;1_3666;1_4770;1_5155;1_1818;1_2546;1_19;1_575;1_542;1_3809;1_2941;1_380;1_274;1_2949;1_4955;1_1455;1_3361;1_2341;1_4425;1_3367;1_1204;1_5554;1_1310;1_3908;1_4557;1_3377;1_5510;1_3665;1_5372;1_1943;…
M	Cell wall/membrane/envelope biogenesis	155	1_1872;1_2720;1_1703;1_5670;1_3953;1_1888;1_3105;1_5925;1_3679;1_4805;1_1936;1_3213;1_4737;1_4387;1_4949;1_1360;1_3678;1_2254;1_1933;1_6113;1_1120;1_3684;1_5991;1_5794;1_1480;1_2928;1_1565;1_2652;1_5715;1_1732;1_4704;1_5676;1_5756;1_2545;1_3683;1_3366;1_4492;1_4478;1_1833;1_3687;1_1758;1_2357;1_1193;1_5267;1_1787;1_3859;1_5667;1_6152;1_5096;1_3193;1_3136;1_4331;1_2833;1_5251;1_5520;1_3025;1_4787;…
K	Transcription	530	1_4818;1_897;1_107;1_1764;1_2338;1_286;1_5711;1_257;1_2606;1_1381;1_5087;1_4299;1_1959;1_1029;1_3027;1_3356;1_143;1_343;1_3176;1_2761;1_2741;1_2182;1_5786;1_3079;1_3849;1_541;1_4741;1_2900;1_633;1_5576;1_4315;1_6127;1_2617;1_4845;1_2194;1_2366;1_534;1_2171;1_4057;1_1150;1_2380;1_1118;1_1446;1_112;1_5279;1_4485;1_700;1_4375;1_4853;1_3808;1_1600;1_4832;1_5742;1_4389;1_1274;1_5802;1_4220;1_1456;1_59…
O	Posttranslational modification, protein turnover, chaperones	132	1_266;1_2349;1_3748;1_2805;1_1859;1_2310;1_2317;1_731;1_1212;1_4664;1_1143;1_1192;1_5339;1_5043;1_6119;1_4020;1_2816;1_5722;1_909;1_1574;1_2817;1_2825;1_6118;1_2680;1_3761;1_5215;1_1926;1_2810;1_3130;1_4140;1_5152;1_6143;1_605;1_670;1_1568;1_2971;1_515;1_509;1_5552;1_510;1_2615;1_4829;1_4322;1_5465;1_3975;1_1437;1_2922;1_2937;1_2936;1_1647;1_2021;1_552;1_5635;1_914;1_699;1_912;1_665;1_5222;1_697;…
C	Energy production and conversion	385	1_3720;1_2966;1_1481;1_893;1_900;1_3927;1_939;1_5126;1_4339;1_3104;1_3714;1_3186;1_2146;1_5363;1_4116;1_5394;1_2103;1_3106;1_891;1_4177;1_4402;1_1748;1_1306;1_3610;1_1212;1_996;1_2360;1_5697;1_4734;1_4545;1_1464;1_3788;1_2204;1_1972;1_4338;1_117;1_4441;1_3264;1_1552;1_1462;1_4103;1_3293;1_2733;1_307;1_4764;1_2473;1_294;1_3171;1_5896;1_1977;1_4010;1_758;1_4006;1_4082;1_4185;1_4117;1_5498;1_3951;1_…
R	General function prediction only	768	1_4818;1_866;1_5404;1_5383;1_1884;1_4797;1_3983;1_3904;1_1185;1_4195;1_4202;1_3403;1_5826;1_5787;1_3934;1_1346;1_5087;1_2857;1_2574;1_6072;1_824;1_6057;1_2550;1_1554;1_2120;1_885;1_1652;1_832;1_4277;1_95;1_920;1_80;1_3693;1_5813;1_925;1_1186;1_5445;1_4085;1_668;1_1900;1_4128;1_3087;1_1543;1_4741;1_5081;1_4429;1_4502;1_1580;1_3162;1_1779;1_258;1_5602;1_3023;1_2418;1_461;1_3102;1_1529;1_522;1_998;1…
G	Carbohydrate transport and metabolism	234	1_4030;1_866;1_2966;1_2720;1_5225;1_412;1_2886;1_3421;1_3;1_3164;1_1186;1_4083;1_5942;1_2794;1_5602;1_2800;1_1936;1_4382;1_3476;1_4472;1_2027;1_3979;1_2044;1_2371;1_98;1_68;1_5255;1_66;1_140;1_5777;1_2254;1_6146;1_2774;1_296;1_5991;1_3868;1_538;1_5794;1_2958;1_5943;1_625;1_2960;1_2252;1_2013;1_3547;1_2793;1_90;1_4302;1_5412;1_2057;1_2379;1_4460;1_1234;1_3424;1_3010;1_2058;1_4470;1_2581;1_2043;1_5…
I	Lipid transport and metabolism	486	1_1255;1_5383;1_2005;1_2101;1_5672;1_3450;1_4962;1_5826;1_5377;1_1955;1_116;1_2574;1_6072;1_4152;1_6057;1_4155;1_1554;1_2120;1_2098;1_3472;1_2095;1_2006;1_925;1_3307;1_1900;1_5081;1_5382;1_2217;1_522;1_4260;1_3789;1_5642;1_4733;1_3948;1_2113;1_2110;1_2704;1_3781;1_4348;1_378;1_4775;1_1232;1_620;1_1616;1_1976;1_936;1_1460;1_3619;1_5837;1_1113;1_2645;1_194;1_122;1_6117;1_944;1_5935;1_2693;1_4961;1_…
P	Inorganic ion transport and metabolism	280	1_866;1_881;1_3353;1_893;1_2919;1_3957;1_4467;1_2321;1_738;1_1652;1_103;1_630;1_2351;1_2064;1_1186;1_891;1_2694;1_5602;1_1595;1_2765;1_1529;1_1538;1_2992;1_614;1_3351;1_723;1_1485;1_4382;1_642;1_651;1_1061;1_85;1_778;1_5994;1_5115;1_3241;1_4656;1_5415;1_4396;1_5416;1_688;1_1067;1_4430;1_790;1_2201;1_538;1_1282;1_5821;1_5201;1_4722;1_426;1_1924;1_3512;1_4296;1_3285;1_2339;1_1411;1_3118;1_1486;1_71…
S	Function unknown	361	1_3938;1_5770;1_3111;1_153;1_2457;1_3048;1_3765;1_4820;1_3013;1_5818;1_6000;1_391;1_1398;1_1019;1_4294;1_1383;1_1335;1_3378;1_3980;1_1598;1_1682;1_3933;1_1922;1_4720;1_3229;1_5156;1_2049;1_1425;1_5882;1_105;1_191;1_1089;1_3769;1_3153;1_158;1_1511;1_1697;1_3757;1_2870;1_2516;1_1674;1_3339;1_6112;1_1092;1_4630;1_733;1_1942;1_4803;1_1248;1_3673;1_2979;1_3431;1_3108;1_3138;1_5504;1_2708;1_4417;1_4601…
U	Intracellular trafficking, secretion, and vesicular transport	27	1_4480;1_2673;1_5542;1_2674;1_2319;1_99;1_1443;1_2331;1_6154;1_1330;1_1437;1_3276;1_2795;1_2672;1_3529;1_5541;1_1868;1_2867;1_4948;1_2841;1_3530;1_2678;1_4114;1_4018;1_2314;1_4019;1_2350;
J	Translation, ribosomal structure and biogenesis	167	1_5454;1_3555;1_5460;1_2682;1_4034;1_4001;1_2441;1_1433;1_1426;1_1881;1_1407;1_4304;1_5860;1_6106;1_6130;1_2535;1_3444;1_482;1_4451;1_1499;1_2079;1_1372;1_1333;1_1326;1_5453;1_2359;1_1493;1_4819;1_3902;1_2462;1_2773;1_1404;1_3996;1_2478;1_3422;1_3997;1_5481;1_1370;1_4462;1_1430;1_4370;1_2251;1_1250;1_5034;1_5675;1_6103;1_1512;1_1520;1_1409;1_3209;1_1371;1_5452;1_2702;1_1408;1_2250;1_1400;1_3454;1…
V	Defense mechanisms	46	1_4295;1_5979;1_2851;1_4042;1_3134;1_1199;1_3429;1_4760;1_3798;1_1198;1_5475;1_4413;1_5978;1_5093;1_2740;1_4486;1_2790;1_1469;1_4026;1_5060;1_2480;1_491;1_2812;1_4285;1_5431;1_5432;1_1467;1_1776;1_4414;1_1675;1_5939;1_5938;1_1200;1_5065;1_638;1_5094;1_2451;1_2811;1_4564;1_4284;1_6002;1_3584;1_4318;1_781;1_537;1_3428;
D	Cell cycle control, cell division, chromosome partitioning	34	1_3676;1_3593;1_5610;1_5220;1_3049;1_3671;1_598;1_1683;1_5634;1_4785;1_1815;1_2312;1_21;1_6151;1_3397;1_44;1_5500;1_1907;1_1508;1_2517;1_45;1_2392;1_4479;1_37;1_2073;1_2019;1_2055;1_5757;1_5637;1_2020;1_3680;1_50;1_2056;1_2304;
L	Replication, recombination and repair	179	1_4818;1_3901;1_5530;1_5731;1_171;1_3370;1_581;1_1761;1_5087;1_3036;1_4;1_4741;1_4315;1_2717;1_5713;1_5066;1_5040;1_6;1_4451;1_3606;1_2348;1_6053;1_3038;1_5010;1_484;1_1921;1_1298;1_2783;1_1837;1_1524;1_2243;1_5055;1_1132;1_875;1_2873;1_3477;1_1318;1_5586;1_5022;1_3607;1_2398;1_504;1_2664;1_19;1_3427;1_3413;1_5532;1_241;1_1512;1_5719;1_1925;1_5091;1_5073;1_5112;1_4881;1_3420;1_138;1_3468;1_5732;1…
A	RNA processing and modification	1	1_4130;
F	Nucleotide transport and metabolism	89	1_5212;1_772;1_2202;1_361;1_502;1_4034;1_3898;1_1015;1_4035;1_750;1_3998;1_2752;1_2902;1_778;1_3588;1_6138;1_1828;1_1827;1_1737;1_2508;1_650;1_4985;1_4783;1_5273;1_3596;1_3209;1_3257;1_1593;1_4439;1_147;1_3668;1_2757;1_990;1_2748;1_2751;1_1036;1_3857;1_3127;1_1604;1_1444;1_1043;1_1862;1_789;1_2747;1_5680;1_4984;1_1613;1_1020;1_3052;1_2585;1_728;1_4303;1_4548;1_1026;1_1742;1_1728;1_722;1_1727;1_23…
N	Cell motility	8	1_600;1_1489;1_1310;1_47;1_4132;1_2623;1_4099;1_1312;
H	Coenzyme transport and metabolism	186	1_2302;1_3927;1_3520;1_2891;1_4940;1_1448;1_2890;1_4826;1_1160;1_4738;1_2416;1_3063;1_1464;1_4075;1_2651;1_776;1_2836;1_2607;1_1994;1_4764;1_1854;1_2435;1_1137;1_1449;1_3929;1_2839;1_4006;1_5489;1_2903;1_775;1_3932;1_2778;1_2775;1_2272;1_1848;1_3059;1_868;1_2166;1_1168;1_81;1_3490;1_1679;1_4655;1_2452;1_1740;1_1822;1_1685;1_1624;1_2269;1_1156;1_2961;1_4070;1_2261;1_5243;1_5246;1_3729;1_5485;1_598…
Q	Secondary metabolites biosynthesis, transport and catabolism	434	1_4632;1_654;1_5383;1_1884;1_3028;1_5134;1_933;1_5826;1_2143;1_128;1_2574;1_6072;1_4152;1_5159;1_6057;1_3923;1_1653;1_1554;1_2120;1_3499;1_963;1_925;1_3307;1_5081;1_846;1_3018;1_5914;1_5424;1_522;1_5003;1_1021;1_5163;1_3925;1_2110;1_3781;1_1661;1_4348;1_962;1_1232;1_5838;1_906;1_3778;1_307;1_5315;1_5976;1_122;1_944;1_5699;1_2693;1_830;1_306;1_4154;1_887;1_203;1_157;1_2320;1_176;1_5783;1_5165;1_12…
E	Amino acid transport and metabolism	383	1_4398;1_2709;1_2723;1_866;1_2316;1_423;1_4625;1_4708;1_2422;1_1380;1_933;1_5314;1_4073;1_3825;1_4826;1_1186;1_4429;1_2975;1_1580;1_5901;1_5602;1_2974;1_2285;1_2752;1_3167;1_3192;1_2909;1_3222;1_770;1_2998;1_4382;1_764;1_3766;1_2027;1_3439;1_3743;1_5248;1_2371;1_3369;1_1550;1_1879;1_3590;1_1449;1_3929;1_3441;1_1518;1_1515;1_1933;1_5720;1_2911;1_5146;1_5198;1_3418;1_2532;1_3435;1_1618;1_4396;1_393…

## Sheet: Sheet2
Gene_ID	COG_ID	COG_Description	Pident	E_value	Score
1_1	gnl|CDD|223666	COG0593, DnaA, ATPase involved in DNA replication initiation [DNA replication, recombination, and repair].	52.239	1.04e-163	471
1_2	gnl|CDD|223665	COG0592, DnaN, DNA polymerase sliding clamp subunit (PCNA homolog) [DNA replication, recombination, and repair].	32.905	5.55e-106	318
1_3	gnl|CDD|223954	COG1023, Gnd, Predicted 6-phosphogluconate dehydrogenase [Carbohydrate transport and metabolism].	52.492	5.11e-126	363
1_4	gnl|CDD|224116	COG1195, RecF, Recombinational DNA repair ATPase (RecF pathway) [DNA replication, recombination, and repair].	40.945	1.83e-125	367
1_5	gnl|CDD|227799	COG5512, COG5512, Zn-ribbon-containing, possibly RNA-binding protein and truncated derivatives [General function prediction only].	45.349	3.94e-51	163
1_6	gnl|CDD|223265	COG0187, GyrB, Type IIA topoisomerase (DNA gyrase/topo II, topoisomerase IV), B subunit [DNA replication, recombination, and repair].	57.122	0	976
1_7	gnl|CDD|223266	COG0188, GyrA, Type IIA topoisomerase (DNA gyrase/topo II, topoisomerase IV), A subunit [DNA replication, recombination, and repair].	53.988	0	1178
1_13	gnl|CDD|223725	COG0652, PpiB, Peptidyl-prolyl cis-trans isomerase (rotamase) - cyclophilin family [Posttranslational modification, protein turnover, chaperones].	47.977	1.42e-75	224
1_16	gnl|CDD|226396	COG3879, COG3879, Uncharacterized protein conserved in bacteria [Function unknown].	38.655	8.77e-57	182
1_17	gnl|CDD|223586	COG0512, PabA, Anthranilate/para-aminobenzoate synthases component II [Amino acid transport and metabolism / Coenzyme metabolism].	56.995	1.7e-105	304
1_18	gnl|CDD|225372	COG2815, COG2815, Uncharacterized protein conserved in bacteria [Function unknown].	35.165	1.77e-56	192
1_19	gnl|CDD|223589	COG0515, SPS1, Serine/threonine protein kinase [General function prediction only / Signal transduction mechanisms / Transcription / DNA replication, recombination, and repair].	33.673	2.48e-48	169
1_20	gnl|CDD|223839	COG0768, FtsI, Cell division protein FtsI/penicillin-binding protein 2 [Cell envelope biogenesis, outer membrane].	31.36	1.36e-97	307
1_21	gnl|CDD|223843	COG0772, FtsW, Bacterial cell division membrane protein [Cell division and chromosome partitioning].	39.521	2.22e-74	239
1_22	gnl|CDD|223704	COG0631, PTC1, Serine/threonine protein phosphatase [Signal transduction mechanisms].	47.059	2.22e-72	231
1_23	gnl|CDD|224630	COG1716, COG1716, FOG: FHA domain [Signal transduction mechanisms].	36	1.12e-25	96.3
1_24	gnl|CDD|224630	COG1716, COG1716, FOG: FHA domain [Signal transduction mechanisms].	47.436	1.03e-18	82.4
1_26	gnl|CDD|224130	COG1209, RfbA, dTDP-glucose pyrophosphorylase [Cell envelope biogenesis, outer membrane].	56.25	4.02e-155	436
1_27	gnl|CDD|225919	COG3384, COG3384, Aromatic ring-opening dioxygenase, catalytic LigB subunit related enzyme [Amino acid transport and metabolism].	41.825	2.96e-88	264
1_28	gnl|CDD|223849	COG0778, NfnB, Nitroreductase [Energy production and conversion].	25.837	7.03e-23	90.5
1_32	gnl|CDD|226389	COG3871, COG3871, Uncharacterized stress protein (general stress protein 26) [General function prediction only].	26.056	2.19e-11	55.8
1_33	gnl|CDD|224655	COG1741, COG1741, Pirin-related protein [General function prediction only].	34.082	2.1e-75	234
1_37	gnl|CDD|223531	COG0455, flhG, Antiactivator of flagellar biosynthesis FleN, an ATPase [Cell motility].	22.269	5.76e-37	135
1_42	gnl|CDD|223540	COG0464, SpoVK, ATPases of the AAA+ class [Posttranslational modification, protein turnover, chaperones].	25.475	1.54e-29	119
1_44	gnl|CDD|224588	COG1674, FtsK, DNA segregation ATPase FtsK/SpoIIIE and related proteins [Cell division and chromosome partitioning].	32.464	1.71e-48	181
1_45	gnl|CDD|224588	COG1674, FtsK, DNA segregation ATPase FtsK/SpoIIIE and related proteins [Cell division and chromosome partitioning].	23.784	4.34e-63	221
1_47	gnl|CDD|227938	COG5651, COG5651, PPE-repeat proteins [Cell motility and secretion].	43.038	2.28e-45	163
1_49	gnl|CDD|227179	COG4842, COG4842, Uncharacterized protein conserved in bacteria [Function unknown].	29.474	4.67e-15	63.9
1_50	gnl|CDD|223531	COG0455, flhG, Antiactivator of flagellar biosynthesis FleN, an ATPase [Cell motility].	31.128	3.83e-58	193
1_54	gnl|CDD|225720	COG3179, COG3179, Predicted chitinase [General function prediction only].	31.982	4.31e-38	134
1_61	gnl|CDD|224322	COG1404, AprE, Subtilisin-like serine proteases [Posttranslational modification, protein turnover, chaperones].	34.218	6.69e-50	176
1_65	gnl|CDD|224836	COG1925, FruB, Phosphotransferase system, HPr-related proteins [Carbohydrate transport and metabolism].	35	8.97e-18	70.5
1_66	gnl|CDD|224218	COG1299, FruA, Phosphotransferase system, fructose-specific IIC component [Carbohydrate transport and metabolism].	47.671	3.32e-93	293
1_67	gnl|CDD|224030	COG1105, FruK, Fructose-1-phosphate kinase and related fructose-6-phosphate kinase (PfkB) [Carbohydrate transport and metabolism].	39.711	4.98e-55	182
1_68	gnl|CDD|224268	COG1349, GlpR, Transcriptional regulators of sugar metabolism [Transcription / Carbohydrate transport and metabolism].	42.353	1.26e-66	208
1_69	gnl|CDD|224006	COG1080, PtsA, Phosphoenolpyruvate-protein kinase (PTS system EI component in bacteria) [Carbohydrate transport and metabolism].	37.523	2.03e-153	453
1_70	gnl|CDD|224655	COG1741, COG1741, Pirin-related protein [General function prediction only].	38.966	9.8e-83	253
1_71	gnl|CDD|224208	COG1289, COG1289, Predicted membrane protein [Function unknown].	17.048	5.3e-17	82
1_72	gnl|CDD|224228	COG1309, AcrR, Transcriptional regulator [Transcription].	17.68	5.13e-11	56.6
1_73	gnl|CDD|224228	COG1309, AcrR, Transcriptional regulator [Transcription].	21.084	1.18e-15	69.3
1_74	gnl|CDD|225852	COG3315, COG3315, O-Methyltransferase involved in polyketide biosynthesis [Secondary metabolites biosynthesis, transport, and catabolism].	40.717	1.21e-98	294
1_75	gnl|CDD|225852	COG3315, COG3315, O-Methyltransferase involved in polyketide biosynthesis [Secondary metabolites biosynthesis, transport, and catabolism].	45.139	2.55e-101	300
1_78	gnl|CDD|223959	COG1028, FabG, Dehydrogenases with different specificities (related to short-chain alcohol dehydrogenases) [Secondary metabolites biosynthesis, transport, and catabolism / General function prediction only].	36.1	1.62e-45	154
1_79	gnl|CDD|223677	COG0604, Qor, NADPH:quinone reductase and related Zn-dependent oxidoreductases [Energy production and conversion / General function prediction only].	40.244	1.04e-65	210
1_80	gnl|CDD|223943	COG1011, COG1011, Predicted hydrolase (HAD superfamily) [General function prediction only].	23.932	1.83e-27	104
1_81	gnl|CDD|225136	COG2226, UbiE, Methylase involved in ubiquinone/menaquinone biosynthesis [Coenzyme metabolism].	33.663	1.73e-33	120
1_82	gnl|CDD|225395	COG2839, COG2839, Uncharacterized protein conserved in bacteria [Function unknown].	23.423	1.53e-07	45.8
1_83	gnl|CDD|225228	COG2353, COG2353, Uncharacterized conserved protein [Function unknown].	26.712	2.26e-10	53.9
1_85	gnl|CDD|223550	COG0474, MgtA, Cation transport ATPase [Inorganic ion transport and metabolism].	31.398	1.5e-111	375
1_87	gnl|CDD|225240	COG2365, COG2365, Protein tyrosine/serine phosphatase [Signal transduction mechanisms].	27.969	9.99e-26	100
1_88	gnl|CDD|224871	COG1960, CaiA, Acyl-CoA dehydrogenases [Lipid metabolism].	34.729	3.57e-97	297
1_89	gnl|CDD|226088	COG3558, COG3558, Uncharacterized protein conserved in bacteria [Function unknown].	62.222	5.81e-71	212
1_90	gnl|CDD|225371	COG2814, AraJ, Arabinose efflux permease [Carbohydrate transport and metabolism].	27.473	7.14e-24	99.4
1_91	gnl|CDD|223656	COG0583, LysR, Transcriptional regulator [Transcription].	38.865	9.49e-56	182
1_92	gnl|CDD|225107	COG2197, CitB, Response regulator containing a CheY-like receiver domain and an HTH DNA-binding domain [Signal transduction mechanisms / Transcription].	40.191	1.83e-70	215
1_93	gnl|CDD|226951	COG4585, COG4585, Signal transduction histidine kinase [Signal transduction mechanisms].	34.694	3.31e-35	131
1_94	gnl|CDD|224235	COG1316, LytR, Transcriptional regulator [Transcription].	21.269	6.47e-35	131
1_95	gnl|CDD|223669	COG0596, MhpC, Predicted hydrolases or acyltransferases (alpha/beta hydrolase superfamily) [General function prediction only].	27.431	1.68e-33	123
1_96	gnl|CDD|224871	COG1960, CaiA, Acyl-CoA dehydrogenases [Lipid metabolism].	46.475	4.37e-120	355
1_98	gnl|CDD|224851	COG1940, NagC, Transcriptional regulator/sugar kinase [Transcription / Carbohydrate transport and metabolism].	26.19	2.08e-41	147
1_99	gnl|CDD|223893	COG0823, TolB, Periplasmic component of the Tol biopolymer transport system [Intracellular trafficking and secretion].	23.645	1.82e-08	54.7
1_100	gnl|CDD|223329	COG0251, TdcF, Putative translation initiation inhibitor, yjgF family [Translation, ribosomal structure and biogenesis].	35.156	2.01e-27	98.2
1_101	gnl|CDD|224201	COG1282, PntB, NAD/NADP transhydrogenase beta subunit [Energy production and conversion].	56.512	0	659
1_102	gnl|CDD|225826	COG3288, PntA, NAD/NADP transhydrogenase alpha subunit [Energy production and conversion].	60.882	1.05e-145	424
1_103	gnl|CDD|223671	COG0598, CorA, Mg2+ and Co2+ transporters [Inorganic ion transport and metabolism].	27.564	6.24e-40	142
1_105	gnl|CDD|227060	COG4716, COG4716, Myosin-crossreactive antigen [Function unknown].	56.876	0	817
1_106	gnl|CDD|224170	COG1250, FadB, 3-hydroxyacyl-CoA dehydrogenase [Lipid metabolism].	36.162	9.41e-71	221
1_107	gnl|CDD|224228	COG1309, AcrR, Transcriptional regulator [Transcription].	23.558	7.14e-12	59.3
1_108	gnl|CDD|223673	COG0600, TauC, ABC-type nitrate/sulfonate/bicarbonate transport system, permease component [Inorganic ion transport and metabolism].	38.034	5.81e-55	179
1_109	gnl|CDD|226904	COG4521, TauA, ABC-type taurine transport system, periplasmic component [Inorganic ion transport and metabolism].	36.213	9.36e-72	227
1_110	gnl|CDD|224041	COG1116, TauB, ABC-type nitrate/sulfonate/bicarbonate transport system, ATPase component [Inorganic ion transport and metabolism].	46.185	3.13e-101	296
1_112	gnl|CDD|224228	COG1309, AcrR, Transcriptional regulator [Transcription].	22.703	2.31e-22	89.4
1_113	gnl|CDD|223959	COG1028, FabG, Dehydrogenases with different specificities (related to short-chain alcohol dehydrogenases) [Secondary metabolites biosynthesis, transport, and catabolism / General function prediction only].	41.379	1.58e-72	223
1_114	gnl|CDD|225168	COG2259, COG2259, Predicted membrane protein [Function unknown].	21.918	4.61e-06	40.4
1_115	gnl|CDD|224511	COG1595, RpoE, DNA-directed RNA polymerase specialized sigma subunit, sigma24 homolog [Transcription].	31.677	6.1e-34	122
1_116	gnl|CDD|224871	COG1960, CaiA, Acyl-CoA dehydrogenases [Lipid metabolism].	34.77	7.65e-87	275
1_117	gnl|CDD|223990	COG1062, AdhC, Zn-dependent alcohol dehydrogenases, class III [Energy production and conversion].	38.4	3.39e-129	376
1_118	gnl|CDD|223894	COG0824, FcbC, Predicted thioesterase [General function prediction only].	31.061	6.76e-36	121
1_119	gnl|CDD|225422	COG2867, COG2867, Oligoketide cyclase/lipid transport protein [Lipid metabolism].	24.823	2.97e-09	49.7
1_121	gnl|CDD|224715	COG1802, GntR, Transcriptional regulators [Transcription].	36	3.59e-43	146
1_122	gnl|CDD|223395	COG0318, CaiC, Acyl-CoA synthetases (AMP-forming)/AMP-acid ligases II [Lipid metabolism / Secondary metabolites biosynthesis, transport, and catabolism].	42.941	0	532
1_123	gnl|CDD|223838	COG0767, Ttg2B, ABC-type transport system involved in resistance to organic solvents, permease component [Secondary metabolites biosynthesis, transport, and catabolism].	36.576	4.5e-104	305
1_124	gnl|CDD|223838	COG0767, Ttg2B, ABC-type transport system involved in resistance to organic solvents, permease component [Secondary metabolites biosynthesis, transport, and catabolism].	34.902	2.14e-81	248
1_125	gnl|CDD|224380	COG1463, Ttg2C, ABC-type transport system involved in resistance to organic solvents, periplasmic component [Secondary metabolites biosynthesis, transport, and catabolism].	26.796	2.8e-62	205
1_126	gnl|CDD|224380	COG1463, Ttg2C, ABC-type transport system involved in resistance to organic solvents, periplasmic component [Secondary metabolites biosynthesis, transport, and catabolism].	31.232	2.78e-69	221
1_127	gnl|CDD|224380	COG1463, Ttg2C, ABC-type transport system involved in resistance to organic solvents, periplasmic component [Secondary metabolites biosynthesis, transport, and catabolism].	29.394	5.58e-69	226
1_128	gnl|CDD|224380	COG1463, Ttg2C, ABC-type transport system involved in resistance to organic solvents, periplasmic component [Secondary metabolites biosynthesis, transport, and catabolism].	29.565	9.97e-77	247
1_129	gnl|CDD|224380	COG1463, Ttg2C, ABC-type transport system involved in resistance to organic solvents, periplasmic component [Secondary metabolites biosynthesis, transport, and catabolism].	30.343	1.24e-74	237
1_130	gnl|CDD|224380	COG1463, Ttg2C, ABC-type transport system involved in resistance to organic solvents, periplasmic component [Secondary metabolites biosynthesis, transport, and catabolism].	28	2.27e-70	229
1_132	gnl|CDD|224628	COG1714, COG1714, Predicted membrane protein/domain [Function unknown].	20.611	9.12e-06	42.7
1_135	gnl|CDD|226146	COG3619, COG3619, Predicted membrane protein [Function unknown].	28.409	3.14e-15	69.3
1_138	gnl|CDD|225511	COG2963, COG2963, Transposase and inactivated derivatives [DNA replication, recombination, and repair].	25.253	2.88e-09	48.1
1_139	gnl|CDD|225361	COG2801, Tra5, Transposase and inactivated derivatives [DNA replication, recombination, and repair].	30.894	2.4e-33	122
1_140	gnl|CDD|225547	COG3001, COG3001, Uncharacterized protein conserved in bacteria [Function unknown].	31.154	9.99e-43	147
1_143	gnl|CDD|224759	COG1846, MarR, Transcriptional regulators [Transcription].	27.731	9.72e-16	67.8
1_144	gnl|CDD|224228	COG1309, AcrR, Transcriptional regulator [Transcription].	22.93	3.89e-12	58.9
1_145	gnl|CDD|226196	COG3670, COG3670, Lignostilbene-alpha,beta-dioxygenase and related enzymes [Secondary metabolites biosynthesis, transport, and catabolism].	32.812	6.02e-127	380
1_146	gnl|CDD|224748	COG1835, COG1835, Predicted acyltransferases [Lipid metabolism].	33.867	6.57e-50	177
1_147	gnl|CDD|226740	COG4290, COG4290, Guanyl-specific ribonuclease Sa [Nucleotide transport and metabolism].	63.83	1.45e-48	152
1_149	gnl|CDD|225025	COG2114, CyaA, Adenylate cyclase, family 3 (some proteins contain HAMP domain) [Signal transduction mechanisms].	30.526	5.36e-16	70.5
1_151	gnl|CDD|225030	COG2119, COG2119, Predicted membrane protein [Function unknown].	44.385	3.27e-63	196
1_152	gnl|CDD|223256	COG0178, UvrA, Excinuclease ATPase subunit [DNA replication, recombination, and repair].	35.376	0	778
1_153	gnl|CDD|225356	COG2764, PhnB, Uncharacterized protein conserved in bacteria [Function unknown].	25	1.74e-09	50.1
1_154	gnl|CDD|225117	COG2207, AraC, AraC-type DNA-binding domain-containing proteins [Transcription].	45.545	2.16e-33	114
1_155	gnl|CDD|225044	COG2133, COG2133, Glucose/sorbosone dehydrogenases [Carbohydrate transport and metabolism].	23.206	1.02e-41	151
1_156	gnl|CDD|224655	COG1741, COG1741, Pirin-related protein [General function prediction only].	35.537	8.79e-61	193
1_157	gnl|CDD|223959	COG1028, FabG, Dehydrogenases with different specificities (related to short-chain alcohol dehydrogenases) [Secondary metabolites biosynthesis, transport, and catabolism / General function prediction only].	34.694	1.15e-47	159
1_158	gnl|CDD|225876	COG3339, COG3339, Uncharacterized conserved protein [Function unknown].	25.676	2.17e-14	63.5
1_159	gnl|CDD|223990	COG1062, AdhC, Zn-dependent alcohol dehydrogenases, class III [Energy production and conversion].	40.27	6.16e-135	391
1_160	gnl|CDD|226383	COG3865, COG3865, Uncharacterized protein conserved in bacteria [Function unknown].	36.42	2.89e-33	115
1_162	gnl|CDD|224511	COG1595, RpoE, DNA-directed RNA polymerase specialized sigma subunit, sigma24 homolog [Transcription].	31.579	1.07e-40	140
1_163	gnl|CDD|225176	COG2267, PldB, Lysophospholipase [Lipid metabolism].	40.55	5.57e-89	268
1_171	gnl|CDD|225865	COG3328, COG3328, Transposase and inactivated derivatives [DNA replication, recombination, and repair].	41.718	1.44e-48	161
1_172	gnl|CDD|224228	COG1309, AcrR, Transcriptional regulator [Transcription].	24.342	1.05e-16	72.8
1_173	gnl|CDD|223261	COG0183, PaaJ, Acetyl-CoA acetyltransferase [Lipid metabolism].	31.159	2.64e-99	302
1_174	gnl|CDD|226353	COG3832, COG3832, Uncharacterized conserved protein [Function unknown].	20.37	3.62e-08	46.6
1_175	gnl|CDD|224941	COG2030, MaoC, Acyl dehydratase [Lipid metabolism].	34.646	2.34e-18	78.2
1_176	gnl|CDD|223959	COG1028, FabG, Dehydrogenases with different specificities (related to short-chain alcohol dehydrogenases) [Secondary metabolites biosynthesis, transport, and catabolism / General function prediction only].	33.835	1.28e-56	183
1_177	gnl|CDD|224871	COG1960, CaiA, Acyl-CoA dehydrogenases [Lipid metabolism].	35.849	3.21e-105	318
1_178	gnl|CDD|223669	COG0596, MhpC, Predicted hydrolases or acyltransferases (alpha/beta hydrolase superfamily) [General function prediction only].	25.442	2.16e-39	139
1_179	gnl|CDD|223730	COG0657, Aes, Esterase/lipase [Lipid metabolism].	35.315	2.36e-45	156
1_180	gnl|CDD|223838	COG0767, Ttg2B, ABC-type transport system involved in resistance to organic solvents, permease component [Secondary metabolites biosynthesis, transport, and catabolism].	40	2.5e-84	254
1_181	gnl|CDD|223838	COG0767, Ttg2B, ABC-type transport system involved in resistance to organic solvents, permease component [Secondary metabolites biosynthesis, transport, and catabolism].	30.455	3.22e-57	185
1_182	gnl|CDD|224380	COG1463, Ttg2C, ABC-type transport system involved in resistance to organic solvents, periplasmic component [Secondary metabolites biosynthesis, transport, and catabolism].	27.027	1.64e-43	155
1_183	gnl|CDD|224380	COG1463, Ttg2C, ABC-type transport system involved in resistance to organic solvents, periplasmic component [Secondary metabolites biosynthesis, transport, and catabolism].	32.424	1.86e-71	227
1_184	gnl|CDD|224380	COG1463, Ttg2C, ABC-type transport system involved in resistance to organic solvents, periplasmic component [Secondary metabolites biosynthesis, transport, and catabolism].	28.962	4.17e-62	204
1_185	gnl|CDD|224380	COG1463, Ttg2C, ABC-type transport system involved in resistance to organic solvents, periplasmic component [Secondary metabolites biosynthesis, transport, and catabolism].	31.437	2.48e-71	229
1_186	gnl|CDD|224380	COG1463, Ttg2C, ABC-type transport system involved in resistance to organic solvents, periplasmic component [Secondary metabolites biosynthesis, transport, and catabolism].	27.557	2.45e-53	180
1_187	gnl|CDD|224380	COG1463, Ttg2C, ABC-type transport system involved in resistance to organic solvents, periplasmic component [Secondary metabolites biosynthesis, transport, and catabolism].	28.032	1.59e-66	218
1_191	gnl|CDD|225218	COG2340, COG2340, Uncharacterized protein with SCP/PR1 domains [Function unknown].	22.609	2.58e-06	43.9
1_192	gnl|CDD|223959	COG1028, FabG, Dehydrogenases with different specificities (related to short-chain alcohol dehydrogenases) [Secondary metabolites biosynthesis, transport, and catabolism / General function prediction only].	38.351	2.08e-58	187
1_193	gnl|CDD|224228	COG1309, AcrR, Transcriptional regulator [Transcription].	30.065	1.43e-17	77.8
1_194	gnl|CDD|223953	COG1022, FAA1, Long-chain acyl-CoA synthetases (AMP-forming) [Lipid metabolism].	38.889	4.48e-175	512
1_195	gnl|CDD|223377	COG0300, DltE, Short-chain dehydrogenases of various substrate specificities [General function prediction only].	32.941	1.2e-50	168
1_196	gnl|CDD|223944	COG1012, PutA, NAD-dependent aldehyde dehydrogenases [Energy production and conversion].	44.639	9.82e-142	417
1_198	gnl|CDD|224228	COG1309, AcrR, Transcriptional regulator [Transcription].	22.086	2.28e-10	53.9
1_199	gnl|CDD|224983	COG2072, TrkA, Predicted flavoprotein involved in K+ transport [Inorganic ion transport and metabolism].	35.165	1.46e-93	300
1_200	gnl|CDD|225035	COG2124, CypX, Cytochrome P450 [Secondary metabolites biosynthesis, transport, and catabolism].	35	1.02e-78	250
1_201	gnl|CDD|224871	COG1960, CaiA, Acyl-CoA dehydrogenases [Lipid metabolism].	39.687	1.22e-114	341
1_202	gnl|CDD|224228	COG1309, AcrR, Transcriptional regulator [Transcription].	19.429	2.95e-14	65.5
1_203	gnl|CDD|224154	COG1233, COG1233, Phytoene dehydrogenase and related proteins [Secondary metabolites biosynthesis, transport, and catabolism].	27.767	4.5e-64	218
1_204	gnl|CDD|224228	COG1309, AcrR, Transcriptional regulator [Transcription].	24.339	2.54e-18	77.4
1_205	gnl|CDD|224983	COG2072, TrkA, Predicted flavoprotein involved in K+ transport [Inorganic ion transport and metabolism].	33.166	2.15e-89	289
1_206	gnl|CDD|225035	COG2124, CypX, Cytochrome P450 [Secondary metabolites biosynthesis, transport, and catabolism].	33.85	2.17e-94	291
1_207	gnl|CDD|223959	COG1028, FabG, Dehydrogenases with different specificities (related to short-chain alcohol dehydrogenases) [Secondary metabolites biosynthesis, transport, and catabolism / General function prediction only].	34.978	5.74e-54	176
1_208	gnl|CDD|224983	COG2072, TrkA, Predicted flavoprotein involved in K+ transport [Inorganic ion transport and metabolism].	34.889	1.63e-111	338
1_209	gnl|CDD|224717	COG1804, CaiB, Predicted acyl-CoA transferases/carnitine dehydratase [Energy production and conversion].	38.734	8.61e-113	336
1_210	gnl|CDD|225117	COG2207, AraC, AraC-type DNA-binding domain-containing proteins [Transcription].	26.804	1.72e-13	64.7
1_211	gnl|CDD|223261	COG0183, PaaJ, Acetyl-CoA acetyltransferase [Lipid metabolism].	31.373	2.56e-85	266
1_213	gnl|CDD|224941	COG2030, MaoC, Acyl dehydratase [Lipid metabolism].	27.083	2.1e-16	70.1
1_214	gnl|CDD|223959	COG1028, FabG, Dehydrogenases with different specificities (related to short-chain alcohol dehydrogenases) [Secondary metabolites biosynthesis, transport, and catabolism / General function prediction only].	38.351	2.08e-58	187
1_215	gnl|CDD|224871	COG1960, CaiA, Acyl-CoA dehydrogenases [Lipid metabolism].	42.257	6.45e-130	380
1_216	gnl|CDD|223395	COG0318, CaiC, Acyl-CoA synthetases (AMP-forming)/AMP-acid ligases II [Lipid metabolism / Secondary metabolites biosynthesis, transport, and catabolism].	41.154	1.44e-161	471
1_217	gnl|CDD|223955	COG1024, CaiD, Enoyl-CoA hydratase/carnithine racemase [Lipid metabolism].	37.255	4.98e-62	196
1_218	gnl|CDD|223669	COG0596, MhpC, Predicted hydrolases or acyltransferases (alpha/beta hydrolase superfamily) [General function prediction only].	26.136	1.25e-21	89.7
1_219	gnl|CDD|223944	COG1012, PutA, NAD-dependent aldehyde dehydrogenases [Energy production and conversion].	42.735	7.59e-145	426
1_220	gnl|CDD|223377	COG0300, DltE, Short-chain dehydrogenases of various substrate specificities [General function prediction only].	33.2	6.96e-53	174
1_221	gnl|CDD|226950	COG4584, COG4584, Transposase and inactivated derivatives [DNA replication, recombination, and repair].	24.232	3.05e-15	72.8
1_222	gnl|CDD|224401	COG1484, DnaC, DNA replication protein [DNA replication, recombination, and repair].	39.819	1.45e-51	170
1_228	gnl|CDD|223959	COG1028, FabG, Dehydrogenases with different specificities (related to short-chain alcohol dehydrogenases) [Secondary metabolites biosynthesis, transport, and catabolism / General function prediction only].	31.604	5.21e-46	155
1_229	gnl|CDD|223730	COG0657, Aes, Esterase/lipase [Lipid metabolism].	44.262	2.71e-11	60.1
1_230	gnl|CDD|224983	COG2072, TrkA, Predicted flavoprotein involved in K+ transport [Inorganic ion transport and metabolism].	32.143	2.25e-91	287
1_237	gnl|CDD|224228	COG1309, AcrR, Transcriptional regulator [Transcription].	24.713	4.4e-16	71.2
1_238	gnl|CDD|225511	COG2963, COG2963, Transposase and inactivated derivatives [DNA replication, recombination, and repair].	26.437	1.28e-07	43.5
1_239	gnl|CDD|225361	COG2801, Tra5, Transposase and inactivated derivatives [DNA replication, recombination, and repair].	37.069	2.02e-15	68.2
1_240	gnl|CDD|225361	COG2801, Tra5, Transposase and inactivated derivatives [DNA replication, recombination, and repair].	30.833	3.52e-10	53.1
1_241	gnl|CDD|224401	COG1484, DnaC, DNA replication protein [DNA replication, recombination, and repair].	46.774	2.78e-19	77.4
1_242	gnl|CDD|224401	COG1484, DnaC, DNA replication protein [DNA replication, recombination, and repair].	46.97	1.9e-15	65.9
1_246	gnl|CDD|225272	COG2409, COG2409, Predicted drug exporters of the RND superfamily [General function prediction only].	47.849	0	1037
1_248	gnl|CDD|225852	COG3315, COG3315, O-Methyltransferase involved in polyketide biosynthesis [Secondary metabolites biosynthesis, transport, and catabolism].	47.826	8.82e-16	62.8
1_249	gnl|CDD|224228	COG1309, AcrR, Transcriptional regulator [Transcription].	26.042	7.65e-25	95.5
1_250	gnl|CDD|223944	COG1012, PutA, NAD-dependent aldehyde dehydrogenases [Energy production and conversion].	31.034	2.66e-07	48.1
1_251	gnl|CDD|223944	COG1012, PutA, NAD-dependent aldehyde dehydrogenases [Energy production and conversion].	37.037	5.88e-10	54.3
1_253	gnl|CDD|226188	COG3662, COG3662, Uncharacterized protein conserved in bacteria [Function unknown].	25.108	3.78e-24	98.2
1_254	gnl|CDD|224228	COG1309, AcrR, Transcriptional regulator [Transcription].	24.623	2.43e-15	69.3
1_257	gnl|CDD|225107	COG2197, CitB, Response regulator containing a CheY-like receiver domain and an HTH DNA-binding domain [Signal transduction mechanisms / Transcription].	34.921	2.19e-13	67.8
1_258	gnl|CDD|223738	COG0666, Arp, FOG: Ankyrin repeat [General function prediction only].	40.741	3.05e-07	48.1
1_259	gnl|CDD|223207	COG0129, IlvD, Dihydroxyacid dehydratase/phosphogluconate dehydratase [Amino acid transport and metabolism / Carbohydrate transport and metabolism].	55.439	0	870
1_261	gnl|CDD|224848	COG1937, COG1937, Uncharacterized protein conserved in bacteria [Function unknown].	48	8.27e-35	116
1_263	gnl|CDD|223090	COG0011, COG0011, Uncharacterized conserved protein [Function unknown].	32.323	1.03e-10	52
1_264	gnl|CDD|225371	COG2814, AraJ, Arabinose efflux permease [Carbohydrate transport and metabolism].	37.859	7.94e-77	244
1_265	gnl|CDD|224294	COG1376, ErfK, Uncharacterized protein conserved in bacteria [Function unknown].	23.913	3.98e-28	108
1_266	gnl|CDD|226118	COG3590, PepO, Predicted metalloendopeptidase [Posttranslational modification, protein turnover, chaperones].	60.334	0	1005
1_270	gnl|CDD|225272	COG2409, COG2409, Predicted drug exporters of the RND superfamily [General function prediction only].	25.4	8.02e-130	416
1_273	gnl|CDD|223816	COG0745, OmpR, Response regulators consisting of a CheY-like receiver domain and a winged-helix DNA-binding domain [Signal transduction mechanisms / Transcription].	50	3.7e-89	264
1_274	gnl|CDD|223715	COG0642, BaeS, Signal transduction histidine kinase [Signal transduction mechanisms].	30.389	8.68e-31	119
1_276	gnl|CDD|223810	COG0739, NlpD, Membrane proteins related to metalloendopeptidases [Cell envelope biogenesis, outer membrane].	33.594	1.31e-13	67.8
1_277	gnl|CDD|223469	COG0392, COG0392, Predicted integral membrane protein [Function unknown].	23.607	5.57e-49	167
1_278	gnl|CDD|223701	COG0628, yhhT, Predicted permease, member of the PurR regulon [General function prediction only].	32.364	1.28e-27	109
1_279	gnl|CDD|225272	COG2409, COG2409, Predicted drug exporters of the RND superfamily [General function prediction only].	26.131	4.19e-108	358
1_281	gnl|CDD|223298	COG0220, COG0220, Predicted S-adenosylmethionine-dependent methyltransferase [General function prediction only].	36.596	2.13e-78	238
1_284	gnl|CDD|224193	COG1274, PckA, Phosphoenolpyruvate carboxykinase (GTP) [Energy production and conversion].	67.816	0	1100
1_285	gnl|CDD|225272	COG2409, COG2409, Predicted drug exporters of the RND superfamily [General function prediction only].	32.209	8.91e-157	489
1_286	gnl|CDD|224228	COG1309, AcrR, Transcriptional regulator [Transcription].	20.833	2.03e-18	77.4
1_287	gnl|CDD|226418	COG3903, COG3903, Predicted ATPase [General function prediction only].	42.257	4.16e-58	203
1_288	gnl|CDD|223395	COG0318, CaiC, Acyl-CoA synthetases (AMP-forming)/AMP-acid ligases II [Lipid metabolism / Secondary metabolites biosynthesis, transport, and catabolism].	37.03	8.92e-133	397
1_289	gnl|CDD|223955	COG1024, CaiD, Enoyl-CoA hydratase/carnithine racemase [Lipid metabolism].	37.838	2.63e-48	162
1_291	gnl|CDD|224814	COG1902, NemA, NADH:flavin oxidoreductases, Old Yellow Enzyme family [Energy production and conversion].	35.928	8.47e-105	316
1_292	gnl|CDD|224228	COG1309, AcrR, Transcriptional regulator [Transcription].	22.826	7.2e-13	61.6
1_293	gnl|CDD|224941	COG2030, MaoC, Acyl dehydratase [Lipid metabolism].	29.323	6.19e-18	77
1_294	gnl|CDD|224717	COG1804, CaiB, Predicted acyl-CoA transferases/carnitine dehydratase [Energy production and conversion].	35.111	1.05e-33	127
1_295	gnl|CDD|224490	COG1574, COG1574, Predicted metal-dependent hydrolase with the TIM-barrel fold [General function prediction only].	25.152	6.68e-44	159
1_296	gnl|CDD|225371	COG2814, AraJ, Arabinose efflux permease [Carbohydrate transport and metabolism].	23.485	2.98e-07	48.9
1_297	gnl|CDD|224893	COG1982, LdcC, Arginine/lysine/ornithine decarboxylases [Amino acid transport and metabolism].	28.281	3.21e-92	292
1_298	gnl|CDD|224489	COG1573, COG1573, Uracil-DNA glycosylase [DNA replication, recombination, and repair].	35.385	1.25e-52	169
1_299	gnl|CDD|223730	COG0657, Aes, Esterase/lipase [Lipid metabolism].	35.391	2.39e-43	151
1_301	gnl|CDD|223532	COG0456, RimI, Acetyltransferases [General function prediction only].	34.921	8.3e-13	59.7
1_302	gnl|CDD|225099	COG2188, PhnF, Transcriptional regulators [Transcription].	43.111	5.5e-69	213
1_303	gnl|CDD|223959	COG1028, FabG, Dehydrogenases with different specificities (related to short-chain alcohol dehydrogenases) [Secondary metabolites biosynthesis, transport, and catabolism / General function prediction only].	39.921	9.16e-67	208
1_304	gnl|CDD|225213	COG2334, COG2334, Putative homoserine kinase type II (protein kinase fold) [General function prediction only].	30.976	2.33e-56	186
1_306	gnl|CDD|226943	COG4577, CcmK, Carbon dioxide concentrating mechanism/carboxysome shell protein [Secondary metabolites biosynthesis, transport, and catabolism / Energy production and conversion].	57.831	2.29e-25	92
1_307	gnl|CDD|226942	COG4576, CcmL, Carbon dioxide concentrating mechanism/carboxysome shell protein [Secondary metabolites biosynthesis, transport, and catabolism / Energy production and conversion].	40	4.67e-17	68.6
1_310	gnl|CDD|223944	COG1012, PutA, NAD-dependent aldehyde dehydrogenases [Energy production and conversion].	22.356	9.01e-38	142
1_311	gnl|CDD|227325	COG4992, ArgD, Ornithine/acetylornithine aminotransferase [Amino acid transport and metabolism].	33.166	2.85e-121	360
1_312	gnl|CDD|223605	COG0531, PotE, Amino acid transporters [Amino acid transport and metabolism].	19.838	6.54e-61	207
1_314	gnl|CDD|223730	COG0657, Aes, Esterase/lipase [Lipid metabolism].	38.312	7.08e-62	199
1_315	gnl|CDD|224871	COG1960, CaiA, Acyl-CoA dehydrogenases [Lipid metabolism].	31.956	1.09e-57	200
1_316	gnl|CDD|223730	COG0657, Aes, Esterase/lipase [Lipid metabolism].	27.368	1.48e-43	153
1_319	gnl|CDD|224064	COG1141, Fer, Ferredoxin [Energy production and conversion].	39.062	3.22e-14	59.7
1_320	gnl|CDD|225086	COG2175, TauD, Probable taurine catabolism dioxygenase [Secondary metabolites biosynthesis, transport, and catabolism].	32.646	2.61e-45	154
1_323	gnl|CDD|226985	COG4638, HcaE, Phenylpropionate dioxygenase and related ring-hydroxylating dioxygenases, large terminal subunit [Inorganic ion transport and metabolism / General function prediction only].	24.545	1.29e-38	138
1_324	gnl|CDD|223959	COG1028, FabG, Dehydrogenases with different specificities (related to short-chain alcohol dehydrogenases) [Secondary metabolites biosynthesis, transport, and catabolism / General function prediction only].	43.952	8.5e-74	226
1_325	gnl|CDD|223949	COG1018, Hmp, Flavodoxin reductases (ferredoxin-NADPH reductases) family 1 [Energy production and conversion].	31.673	6.23e-70	220
1_326	gnl|CDD|224759	COG1846, MarR, Transcriptional regulators [Transcription].	33.929	1.98e-22	85.9
1_327	gnl|CDD|224149	COG1228, HutI, Imidazolonepropionase and related amidohydrolases [Secondary metabolites biosynthesis, transport, and catabolism].	31.579	9.65e-63	208
1_329	gnl|CDD|226985	COG4638, HcaE, Phenylpropionate dioxygenase and related ring-hydroxylating dioxygenases, large terminal subunit [Inorganic ion transport and metabolism / General function prediction only].	32.367	4.58e-45	159
1_330	gnl|CDD|223944	COG1012, PutA, NAD-dependent aldehyde dehydrogenases [Energy production and conversion].	46.17	2.67e-152	444
1_331	gnl|CDD|225070	COG2159, COG2159, Predicted metal-dependent hydrolase of the TIM-barrel fold [General function prediction only].	23.183	1.37e-26	105
1_333	gnl|CDD|224759	COG1846, MarR, Transcriptional regulators [Transcription].	26.214	8.46e-13	59.7
1_335	gnl|CDD|223354	COG0277, GlcD, FAD/FMN-containing dehydrogenases [Energy production and conversion].	39.479	1.22e-115	348
1_336	gnl|CDD|223730	COG0657, Aes, Esterase/lipase [Lipid metabolism].	28.302	6.84e-41	147
1_337	gnl|CDD|223395	COG0318, CaiC, Acyl-CoA synthetases (AMP-forming)/AMP-acid ligases II [Lipid metabolism / Secondary metabolites biosynthesis, transport, and catabolism].	33.08	1.01e-132	398
1_338	gnl|CDD|223282	COG0204, PlsC, 1-acyl-sn-glycerol-3-phosphate acyltransferase [Lipid metabolism].	26.271	4.27e-15	70.1
1_339	gnl|CDD|226789	COG4339, COG4339, Uncharacterized protein conserved in bacteria [Function unknown].	42.857	1.96e-45	149
1_340	gnl|CDD|225073	COG2162, NhoA, Arylamine N-acetyltransferase [Secondary metabolites biosynthesis, transport, and catabolism].	45.255	7.19e-95	282
1_341	gnl|CDD|225117	COG2207, AraC, AraC-type DNA-binding domain-containing proteins [Transcription].	34	4.66e-18	76.6
1_342	gnl|CDD|223340	COG0262, FolA, Dihydrofolate reductase [Coenzyme metabolism].	30.539	1.92e-26	98.6
1_343	gnl|CDD|224228	COG1309, AcrR, Transcriptional regulator [Transcription].	19.588	3.89e-15	68.2
1_345	gnl|CDD|223955	COG1024, CaiD, Enoyl-CoA hydratase/carnithine racemase [Lipid metabolism].	38.224	3.21e-74	228
1_347	gnl|CDD|223944	COG1012, PutA, NAD-dependent aldehyde dehydrogenases [Energy production and conversion].	47.49	0	542
1_348	gnl|CDD|225136	COG2226, UbiE, Methylase involved in ubiquinone/menaquinone biosynthesis [Coenzyme metabolism].	31.132	2.49e-09	53.5
1_349	gnl|CDD|223515	COG0438, RfaG, Glycosyltransferase [Cell envelope biogenesis, outer membrane].	27.532	3.94e-46	162
1_352	gnl|CDD|224748	COG1835, COG1835, Predicted acyltransferases [Lipid metabolism].	28.495	2.65e-68	222
1_353	gnl|CDD|223395	COG0318, CaiC, Acyl-CoA synthetases (AMP-forming)/AMP-acid ligases II [Lipid metabolism / Secondary metabolites biosynthesis, transport, and catabolism].	34.249	5.13e-110	338
1_354	gnl|CDD|224649	COG1735, Php, Predicted metal-dependent hydrolase with the TIM-barrel fold [General function prediction only].	45.455	7.2e-135	387
1_356	gnl|CDD|224759	COG1846, MarR, Transcriptional regulators [Transcription].	25.806	8.81e-15	65.5
1_357	gnl|CDD|225139	COG2230, Cfa, Cyclopropane fatty acid synthase and related methyltransferases [Cell envelope biogenesis, outer membrane].	33.663	8.71e-08	48.5
1_358	gnl|CDD|225261	COG2388, COG2388, Predicted acetyltransferase [General function prediction only].	34.568	2.56e-22	83.6
1_359	gnl|CDD|225371	COG2814, AraJ, Arabinose efflux permease [Carbohydrate transport and metabolism].	25	1.4e-07	50.8
1_360	gnl|CDD|224228	COG1309, AcrR, Transcriptional regulator [Transcription].	28.346	1.24e-15	69.7
1_361	gnl|CDD|223286	COG0208, NrdF, Ribonucleotide reductase, beta subunit [Nucleotide transport and metabolism].	23.248	4.1e-69	219
1_364	gnl|CDD|224389	COG1472, BglX, Beta-glucosidase-related glycosidases [Carbohydrate transport and metabolism].	32.71	5.73e-68	220
1_365	gnl|CDD|224228	COG1309, AcrR, Transcriptional regulator [Transcription].	23.464	6.52e-23	90.5
1_368	gnl|CDD|224717	COG1804, CaiB, Predicted acyl-CoA transferases/carnitine dehydratase [Energy production and conversion].	33.918	1.49e-28	113
1_371	gnl|CDD|227250	COG4913, COG4913, Uncharacterized protein conserved in bacteria [Function unknown].	23.71	3.79e-103	350
1_376	gnl|CDD|224941	COG2030, MaoC, Acyl dehydratase [Lipid metabolism].	34.884	6.54e-18	76.6
1_377	gnl|CDD|223959	COG1028, FabG, Dehydrogenases with different specificities (related to short-chain alcohol dehydrogenases) [Secondary metabolites biosynthesis, transport, and catabolism / General function prediction only].	42.4	2.45e-54	182
1_378	gnl|CDD|223261	COG0183, PaaJ, Acetyl-CoA acetyltransferase [Lipid metabolism].	33.79	7.78e-78	248
1_379	gnl|CDD|225052	COG2141, COG2141, Coenzyme F420-dependent N5,N10-methylene tetrahydromethanopterin reductase and related flavin-dependent oxidoreductases [Energy production and conversion].	29.677	8.01e-37	134
1_380	gnl|CDD|226951	COG4585, COG4585, Signal transduction histidine kinase [Signal transduction mechanisms].	37.436	8.83e-37	136
1_381	gnl|CDD|225107	COG2197, CitB, Response regulator containing a CheY-like receiver domain and an HTH DNA-binding domain [Signal transduction mechanisms / Transcription].	37.037	1.56e-39	135
1_383	gnl|CDD|225272	COG2409, COG2409, Predicted drug exporters of the RND superfamily [General function prediction only].	45.909	0	820
1_385	gnl|CDD|224228	COG1309, AcrR, Transcriptional regulator [Transcription].	20.231	4.35e-13	61.6
1_391	gnl|CDD|226780	COG4330, COG4330, Predicted membrane protein [Function unknown].	40.268	2.59e-18	77.8
1_392	gnl|CDD|224871	COG1960, CaiA, Acyl-CoA dehydrogenases [Lipid metabolism].	26.897	1.25e-77	252
1_393	gnl|CDD|226326	COG3804, COG3804, Uncharacterized conserved protein related to dihydrodipicolinate reductase [Function unknown].	32.37	3.02e-68	219
1_394	gnl|CDD|225858	COG3321, COG3321, Polyketide synthase modules and related proteins [Secondary metabolites biosynthesis, transport, and catabolism].	41.45	0	973
1_396	gnl|CDD|225272	COG2409, COG2409, Predicted drug exporters of the RND superfamily [General function prediction only].	39.357	0	731
1_398	gnl|CDD|223395	COG0318, CaiC, Acyl-CoA synthetases (AMP-forming)/AMP-acid ligases II [Lipid metabolism / Secondary metabolites biosynthesis, transport, and catabolism].	29.293	2.51e-120	368
1_399	gnl|CDD|224766	COG1853, COG1853, Conserved protein/domain typically associated with flavoprotein oxygenases, DIM6/NTAB family [General function prediction only].	35.443	4.02e-39	131
1_406	gnl|CDD|224635	COG1721, COG1721, Uncharacterized conserved protein (some members contain a von Willebrand factor type A (vWA) domain) [General function prediction only].	26.415	4.24e-26	103
1_407	gnl|CDD|223786	COG0714, COG0714, MoxR-like ATPases [General function prediction only].	41.141	2.77e-66	212
1_408	gnl|CDD|223555	COG0479, FrdB, Succinate dehydrogenase/fumarate reductase, Fe-S protein subunit [Energy production and conversion].	31.933	5.3e-75	228
1_409	gnl|CDD|223981	COG1053, SdhA, Succinate dehydrogenase/fumarate reductase, flavoprotein subunit [Energy production and conversion].	41.963	0	548
1_412	gnl|CDD|225311	COG2513, PrpB, PEP phosphonomutase and related enzymes [Carbohydrate transport and metabolism].	36.68	1.13e-63	201
1_414	gnl|CDD|223769	COG0697, RhaT, Permeases of the drug/metabolite transporter (DMT) superfamily [Carbohydrate transport and metabolism / Amino acid transport and metabolism / General function prediction only].	23.636	1.21e-34	126
1_415	gnl|CDD|224089	COG1167, ARO8, Transcriptional regulators containing a DNA-binding HTH domain and an aminotransferase domain (MocR family) and their eukaryotic orthologs [Transcription / Amino acid transport and metabolism].	29.487	3.37e-93	291
1_416	gnl|CDD|224171	COG1251, NirB, NAD(P)H-nitrite reductase [Energy production and conversion].	45.521	0	976
1_417	gnl|CDD|225057	COG2146, {NirD}, Ferredoxin subunits of nitrite reductase and ring-hydroxylating dioxygenases [Inorganic ion transport and metabolism / General function prediction only].	34.259	6.95e-20	77.8
1_419	gnl|CDD|225049	COG2138, COG2138, Sirohydrochlorin ferrochelatase [Inorganic ion transport and metabolism].	33.745	9.17e-51	166
1_420	gnl|CDD|224503	COG1587, HemD, Uroporphyrinogen-III synthase [Coenzyme metabolism].	30.855	1.81e-37	135
1_421	gnl|CDD|225133	COG2223, NarK, Nitrate/nitrite transporter [Inorganic ion transport and metabolism].	40.667	3.77e-101	310
1_423	gnl|CDD|224895	COG1984, DUR1, Allophanate hydrolase subunit 2 [Amino acid transport and metabolism].	46.367	1.48e-130	375
1_424	gnl|CDD|224960	COG2049, DUR1, Allophanate hydrolase subunit 1 [Amino acid transport and metabolism].	45.714	8.36e-81	242
1_425	gnl|CDD|224652	COG1738, yhhQ, Uncharacterized member of the PurR regulon [General function prediction only].	25.714	2.33e-57	182
1_426	gnl|CDD|223687	COG0614, FepB, ABC-type Fe3+-hydroxamate transport system, periplasmic component [Inorganic ion transport and metabolism].	26.019	1.44e-38	138
1_427	gnl|CDD|225411	COG2855, COG2855, Predicted membrane protein [Function unknown].	28.528	1.94e-32	123
1_431	gnl|CDD|224228	COG1309, AcrR, Transcriptional regulator [Transcription].	23.49	2.17e-06	43.1
1_432	gnl|CDD|223465	COG0388, COG0388, Predicted amidohydrolase [General function prediction only].	29.758	1.53e-46	159
1_433	gnl|CDD|225505	COG2957, COG2957, Peptidylarginine deiminase and related enzymes [Amino acid transport and metabolism].	36.842	6.22e-91	276
1_434	gnl|CDD|224490	COG1574, COG1574, Predicted metal-dependent hydrolase with the TIM-barrel fold [General function prediction only].	36.147	5.76e-148	437
1_435	gnl|CDD|223605	COG0531, PotE, Amino acid transporters [Amino acid transport and metabolism].	27.293	5.26e-86	271
1_436	gnl|CDD|224678	COG1764, osmC, Organic hydroperoxide reductase [Secondary metabolites biosynthesis, transport and catabolism].	44.056	1.24e-48	154
1_437	gnl|CDD|224759	COG1846, MarR, Transcriptional regulators [Transcription].	38.136	5.12e-24	90.9
1_438	gnl|CDD|223553	COG0477, ProP, Permeases of the major facilitator superfamily [Carbohydrate transport and metabolism / Amino acid transport and metabolism / Inorganic ion transport and metabolism / General function prediction only].	21.469	2.72e-18	84
1_439	gnl|CDD|223991	COG1063, Tdh, Threonine dehydrogenase and related Zn-dependent dehydrogenases [Amino acid transport and metabolism / General function prediction only].	37.677	1.4e-80	250
1_440	gnl|CDD|224983	COG2072, TrkA, Predicted flavoprotein involved in K+ transport [Inorganic ion transport and metabolism].	30.719	1.38e-95	302
1_441	gnl|CDD|225718	COG3177, COG3177, Fic family protein [Function unknown].	26.28	3.39e-28	110
1_443	gnl|CDD|223955	COG1024, CaiD, Enoyl-CoA hydratase/carnithine racemase [Lipid metabolism].	32.258	1.87e-43	149
1_444	gnl|CDD|223232	COG0154, GatA, Asp-tRNAAsn/Glu-tRNAGln amidotransferase A subunit and related amidases [Translation, ribosomal structure and biogenesis].	37.698	8.14e-102	314
1_446	gnl|CDD|225213	COG2334, COG2334, Putative homoserine kinase type II (protein kinase fold) [General function prediction only].	22.727	3.25e-13	65.1
1_448	gnl|CDD|224228	COG1309, AcrR, Transcriptional regulator [Transcription].	21.429	1.44e-13	63.2
1_450	gnl|CDD|224228	COG1309, AcrR, Transcriptional regulator [Transcription].	24.365	4.43e-22	88.6
1_451	gnl|CDD|223959	COG1028, FabG, Dehydrogenases with different specificities (related to short-chain alcohol dehydrogenases) [Secondary metabolites biosynthesis, transport, and catabolism / General function prediction only].	35.338	1.88e-50	168
1_452	gnl|CDD|224146	COG1225, Bcp, Peroxiredoxin [Posttranslational modification, protein turnover, chaperones].	26.471	5.25e-28	105
1_453	gnl|CDD|223266	COG0188, GyrA, Type IIA topoisomerase (DNA gyrase/topo II, topoisomerase IV), A subunit [DNA replication, recombination, and repair].	32.482	1.29e-146	449
1_454	gnl|CDD|223265	COG0187, GyrB, Type IIA topoisomerase (DNA gyrase/topo II, topoisomerase IV), B subunit [DNA replication, recombination, and repair].	28.305	5.08e-96	310
1_456	gnl|CDD|223669	COG0596, MhpC, Predicted hydrolases or acyltransferases (alpha/beta hydrolase superfamily) [General function prediction only].	24.028	8.21e-35	127
1_457	gnl|CDD|224198	COG1279, COG1279, Lysine efflux permease [General function prediction only].	52.764	1.01e-74	224
1_458	gnl|CDD|226415	COG3899, COG3899, Predicted ATPase [General function prediction only].	20.217	2.33e-14	74.3
1_459	gnl|CDD|224647	COG1733, COG1733, Predicted transcriptional regulators [Transcription].	34.711	1.91e-32	112
1_460	gnl|CDD|223669	COG0596, MhpC, Predicted hydrolases or acyltransferases (alpha/beta hydrolase superfamily) [General function prediction only].	32.721	6.99e-46	155
1_461	gnl|CDD|223669	COG0596, MhpC, Predicted hydrolases or acyltransferases (alpha/beta hydrolase superfamily) [General function prediction only].	27.915	1.46e-33	123
1_464	gnl|CDD|224871	COG1960, CaiA, Acyl-CoA dehydrogenases [Lipid metabolism].	35.733	8.88e-93	285
1_465	gnl|CDD|224717	COG1804, CaiB, Predicted acyl-CoA transferases/carnitine dehydratase [Energy production and conversion].	37.656	3.11e-98	299
1_466	gnl|CDD|224170	COG1250, FadB, 3-hydroxyacyl-CoA dehydrogenase [Lipid metabolism].	33.569	2.31e-63	203
1_467	gnl|CDD|223669	COG0596, MhpC, Predicted hydrolases or acyltransferases (alpha/beta hydrolase superfamily) [General function prediction only].	29.433	1.55e-34	125
1_468	gnl|CDD|223677	COG0604, Qor, NADPH:quinone reductase and related Zn-dependent oxidoreductases [Energy production and conversion / General function prediction only].	43.119	4.18e-104	308
1_469	gnl|CDD|224169	COG1249, Lpd, Pyruvate/2-oxoglutarate dehydrogenase complex, dihydrolipoamide dehydrogenase (E3) component, and related enzymes [Energy production and conversion].	36.069	1.04e-144	423
1_470	gnl|CDD|223992	COG1064, AdhP, Zn-dependent alcohol dehydrogenases [General function prediction only].	36.873	9.84e-106	315
1_471	gnl|CDD|223992	COG1064, AdhP, Zn-dependent alcohol dehydrogenases [General function prediction only].	39.706	1.78e-105	314
1_473	gnl|CDD|225272	COG2409, COG2409, Predicted drug exporters of the RND superfamily [General function prediction only].	40.67	0	762
1_476	gnl|CDD|223553	COG0477, ProP, Permeases of the major facilitator superfamily [Carbohydrate transport and metabolism / Amino acid transport and metabolism / Inorganic ion transport and metabolism / General function prediction only].	22.835	2.44e-15	73.9
1_477	gnl|CDD|223959	COG1028, FabG, Dehydrogenases with different specificities (related to short-chain alcohol dehydrogenases) [Secondary metabolites biosynthesis, transport, and catabolism / General function prediction only].	38.776	6.48e-09	48.5
1_482	gnl|CDD|225443	COG2890, HemK, Methylase of polypeptide chain release factors [Translation, ribosomal structure and biogenesis].	32.593	2.64e-22	90.5
1_483	gnl|CDD|223824	COG0753, KatE, Catalase [Inorganic ion transport and metabolism].	53.455	0	698
1_484	gnl|CDD|226219	COG3695, COG3695, Predicted methylated DNA-protein cysteine methyltransferase [DNA replication, recombination, and repair].	35.87	6e-19	74.3
1_485	gnl|CDD|227770	COG5483, COG5483, Uncharacterized conserved protein [Function unknown].	23.49	1.88e-17	75.1
1_487	gnl|CDD|223354	COG0277, GlcD, FAD/FMN-containing dehydrogenases [Energy production and conversion].	20.554	1.25e-47	168
1_488	gnl|CDD|226143	COG3616, COG3616, Predicted amino acid aldolase or racemase [Amino acid transport and metabolism].	25.455	4.81e-32	123
1_489	gnl|CDD|225117	COG2207, AraC, AraC-type DNA-binding domain-containing proteins [Transcription].	34.343	1.17e-20	84.3
1_490	gnl|CDD|227311	COG4977, COG4977, Transcriptional regulator containing an amidase domain and an AraC-type DNA-binding HTH domain [Transcription].	43.396	1.53e-12	62.4
1_491	gnl|CDD|224321	COG1403, McrA, Restriction endonuclease [Defense mechanisms].	33.058	6.39e-22	85.9
1_495	gnl|CDD|225052	COG2141, COG2141, Coenzyme F420-dependent N5,N10-methylene tetrahydromethanopterin reductase and related flavin-dependent oxidoreductases [Energy production and conversion].	25.857	8.7e-37	134
1_496	gnl|CDD|224155	COG1234, ElaC, Metal-dependent hydrolases of the beta-lactamase superfamily III [General function prediction only].	37.248	4.16e-86	261
1_501	gnl|CDD|223135	COG0057, GapA, Glyceraldehyde-3-phosphate dehydrogenase/erythrose-4-phosphate dehydrogenase [Carbohydrate transport and metabolism].	44.444	6.31e-130	381
1_502	gnl|CDD|225080	COG2169, Ada, Adenosine deaminase [Nucleotide transport and metabolism].	35.385	1.98e-07	43.9
1_503	gnl|CDD|226347	COG3826, COG3826, Uncharacterized protein conserved in bacteria [Function unknown].	53.75	9.85e-118	337
1_504	gnl|CDD|223427	COG0350, Ada, Methylated DNA-protein cysteine methyltransferase [DNA replication, recombination, and repair].	40.964	1.41e-48	157
1_505	gnl|CDD|224511	COG1595, RpoE, DNA-directed RNA polymerase specialized sigma subunit, sigma24 homolog [Transcription].	30.769	2.42e-22	87.4
1_506	gnl|CDD|224228	COG1309, AcrR, Transcriptional regulator [Transcription].	25.275	1.9e-13	63.2
1_507	gnl|CDD|223981	COG1053, SdhA, Succinate dehydrogenase/fumarate reductase, flavoprotein subunit [Energy production and conversion].	19.101	1.51e-19	89
1_508	gnl|CDD|224294	COG1376, ErfK, Uncharacterized protein conserved in bacteria [Function unknown].	20.814	5.68e-13	64.3
1_509	gnl|CDD|224565	COG1651, DsbG, Protein-disulfide isomerase [Posttranslational modification, protein turnover, chaperones].	30.387	5.12e-21	86.7
1_510	gnl|CDD|223856	COG0785, CcdA, Cytochrome c biogenesis protein [Posttranslational modification, protein turnover, chaperones].	30.252	1.42e-23	94
1_511	gnl|CDD|226207	COG3682, COG3682, Predicted transcriptional regulator [Transcription].	32.5	2.29e-26	95.1
1_514	gnl|CDD|223713	COG0640, ArsR, Predicted transcriptional regulators [Transcription].	31.313	1.88e-16	68.9
1_515	gnl|CDD|224565	COG1651, DsbG, Protein-disulfide isomerase [Posttranslational modification, protein turnover, chaperones].	20.833	3.78e-07	47
1_519	gnl|CDD|227616	COG5297, CelA, Cellobiohydrolase A (1,4-beta-cellobiosidase A) [Carbohydrate transport and metabolism].	27.095	8.24e-82	258
1_522	gnl|CDD|223959	COG1028, FabG, Dehydrogenases with different specificities (related to short-chain alcohol dehydrogenases) [Secondary metabolites biosynthesis, transport, and catabolism / General function prediction only].	37.549	1.1e-66	208
1_524	gnl|CDD|223428	COG0351, ThiD, Hydroxymethylpyrimidine/phosphomethylpyrimidine kinase [Coenzyme metabolism].	41.699	4.71e-91	271
1_526	gnl|CDD|224228	COG1309, AcrR, Transcriptional regulator [Transcription].	20.732	1.22e-10	55.5
1_527	gnl|CDD|226985	COG4638, HcaE, Phenylpropionate dioxygenase and related ring-hydroxylating dioxygenases, large terminal subunit [Inorganic ion transport and metabolism / General function prediction only].	25.938	4.14e-40	145
1_528	gnl|CDD|223423	COG0346, GloA, Lactoylglutathione lyase and related lyases [Amino acid transport and metabolism].	20	7.86e-11	54.7
1_530	gnl|CDD|223860	COG0789, SoxR, Predicted transcriptional regulators [Transcription].	23.577	2.96e-16	70.5
1_531	gnl|CDD|223959	COG1028, FabG, Dehydrogenases with different specificities (related to short-chain alcohol dehydrogenases) [Secondary metabolites biosynthesis, transport, and catabolism / General function prediction only].	36.022	1.02e-29	110
1_533	gnl|CDD|224871	COG1960, CaiA, Acyl-CoA dehydrogenases [Lipid metabolism].	39.659	2.27e-103	313
1_534	gnl|CDD|224228	COG1309, AcrR, Transcriptional regulator [Transcription].	29.078	4.73e-13	62
1_537	gnl|CDD|224594	COG1680, AmpC, Beta-lactamase class C and other penicillin binding proteins [Defense mechanisms].	24.942	9.47e-59	198
1_538	gnl|CDD|223553	COG0477, ProP, Permeases of the major facilitator superfamily [Carbohydrate transport and metabolism / Amino acid transport and metabolism / Inorganic ion transport and metabolism / General function prediction only].	20.21	4.23e-18	82
1_539	gnl|CDD|224715	COG1802, GntR, Transcriptional regulators [Transcription].	35.211	4.31e-49	160
1_541	gnl|CDD|224759	COG1846, MarR, Transcriptional regulators [Transcription].	39.37	5.41e-25	93.2
1_542	gnl|CDD|223736	COG0664, Crp, cAMP-binding proteins - catabolite gene activator and regulatory subunit of cAMP-dependent protein kinases [Signal transduction mechanisms].	35.849	1.39e-54	174
1_543	gnl|CDD|225098	COG2187, COG2187, Uncharacterized protein conserved in bacteria [Function unknown].	40	1.26e-96	296
1_544	gnl|CDD|223913	COG0843, CyoB, Heme/copper-type cytochrome/quinol oxidases, subunit 1 [Energy production and conversion].	54.696	0	761
1_545	gnl|CDD|225107	COG2197, CitB, Response regulator containing a CheY-like receiver domain and an HTH DNA-binding domain [Signal transduction mechanisms / Transcription].	42.523	5.73e-75	226
1_546	gnl|CDD|226951	COG4585, COG4585, Signal transduction histidine kinase [Signal transduction mechanisms].	31.282	3.2e-22	94.7
1_549	gnl|CDD|223656	COG0583, LysR, Transcriptional regulator [Transcription].	24.731	2.17e-33	123
1_550	gnl|CDD|224228	COG1309, AcrR, Transcriptional regulator [Transcription].	23.196	6.05e-17	73.2
1_551	gnl|CDD|226188	COG3662, COG3662, Uncharacterized protein conserved in bacteria [Function unknown].	23.183	7.71e-17	76.6
1_552	gnl|CDD|224678	COG1764, osmC, Organic hydroperoxide reductase [Secondary metabolites biosynthesis, transport and catabolism].	21.849	1.09e-23	90.1
1_553	gnl|CDD|226326	COG3804, COG3804, Uncharacterized conserved protein related to dihydrodipicolinate reductase [Function unknown].	36.963	1.54e-61	201
1_554	gnl|CDD|224228	COG1309, AcrR, Transcriptional regulator [Transcription].	20	2.08e-06	44.3
1_556	gnl|CDD|225272	COG2409, COG2409, Predicted drug exporters of the RND superfamily [General function prediction only].	42.22	0	778
1_557	gnl|CDD|224228	COG1309, AcrR, Transcriptional regulator [Transcription].	19.394	1.06e-16	72.8
1_558	gnl|CDD|224197	COG1278, CspC, Cold shock proteins [Transcription].	61.194	5.22e-40	126
1_559	gnl|CDD|225229	COG2354, COG2354, Uncharacterized protein conserved in bacteria [Function unknown].	54.51	9.08e-103	305
1_560	gnl|CDD|225161	COG2252, COG2252, Xanthine/uracil/vitamin C permease [Nucleotide transport and metabolism].	40	7.56e-146	426
1_561	gnl|CDD|224511	COG1595, RpoE, DNA-directed RNA polymerase specialized sigma subunit, sigma24 homolog [Transcription].	32.468	7.55e-43	142
1_563	gnl|CDD|225272	COG2409, COG2409, Predicted drug exporters of the RND superfamily [General function prediction only].	42.22	0	841
1_564	gnl|CDD|224871	COG1960, CaiA, Acyl-CoA dehydrogenases [Lipid metabolism].	28.23	9.09e-60	199
1_565	gnl|CDD|224857	COG1946, TesB, Acyl-CoA thioesterase [Lipid metabolism].	24.104	6.87e-15	70.1
1_566	gnl|CDD|225306	COG2508, COG2508, Regulator of polyketide synthase expression [Signal transduction mechanisms / Secondary metabolites biosynthesis, transport, and catabolism].	20	4.52e-13	67.8
1_567	gnl|CDD|223238	COG0160, GabT, 4-aminobutyrate aminotransferase and related aminotransferases [Amino acid transport and metabolism].	51.584	0	543
1_568	gnl|CDD|223944	COG1012, PutA, NAD-dependent aldehyde dehydrogenases [Energy production and conversion].	47.21	3.62e-159	461
1_570	gnl|CDD|224871	COG1960, CaiA, Acyl-CoA dehydrogenases [Lipid metabolism].	39.394	2.18e-104	323
1_571	gnl|CDD|224717	COG1804, CaiB, Predicted acyl-CoA transferases/carnitine dehydratase [Energy production and conversion].	33.002	5.46e-85	265
1_574	gnl|CDD|225661	COG3119, AslA, Arylsulfatase A and related enzymes [Inorganic ion transport and metabolism].	31.148	4.12e-108	340
1_575	gnl|CDD|224285	COG1366, SpoIIAA, Anti-anti-sigma regulatory factor (antagonist of anti-sigma factor) [Signal transduction mechanisms].	20.779	6.25e-06	40
1_576	gnl|CDD|224473	COG1556, COG1556, Uncharacterized conserved protein [Function unknown].	31.193	1.15e-40	138
1_577	gnl|CDD|224062	COG1139, COG1139, Uncharacterized conserved protein containing a ferredoxin-like domain [Energy production and conversion].	46.61	0	550
1_578	gnl|CDD|223325	COG0247, GlpC, Fe-S oxidoreductase [Energy production and conversion].	33.607	6.53e-56	184
1_579	gnl|CDD|223669	COG0596, MhpC, Predicted hydrolases or acyltransferases (alpha/beta hydrolase superfamily) [General function prediction only].	25	4.36e-28	107
1_580	gnl|CDD|223532	COG0456, RimI, Acetyltransferases [General function prediction only].	26.752	7.35e-07	44.7
1_581	gnl|CDD|225823	COG3285, COG3285, Predicted eukaryotic-type DNA primase [DNA replication, recombination, and repair].	43.11	2.89e-122	358
1_582	gnl|CDD|223395	COG0318, CaiC, Acyl-CoA synthetases (AMP-forming)/AMP-acid ligases II [Lipid metabolism / Secondary metabolites biosynthesis, transport, and catabolism].	36.68	6.32e-140	418
1_583	gnl|CDD|223959	COG1028, FabG, Dehydrogenases with different specificities (related to short-chain alcohol dehydrogenases) [Secondary metabolites biosynthesis, transport, and catabolism / General function prediction only].	36.122	1.18e-60	192
1_586	gnl|CDD|224871	COG1960, CaiA, Acyl-CoA dehydrogenases [Lipid metabolism].	34.165	3.17e-74	246
1_587	gnl|CDD|223189	COG0111, SerA, Phosphoglycerate dehydrogenase and related dehydrogenases [Amino acid transport and metabolism].	36.728	1.58e-92	280
1_589	gnl|CDD|224228	COG1309, AcrR, Transcriptional regulator [Transcription].	21.053	3.07e-17	74.3
1_590	gnl|CDD|223423	COG0346, GloA, Lactoylglutathione lyase and related lyases [Amino acid transport and metabolism].	26.623	1.46e-20	82.4
1_591	gnl|CDD|225852	COG3315, COG3315, O-Methyltransferase involved in polyketide biosynthesis [Secondary metabolites biosynthesis, transport, and catabolism].	35.439	1.74e-67	213
1_592	gnl|CDD|225117	COG2207, AraC, AraC-type DNA-binding domain-containing proteins [Transcription].	30.769	1.63e-20	83.2
1_593	gnl|CDD|224228	COG1309, AcrR, Transcriptional regulator [Transcription].	17.178	6.46e-09	50.8
1_594	gnl|CDD|226188	COG3662, COG3662, Uncharacterized protein conserved in bacteria [Function unknown].	40	4.14e-107	315
1_595	gnl|CDD|225852	COG3315, COG3315, O-Methyltransferase involved in polyketide biosynthesis [Secondary metabolites biosynthesis, transport, and catabolism].	42.525	9.31e-102	301
1_596	gnl|CDD|223540	COG0464, SpoVK, ATPases of the AAA+ class [Posttranslational modification, protein turnover, chaperones].	25.455	6.61e-16	77.8
1_598	gnl|CDD|224588	COG1674, FtsK, DNA segregation ATPase FtsK/SpoIIIE and related proteins [Cell division and chromosome partitioning].	35.587	8.34e-41	160
1_600	gnl|CDD|227938	COG5651, COG5651, PPE-repeat proteins [Cell motility and secretion].	34.364	2.38e-45	165
1_602	gnl|CDD|227179	COG4842, COG4842, Uncharacterized protein conserved in bacteria [Function unknown].	34.375	2.12e-30	103
1_605	gnl|CDD|224322	COG1404, AprE, Subtilisin-like serine proteases [Posttranslational modification, protein turnover, chaperones].	29.167	1.01e-29	118
1_607	gnl|CDD|223669	COG0596, MhpC, Predicted hydrolases or acyltransferases (alpha/beta hydrolase superfamily) [General function prediction only].	19.397	1.36e-08	52.8
1_608	gnl|CDD|225070	COG2159, COG2159, Predicted metal-dependent hydrolase of the TIM-barrel fold [General function prediction only].	32.353	4.69e-27	105
1_609	gnl|CDD|226591	COG4106, Tam, Trans-aconitate methyltransferase [General function prediction only].	45.455	1.92e-100	295
1_610	gnl|CDD|223669	COG0596, MhpC, Predicted hydrolases or acyltransferases (alpha/beta hydrolase superfamily) [General function prediction only].	26.523	3.25e-29	111
1_611	gnl|CDD|225448	COG2895, CysN, GTPases - Sulfate adenylate transferase subunit 1 [Inorganic ion transport and metabolism].	50.118	0	534
1_612	gnl|CDD|223253	COG0175, CysH, 3'-phosphoadenosine 5'-phosphosulfate sulfotransferase (PAPS reductase)/FAD synthetase and related enzymes [Amino acid transport and metabolism / Coenzyme metabolism].	33.887	6.93e-41	142
1_613	gnl|CDD|226848	COG4424, COG4424, Uncharacterized protein conserved in bacteria [Function unknown].	52.107	8.32e-99	291
1_614	gnl|CDD|225661	COG3119, AslA, Arylsulfatase A and related enzymes [Inorganic ion transport and metabolism].	29.322	3.26e-72	236
1_615	gnl|CDD|224228	COG1309, AcrR, Transcriptional regulator [Transcription].	21.081	3.38e-18	77.8
1_616	gnl|CDD|223567	COG0493, GltD, NADPH-dependent glutamate synthase beta chain and related oxidoreductases [Amino acid transport and metabolism / General function prediction only].	25.575	7.3e-53	184
1_619	gnl|CDD|223743	COG0671, PgpB, Membrane-associated phospholipid phosphatase [Lipid metabolism].	35.052	1.72e-07	47.8
1_620	gnl|CDD|224513	COG1597, LCB5, Sphingosine kinase and enzymes related to eukaryotic diacylglycerol kinase [Lipid metabolism / General function prediction only].	28.328	3.21e-38	140
1_621	gnl|CDD|226309	COG3786, COG3786, Uncharacterized protein conserved in bacteria [Function unknown].	41.872	2.77e-69	212
1_623	gnl|CDD|223737	COG0665, DadA, Glycine/D-amino acid oxidases (deaminating) [Amino acid transport and metabolism].	23.896	4.64e-39	144
1_624	gnl|CDD|223520	COG0443, DnaK, Molecular chaperone [Posttranslational modification, protein turnover, chaperones].	22.316	3.04e-36	140
1_625	gnl|CDD|223734	COG0662, {ManC}, Mannose-6-phosphate isomerase [Carbohydrate transport and metabolism].	32.927	1.97e-10	52.8
1_626	gnl|CDD|225182	COG2273, SKN1, Beta-glucanase/Beta-glucan synthetase [Carbohydrate transport and metabolism].	18.261	9.04e-09	52.8
1_627	gnl|CDD|223991	COG1063, Tdh, Threonine dehydrogenase and related Zn-dependent dehydrogenases [Amino acid transport and metabolism / General function prediction only].	29.674	9.06e-52	175
1_628	gnl|CDD|226165	COG3639, COG3639, ABC-type phosphate/phosphonate transport system, permease component [Inorganic ion transport and metabolism].	34.672	3.01e-81	256
1_629	gnl|CDD|226164	COG3638, COG3638, ABC-type phosphate/phosphonate transport system, ATPase component [Inorganic ion transport and metabolism].	50.417	2.99e-89	266
1_630	gnl|CDD|225762	COG3221, PhnD, ABC-type phosphate/phosphonate transport system, periplasmic component [Inorganic ion transport and metabolism].	35.069	1.18e-64	207
1_631	gnl|CDD|225099	COG2188, PhnF, Transcriptional regulators [Transcription].	38.158	5.17e-54	174
1_633	gnl|CDD|225117	COG2207, AraC, AraC-type DNA-binding domain-containing proteins [Transcription].	41.667	7.67e-32	114
1_634	gnl|CDD|225117	COG2207, AraC, AraC-type DNA-binding domain-containing proteins [Transcription].	33.051	6.3e-31	112
1_638	gnl|CDD|224055	COG1132, MdlB, ABC-type multidrug transport system, ATPase and permease components [Defense mechanisms].	33.597	6.52e-107	334
1_640	gnl|CDD|224566	COG1652, XkdP, Uncharacterized protein containing LysM domain [Function unknown].	39.623	4.39e-07	50.4
1_642	gnl|CDD|225661	COG3119, AslA, Arylsulfatase A and related enzymes [Inorganic ion transport and metabolism].	27.936	1.75e-99	318
1_643	gnl|CDD|224759	COG1846, MarR, Transcriptional regulators [Transcription].	34.211	2.6e-20	80.5
1_644	gnl|CDD|224228	COG1309, AcrR, Transcriptional regulator [Transcription].	20.707	2.95e-13	62.8
1_645	gnl|CDD|225052	COG2141, COG2141, Coenzyme F420-dependent N5,N10-methylene tetrahydromethanopterin reductase and related flavin-dependent oxidoreductases [Energy production and conversion].	25.281	2e-26	105
1_650	gnl|CDD|223789	COG0717, Dcd, Deoxycytidine deaminase [Nucleotide transport and metabolism].	51.872	1.52e-80	238
1_651	gnl|CDD|223083	COG0004, AmtB, Ammonia permease [Inorganic ion transport and metabolism].	53.886	1.92e-95	294
1_653	gnl|CDD|223936	COG1004, Ugd, Predicted UDP-glucose 6-dehydrogenase [Cell envelope biogenesis, outer membrane].	52.123	0	595
1_654	gnl|CDD|225035	COG2124, CypX, Cytochrome P450 [Secondary metabolites biosynthesis, transport, and catabolism].	35.697	4.33e-100	306
1_657	gnl|CDD|224446	COG1529, CoxL, Aerobic-type carbon monoxide dehydrogenase, large subunit CoxL/CutL homologs [Energy production and conversion].	34.011	5.11e-176	522
1_658	gnl|CDD|224238	COG1319, CoxM, Aerobic-type carbon monoxide dehydrogenase, middle subunit CoxM/CutM homologs [Energy production and conversion].	40.541	1.24e-99	296
1_659	gnl|CDD|224991	COG2080, CoxS, Aerobic-type carbon monoxide dehydrogenase, small subunit CoxS/CutS homologs [Energy production and conversion].	56.442	5.8e-76	225
1_660	gnl|CDD|227725	COG5438, COG5438, Predicted multitransmembrane protein [Function unknown].	31.19	2.3e-52	179
1_662	gnl|CDD|223513	COG0436, COG0436, Aspartate/tyrosine/aromatic aminotransferase [Amino acid transport and metabolism].	36.7	1.85e-120	357
1_663	gnl|CDD|223325	COG0247, GlpC, Fe-S oxidoreductase [Energy production and conversion].	26.829	6.28e-88	287
1_664	gnl|CDD|225107	COG2197, CitB, Response regulator containing a CheY-like receiver domain and an HTH DNA-binding domain [Signal transduction mechanisms / Transcription].	46	1.38e-13	68.6
1_665	gnl|CDD|223520	COG0443, DnaK, Molecular chaperone [Posttranslational modification, protein turnover, chaperones].	27.523	1.26e-24	105
1_668	gnl|CDD|223771	COG0699, COG0699, Predicted GTPases (dynamin-related) [General function prediction only].	17.596	7.13e-31	124
1_669	gnl|CDD|223771	COG0699, COG0699, Predicted GTPases (dynamin-related) [General function prediction only].	16.295	7.29e-20	89.7
1_670	gnl|CDD|223520	COG0443, DnaK, Molecular chaperone [Posttranslational modification, protein turnover, chaperones].	22.523	2.66e-30	122
1_674	gnl|CDD|225052	COG2141, COG2141, Coenzyme F420-dependent N5,N10-methylene tetrahydromethanopterin reductase and related flavin-dependent oxidoreductases [Energy production and conversion].	27.059	1.1e-40	145
1_675	gnl|CDD|226415	COG3899, COG3899, Predicted ATPase [General function prediction only].	23.48	1.94e-39	157
1_678	gnl|CDD|223503	COG0426, FpaA, Uncharacterized flavoproteins [Energy production and conversion].	24.031	2.43e-20	86.3
1_680	gnl|CDD|223395	COG0318, CaiC, Acyl-CoA synthetases (AMP-forming)/AMP-acid ligases II [Lipid metabolism / Secondary metabolites biosynthesis, transport, and catabolism].	36.111	5.01e-135	404
1_682	gnl|CDD|225306	COG2508, COG2508, Regulator of polyketide synthase expression [Signal transduction mechanisms / Secondary metabolites biosynthesis, transport, and catabolism].	36.207	2.09e-23	98.6
1_683	gnl|CDD|223377	COG0300, DltE, Short-chain dehydrogenases of various substrate specificities [General function prediction only].	37.069	1.65e-37	132
1_684	gnl|CDD|223959	COG1028, FabG, Dehydrogenases with different specificities (related to short-chain alcohol dehydrogenases) [Secondary metabolites biosynthesis, transport, and catabolism / General function prediction only].	36.777	2.68e-50	166
1_685	gnl|CDD|223730	COG0657, Aes, Esterase/lipase [Lipid metabolism].	31.429	1.11e-43	152
1_687	gnl|CDD|223787	COG0715, TauA, ABC-type nitrate/sulfonate/bicarbonate transport systems, periplasmic components [Inorganic ion transport and metabolism].	25	6.08e-35	129
1_688	gnl|CDD|224041	COG1116, TauB, ABC-type nitrate/sulfonate/bicarbonate transport system, ATPase component [Inorganic ion transport and metabolism].	42.857	4.92e-102	298
1_689	gnl|CDD|223673	COG0600, TauC, ABC-type nitrate/sulfonate/bicarbonate transport system, permease component [Inorganic ion transport and metabolism].	39.683	1.33e-75	232
1_691	gnl|CDD|224525	COG1609, PurR, Transcriptional regulators [Transcription].	31.471	6.14e-52	175
1_692	gnl|CDD|226834	COG4399, COG4399, Uncharacterized protein conserved in bacteria [Function unknown].	19.868	1.36e-09	56.6
1_694	gnl|CDD|224228	COG1309, AcrR, Transcriptional regulator [Transcription].	28.351	1.4e-19	81.3
1_695	gnl|CDD|226674	COG4221, COG4221, Short-chain alcohol dehydrogenase of unknown specificity [General function prediction only].	42.458	1.07e-47	161
1_696	gnl|CDD|224674	COG1760, SdaA, L-serine deaminase [Amino acid transport and metabolism].	49.291	1.34e-117	347
1_697	gnl|CDD|223520	COG0443, DnaK, Molecular chaperone [Posttranslational modification, protein turnover, chaperones].	64.456	0	810
1_698	gnl|CDD|223649	COG0576, GrpE, Molecular chaperone GrpE (heat shock protein) [Posttranslational modification, protein turnover, chaperones].	35.252	1.06e-44	148
1_699	gnl|CDD|223560	COG0484, DnaJ, DnaJ-class molecular chaperone with C-terminal Zn finger domain [Posttranslational modification, protein turnover, chaperones].	49.722	9.17e-146	420
1_700	gnl|CDD|223860	COG0789, SoxR, Predicted transcriptional regulators [Transcription].	31.633	3.63e-18	73.9
1_701	gnl|CDD|224928	COG2017, GalM, Galactose mutarotase and related enzymes [Carbohydrate transport and metabolism].	23.368	7.73e-15	70.9
1_702	gnl|CDD|223617	COG0543, UbiB, 2-polyprenylphenol hydroxylase and related flavodoxin oxidoreductases [Coenzyme metabolism / Energy production and conversion].	28.27	2.92e-43	151
1_704	gnl|CDD|224228	COG1309, AcrR, Transcriptional regulator [Transcription].	26.271	2.63e-12	59.7
1_708	gnl|CDD|225503	COG2954, COG2954, Uncharacterized protein conserved in bacteria [Function unknown].	33.333	1.07e-20	83.6
1_709	gnl|CDD|224199	COG1280, RhtB, Putative threonine efflux protein [Amino acid transport and metabolism].	23.077	2.58e-07	47
1_710	gnl|CDD|224732	COG1819, COG1819, Glycosyl transferases, related to UDP-glucuronosyltransferase [Carbohydrate transport and metabolism / Signal transduction mechanisms].	25.485	1.94e-43	155
1_711	gnl|CDD|223616	COG0542, clpA, ATP-binding subunits of Clp protease and DnaK/DnaJ chaperones [Posttranslational modification, protein turnover, chaperones].	55.822	0	1111
1_713	gnl|CDD|224829	COG1917, COG1917, Uncharacterized conserved protein, contains double-stranded beta-helix domain [Function unknown].	29.73	6.21e-10	50.8
1_714	gnl|CDD|227311	COG4977, COG4977, Transcriptional regulator containing an amidase domain and an AraC-type DNA-binding HTH domain [Transcription].	37.117	5.35e-92	278
1_715	gnl|CDD|226326	COG3804, COG3804, Uncharacterized conserved protein related to dihydrodipicolinate reductase [Function unknown].	28.493	2.38e-42	150
1_716	gnl|CDD|226985	COG4638, HcaE, Phenylpropionate dioxygenase and related ring-hydroxylating dioxygenases, large terminal subunit [Inorganic ion transport and metabolism / General function prediction only].	24.444	2.22e-25	102
1_717	gnl|CDD|225767	COG3226, COG3226, Uncharacterized protein conserved in bacteria [Function unknown].	22.093	3.46e-12	59.7
1_719	gnl|CDD|223377	COG0300, DltE, Short-chain dehydrogenases of various substrate specificities [General function prediction only].	43.58	1.82e-82	249
1_721	gnl|CDD|223640	COG0566, SpoU, rRNA methylases [Translation, ribosomal structure and biogenesis].	24.623	2.24e-38	133
1_722	gnl|CDD|223663	COG0590, CumB, Cytosine/adenosine deaminases [Nucleotide transport and metabolism / Translation, ribosomal structure and biogenesis].	36.522	1.89e-38	129
1_723	gnl|CDD|224430	COG1513, CynS, Cyanate lyase [Inorganic ion transport and metabolism].	62.416	2.77e-69	207
1_724	gnl|CDD|223365	COG0288, CynT, Carbonic anhydrase [Inorganic ion transport and metabolism].	41.624	3.1e-57	179
1_725	gnl|CDD|223656	COG0583, LysR, Transcriptional regulator [Transcription].	35.87	6.83e-76	234
1_726	gnl|CDD|223738	COG0666, Arp, FOG: Ankyrin repeat [General function prediction only].	38.261	1.87e-18	79
1_727	gnl|CDD|225168	COG2259, COG2259, Predicted membrane protein [Function unknown].	36.296	5.86e-30	106
1_728	gnl|CDD|223479	COG0402, SsnA, Cytosine deaminase and related metal-dependent hydrolases [Nucleotide transport and metabolism / General function prediction only].	27.642	1.5e-40	148
1_729	gnl|CDD|227170	COG4833, COG4833, Predicted glycosyl hydrolase [Carbohydrate transport and metabolism].	66.043	1.38e-152	436
1_730	gnl|CDD|225097	COG2186, FadR, Transcriptional regulators [Transcription].	29.487	1.24e-58	186
1_731	gnl|CDD|224886	COG1975, XdhC, Xanthine and CO dehydrogenases maturation factor, XdhC/CoxF family [Posttranslational modification, protein turnover, chaperones].	33.333	9.92e-66	211
1_732	gnl|CDD|225052	COG2141, COG2141, Coenzyme F420-dependent N5,N10-methylene tetrahydromethanopterin reductase and related flavin-dependent oxidoreductases [Energy production and conversion].	22.333	5.53e-25	100
1_733	gnl|CDD|223659	COG0586, DedA, Uncharacterized membrane-associated protein [Function unknown].	38.384	5.89e-42	142
1_734	gnl|CDD|223269	COG0191, Fba, Fructose/tagatose bisphosphate aldolase [Carbohydrate transport and metabolism].	37.462	1.72e-100	299
1_738	gnl|CDD|224151	COG1230, CzcD, Co/Zn/Cd efflux system component [Inorganic ion transport and metabolism].	38.603	6.48e-75	231
1_739	gnl|CDD|224905	COG1994, SpoIVFB, Zn-dependent proteases [General function prediction only].	26.442	2.69e-28	107
1_741	gnl|CDD|223182	COG0104, PurA, Adenylosuccinate synthase [Nucleotide transport and metabolism].	58.469	0	691
1_742	gnl|CDD|224961	COG2050, PaaI, HGG motif-containing thioesterase, possibly involved in aromatic compounds catabolism [Secondary metabolites biosynthesis, transport, and catabolism].	21.93	9.54e-09	49.3
1_745	gnl|CDD|224064	COG1141, Fer, Ferredoxin [Energy production and conversion].	30.303	3.59e-06	38.1
1_746	gnl|CDD|225035	COG2124, CypX, Cytochrome P450 [Secondary metabolites biosynthesis, transport, and catabolism].	36.451	2.57e-106	321
1_747	gnl|CDD|223669	COG0596, MhpC, Predicted hydrolases or acyltransferases (alpha/beta hydrolase superfamily) [General function prediction only].	24.723	2.16e-33	122
1_748	gnl|CDD|225272	COG2409, COG2409, Predicted drug exporters of the RND superfamily [General function prediction only].	29.505	1.4e-25	109
1_749	gnl|CDD|223104	COG0025, NhaP, NhaP-type Na+/H+ and K+/H+ antiporters [Inorganic ion transport and metabolism].	35.168	2.02e-54	189
1_750	gnl|CDD|223106	COG0027, PurT, Formate-dependent phosphoribosylglycinamide formyltransferase (GAR transformylase) [Nucleotide transport and metabolism].	51.899	7.91e-164	469
1_752	gnl|CDD|223680	COG0607, PspE, Rhodanese-related sulfurtransferase [Inorganic ion transport and metabolism].	25.385	1.77e-10	52.8
1_753	gnl|CDD|223699	COG0626, MetC, Cystathionine beta-lyases/cystathionine gamma-synthases [Amino acid transport and metabolism].	44.697	1.05e-164	469
1_755	gnl|CDD|226674	COG4221, COG4221, Short-chain alcohol dehydrogenase of unknown specificity [General function prediction only].	35	3.25e-54	177
1_756	gnl|CDD|225139	COG2230, Cfa, Cyclopropane fatty acid synthase and related methyltransferases [Cell envelope biogenesis, outer membrane].	27.679	3.36e-12	63.5
1_758	gnl|CDD|225052	COG2141, COG2141, Coenzyme F420-dependent N5,N10-methylene tetrahydromethanopterin reductase and related flavin-dependent oxidoreductases [Energy production and conversion].	24.932	3.89e-40	144
1_760	gnl|CDD|223565	COG0491, GloB, Zn-dependent hydrolases, including glyoxylases [General function prediction only].	25.63	5.4e-16	72
1_761	gnl|CDD|225052	COG2141, COG2141, Coenzyme F420-dependent N5,N10-methylene tetrahydromethanopterin reductase and related flavin-dependent oxidoreductases [Energy production and conversion].	27.869	4.51e-51	172
1_762	gnl|CDD|225565	COG3021, COG3021, Uncharacterized protein conserved in bacteria [Function unknown].	21.528	2.98e-13	66.2
1_763	gnl|CDD|225099	COG2188, PhnF, Transcriptional regulators [Transcription].	38.961	4.47e-64	201
1_764	gnl|CDD|223605	COG0531, PotE, Amino acid transporters [Amino acid transport and metabolism].	20.988	4.1e-61	208
1_765	gnl|CDD|223238	COG0160, GabT, 4-aminobutyrate aminotransferase and related aminotransferases [Amino acid transport and metabolism].	38.391	1.61e-150	437
1_766	gnl|CDD|223357	COG0280, Pta, Phosphotransacetylase [Energy production and conversion].	51.84	2.04e-155	452
1_767	gnl|CDD|223359	COG0282, ackA, Acetate kinase [Energy production and conversion].	50.909	0	512
1_769	gnl|CDD|223589	COG0515, SPS1, Serine/threonine protein kinase [General function prediction only / Signal transduction mechanisms / Transcription / DNA replication, recombination, and repair].	28.322	1.84e-34	134
1_770	gnl|CDD|223904	COG0834, HisJ, ABC-type amino acid transport/signal transduction systems, periplasmic component/domain [Amino acid transport and metabolism / Signal transduction mechanisms].	34.553	1.22e-52	174
1_772	gnl|CDD|223979	COG1051, COG1051, ADP-ribose pyrophosphatase [Nucleotide transport and metabolism].	32.432	6.71e-15	66.2
1_773	gnl|CDD|223429	COG0352, ThiE, Thiamine monophosphate synthase [Coenzyme metabolism].	43.128	1.76e-51	166
1_774	gnl|CDD|223737	COG0665, DadA, Glycine/D-amino acid oxidases (deaminating) [Amino acid transport and metabolism].	30.769	6.32e-47	163
1_775	gnl|CDD|225015	COG2104, ThiS, Sulfur transfer protein involved in thiamine biosynthesis [Coenzyme metabolism].	43.284	5.08e-22	80.5
1_776	gnl|CDD|224933	COG2022, ThiG, Uncharacterized enzyme of thiazole biosynthesis [Nucleotide transport and metabolism].	67.6	6.94e-147	413
1_778	gnl|CDD|223326	COG0248, GppA, Exopolyphosphatase [Nucleotide transport and metabolism / Inorganic ion transport and metabolism].	30	3.68e-55	186
1_780	gnl|CDD|227179	COG4842, COG4842, Uncharacterized protein conserved in bacteria [Function unknown].	25.263	1.1e-15	65.5
1_781	gnl|CDD|224054	COG1131, CcmA, ABC-type multidrug transport system, ATPase component [Defense mechanisms].	33.113	6.41e-79	243
1_783	gnl|CDD|223407	COG0330, HflC, Membrane protease subunits, stomatin/prohibitin homologs [Posttranslational modification, protein turnover, chaperones].	29.091	5.29e-22	89.7
1_784	gnl|CDD|225143	COG2234, Iap, Predicted aminopeptidases [General function prediction only].	29.913	1.74e-62	210
1_785	gnl|CDD|225143	COG2234, Iap, Predicted aminopeptidases [General function prediction only].	23.5	1.42e-25	105
1_786	gnl|CDD|225958	COG3424, BcsA, Predicted naringenin-chalcone synthase [Secondary metabolites biosynthesis, transport, and catabolism].	54.545	5.5e-135	390
1_787	gnl|CDD|224669	COG1755, COG1755, Uncharacterized protein conserved in bacteria [Function unknown].	38.514	1.49e-39	132
1_788	gnl|CDD|223717	COG0644, FixC, Dehydrogenases (flavoproteins) [Energy production and conversion].	26.49	2.49e-23	96.7
1_789	gnl|CDD|225142	COG2233, UraA, Xanthine/uracil permeases [Nucleotide transport and metabolism].	36.028	1.64e-92	287
1_790	gnl|CDD|223732	COG0659, SUL1, Sulfate permease and related transporters (MFS superfamily) [Inorganic ion transport and metabolism].	35.753	4.67e-122	372
1_791	gnl|CDD|223605	COG0531, PotE, Amino acid transporters [Amino acid transport and metabolism].	32.402	2.99e-13	68.2
1_793	gnl|CDD|224766	COG1853, COG1853, Conserved protein/domain typically associated with flavoprotein oxygenases, DIM6/NTAB family [General function prediction only].	39.241	1.48e-41	138
1_794	gnl|CDD|224609	COG1695, COG1695, Predicted transcriptional regulators [Transcription].	33.735	2.06e-12	59.7
1_795	gnl|CDD|223981	COG1053, SdhA, Succinate dehydrogenase/fumarate reductase, flavoprotein subunit [Energy production and conversion].	17.584	3.81e-17	81.6
1_796	gnl|CDD|226985	COG4638, HcaE, Phenylpropionate dioxygenase and related ring-hydroxylating dioxygenases, large terminal subunit [Inorganic ion transport and metabolism / General function prediction only].	19.714	7.58e-45	158
1_798	gnl|CDD|224228	COG1309, AcrR, Transcriptional regulator [Transcription].	26.667	2e-20	83.2
1_800	gnl|CDD|224228	COG1309, AcrR, Transcriptional regulator [Transcription].	25.166	2.17e-13	63.9
1_802	gnl|CDD|223959	COG1028, FabG, Dehydrogenases with different specificities (related to short-chain alcohol dehydrogenases) [Secondary metabolites biosynthesis, transport, and catabolism / General function prediction only].	36.293	1.5e-56	182
1_804	gnl|CDD|223730	COG0657, Aes, Esterase/lipase [Lipid metabolism].	43.564	9.69e-74	231
1_805	gnl|CDD|223959	COG1028, FabG, Dehydrogenases with different specificities (related to short-chain alcohol dehydrogenases) [Secondary metabolites biosynthesis, transport, and catabolism / General function prediction only].	27.211	2.99e-26	102
1_807	gnl|CDD|224871	COG1960, CaiA, Acyl-CoA dehydrogenases [Lipid metabolism].	33.333	3.48e-10	57.8
1_808	gnl|CDD|224871	COG1960, CaiA, Acyl-CoA dehydrogenases [Lipid metabolism].	30.751	1.42e-67	219
1_809	gnl|CDD|223955	COG1024, CaiD, Enoyl-CoA hydratase/carnithine racemase [Lipid metabolism].	39.13	1.58e-72	223
1_810	gnl|CDD|223944	COG1012, PutA, NAD-dependent aldehyde dehydrogenases [Energy production and conversion].	44.82	4.98e-174	499
1_811	gnl|CDD|223991	COG1063, Tdh, Threonine dehydrogenase and related Zn-dependent dehydrogenases [Amino acid transport and metabolism / General function prediction only].	31.304	7.42e-52	176
1_812	gnl|CDD|223395	COG0318, CaiC, Acyl-CoA synthetases (AMP-forming)/AMP-acid ligases II [Lipid metabolism / Secondary metabolites biosynthesis, transport, and catabolism].	36.822	4.53e-161	470
1_813	gnl|CDD|224983	COG2072, TrkA, Predicted flavoprotein involved in K+ transport [Inorganic ion transport and metabolism].	30.024	7.43e-63	214
1_814	gnl|CDD|223959	COG1028, FabG, Dehydrogenases with different specificities (related to short-chain alcohol dehydrogenases) [Secondary metabolites biosynthesis, transport, and catabolism / General function prediction only].	37.276	4.38e-54	177
1_816	gnl|CDD|224814	COG1902, NemA, NADH:flavin oxidoreductases, Old Yellow Enzyme family [Energy production and conversion].	36.639	7.13e-86	267
1_817	gnl|CDD|223730	COG0657, Aes, Esterase/lipase [Lipid metabolism].	43.233	1.7e-91	276
1_818	gnl|CDD|224332	COG1414, IclR, Transcriptional regulator [Transcription].	38.542	1.36e-55	180
1_819	gnl|CDD|224332	COG1414, IclR, Transcriptional regulator [Transcription].	23.611	2.68e-17	77
1_821	gnl|CDD|224926	COG2015, COG2015, Alkyl sulfatase and related hydrolases [Secondary metabolites biosynthesis, transport, and catabolism].	25.871	2.11e-26	108
1_822	gnl|CDD|223959	COG1028, FabG, Dehydrogenases with different specificities (related to short-chain alcohol dehydrogenases) [Secondary metabolites biosynthesis, transport, and catabolism / General function prediction only].	35.019	3.63e-61	193
1_823	gnl|CDD|223991	COG1063, Tdh, Threonine dehydrogenase and related Zn-dependent dehydrogenases [Amino acid transport and metabolism / General function prediction only].	32.778	2.4e-67	216
1_824	gnl|CDD|226158	COG3631, COG3631, Ketosteroid isomerase-related protein [General function prediction only].	27.941	5.35e-08	45.4
1_825	gnl|CDD|223981	COG1053, SdhA, Succinate dehydrogenase/fumarate reductase, flavoprotein subunit [Energy production and conversion].	18.771	1.42e-07	50.8
1_826	gnl|CDD|223423	COG0346, GloA, Lactoylglutathione lyase and related lyases [Amino acid transport and metabolism].	21.831	6.29e-07	45.4
1_827	gnl|CDD|224871	COG1960, CaiA, Acyl-CoA dehydrogenases [Lipid metabolism].	22.901	6.31e-24	99.4
1_828	gnl|CDD|223949	COG1018, Hmp, Flavodoxin reductases (ferredoxin-NADPH reductases) family 1 [Energy production and conversion].	35.772	1.45e-69	219
1_829	gnl|CDD|224983	COG2072, TrkA, Predicted flavoprotein involved in K+ transport [Inorganic ion transport and metabolism].	30.508	1.45e-80	259
1_830	gnl|CDD|223959	COG1028, FabG, Dehydrogenases with different specificities (related to short-chain alcohol dehydrogenases) [Secondary metabolites biosynthesis, transport, and catabolism / General function prediction only].	37.121	5.43e-68	212
1_831	gnl|CDD|223959	COG1028, FabG, Dehydrogenases with different specificities (related to short-chain alcohol dehydrogenases) [Secondary metabolites biosynthesis, transport, and catabolism / General function prediction only].	34.909	3.1e-68	213
1_832	gnl|CDD|223377	COG0300, DltE, Short-chain dehydrogenases of various substrate specificities [General function prediction only].	34.081	1.45e-52	172
1_833	gnl|CDD|225052	COG2141, COG2141, Coenzyme F420-dependent N5,N10-methylene tetrahydromethanopterin reductase and related flavin-dependent oxidoreductases [Energy production and conversion].	33.617	1.4e-19	83.6
1_836	gnl|CDD|223959	COG1028, FabG, Dehydrogenases with different specificities (related to short-chain alcohol dehydrogenases) [Secondary metabolites biosynthesis, transport, and catabolism / General function prediction only].	24.908	8.71e-33	120
1_837	gnl|CDD|224332	COG1414, IclR, Transcriptional regulator [Transcription].	33.184	5.11e-44	150
1_838	gnl|CDD|224228	COG1309, AcrR, Transcriptional regulator [Transcription].	21.32	2e-11	57.8
1_839	gnl|CDD|223669	COG0596, MhpC, Predicted hydrolases or acyltransferases (alpha/beta hydrolase superfamily) [General function prediction only].	28.269	2.27e-39	139
1_840	gnl|CDD|223838	COG0767, Ttg2B, ABC-type transport system involved in resistance to organic solvents, permease component [Secondary metabolites biosynthesis, transport, and catabolism].	37.302	2.34e-89	266
1_841	gnl|CDD|223838	COG0767, Ttg2B, ABC-type transport system involved in resistance to organic solvents, permease component [Secondary metabolites biosynthesis, transport, and catabolism].	33.457	3.07e-76	234
1_842	gnl|CDD|224380	COG1463, Ttg2C, ABC-type transport system involved in resistance to organic solvents, periplasmic component [Secondary metabolites biosynthesis, transport, and catabolism].	24.722	5.63e-51	175
1_843	gnl|CDD|224380	COG1463, Ttg2C, ABC-type transport system involved in resistance to organic solvents, periplasmic component [Secondary metabolites biosynthesis, transport, and catabolism].	27.742	3.01e-55	184
1_844	gnl|CDD|224380	COG1463, Ttg2C, ABC-type transport system involved in resistance to organic solvents, periplasmic component [Secondary metabolites biosynthesis, transport, and catabolism].	26.513	1.78e-49	170
1_845	gnl|CDD|224380	COG1463, Ttg2C, ABC-type transport system involved in resistance to organic solvents, periplasmic component [Secondary metabolites biosynthesis, transport, and catabolism].	28.916	3.64e-62	207
1_846	gnl|CDD|224380	COG1463, Ttg2C, ABC-type transport system involved in resistance to organic solvents, periplasmic component [Secondary metabolites biosynthesis, transport, and catabolism].	23.77	9.25e-45	158
1_847	gnl|CDD|224380	COG1463, Ttg2C, ABC-type transport system involved in resistance to organic solvents, periplasmic component [Secondary metabolites biosynthesis, transport, and catabolism].	29.121	7.14e-59	199
1_855	gnl|CDD|224228	COG1309, AcrR, Transcriptional regulator [Transcription].	22.751	5.91e-21	88.2
1_856	gnl|CDD|226720	COG4270, COG4270, Predicted membrane protein [Function unknown].	26.866	2.02e-07	42.7
1_857	gnl|CDD|224983	COG2072, TrkA, Predicted flavoprotein involved in K+ transport [Inorganic ion transport and metabolism].	30.353	2.62e-92	289
1_861	gnl|CDD|225035	COG2124, CypX, Cytochrome P450 [Secondary metabolites biosynthesis, transport, and catabolism].	29.7	1.88e-77	248
1_863	gnl|CDD|226101	COG3571, COG3571, Predicted hydrolase of the alpha/beta-hydrolase fold [General function prediction only].	39.247	5.99e-69	211
1_864	gnl|CDD|223428	COG0351, ThiD, Hydroxymethylpyrimidine/phosphomethylpyrimidine kinase [Coenzyme metabolism].	50.385	4.98e-94	279
1_865	gnl|CDD|223499	COG0422, ThiC, Thiamine biosynthesis protein ThiC [Coenzyme metabolism].	70.093	0	797
1_866	gnl|CDD|223553	COG0477, ProP, Permeases of the major facilitator superfamily [Carbohydrate transport and metabolism / Amino acid transport and metabolism / Inorganic ion transport and metabolism / General function prediction only].	20.533	4.1e-23	98.2
1_868	gnl|CDD|225136	COG2226, UbiE, Methylase involved in ubiquinone/menaquinone biosynthesis [Coenzyme metabolism].	25.943	2.48e-28	106
1_869	gnl|CDD|224527	COG1611, COG1611, Predicted Rossmann fold nucleotide-binding protein [General function prediction only].	44.022	1.17e-63	198
1_870	gnl|CDD|224458	COG1541, PaaK, Coenzyme F390 synthetase [Coenzyme metabolism].	21.656	1.59e-13	68.9
1_874	gnl|CDD|223786	COG0714, COG0714, MoxR-like ATPases [General function prediction only].	23.175	5.12e-21	91.3
1_875	gnl|CDD|223780	COG0708, XthA, Exonuclease III [DNA replication, recombination, and repair].	42.701	6.03e-112	325
1_877	gnl|CDD|223532	COG0456, RimI, Acetyltransferases [General function prediction only].	36.842	3.82e-10	55.5
1_878	gnl|CDD|223320	COG0242, Def, N-formylmethionyl-tRNA deformylase [Translation, ribosomal structure and biogenesis].	36.872	1.1e-59	185
1_881	gnl|CDD|224943	COG2032, SodC, Cu/Zn superoxide dismutase [Inorganic ion transport and metabolism].	27.57	1.6e-40	137
1_882	gnl|CDD|225081	COG2170, COG2170, Uncharacterized conserved protein [Function unknown].	48.209	8.02e-177	498
1_884	gnl|CDD|224439	COG1522, Lrp, Transcriptional regulators [Transcription].	30.216	6.29e-21	85.9
1_885	gnl|CDD|225362	COG2802, COG2802, Uncharacterized protein, similar to the N-terminal domain of Lon protease [General function prediction only].	39.815	5.95e-54	172
1_886	gnl|CDD|223669	COG0596, MhpC, Predicted hydrolases or acyltransferases (alpha/beta hydrolase superfamily) [General function prediction only].	26.481	3.33e-25	99.8
1_887	gnl|CDD|225852	COG3315, COG3315, O-Methyltransferase involved in polyketide biosynthesis [Secondary metabolites biosynthesis, transport, and catabolism].	41.924	3.55e-82	251
1_888	gnl|CDD|224239	COG1320, MnhG, Multisubunit Na+/H+ antiporter, MnhG subunit [Inorganic ion transport and metabolism].	43.011	2.02e-20	79.3
1_889	gnl|CDD|225122	COG2212, MnhF, Multisubunit Na+/H+ antiporter, MnhF subunit [Inorganic ion transport and metabolism].	32.759	8.96e-13	57.8
1_890	gnl|CDD|224776	COG1863, MnhE, Multisubunit Na+/H+ antiporter, MnhE subunit [Inorganic ion transport and metabolism].	33.333	7.12e-22	86.3
1_891	gnl|CDD|223724	COG0651, HyfB, Formate hydrogenlyase subunit 3/Multisubunit Na+/H+ antiporter, MnhD subunit [Energy production and conversion / Inorganic ion transport and metabolism].	35.477	3.79e-108	333
1_892	gnl|CDD|223938	COG1006, MnhC, Multisubunit Na+/H+ antiporter, MnhC subunit [Inorganic ion transport and metabolism].	44.248	1.73e-18	75.1
1_893	gnl|CDD|223941	COG1009, NuoL, NADH:ubiquinone oxidoreductase subunit 5 (chain L)/Multisubunit Na+/H+ antiporter, MnhA subunit [Energy production and conversion / Inorganic ion transport and metabolism].	36.414	1.38e-143	442
1_897	gnl|CDD|224228	COG1309, AcrR, Transcriptional regulator [Transcription].	25.521	2.63e-18	77.4
1_898	gnl|CDD|226353	COG3832, COG3832, Uncharacterized conserved protein [Function unknown].	27.397	2.1e-11	55.8
1_899	gnl|CDD|224941	COG2030, MaoC, Acyl dehydratase [Lipid metabolism].	33.333	8.91e-22	87.8
1_900	gnl|CDD|223981	COG1053, SdhA, Succinate dehydrogenase/fumarate reductase, flavoprotein subunit [Energy production and conversion].	19.039	2.16e-45	166
1_901	gnl|CDD|226480	COG3971, COG3971, 2-keto-4-pentenoate hydratase [Secondary metabolites biosynthesis, transport, and catabolism].	51.341	3.4e-119	343
1_902	gnl|CDD|226935	COG4569, MhpF, Acetaldehyde dehydrogenase (acetylating) [Secondary metabolites biosynthesis, transport, and catabolism].	58.442	1.38e-153	434
1_903	gnl|CDD|223197	COG0119, LeuA, Isopropylmalate/homocitrate/citramalate synthases [Amino acid transport and metabolism].	23.851	1.62e-62	205
1_904	gnl|CDD|223588	COG0514, RecQ, Superfamily II DNA helicase [DNA replication, recombination, and repair].	30.878	2.11e-129	397
1_905	gnl|CDD|225790	COG3251, COG3251, Uncharacterized protein conserved in bacteria [Function unknown].	58.209	1.71e-33	110
1_906	gnl|CDD|223951	COG1020, EntF, Non-ribosomal peptide synthetase modules and related proteins [Secondary metabolites biosynthesis, transport, and catabolism].	38.301	5.85e-160	514
1_907	gnl|CDD|223951	COG1020, EntF, Non-ribosomal peptide synthetase modules and related proteins [Secondary metabolites biosynthesis, transport, and catabolism].	39.97	0	575
1_909	gnl|CDD|224931	COG2020, STE14, Putative protein-S-isoprenylcysteine methyltransferase [Posttranslational modification, protein turnover, chaperones].	26.562	2.27e-36	126
1_911	gnl|CDD|223951	COG1020, EntF, Non-ribosomal peptide synthetase modules and related proteins [Secondary metabolites biosynthesis, transport, and catabolism].	38.657	8.58e-177	561
1_912	gnl|CDD|224931	COG2020, STE14, Putative protein-S-isoprenylcysteine methyltransferase [Posttranslational modification, protein turnover, chaperones].	29.775	2.46e-35	124
1_914	gnl|CDD|223403	COG0326, HtpG, Molecular chaperone, HSP90 family [Posttranslational modification, protein turnover, chaperones].	51.543	0	861
1_916	gnl|CDD|225858	COG3321, COG3321, Polyketide synthase modules and related proteins [Secondary metabolites biosynthesis, transport, and catabolism].	46.252	0	1081
1_917	gnl|CDD|223395	COG0318, CaiC, Acyl-CoA synthetases (AMP-forming)/AMP-acid ligases II [Lipid metabolism / Secondary metabolites biosynthesis, transport, and catabolism].	29.302	1.19e-134	404
1_918	gnl|CDD|223669	COG0596, MhpC, Predicted hydrolases or acyltransferases (alpha/beta hydrolase superfamily) [General function prediction only].	29.044	2e-41	143
1_920	gnl|CDD|225272	COG2409, COG2409, Predicted drug exporters of the RND superfamily [General function prediction only].	45.909	0	866
1_921	gnl|CDD|225272	COG2409, COG2409, Predicted drug exporters of the RND superfamily [General function prediction only].	48.879	0	958
1_923	gnl|CDD|224332	COG1414, IclR, Transcriptional regulator [Transcription].	25.172	8.44e-28	107
1_925	gnl|CDD|223959	COG1028, FabG, Dehydrogenases with different specificities (related to short-chain alcohol dehydrogenases) [Secondary metabolites biosynthesis, transport, and catabolism / General function prediction only].	35.019	5.5e-61	193
1_928	gnl|CDD|226985	COG4638, HcaE, Phenylpropionate dioxygenase and related ring-hydroxylating dioxygenases, large terminal subunit [Inorganic ion transport and metabolism / General function prediction only].	18.182	1.72e-53	181
1_930	gnl|CDD|223735	COG0663, PaaY, Carbonic anhydrases/acetyltransferases, isoleucine patch superfamily [General function prediction only].	48.571	3.24e-79	234
1_931	gnl|CDD|225306	COG2508, COG2508, Regulator of polyketide synthase expression [Signal transduction mechanisms / Secondary metabolites biosynthesis, transport, and catabolism].	21.678	2.89e-11	62.4
1_932	gnl|CDD|223223	COG0145, HyuA, N-methylhydantoinase A/acetone carboxylase, beta subunit [Amino acid transport and metabolism / Secondary metabolites biosynthesis, transport, and catabolism].	39.586	0	543
1_933	gnl|CDD|223224	COG0146, HyuB, N-methylhydantoinase B/acetone carboxylase, alpha subunit [Amino acid transport and metabolism / Secondary metabolites biosynthesis, transport, and catabolism].	37.434	4.12e-152	453
1_934	gnl|CDD|226769	COG4319, COG4319, Ketosteroid isomerase homolog [Function unknown].	31.481	1.31e-06	42
1_935	gnl|CDD|225052	COG2141, COG2141, Coenzyme F420-dependent N5,N10-methylene tetrahydromethanopterin reductase and related flavin-dependent oxidoreductases [Energy production and conversion].	26.871	1.04e-41	146
1_936	gnl|CDD|223261	COG0183, PaaJ, Acetyl-CoA acetyltransferase [Lipid metabolism].	28.974	9.01e-69	223
1_937	gnl|CDD|223261	COG0183, PaaJ, Acetyl-CoA acetyltransferase [Lipid metabolism].	23.469	1.73e-39	143
1_938	gnl|CDD|224462	COG1545, COG1545, Predicted nucleic-acid-binding protein containing a Zn-ribbon [General function prediction only].	35.606	1.02e-38	133
1_939	gnl|CDD|225052	COG2141, COG2141, Coenzyme F420-dependent N5,N10-methylene tetrahydromethanopterin reductase and related flavin-dependent oxidoreductases [Energy production and conversion].	27.16	2.32e-53	179
1_941	gnl|CDD|225035	COG2124, CypX, Cytochrome P450 [Secondary metabolites biosynthesis, transport, and catabolism].	33.827	3.8e-112	336
1_942	gnl|CDD|226951	COG4585, COG4585, Signal transduction histidine kinase [Signal transduction mechanisms].	27.49	1.95e-33	127
1_943	gnl|CDD|223955	COG1024, CaiD, Enoyl-CoA hydratase/carnithine racemase [Lipid metabolism].	40.945	1.45e-76	234
1_944	gnl|CDD|223395	COG0318, CaiC, Acyl-CoA synthetases (AMP-forming)/AMP-acid ligases II [Lipid metabolism / Secondary metabolites biosynthesis, transport, and catabolism].	32.973	8.81e-117	357
1_945	gnl|CDD|224981	COG2070, COG2070, Dioxygenases related to 2-nitropropane dioxygenase [General function prediction only].	29.765	4.42e-59	195
1_946	gnl|CDD|224017	COG1092, COG1092, Predicted SAM-dependent methyltransferases [General function prediction only].	28.395	3.4e-06	45.1
1_947	gnl|CDD|223944	COG1012, PutA, NAD-dependent aldehyde dehydrogenases [Energy production and conversion].	40.389	1.3e-140	415
1_948	gnl|CDD|225356	COG2764, PhnB, Uncharacterized protein conserved in bacteria [Function unknown].	33.036	1.05e-10	53.1
1_949	gnl|CDD|225117	COG2207, AraC, AraC-type DNA-binding domain-containing proteins [Transcription].	23.684	2.27e-14	65.5
1_950	gnl|CDD|224228	COG1309, AcrR, Transcriptional regulator [Transcription].	20.725	5.25e-11	56.2
1_951	gnl|CDD|223528	COG0451, WcaG, Nucleoside-diphosphate-sugar epimerases [Cell envelope biogenesis, outer membrane / Carbohydrate transport and metabolism].	26.022	2.08e-38	138
1_952	gnl|CDD|223395	COG0318, CaiC, Acyl-CoA synthetases (AMP-forming)/AMP-acid ligases II [Lipid metabolism / Secondary metabolites biosynthesis, transport, and catabolism].	29.851	8.39e-84	270
1_953	gnl|CDD|224871	COG1960, CaiA, Acyl-CoA dehydrogenases [Lipid metabolism].	32.992	2.38e-49	170
1_954	gnl|CDD|224871	COG1960, CaiA, Acyl-CoA dehydrogenases [Lipid metabolism].	35.802	1.48e-93	287
1_955	gnl|CDD|224064	COG1141, Fer, Ferredoxin [Energy production and conversion].	35.294	9.09e-07	39.7
1_956	gnl|CDD|223959	COG1028, FabG, Dehydrogenases with different specificities (related to short-chain alcohol dehydrogenases) [Secondary metabolites biosynthesis, transport, and catabolism / General function prediction only].	38.372	1.18e-42	147
1_957	gnl|CDD|223838	COG0767, Ttg2B, ABC-type transport system involved in resistance to organic solvents, permease component [Secondary metabolites biosynthesis, transport, and catabolism].	40.637	1.14e-102	300
1_958	gnl|CDD|223838	COG0767, Ttg2B, ABC-type transport system involved in resistance to organic solvents, permease component [Secondary metabolites biosynthesis, transport, and catabolism].	31.734	2.97e-69	216
1_959	gnl|CDD|224380	COG1463, Ttg2C, ABC-type transport system involved in resistance to organic solvents, periplasmic component [Secondary metabolites biosynthesis, transport, and catabolism].	24.625	4.14e-49	170
1_960	gnl|CDD|224380	COG1463, Ttg2C, ABC-type transport system involved in resistance to organic solvents, periplasmic component [Secondary metabolites biosynthesis, transport, and catabolism].	31.329	3.31e-70	224
1_961	gnl|CDD|224380	COG1463, Ttg2C, ABC-type transport system involved in resistance to organic solvents, periplasmic component [Secondary metabolites biosynthesis, transport, and catabolism].	29.855	1.28e-70	225
1_962	gnl|CDD|224380	COG1463, Ttg2C, ABC-type transport system involved in resistance to organic solvents, periplasmic component [Secondary metabolites biosynthesis, transport, and catabolism].	26.744	8.05e-68	221
1_963	gnl|CDD|224380	COG1463, Ttg2C, ABC-type transport system involved in resistance to organic solvents, periplasmic component [Secondary metabolites biosynthesis, transport, and catabolism].	26.316	8.79e-58	193
1_964	gnl|CDD|224380	COG1463, Ttg2C, ABC-type transport system involved in resistance to organic solvents, periplasmic component [Secondary metabolites biosynthesis, transport, and catabolism].	29.041	4.16e-67	222
1_967	gnl|CDD|223457	COG0380, OtsA, Trehalose-6-phosphate synthase [Carbohydrate transport and metabolism].	51.245	0	588
1_972	gnl|CDD|223955	COG1024, CaiD, Enoyl-CoA hydratase/carnithine racemase [Lipid metabolism].	35.985	2.38e-55	181
1_973	gnl|CDD|223959	COG1028, FabG, Dehydrogenases with different specificities (related to short-chain alcohol dehydrogenases) [Secondary metabolites biosynthesis, transport, and catabolism / General function prediction only].	29.63	6.17e-50	165
1_974	gnl|CDD|224995	COG2084, MmsB, 3-hydroxyisobutyrate dehydrogenase and related beta-hydroxyacid dehydrogenases [Lipid metabolism].	44.523	6.26e-76	234
1_975	gnl|CDD|224991	COG2080, CoxS, Aerobic-type carbon monoxide dehydrogenase, small subunit CoxS/CutS homologs [Energy production and conversion].	59.732	2.15e-84	246
1_976	gnl|CDD|224238	COG1319, CoxM, Aerobic-type carbon monoxide dehydrogenase, middle subunit CoxM/CutM homologs [Energy production and conversion].	36.879	4.61e-62	198
1_977	gnl|CDD|225961	COG3427, COG3427, Carbon monoxide dehydrogenase subunit G, CoxG [Energy production and conversion].	32.624	2.43e-32	115
1_978	gnl|CDD|224446	COG1529, CoxL, Aerobic-type carbon monoxide dehydrogenase, large subunit CoxL/CutL homologs [Energy production and conversion].	34.232	4.77e-178	530
1_980	gnl|CDD|225885	COG3349, COG3349, Uncharacterized conserved protein [Function unknown].	23.485	1.99e-53	188
1_981	gnl|CDD|225025	COG2114, CyaA, Adenylate cyclase, family 3 (some proteins contain HAMP domain) [Signal transduction mechanisms].	32.536	1.66e-38	143
1_982	gnl|CDD|225084	COG2173, DdpX, D-alanyl-D-alanine dipeptidase [Cell envelope biogenesis, outer membrane].	44.444	5.03e-67	206
1_984	gnl|CDD|226444	COG3934, COG3934, Endo-beta-mannanase [Carbohydrate transport and metabolism].	24.648	1.49e-06	47
1_988	gnl|CDD|223816	COG0745, OmpR, Response regulators consisting of a CheY-like receiver domain and a winged-helix DNA-binding domain [Signal transduction mechanisms / Transcription].	46.491	7.28e-100	291
1_989	gnl|CDD|223715	COG0642, BaeS, Signal transduction histidine kinase [Signal transduction mechanisms].	38.047	7.14e-64	210
1_990	gnl|CDD|223611	COG0537, Hit, Diadenosine tetraphosphate (Ap4A) hydrolase and other HIT family hydrolases [Nucleotide transport and metabolism / Carbohydrate transport and metabolism / General function prediction only].	37.681	1.52e-45	145
1_992	gnl|CDD|223959	COG1028, FabG, Dehydrogenases with different specificities (related to short-chain alcohol dehydrogenases) [Secondary metabolites biosynthesis, transport, and catabolism / General function prediction only].	34.137	1.33e-48	162
1_994	gnl|CDD|223990	COG1062, AdhC, Zn-dependent alcohol dehydrogenases, class III [Energy production and conversion].	42.781	2.42e-136	395
1_996	gnl|CDD|224064	COG1141, Fer, Ferredoxin [Energy production and conversion].	39.706	6.1e-19	72.4
1_997	gnl|CDD|225035	COG2124, CypX, Cytochrome P450 [Secondary metabolites biosynthesis, transport, and catabolism].	26.218	1.14e-79	253
1_998	gnl|CDD|226674	COG4221, COG4221, Short-chain alcohol dehydrogenase of unknown specificity [General function prediction only].	37.5	2.06e-55	179
1_999	gnl|CDD|225035	COG2124, CypX, Cytochrome P450 [Secondary metabolites biosynthesis, transport, and catabolism].	38.442	9.82e-118	350
1_1000	gnl|CDD|224228	COG1309, AcrR, Transcriptional regulator [Transcription].	21.341	1e-05	42
1_1001	gnl|CDD|223944	COG1012, PutA, NAD-dependent aldehyde dehydrogenases [Energy production and conversion].	44.142	3.98e-174	500
1_1002	gnl|CDD|223959	COG1028, FabG, Dehydrogenases with different specificities (related to short-chain alcohol dehydrogenases) [Secondary metabolites biosynthesis, transport, and catabolism / General function prediction only].	39.252	1.47e-54	176
1_1003	gnl|CDD|224995	COG2084, MmsB, 3-hydroxyisobutyrate dehydrogenase and related beta-hydroxyacid dehydrogenases [Lipid metabolism].	33.803	2.11e-57	186
1_1004	gnl|CDD|223672	COG0599, COG0599, Uncharacterized homolog of gamma-carboxymuconolactone decarboxylase subunit [Function unknown].	25.49	3.52e-15	66.2
1_1013	gnl|CDD|224228	COG1309, AcrR, Transcriptional regulator [Transcription].	23.529	9.79e-10	53.1
1_1014	gnl|CDD|225035	COG2124, CypX, Cytochrome P450 [Secondary metabolites biosynthesis, transport, and catabolism].	34.133	8.91e-89	276
1_1015	gnl|CDD|223229	COG0151, PurD, Phosphoribosylamine-glycine ligase [Nucleotide transport and metabolism].	50.348	0	522
1_1016	gnl|CDD|223700	COG0627, COG0627, Predicted esterase [General function prediction only].	21.033	2.22e-11	60.5
1_1017	gnl|CDD|225767	COG3226, COG3226, Uncharacterized protein conserved in bacteria [Function unknown].	39.806	1.76e-37	129
1_1018	gnl|CDD|223605	COG0531, PotE, Amino acid transporters [Amino acid transport and metabolism].	30.607	7.7e-63	211
1_1019	gnl|CDD|226778	COG4328, COG4328, Predicted nuclease (RNAse H fold) [General function prediction only].	39.474	1.05e-70	229
1_1020	gnl|CDD|223094	COG0015, PurB, Adenylosuccinate lyase [Nucleotide transport and metabolism].	37.778	2.21e-153	445
1_1021	gnl|CDD|225035	COG2124, CypX, Cytochrome P450 [Secondary metabolites biosynthesis, transport, and catabolism].	34.951	1.4e-85	267
1_1024	gnl|CDD|225408	COG2852, COG2852, Very-short-patch-repair endonuclease [Replication, recombination, and repair].	28.571	3.35e-09	52
1_1026	gnl|CDD|223230	COG0152, PurC, Phosphoribosylaminoimidazolesuccinocarboxamide (SAICAR) synthase [Nucleotide transport and metabolism].	34.615	1.66e-96	286
1_1027	gnl|CDD|224684	COG1770, PtrB, Protease II [Amino acid transport and metabolism].	58.079	0	988
1_1028	gnl|CDD|226720	COG4270, COG4270, Predicted membrane protein [Function unknown].	38.095	5.35e-07	43.1
1_1029	gnl|CDD|224228	COG1309, AcrR, Transcriptional regulator [Transcription].	28.713	1.42e-11	57.8
1_1030	gnl|CDD|223463	COG0386, BtuE, Glutathione peroxidase [Posttranslational modification, protein turnover, chaperones].	49.068	2.35e-79	233
1_1031	gnl|CDD|225773	COG3233, COG3233, Predicted deacetylase [General function prediction only].	41.827	4.82e-76	230
1_1032	gnl|CDD|226103	COG3573, COG3573, Predicted oxidoreductase [General function prediction only].	73.025	0	903
1_1033	gnl|CDD|225130	COG2220, COG2220, Predicted Zn-dependent hydrolases of the beta-lactamase fold [General function prediction only].	24.645	2.45e-25	98.2
1_1035	gnl|CDD|224741	COG1828, PurS, Phosphoribosylformylglycinamidine (FGAM) synthase, PurS component [Nucleotide transport and metabolism].	48.101	1.32e-33	110
1_1036	gnl|CDD|223125	COG0047, PurL, Phosphoribosylformylglycinamidine (FGAM) synthase, glutamine amidotransferase domain [Nucleotide transport and metabolism].	54.386	2.24e-107	310
1_1037	gnl|CDD|224573	COG1659, COG1659, Uncharacterized protein, linocin/CFP29 homolog [Function unknown].	76.692	1.87e-130	372
1_1038	gnl|CDD|225393	COG2837, COG2837, Predicted iron-dependent peroxidase [Inorganic ion transport and metabolism].	35.048	8.06e-98	295
1_1039	gnl|CDD|224281	COG1362, LAP4, Aspartyl aminopeptidase [Amino acid transport and metabolism].	48.463	0	559
1_1042	gnl|CDD|223104	COG0025, NhaP, NhaP-type Na+/H+ and K+/H+ antiporters [Inorganic ion transport and metabolism].	23.511	6.49e-20	88.2
1_1043	gnl|CDD|223124	COG0046, PurL, Phosphoribosylformylglycinamidine (FGAM) synthase, synthetase domain [Nucleotide transport and metabolism].	49.736	0	987
1_1044	gnl|CDD|226849	COG4425, COG4425, Predicted membrane protein [Function unknown].	43.011	3.63e-162	477
1_1045	gnl|CDD|224185	COG1266, COG1266, Predicted metal-dependent membrane protease [General function prediction only].	30.864	4.08e-09	52
1_1047	gnl|CDD|224380	COG1463, Ttg2C, ABC-type transport system involved in resistance to organic solvents, periplasmic component [Secondary metabolites biosynthesis, transport, and catabolism].	27.844	9.37e-58	193
1_1051	gnl|CDD|223112	COG0034, PurF, Glutamine phosphoribosylpyrophosphate amidotransferase [Nucleotide transport and metabolism].	53.942	0	696
1_1052	gnl|CDD|223228	COG0150, PurM, Phosphoribosylaminoimidazole (AIR) synthetase [Nucleotide transport and metabolism].	54.094	5.23e-171	482
1_1054	gnl|CDD|223431	COG0354, COG0354, Predicted aminomethyltransferase related to GcvT [General function prediction only].	31.922	6.21e-73	230
1_1055	gnl|CDD|223193	COG0115, IlvE, Branched-chain amino acid aminotransferase/4-amino-4-deoxychorismate lyase [Amino acid transport and metabolism / Coenzyme metabolism].	28.47	1.82e-48	163
1_1061	gnl|CDD|225450	COG2897, SseA, Rhodanese-related sulfurtransferase [Inorganic ion transport and metabolism].	41.724	5.16e-117	339
1_1063	gnl|CDD|223600	COG0526, TrxA, Thiol-disulfide isomerase and thioredoxins [Posttranslational modification, protein turnover, chaperones / Energy production and conversion].	25.234	2.85e-10	52
1_1065	gnl|CDD|223816	COG0745, OmpR, Response regulators consisting of a CheY-like receiver domain and a winged-helix DNA-binding domain [Signal transduction mechanisms / Transcription].	37.445	2.67e-43	147
1_1066	gnl|CDD|223532	COG0456, RimI, Acetyltransferases [General function prediction only].	26.95	6.2e-15	68.9
1_1067	gnl|CDD|223304	COG0226, PstS, ABC-type phosphate transport system, periplasmic component [Inorganic ion transport and metabolism].	29.206	1.04e-78	246
1_1068	gnl|CDD|223646	COG0573, PstC, ABC-type phosphate transport system, permease component [Inorganic ion transport and metabolism].	38.585	7.64e-99	296
1_1069	gnl|CDD|223654	COG0581, PstA, ABC-type phosphate transport system, permease component [Inorganic ion transport and metabolism].	45.238	9.21e-99	293
1_1070	gnl|CDD|224042	COG1117, PstB, ABC-type phosphate transport system, ATPase component [Inorganic ion transport and metabolism].	64.567	6.35e-162	451
1_1071	gnl|CDD|223677	COG0604, Qor, NADPH:quinone reductase and related Zn-dependent oxidoreductases [Energy production and conversion / General function prediction only].	33.721	4.91e-54	180
1_1072	gnl|CDD|224759	COG1846, MarR, Transcriptional regulators [Transcription].	30.275	1.43e-14	65.1
1_1073	gnl|CDD|223776	COG0704, PhoU, Phosphate uptake regulator [Inorganic ion transport and metabolism].	33.036	3.33e-54	174
1_1074	gnl|CDD|224235	COG1316, LytR, Transcriptional regulator [Transcription].	23.358	2.57e-51	180
1_1075	gnl|CDD|223120	COG0042, COG0042, tRNA-dihydrouridine synthase [Translation, ribosomal structure and biogenesis].	47.022	1.2e-111	331
1_1079	gnl|CDD|224228	COG1309, AcrR, Transcriptional regulator [Transcription].	21.622	9.01e-14	63.9
1_1080	gnl|CDD|226188	COG3662, COG3662, Uncharacterized protein conserved in bacteria [Function unknown].	41.577	9.26e-114	333
1_1082	gnl|CDD|225223	COG2346, COG2346, Truncated hemoglobins [General function prediction only].	34.188	1.28e-31	108
1_1085	gnl|CDD|227235	COG4898, COG4898, Uncharacterized protein conserved in bacteria [Function unknown].	55.263	5.54e-54	165
1_1089	gnl|CDD|224294	COG1376, ErfK, Uncharacterized protein conserved in bacteria [Function unknown].	24.67	7.53e-26	100
1_1090	gnl|CDD|225761	COG3220, COG3220, Uncharacterized protein conserved in bacteria [Function unknown].	34.601	6.84e-53	174
1_1092	gnl|CDD|224351	COG1434, COG1434, Uncharacterized conserved protein [Function unknown].	34.752	9.02e-23	90.1
1_1093	gnl|CDD|224228	COG1309, AcrR, Transcriptional regulator [Transcription].	24.607	2.8e-17	74.3
1_1095	gnl|CDD|224228	COG1309, AcrR, Transcriptional regulator [Transcription].	27.094	1.16e-25	97.8
1_1096	gnl|CDD|224154	COG1233, COG1233, Phytoene dehydrogenase and related proteins [Secondary metabolites biosynthesis, transport, and catabolism].	30.418	3.9e-84	270
1_1099	gnl|CDD|226470	COG3961, COG3961, Pyruvate decarboxylase and related thiamine pyrophosphate-requiring enzymes [Carbohydrate transport and metabolism / Coenzyme metabolism / General function prediction only].	51.449	0	763
1_1100	gnl|CDD|224717	COG1804, CaiB, Predicted acyl-CoA transferases/carnitine dehydratase [Energy production and conversion].	35.809	1.23e-116	345
1_1101	gnl|CDD|223662	COG0589, UspA, Universal stress protein UspA and related nucleotide-binding proteins [Signal transduction mechanisms].	27.206	8.23e-17	73.2
1_1102	gnl|CDD|223662	COG0589, UspA, Universal stress protein UspA and related nucleotide-binding proteins [Signal transduction mechanisms].	29.605	2.86e-11	58.2
1_1105	gnl|CDD|225052	COG2141, COG2141, Coenzyme F420-dependent N5,N10-methylene tetrahydromethanopterin reductase and related flavin-dependent oxidoreductases [Energy production and conversion].	26.28	1.68e-23	95.9
1_1110	gnl|CDD|223513	COG0436, COG0436, Aspartate/tyrosine/aromatic aminotransferase [Amino acid transport and metabolism].	40.561	1.87e-129	379
1_1111	gnl|CDD|224814	COG1902, NemA, NADH:flavin oxidoreductases, Old Yellow Enzyme family [Energy production and conversion].	38.814	1.88e-106	318
1_1112	gnl|CDD|223261	COG0183, PaaJ, Acetyl-CoA acetyltransferase [Lipid metabolism].	40.431	3.66e-115	343
1_1113	gnl|CDD|224170	COG1250, FadB, 3-hydroxyacyl-CoA dehydrogenase [Lipid metabolism].	49.306	1.57e-122	369
1_1114	gnl|CDD|224423	COG1506, DAP2, Dipeptidyl aminopeptidases/acylaminoacyl-peptidases [Amino acid transport and metabolism].	25.197	2.34e-83	274
1_1117	gnl|CDD|223727	COG0654, UbiH, 2-polyprenyl-6-methoxyphenol hydroxylase and related FAD-dependent oxidoreductases [Coenzyme metabolism / Energy production and conversion].	25.385	7.31e-46	162
1_1118	gnl|CDD|224228	COG1309, AcrR, Transcriptional regulator [Transcription].	30.709	9.85e-22	86.7
1_1120	gnl|CDD|223862	COG0791, Spr, Cell wall-associated hydrolases (invasion-associated proteins) [Cell envelope biogenesis, outer membrane].	30.935	2.55e-15	72
1_1122	gnl|CDD|226462	COG3953, COG3953, SLT domain proteins [General function prediction only].	36.364	2.03e-13	65.1
1_1123	gnl|CDD|225136	COG2226, UbiE, Methylase involved in ubiquinone/menaquinone biosynthesis [Coenzyme metabolism].	31.579	1.77e-11	58.2
1_1125	gnl|CDD|225052	COG2141, COG2141, Coenzyme F420-dependent N5,N10-methylene tetrahydromethanopterin reductase and related flavin-dependent oxidoreductases [Energy production and conversion].	28.527	8.91e-56	185
1_1126	gnl|CDD|223959	COG1028, FabG, Dehydrogenases with different specificities (related to short-chain alcohol dehydrogenases) [Secondary metabolites biosynthesis, transport, and catabolism / General function prediction only].	36.965	6.17e-56	179
1_1127	gnl|CDD|223656	COG0583, LysR, Transcriptional regulator [Transcription].	27.036	5.31e-38	136
1_1128	gnl|CDD|225371	COG2814, AraJ, Arabinose efflux permease [Carbohydrate transport and metabolism].	23.599	5.35e-18	82.4
1_1130	gnl|CDD|224829	COG1917, COG1917, Uncharacterized conserved protein, contains double-stranded beta-helix domain [Function unknown].	29.412	3.77e-11	54.7
1_1132	gnl|CDD|223989	COG1061, SSL2, DNA or RNA helicases of superfamily II [Transcription / DNA replication, recombination, and repair].	38.283	1.68e-122	369
1_1135	gnl|CDD|223392	COG0315, MoaC, Molybdenum cofactor biosynthesis enzyme [Coenzyme metabolism].	58.442	1.75e-75	223
1_1136	gnl|CDD|223595	COG0521, MoaB, Molybdopterin biosynthesis enzymes [Coenzyme metabolism].	42.405	6.17e-51	161
1_1137	gnl|CDD|223391	COG0314, MoaE, Molybdopterin converting factor, large subunit [Coenzyme metabolism].	41.007	1.4e-23	89.4
1_1139	gnl|CDD|224888	COG1977, MoaD, Molybdopterin converting factor, small subunit [Coenzyme metabolism].	27.711	2.71e-09	47.8
1_1140	gnl|CDD|225449	COG2896, MoaA, Molybdenum cofactor biosynthesis enzyme [Coenzyme metabolism].	46.386	1.64e-119	350
1_1141	gnl|CDD|225841	COG3304, COG3304, Predicted membrane protein [Function unknown].	50.365	1.02e-60	184
1_1142	gnl|CDD|224197	COG1278, CspC, Cold shock proteins [Transcription].	50.769	5.57e-26	93.2
1_1143	gnl|CDD|223512	COG0435, ECM4, Predicted glutathione S-transferase [Posttranslational modification, protein turnover, chaperones].	49.673	3.93e-152	432
1_1148	gnl|CDD|226353	COG3832, COG3832, Uncharacterized conserved protein [Function unknown].	19.737	1.33e-06	42.7
1_1150	gnl|CDD|224759	COG1846, MarR, Transcriptional regulators [Transcription].	31.325	5.69e-15	64.3
1_1151	gnl|CDD|223640	COG0566, SpoU, rRNA methylases [Translation, ribosomal structure and biogenesis].	29.675	5e-65	204
1_1153	gnl|CDD|225852	COG3315, COG3315, O-Methyltransferase involved in polyketide biosynthesis [Secondary metabolites biosynthesis, transport, and catabolism].	47.697	7.83e-84	255
1_1156	gnl|CDD|224843	COG1932, SerC, Phosphoserine aminotransferase [Coenzyme metabolism / Amino acid transport and metabolism].	30.214	7.77e-121	355
1_1157	gnl|CDD|223103	COG0024, Map, Methionine aminopeptidase [Translation, ribosomal structure and biogenesis].	42.969	1.35e-88	264
1_1159	gnl|CDD|223567	COG0493, GltD, NADPH-dependent glutamate synthase beta chain and related oxidoreductases [Amino acid transport and metabolism / General function prediction only].	27.473	1.5e-75	247
1_1160	gnl|CDD|225713	COG3172, NadR, Predicted ATPase/kinase involved in NAD metabolism [Coenzyme metabolism].	24.742	1.97e-21	88.2
1_1161	gnl|CDD|225742	COG3201, PnuC, Nicotinamide mononucleotide transporter [Coenzyme metabolism].	27.979	1.06e-33	120
1_1163	gnl|CDD|223692	COG0619, CbiQ, ABC-type cobalt transport system, permease component CbiQ and related transporters [Inorganic ion transport and metabolism].	29.224	3.19e-22	90.5
1_1164	gnl|CDD|224047	COG1122, CbiO, ABC-type cobalt transport system, ATPase component [Inorganic ion transport and metabolism].	45.498	1.47e-65	212
1_1165	gnl|CDD|227065	COG4721, COG4721, ABC-type cobalt transport system, predicted permease component [Inorganic ion transport and metabolism].	40.957	2.26e-43	144
1_1166	gnl|CDD|225356	COG2764, PhnB, Uncharacterized protein conserved in bacteria [Function unknown].	46.479	1.55e-52	164
1_1167	gnl|CDD|223449	COG0372, GltA, Citrate synthase [Energy production and conversion].	32.292	5.53e-103	310
1_1168	gnl|CDD|223337	COG0259, PdxH, Pyridoxamine-phosphate oxidase [Coenzyme metabolism].	51.121	1.15e-106	308
1_1169	gnl|CDD|223553	COG0477, ProP, Permeases of the major facilitator superfamily [Carbohydrate transport and metabolism / Amino acid transport and metabolism / Inorganic ion transport and metabolism / General function prediction only].	20	3.8e-12	64.3
1_1170	gnl|CDD|224228	COG1309, AcrR, Transcriptional regulator [Transcription].	21.608	1.21e-18	78.6
1_1183	gnl|CDD|223449	COG0372, GltA, Citrate synthase [Energy production and conversion].	53.181	0	526
1_1184	gnl|CDD|225326	COG2606, EbsC, Uncharacterized conserved protein [Function unknown].	36.842	1.25e-20	82
1_1185	gnl|CDD|225695	COG3153, COG3153, Predicted acetyltransferase [General function prediction only].	42.771	1.89e-44	146
1_1186	gnl|CDD|223553	COG0477, ProP, Permeases of the major facilitator superfamily [Carbohydrate transport and metabolism / Amino acid transport and metabolism / Inorganic ion transport and metabolism / General function prediction only].	20.891	1.46e-31	121
1_1187	gnl|CDD|224759	COG1846, MarR, Transcriptional regulators [Transcription].	32.184	1.8e-14	64.3
1_1189	gnl|CDD|224228	COG1309, AcrR, Transcriptional regulator [Transcription].	23.469	6.71e-11	57.4
1_1190	gnl|CDD|224154	COG1233, COG1233, Phytoene dehydrogenase and related proteins [Secondary metabolites biosynthesis, transport, and catabolism].	27.079	2.09e-44	162
1_1192	gnl|CDD|223619	COG0545, FkpA, FKBP-type peptidyl-prolyl cis-trans isomerases 1 [Posttranslational modification, protein turnover, chaperones].	44.444	1.11e-39	132
1_1193	gnl|CDD|225439	COG2885, OmpA, Outer membrane protein and related peptidoglycan-associated (lipo)proteins [Cell envelope biogenesis, outer membrane].	49.038	4.07e-36	129
1_1196	gnl|CDD|223715	COG0642, BaeS, Signal transduction histidine kinase [Signal transduction mechanisms].	26.389	2.32e-36	135
1_1197	gnl|CDD|223816	COG0745, OmpR, Response regulators consisting of a CheY-like receiver domain and a winged-helix DNA-binding domain [Signal transduction mechanisms / Transcription].	50.235	4.31e-77	233
1_1198	gnl|CDD|224055	COG1132, MdlB, ABC-type multidrug transport system, ATPase and permease components [Defense mechanisms].	37.879	7.16e-135	408
1_1199	gnl|CDD|224055	COG1132, MdlB, ABC-type multidrug transport system, ATPase and permease components [Defense mechanisms].	36.466	2.21e-155	461
1_1200	gnl|CDD|224055	COG1132, MdlB, ABC-type multidrug transport system, ATPase and permease components [Defense mechanisms].	38.22	6.91e-162	477
1_1202	gnl|CDD|227659	COG5361, COG5361, Uncharacterized conserved protein [Function unknown].	38.479	3.1e-113	341
1_1203	gnl|CDD|223669	COG0596, MhpC, Predicted hydrolases or acyltransferases (alpha/beta hydrolase superfamily) [General function prediction only].	17.377	2.38e-13	67
1_1204	gnl|CDD|225107	COG2197, CitB, Response regulator containing a CheY-like receiver domain and an HTH DNA-binding domain [Signal transduction mechanisms / Transcription].	37.864	2.52e-17	75.9
1_1205	gnl|CDD|223442	COG0365, Acs, Acyl-coenzyme A synthetases/AMP-(fatty) acid ligases [Lipid metabolism].	35.206	2.3e-145	431
1_1206	gnl|CDD|223395	COG0318, CaiC, Acyl-CoA synthetases (AMP-forming)/AMP-acid ligases II [Lipid metabolism / Secondary metabolites biosynthesis, transport, and catabolism].	39.4	0	550
1_1207	gnl|CDD|223330	COG0252, AnsB, L-asparaginase/archaeal Glu-tRNAGln amidotransferase subunit D [Amino acid transport and metabolism / Translation, ribosomal structure and biogenesis].	33.77	2.31e-76	240
1_1209	gnl|CDD|225861	COG3324, COG3324, Predicted enzyme related to lactoylglutathione lyase [General function prediction only].	25.694	6.82e-10	53.5
1_1210	gnl|CDD|223550	COG0474, MgtA, Cation transport ATPase [Inorganic ion transport and metabolism].	33.443	0	717
1_1212	gnl|CDD|227321	COG4988, CydD, ABC-type transport system involved in cytochrome bd biosynthesis, ATPase and permease components [Energy production and conversion / Posttranslational modification, protein turnover, chaperones].	20.747	5.28e-08	50.1
1_1213	gnl|CDD|224428	COG1511, COG1511, Predicted membrane protein [Function unknown].	25.115	1.05e-37	147
1_1215	gnl|CDD|223848	COG0777, AccD, Acetyl-CoA carboxylase beta subunit [Lipid metabolism].	47.619	5.72e-101	306
1_1216	gnl|CDD|223955	COG1024, CaiD, Enoyl-CoA hydratase/carnithine racemase [Lipid metabolism].	35.433	1.31e-51	169
1_1217	gnl|CDD|225130	COG2220, COG2220, Predicted Zn-dependent hydrolases of the beta-lactamase fold [General function prediction only].	33.603	4.71e-59	192
1_1218	gnl|CDD|223550	COG0474, MgtA, Cation transport ATPase [Inorganic ion transport and metabolism].	26.652	2.05e-148	461
1_1222	gnl|CDD|223769	COG0697, RhaT, Permeases of the drug/metabolite transporter (DMT) superfamily [Carbohydrate transport and metabolism / Amino acid transport and metabolism / General function prediction only].	14.35	2.17e-06	44.7
1_1224	gnl|CDD|223786	COG0714, COG0714, MoxR-like ATPases [General function prediction only].	25.767	3.59e-28	108
1_1225	gnl|CDD|226921	COG4548, NorD, Nitric oxide reductase activation protein [Inorganic ion transport and metabolism].	29.299	4.93e-28	115
1_1227	gnl|CDD|224228	COG1309, AcrR, Transcriptional regulator [Transcription].	26.804	2.02e-08	49.3
1_1229	gnl|CDD|226326	COG3804, COG3804, Uncharacterized conserved protein related to dihydrodipicolinate reductase [Function unknown].	33.427	2.59e-62	203
1_1230	gnl|CDD|223395	COG0318, CaiC, Acyl-CoA synthetases (AMP-forming)/AMP-acid ligases II [Lipid metabolism / Secondary metabolites biosynthesis, transport, and catabolism].	36.994	7.18e-141	417
1_1231	gnl|CDD|223959	COG1028, FabG, Dehydrogenases with different specificities (related to short-chain alcohol dehydrogenases) [Secondary metabolites biosynthesis, transport, and catabolism / General function prediction only].	39.919	2.75e-74	228
1_1232	gnl|CDD|223395	COG0318, CaiC, Acyl-CoA synthetases (AMP-forming)/AMP-acid ligases II [Lipid metabolism / Secondary metabolites biosynthesis, transport, and catabolism].	32.448	1.17e-118	361
1_1233	gnl|CDD|225099	COG2188, PhnF, Transcriptional regulators [Transcription].	31.78	1.2e-48	160
1_1234	gnl|CDD|225921	COG3386, COG3386, Gluconolactonase [Carbohydrate transport and metabolism].	28.629	6.21e-15	72.8
1_1235	gnl|CDD|223959	COG1028, FabG, Dehydrogenases with different specificities (related to short-chain alcohol dehydrogenases) [Secondary metabolites biosynthesis, transport, and catabolism / General function prediction only].	32.906	1.78e-35	127
1_1236	gnl|CDD|226985	COG4638, HcaE, Phenylpropionate dioxygenase and related ring-hydroxylating dioxygenases, large terminal subunit [Inorganic ion transport and metabolism / General function prediction only].	25.472	2.76e-34	130
1_1237	gnl|CDD|225052	COG2141, COG2141, Coenzyme F420-dependent N5,N10-methylene tetrahydromethanopterin reductase and related flavin-dependent oxidoreductases [Energy production and conversion].	27.19	6.86e-47	163
1_1238	gnl|CDD|224983	COG2072, TrkA, Predicted flavoprotein involved in K+ transport [Inorganic ion transport and metabolism].	25	2.29e-56	196
1_1240	gnl|CDD|223959	COG1028, FabG, Dehydrogenases with different specificities (related to short-chain alcohol dehydrogenases) [Secondary metabolites biosynthesis, transport, and catabolism / General function prediction only].	35.985	3.33e-54	177
1_1241	gnl|CDD|224717	COG1804, CaiB, Predicted acyl-CoA transferases/carnitine dehydratase [Energy production and conversion].	39.426	9.84e-119	351
1_1242	gnl|CDD|224871	COG1960, CaiA, Acyl-CoA dehydrogenases [Lipid metabolism].	33.25	5.03e-78	246
1_1243	gnl|CDD|224871	COG1960, CaiA, Acyl-CoA dehydrogenases [Lipid metabolism].	30.909	4.82e-11	60.1
1_1244	gnl|CDD|224871	COG1960, CaiA, Acyl-CoA dehydrogenases [Lipid metabolism].	33.663	2.58e-78	247
1_1245	gnl|CDD|224871	COG1960, CaiA, Acyl-CoA dehydrogenases [Lipid metabolism].	27.344	2.6e-46	161
1_1247	gnl|CDD|225861	COG3324, COG3324, Predicted enzyme related to lactoylglutathione lyase [General function prediction only].	36.29	1.99e-26	99.4
1_1248	gnl|CDD|226072	COG3542, COG3542, Uncharacterized conserved protein [Function unknown].	43.571	1.14e-41	137
1_1250	gnl|CDD|224584	COG1670, RimL, Acetyltransferases, including N-acetylases of ribosomal proteins [Translation, ribosomal structure and biogenesis].	30.899	1.36e-29	108
1_1251	gnl|CDD|223149	COG0071, IbpA, Molecular chaperone (small heat shock protein) [Posttranslational modification, protein turnover, chaperones].	38.835	2.24e-32	111
1_1252	gnl|CDD|225371	COG2814, AraJ, Arabinose efflux permease [Carbohydrate transport and metabolism].	36.997	6.09e-67	218
1_1253	gnl|CDD|224647	COG1733, COG1733, Predicted transcriptional regulators [Transcription].	36.538	1.11e-25	97.8
1_1254	gnl|CDD|226196	COG3670, COG3670, Lignostilbene-alpha,beta-dioxygenase and related enzymes [Secondary metabolites biosynthesis, transport, and catabolism].	44.534	0	590
1_1255	gnl|CDD|223261	COG0183, PaaJ, Acetyl-CoA acetyltransferase [Lipid metabolism].	29.803	2.18e-74	238
1_1258	gnl|CDD|227875	COG5588, COG5588, Uncharacterized conserved protein [Function unknown].	36.15	1.05e-68	211
1_1259	gnl|CDD|223680	COG0607, PspE, Rhodanese-related sulfurtransferase [Inorganic ion transport and metabolism].	38.835	1.14e-15	67.4
1_1260	gnl|CDD|225361	COG2801, Tra5, Transposase and inactivated derivatives [DNA replication, recombination, and repair].	24.359	1.24e-18	82
1_1264	gnl|CDD|224759	COG1846, MarR, Transcriptional regulators [Transcription].	39.091	3.43e-23	87.8
1_1266	gnl|CDD|225272	COG2409, COG2409, Predicted drug exporters of the RND superfamily [General function prediction only].	40.173	0	763
1_1269	gnl|CDD|223765	COG0693, ThiJ, Putative intracellular protease/amidase [General function prediction only].	21.477	3.98e-08	48.5
1_1270	gnl|CDD|224401	COG1484, DnaC, DNA replication protein [DNA replication, recombination, and repair].	39.819	1.45e-51	170
1_1271	gnl|CDD|226950	COG4584, COG4584, Transposase and inactivated derivatives [DNA replication, recombination, and repair].	24.232	3.05e-15	72.8
1_1274	gnl|CDD|224511	COG1595, RpoE, DNA-directed RNA polymerase specialized sigma subunit, sigma24 homolog [Transcription].	32.121	9.98e-37	126
1_1275	gnl|CDD|226275	COG3752, COG3752, Steroid 5-alpha reductase family enzyme [General function prediction only].	44.487	5.52e-100	294
1_1276	gnl|CDD|225139	COG2230, Cfa, Cyclopropane fatty acid synthase and related methyltransferases [Cell envelope biogenesis, outer membrane].	46.931	3.44e-117	345
1_1277	gnl|CDD|226027	COG3496, COG3496, Uncharacterized conserved protein [Function unknown].	43.874	3.81e-89	265
1_1278	gnl|CDD|225459	COG2907, COG2907, Predicted NAD/FAD-binding protein [General function prediction only].	47.7	4.9e-180	511
1_1279	gnl|CDD|225052	COG2141, COG2141, Coenzyme F420-dependent N5,N10-methylene tetrahydromethanopterin reductase and related flavin-dependent oxidoreductases [Energy production and conversion].	26.623	8.16e-21	87.4
1_1280	gnl|CDD|225081	COG2170, COG2170, Uncharacterized conserved protein [Function unknown].	30.086	5.4e-53	179
1_1281	gnl|CDD|225016	COG2105, COG2105, Uncharacterized conserved protein [Function unknown].	34.286	5.91e-07	42.7
1_1282	gnl|CDD|224826	COG1914, MntH, Mn2+ and Fe2+ transporters of the NRAMP family [Inorganic ion transport and metabolism].	43.689	3.07e-127	375
1_1285	gnl|CDD|226326	COG3804, COG3804, Uncharacterized conserved protein related to dihydrodipicolinate reductase [Function unknown].	41.176	3.37e-127	370
1_1286	gnl|CDD|223959	COG1028, FabG, Dehydrogenases with different specificities (related to short-chain alcohol dehydrogenases) [Secondary metabolites biosynthesis, transport, and catabolism / General function prediction only].	42.913	5.19e-61	194
1_1289	gnl|CDD|224192	COG1273, COG1273, Ku-homolog [Replication, recombination, and repair].	42.803	4.81e-116	337
1_1290	gnl|CDD|225998	COG3467, COG3467, Predicted flavin-nucleotide-binding protein [General function prediction only].	28.571	1.73e-18	77.4
1_1291	gnl|CDD|224089	COG1167, ARO8, Transcriptional regulators containing a DNA-binding HTH domain and an aminotransferase domain (MocR family) and their eukaryotic orthologs [Transcription / Amino acid transport and metabolism].	34.735	6.6e-86	272
1_1292	gnl|CDD|223598	COG0524, RbsK, Sugar kinases, ribokinase family [Carbohydrate transport and metabolism].	29.358	3.12e-28	109
1_1297	gnl|CDD|225823	COG3285, COG3285, Predicted eukaryotic-type DNA primase [DNA replication, recombination, and repair].	41.045	3.29e-96	301
1_1298	gnl|CDD|223405	COG0328, RnhA, Ribonuclease HI [DNA replication, recombination, and repair].	54.167	4.66e-62	189
1_1301	gnl|CDD|224871	COG1960, CaiA, Acyl-CoA dehydrogenases [Lipid metabolism].	37.713	2.05e-96	297
1_1305	gnl|CDD|225371	COG2814, AraJ, Arabinose efflux permease [Carbohydrate transport and metabolism].	48.64	2.11e-127	374
1_1306	gnl|CDD|225052	COG2141, COG2141, Coenzyme F420-dependent N5,N10-methylene tetrahydromethanopterin reductase and related flavin-dependent oxidoreductases [Energy production and conversion].	27.935	6.48e-44	152
1_1308	gnl|CDD|226230	COG3707, AmiR, Response regulator with putative antiterminator output domain [Signal transduction mechanisms].	27.419	1.32e-08	50.4
1_1310	gnl|CDD|224271	COG1352, CheR, Methylase of chemotaxis methyl-accepting proteins [Cell motility and secretion / Signal transduction mechanisms].	40.37	1.01e-86	272
1_1312	gnl|CDD|225111	COG2201, CheB, Chemotaxis response regulator containing a CheY-like receiver domain and a methylesterase domain [Cell motility and secretion / Signal transduction mechanisms].	38.776	7.86e-43	151
1_1313	gnl|CDD|223553	COG0477, ProP, Permeases of the major facilitator superfamily [Carbohydrate transport and metabolism / Amino acid transport and metabolism / Inorganic ion transport and metabolism / General function prediction only].	24.444	1.55e-11	62
1_1315	gnl|CDD|225152	COG2243, CobF, Precorrin-2 methylase [Coenzyme metabolism].	19.767	6.76e-29	108
1_1316	gnl|CDD|224861	COG1950, COG1950, Predicted membrane protein [Function unknown].	45.946	6.02e-44	140
1_1317	gnl|CDD|224208	COG1289, COG1289, Predicted membrane protein [Function unknown].	24.569	5.63e-18	84.7
1_1318	gnl|CDD|223344	COG0266, Nei, Formamidopyrimidine-DNA glycosylase [DNA replication, recombination, and repair].	34.146	1.23e-73	228
1_1319	gnl|CDD|223377	COG0300, DltE, Short-chain dehydrogenases of various substrate specificities [General function prediction only].	33.463	1.74e-52	171
1_1320	gnl|CDD|223955	COG1024, CaiD, Enoyl-CoA hydratase/carnithine racemase [Lipid metabolism].	27.16	2.84e-22	90.1
1_1322	gnl|CDD|226199	COG3673, COG3673, Uncharacterized conserved protein [Function unknown].	24.542	2.37e-17	79.7
1_1323	gnl|CDD|223565	COG0491, GloB, Zn-dependent hydrolases, including glyoxylases [General function prediction only].	34.759	4.85e-39	135
1_1324	gnl|CDD|224870	COG1959, COG1959, Predicted transcriptional regulator [Transcription].	29.371	1.8e-25	94.7
1_1325	gnl|CDD|223948	COG1017, Hmp, Hemoglobin-like flavoprotein [Energy production and conversion].	45.098	5.46e-52	171
1_1326	gnl|CDD|223345	COG0267, RpmG, Ribosomal protein L33 [Translation, ribosomal structure and biogenesis].	58.333	2.33e-26	90.5
1_1328	gnl|CDD|224941	COG2030, MaoC, Acyl dehydratase [Lipid metabolism].	27.703	3.18e-25	94
1_1329	gnl|CDD|224941	COG2030, MaoC, Acyl dehydratase [Lipid metabolism].	22.695	6.17e-09	49.3
1_1330	gnl|CDD|223762	COG0690, SecE, Preprotein translocase subunit SecE [Intracellular trafficking and secretion].	32.812	1.34e-12	58.2
1_1331	gnl|CDD|223328	COG0250, NusG, Transcription antiterminator [Transcription].	46.114	2.81e-71	218
1_1332	gnl|CDD|223158	COG0080, RplK, Ribosomal protein L11 [Translation, ribosomal structure and biogenesis].	69.565	1.53e-79	232
1_1333	gnl|CDD|223159	COG0081, RplA, Ribosomal protein L1 [Translation, ribosomal structure and biogenesis].	63.158	1.3e-129	367
1_1334	gnl|CDD|227277	COG4941, COG4941, Predicted RNA polymerase sigma factor containing a TPR repeat domain [Transcription].	45.32	2.54e-127	375
1_1335	gnl|CDD|226318	COG3795, COG3795, Uncharacterized protein conserved in bacteria [Function unknown].	43.82	1.52e-20	82.8
1_1336	gnl|CDD|225139	COG2230, Cfa, Cyclopropane fatty acid synthase and related methyltransferases [Cell envelope biogenesis, outer membrane].	47.552	1.01e-130	374
1_1337	gnl|CDD|225139	COG2230, Cfa, Cyclopropane fatty acid synthase and related methyltransferases [Cell envelope biogenesis, outer membrane].	48.936	3.75e-127	365
1_1338	gnl|CDD|223669	COG0596, MhpC, Predicted hydrolases or acyltransferases (alpha/beta hydrolase superfamily) [General function prediction only].	22.697	3.25e-26	103
1_1339	gnl|CDD|223733	COG0661, AarF, Predicted unusual protein kinase [General function prediction only].	35.506	5.98e-161	466
1_1340	gnl|CDD|226188	COG3662, COG3662, Uncharacterized protein conserved in bacteria [Function unknown].	31.443	5.15e-16	74.3
1_1341	gnl|CDD|224228	COG1309, AcrR, Transcriptional regulator [Transcription].	28.723	8.36e-14	64.3
1_1344	gnl|CDD|225253	COG2378, COG2378, Predicted transcriptional regulator [Transcription].	31.864	1.74e-47	162
1_1346	gnl|CDD|226098	COG3568, ElsH, Metal-dependent hydrolase [General function prediction only].	26.596	5.88e-30	112
1_1347	gnl|CDD|223460	COG0383, AMS1, Alpha-mannosidase [Carbohydrate transport and metabolism].	14.02	6.94e-48	183
1_1349	gnl|CDD|224851	COG1940, NagC, Transcriptional regulator/sugar kinase [Transcription / Carbohydrate transport and metabolism].	37.234	1.37e-39	140
1_1350	gnl|CDD|224647	COG1733, COG1733, Predicted transcriptional regulators [Transcription].	41.121	6.9e-40	130
1_1352	gnl|CDD|223322	COG0244, RplJ, Ribosomal protein L10 [Translation, ribosomal structure and biogenesis].	44.186	6.94e-57	177
1_1353	gnl|CDD|223300	COG0222, RplL, Ribosomal protein L7/L12 [Translation, ribosomal structure and biogenesis].	62.745	7.17e-27	96.7
1_1354	gnl|CDD|224052	COG1127, Ttg2A, ABC-type transport system involved in resistance to organic solvents, ATPase component [Secondary metabolites biosynthesis, transport, and catabolism].	46.825	4.96e-127	367
1_1356	gnl|CDD|223163	COG0085, RpoB, DNA-directed RNA polymerase, beta subunit/140 kD subunit [Transcription].	56.067	0	1557
1_1357	gnl|CDD|223164	COG0086, RpoC, DNA-directed RNA polymerase, beta' subunit/160 kD subunit [Transcription].	46.473	0	746
1_1359	gnl|CDD|223721	COG0648, Nfo, Endonuclease IV [DNA replication, recombination, and repair].	32.721	1.36e-74	229
1_1360	gnl|CDD|224720	COG1807, ArnT, 4-amino-4-deoxy-L-arabinose transferase and related glycosyltransferases of PMT family [Cell envelope biogenesis, outer membrane].	13.636	7.02e-07	48.1
1_1361	gnl|CDD|224871	COG1960, CaiA, Acyl-CoA dehydrogenases [Lipid metabolism].	27.696	5.65e-62	209
1_1362	gnl|CDD|223955	COG1024, CaiD, Enoyl-CoA hydratase/carnithine racemase [Lipid metabolism].	29.537	3.56e-56	182
1_1363	gnl|CDD|225864	COG3327, PaaX, Phenylacetic acid-responsive transcriptional repressor [Transcription].	38.4	6.39e-59	189
1_1364	gnl|CDD|223955	COG1024, CaiD, Enoyl-CoA hydratase/carnithine racemase [Lipid metabolism].	37.885	6.09e-55	178
1_1369	gnl|CDD|224228	COG1309, AcrR, Transcriptional regulator [Transcription].	18.617	5.83e-16	70.5
1_1370	gnl|CDD|223126	COG0048, RpsL, Ribosomal protein S12 [Translation, ribosomal structure and biogenesis].	75.61	5.96e-87	250
1_1371	gnl|CDD|223127	COG0049, RpsG, Ribosomal protein S7 [Translation, ribosomal structure and biogenesis].	60.135	1.21e-88	256
1_1372	gnl|CDD|223556	COG0480, FusA, Translation elongation factors (GTPases) [Translation, ribosomal structure and biogenesis].	65.418	0	1143
1_1373	gnl|CDD|223128	COG0050, TufB, GTPases - translation elongation factors [Translation, ribosomal structure and biogenesis].	77.525	0	667
1_1376	gnl|CDD|223959	COG1028, FabG, Dehydrogenases with different specificities (related to short-chain alcohol dehydrogenases) [Secondary metabolites biosynthesis, transport, and catabolism / General function prediction only].	35.842	7.68e-61	194
1_1377	gnl|CDD|223662	COG0589, UspA, Universal stress protein UspA and related nucleotide-binding proteins [Signal transduction mechanisms].	22.302	2.54e-13	63.9
1_1378	gnl|CDD|223605	COG0531, PotE, Amino acid transporters [Amino acid transport and metabolism].	33.547	4.04e-111	338
1_1379	gnl|CDD|227325	COG4992, ArgD, Ornithine/acetylornithine aminotransferase [Amino acid transport and metabolism].	41.176	0	524
1_1380	gnl|CDD|224747	COG1834, COG1834, N-Dimethylarginine dimethylaminohydrolase [Amino acid transport and metabolism].	37.218	1.53e-75	232
1_1381	gnl|CDD|224439	COG1522, Lrp, Transcriptional regulators [Transcription].	40.94	1.66e-40	133
1_1382	gnl|CDD|223523	COG0446, HcaD, Uncharacterized NAD(FAD)-dependent dehydrogenases [General function prediction only].	30.699	4.64e-63	208
1_1383	gnl|CDD|225356	COG2764, PhnB, Uncharacterized protein conserved in bacteria [Function unknown].	34.586	3.67e-25	98.2
1_1384	gnl|CDD|224511	COG1595, RpoE, DNA-directed RNA polymerase specialized sigma subunit, sigma24 homolog [Transcription].	32.704	3.92e-29	105
1_1386	gnl|CDD|224228	COG1309, AcrR, Transcriptional regulator [Transcription].	20.812	6.01e-24	93.2
1_1389	gnl|CDD|223609	COG0535, COG0535, Predicted Fe-S oxidoreductases [General function prediction only].	34.181	1.21e-67	218
1_1390	gnl|CDD|224223	COG1304, idi, Isopentenyl diphosphate isomerase (BS_ypgA, MTH48 and related proteins) [Coenzyme transport and metabolism].	35.294	3.23e-100	303
1_1391	gnl|CDD|224320	COG1402, COG1402, Uncharacterized protein, putative amidase [General function prediction only].	40.265	2.31e-64	201
1_1392	gnl|CDD|224136	COG1215, COG1215, Glycosyltransferases, probably involved in cell wall biogenesis [Cell envelope biogenesis, outer membrane].	29.021	2.42e-21	93.6
1_1393	gnl|CDD|225186	COG2303, BetA, Choline dehydrogenase and related flavoproteins [Amino acid transport and metabolism].	33.959	1.47e-103	320
1_1394	gnl|CDD|223553	COG0477, ProP, Permeases of the major facilitator superfamily [Carbohydrate transport and metabolism / Amino acid transport and metabolism / Inorganic ion transport and metabolism / General function prediction only].	19.469	7.94e-10	57.8
1_1396	gnl|CDD|225035	COG2124, CypX, Cytochrome P450 [Secondary metabolites biosynthesis, transport, and catabolism].	32.936	1.86e-95	293
1_1397	gnl|CDD|225181	COG2272, PnbA, Carboxylesterase type B [Lipid metabolism].	38	2.22e-131	393
1_1398	gnl|CDD|226769	COG4319, COG4319, Ketosteroid isomerase homolog [Function unknown].	26.19	1.68e-07	44.3
1_1400	gnl|CDD|223129	COG0051, RpsJ, Ribosomal protein S10 [Translation, ribosomal structure and biogenesis].	68.317	4.12e-62	185
1_1401	gnl|CDD|223165	COG0087, RplC, Ribosomal protein L3 [Translation, ribosomal structure and biogenesis].	57.209	1.35e-114	327
1_1402	gnl|CDD|223166	COG0088, RplD, Ribosomal protein L4 [Translation, ribosomal structure and biogenesis].	47.17	1.68e-92	271
1_1403	gnl|CDD|223167	COG0089, RplW, Ribosomal protein L23 [Translation, ribosomal structure and biogenesis].	47.872	3.46e-44	139
1_1404	gnl|CDD|223168	COG0090, RplB, Ribosomal protein L2 [Translation, ribosomal structure and biogenesis].	63.273	0	508
1_1405	gnl|CDD|223263	COG0185, RpsS, Ribosomal protein S19 [Translation, ribosomal structure and biogenesis].	67.742	6.16e-64	189
1_1406	gnl|CDD|223169	COG0091, RplV, Ribosomal protein L22 [Translation, ribosomal structure and biogenesis].	54.237	1.15e-49	156
1_1407	gnl|CDD|223170	COG0092, RpsC, Ribosomal protein S3 [Translation, ribosomal structure and biogenesis].	61.386	5e-112	324
1_1408	gnl|CDD|223275	COG0197, RplP, Ribosomal protein L16/L10E [Translation, ribosomal structure and biogenesis].	58.571	1.94e-78	229
1_1409	gnl|CDD|223333	COG0255, RpmC, Ribosomal protein L29 [Translation, ribosomal structure and biogenesis].	63.934	1.48e-29	100
1_1410	gnl|CDD|223264	COG0186, RpsQ, Ribosomal protein S17 [Translation, ribosomal structure and biogenesis].	52.326	5.59e-45	140
1_1411	gnl|CDD|225661	COG3119, AslA, Arylsulfatase A and related enzymes [Inorganic ion transport and metabolism].	28.649	7e-98	313
1_1412	gnl|CDD|224926	COG2015, COG2015, Alkyl sulfatase and related hydrolases [Secondary metabolites biosynthesis, transport, and catabolism].	54.358	0	862
1_1413	gnl|CDD|225461	COG2909, MalT, ATP-dependent transcriptional regulator [Transcription].	24.57	4.44e-42	163
1_1414	gnl|CDD|225373	COG2816, NPY1, NTP pyrophosphohydrolases containing a Zn-finger, probably nucleic-acid-binding [DNA replication, recombination, and repair].	30	5.91e-09	51.2
1_1415	gnl|CDD|223737	COG0665, DadA, Glycine/D-amino acid oxidases (deaminating) [Amino acid transport and metabolism].	24.01	1.2e-51	179
1_1416	gnl|CDD|225981	COG3450, COG3450, Predicted enzyme of the cupin superfamily [General function prediction only].	29	1.15e-11	55.5
1_1418	gnl|CDD|224228	COG1309, AcrR, Transcriptional regulator [Transcription].	18.462	8.7e-13	62
1_1419	gnl|CDD|224228	COG1309, AcrR, Transcriptional regulator [Transcription].	20.419	6.09e-07	45.8
1_1422	gnl|CDD|225371	COG2814, AraJ, Arabinose efflux permease [Carbohydrate transport and metabolism].	23.607	5.16e-13	67.4
1_1423	gnl|CDD|225661	COG3119, AslA, Arylsulfatase A and related enzymes [Inorganic ion transport and metabolism].	32.613	2.72e-122	377
1_1425	gnl|CDD|224182	COG1262, COG1262, Uncharacterized conserved protein [Function unknown].	35.599	3.38e-63	202
1_1426	gnl|CDD|223171	COG0093, RplN, Ribosomal protein L14 [Translation, ribosomal structure and biogenesis].	75.207	3.85e-68	202
1_1427	gnl|CDD|223276	COG0198, RplX, Ribosomal protein L24 [Translation, ribosomal structure and biogenesis].	57.009	3.68e-45	142
1_1428	gnl|CDD|223172	COG0094, RplE, Ribosomal protein L5 [Translation, ribosomal structure and biogenesis].	63.842	2.98e-100	288
1_1429	gnl|CDD|223277	COG0199, RpsN, Ribosomal protein S14 [Translation, ribosomal structure and biogenesis].	57.377	4.02e-35	113
1_1430	gnl|CDD|223174	COG0096, RpsH, Ribosomal protein S8 [Translation, ribosomal structure and biogenesis].	55.303	1.15e-73	217
1_1431	gnl|CDD|223175	COG0097, RplF, Ribosomal protein L6P/L9E [Translation, ribosomal structure and biogenesis].	59.218	6.17e-102	292
1_1432	gnl|CDD|223334	COG0256, RplR, Ribosomal protein L18 [Translation, ribosomal structure and biogenesis].	54.286	2.42e-46	147
1_1433	gnl|CDD|223176	COG0098, RpsE, Ribosomal protein S5 [Translation, ribosomal structure and biogenesis].	60.494	4.22e-77	231
1_1434	gnl|CDD|224754	COG1841, RpmD, Ribosomal protein L30/L7E [Translation, ribosomal structure and biogenesis].	45.455	6.57e-23	82
1_1435	gnl|CDD|223278	COG0200, RplO, Ribosomal protein L15 [Translation, ribosomal structure and biogenesis].	45.752	1.59e-45	146
1_1436	gnl|CDD|225052	COG2141, COG2141, Coenzyme F420-dependent N5,N10-methylene tetrahydromethanopterin reductase and related flavin-dependent oxidoreductases [Energy production and conversion].	27.545	2.21e-47	162
1_1437	gnl|CDD|223689	COG0616, SppA, Periplasmic serine proteases (ClpP class) [Posttranslational modification, protein turnover, chaperones / Intracellular trafficking and secretion].	41.961	4.58e-49	172
1_1438	gnl|CDD|223553	COG0477, ProP, Permeases of the major facilitator superfamily [Carbohydrate transport and metabolism / Amino acid transport and metabolism / Inorganic ion transport and metabolism / General function prediction only].	21.823	1.52e-33	127
1_1439	gnl|CDD|225852	COG3315, COG3315, O-Methyltransferase involved in polyketide biosynthesis [Secondary metabolites biosynthesis, transport, and catabolism].	47.557	5.43e-105	310
1_1440	gnl|CDD|225852	COG3315, COG3315, O-Methyltransferase involved in polyketide biosynthesis [Secondary metabolites biosynthesis, transport, and catabolism].	45.775	6.64e-76	235
1_1441	gnl|CDD|225852	COG3315, COG3315, O-Methyltransferase involved in polyketide biosynthesis [Secondary metabolites biosynthesis, transport, and catabolism].	46.207	1.57e-94	283
1_1442	gnl|CDD|225852	COG3315, COG3315, O-Methyltransferase involved in polyketide biosynthesis [Secondary metabolites biosynthesis, transport, and catabolism].	49.658	2.2e-92	277
1_1443	gnl|CDD|223279	COG0201, SecY, Preprotein translocase subunit SecY [Intracellular trafficking and secretion].	45.414	0	573
1_1444	gnl|CDD|223637	COG0563, Adk, Adenylate kinase and related kinases [Nucleotide transport and metabolism].	50	4.79e-78	231
1_1445	gnl|CDD|223103	COG0024, Map, Methionine aminopeptidase [Translation, ribosomal structure and biogenesis].	49.091	1.94e-89	267
1_1446	gnl|CDD|224511	COG1595, RpoE, DNA-directed RNA polymerase specialized sigma subunit, sigma24 homolog [Transcription].	32.787	1.21e-47	154
1_1447	gnl|CDD|227949	COG5662, COG5662, Predicted transmembrane transcriptional regulator (anti-sigma factor) [Transcription].	33.333	2.95e-06	44.3
1_1448	gnl|CDD|225137	COG2227, UbiG, 2-polyprenyl-3-methyl-5-hydroxy-6-metoxy-1,4-benzoquinol methylase [Coenzyme metabolism].	33.645	8.92e-08	48.5
1_1449	gnl|CDD|223107	COG0028, IlvB, Thiamine pyrophosphate-requiring enzymes [acetolactate synthase, pyruvate dehydrogenase (cytochrome), glyoxylate carboligase, phosphonopyruvate decarboxylase] [Amino acid transport and metabolism / Coenzyme metabolism].	29.893	7.13e-78	256
1_1451	gnl|CDD|223409	COG0332, FabH, 3-oxoacyl-[acyl-carrier-protein].	25.786	5.28e-38	137
1_1452	gnl|CDD|223157	COG0079, HisC, Histidinol-phosphate/aromatic aminotransferase and cobyric acid decarboxylase [Amino acid transport and metabolism].	34.848	1.38e-81	253
1_1453	gnl|CDD|224759	COG1846, MarR, Transcriptional regulators [Transcription].	32.143	2.98e-12	58.2
1_1455	gnl|CDD|226951	COG4585, COG4585, Signal transduction histidine kinase [Signal transduction mechanisms].	38.057	2.4e-50	173
1_1456	gnl|CDD|225107	COG2197, CitB, Response regulator containing a CheY-like receiver domain and an HTH DNA-binding domain [Signal transduction mechanisms / Transcription].	42.654	4.5e-72	219
1_1457	gnl|CDD|223710	COG0637, COG0637, Predicted phosphatase/phosphohexomutase [General function prediction only].	22.059	4.27e-17	75.1
1_1460	gnl|CDD|224995	COG2084, MmsB, 3-hydroxyisobutyrate dehydrogenase and related beta-hydroxyacid dehydrogenases [Lipid metabolism].	46.075	5e-109	319
1_1461	gnl|CDD|224871	COG1960, CaiA, Acyl-CoA dehydrogenases [Lipid metabolism].	45.026	5.63e-129	378
1_1462	gnl|CDD|223944	COG1012, PutA, NAD-dependent aldehyde dehydrogenases [Energy production and conversion].	41.478	2.48e-163	473
1_1463	gnl|CDD|225758	COG3217, COG3217, Uncharacterized Fe-S protein [General function prediction only].	25.17	1.07e-25	100
1_1464	gnl|CDD|223727	COG0654, UbiH, 2-polyprenyl-6-methoxyphenol hydroxylase and related FAD-dependent oxidoreductases [Coenzyme metabolism / Energy production and conversion].	30	1.32e-71	233
1_1465	gnl|CDD|224228	COG1309, AcrR, Transcriptional regulator [Transcription].	21.081	4.42e-17	73.9
1_1466	gnl|CDD|224427	COG1510, COG1510, Predicted transcriptional regulators [Transcription].	23.81	1.21e-10	53.9
1_1467	gnl|CDD|224054	COG1131, CcmA, ABC-type multidrug transport system, ATPase component [Defense mechanisms].	40.206	1.9e-96	287
1_1469	gnl|CDD|223912	COG0842, COG0842, ABC-type multidrug transport system, permease component [Defense mechanisms].	18.782	9.26e-09	52
1_1470	gnl|CDD|224759	COG1846, MarR, Transcriptional regulators [Transcription].	30.137	4.75e-11	53.9
1_1471	gnl|CDD|223755	COG0683, LivK, ABC-type branched-chain amino acid transport systems, periplasmic component [Amino acid transport and metabolism].	27.528	4.1e-49	169
1_1473	gnl|CDD|223465	COG0388, COG0388, Predicted amidohydrolase [General function prediction only].	31.939	3.82e-43	150
1_1474	gnl|CDD|223616	COG0542, clpA, ATP-binding subunits of Clp protease and DnaK/DnaJ chaperones [Posttranslational modification, protein turnover, chaperones].	39.863	1.16e-78	256
1_1475	gnl|CDD|227339	COG5006, rhtA, Threonine/homoserine efflux transporter [Amino acid transport and metabolism].	37.551	3.91e-40	141
1_1476	gnl|CDD|224228	COG1309, AcrR, Transcriptional regulator [Transcription].	19.289	1.75e-16	72
1_1477	gnl|CDD|225732	COG3191, DmpA, L-aminopeptidase/D-esterase [Amino acid transport and metabolism / Secondary metabolites biosynthesis, transport, and catabolism].	37.673	3.62e-105	315
1_1479	gnl|CDD|224810	COG1898, RfbC, dTDP-4-dehydrorhamnose 3,5-epimerase and related enzymes [Cell envelope biogenesis, outer membrane].	42.442	8.83e-69	208
1_1480	gnl|CDD|224013	COG1088, RfbB, dTDP-D-glucose 4,6-dehydratase [Cell envelope biogenesis, outer membrane].	54.252	0	519
1_1481	gnl|CDD|225052	COG2141, COG2141, Coenzyme F420-dependent N5,N10-methylene tetrahydromethanopterin reductase and related flavin-dependent oxidoreductases [Energy production and conversion].	19.745	3.45e-22	91.7
1_1482	gnl|CDD|225052	COG2141, COG2141, Coenzyme F420-dependent N5,N10-methylene tetrahydromethanopterin reductase and related flavin-dependent oxidoreductases [Energy production and conversion].	19.808	2.64e-18	80.5
1_1483	gnl|CDD|223715	COG0642, BaeS, Signal transduction histidine kinase [Signal transduction mechanisms].	32	3.33e-35	132
1_1484	gnl|CDD|223566	COG0492, TrxB, Thioredoxin reductase [Posttranslational modification, protein turnover, chaperones].	36.637	1.03e-72	235
1_1485	gnl|CDD|223687	COG0614, FepB, ABC-type Fe3+-hydroxamate transport system, periplasmic component [Inorganic ion transport and metabolism].	19.257	6.71e-18	80.9
1_1486	gnl|CDD|223682	COG0609, FepD, ABC-type Fe3+-siderophore transport system, permease component [Inorganic ion transport and metabolism].	40.206	1.34e-42	150
1_1487	gnl|CDD|224045	COG1120, FepC, ABC-type cobalamin/Fe3+-siderophores transport systems, ATPase components [Inorganic ion transport and metabolism / Coenzyme metabolism].	42.798	8.71e-84	263
1_1489	gnl|CDD|227938	COG5651, COG5651, PPE-repeat proteins [Cell motility and secretion].	33.893	6.03e-30	120
1_1490	gnl|CDD|225177	COG2268, COG2268, Uncharacterized protein conserved in bacteria [Function unknown].	30.192	7.82e-56	195
1_1492	gnl|CDD|223438	COG0361, InfA, Translation initiation factor 1 (IF-1) [Translation, ribosomal structure and biogenesis].	72.603	2.82e-42	132
1_1493	gnl|CDD|223177	COG0099, RpsM, Ribosomal protein S13 [Translation, ribosomal structure and biogenesis].	62.81	2.38e-79	230
1_1494	gnl|CDD|223178	COG0100, RpsK, Ribosomal protein S11 [Translation, ribosomal structure and biogenesis].	72.881	2.43e-80	234
1_1495	gnl|CDD|223596	COG0522, RpsD, Ribosomal protein S4 and related proteins [Translation, ribosomal structure and biogenesis].	54.634	7.92e-97	281
1_1496	gnl|CDD|223280	COG0202, RpoA, DNA-directed RNA polymerase, alpha subunit/40 kD subunit [Transcription].	53.746	1.2e-142	408
1_1497	gnl|CDD|223281	COG0203, RplQ, Ribosomal protein L17 [Translation, ribosomal structure and biogenesis].	62.931	2.16e-71	212
1_1498	gnl|CDD|223179	COG0101, TruA, Pseudouridylate synthase [Translation, ribosomal structure and biogenesis].	41.241	2.12e-107	315
1_1499	gnl|CDD|223179	COG0101, TruA, Pseudouridylate synthase [Translation, ribosomal structure and biogenesis].	38.182	4.4e-08	51.2
1_1503	gnl|CDD|223769	COG0697, RhaT, Permeases of the drug/metabolite transporter (DMT) superfamily [Carbohydrate transport and metabolism / Amino acid transport and metabolism / General function prediction only].	24.028	6.51e-41	145
1_1504	gnl|CDD|227803	COG5516, COG5516, Conserved protein containing a Zn-ribbon-like motif, possibly RNA-binding [General function prediction only].	26.38	1.67e-17	74.7
1_1506	gnl|CDD|224322	COG1404, AprE, Subtilisin-like serine proteases [Posttranslational modification, protein turnover, chaperones].	32.899	1.87e-25	104
1_1508	gnl|CDD|224588	COG1674, FtsK, DNA segregation ATPase FtsK/SpoIIIE and related proteins [Cell division and chromosome partitioning].	28.968	4.65e-88	303
1_1510	gnl|CDD|227179	COG4842, COG4842, Uncharacterized protein conserved in bacteria [Function unknown].	25.275	2.18e-15	65.1
1_1511	gnl|CDD|227179	COG4842, COG4842, Uncharacterized protein conserved in bacteria [Function unknown].	34.653	4.04e-24	87.8
1_1512	gnl|CDD|223587	COG0513, SrmB, Superfamily II DNA and RNA helicases [DNA replication, recombination, and repair / Transcription / Translation, ribosomal structure and biogenesis].	45.014	1.2e-127	381
1_1513	gnl|CDD|225822	COG3284, AcoR, Transcriptional activator of acetoin/glycerol metabolism [Secondary metabolites biosynthesis, transport, and catabolism / Transcription].	32.919	2.58e-27	111
1_1514	gnl|CDD|223944	COG1012, PutA, NAD-dependent aldehyde dehydrogenases [Energy production and conversion].	44.444	0	533
1_1515	gnl|CDD|223605	COG0531, PotE, Amino acid transporters [Amino acid transport and metabolism].	26.98	2.98e-72	236
1_1516	gnl|CDD|226753	COG4303, EutB, Ethanolamine ammonia-lyase, large subunit [Amino acid transport and metabolism].	52.052	0	604
1_1517	gnl|CDD|226752	COG4302, EutC, Ethanolamine ammonia-lyase, small subunit [Amino acid transport and metabolism].	41.393	6.28e-53	174
1_1518	gnl|CDD|223634	COG0560, SerB, Phosphoserine phosphatase [Amino acid transport and metabolism].	23.529	1.27e-10	58.2
1_1520	gnl|CDD|223180	COG0102, RplM, Ribosomal protein L13 [Translation, ribosomal structure and biogenesis].	57.241	1.39e-69	207
1_1521	gnl|CDD|223181	COG0103, RpsI, Ribosomal protein S9 [Translation, ribosomal structure and biogenesis].	58.4	6.9e-58	177
1_1522	gnl|CDD|225382	COG2826, Tra8, Transposase and inactivated derivatives, IS30 family [DNA replication, recombination, and repair].	36.615	2.46e-99	298
1_1523	gnl|CDD|225511	COG2963, COG2963, Transposase and inactivated derivatives [DNA replication, recombination, and repair].	25.253	2.88e-09	48.1
1_1524	gnl|CDD|225361	COG2801, Tra5, Transposase and inactivated derivatives [DNA replication, recombination, and repair].	30.894	2.4e-33	122
1_1526	gnl|CDD|224034	COG1109, {ManB}, Phosphomannomutase [Carbohydrate transport and metabolism].	42.325	1.02e-112	341
1_1529	gnl|CDD|226985	COG4638, HcaE, Phenylpropionate dioxygenase and related ring-hydroxylating dioxygenases, large terminal subunit [Inorganic ion transport and metabolism / General function prediction only].	19.837	7.76e-45	158
1_1530	gnl|CDD|224228	COG1309, AcrR, Transcriptional regulator [Transcription].	23.267	3.1e-23	91.7
1_1531	gnl|CDD|225052	COG2141, COG2141, Coenzyme F420-dependent N5,N10-methylene tetrahydromethanopterin reductase and related flavin-dependent oxidoreductases [Energy production and conversion].	26.198	4.63e-42	149
1_1532	gnl|CDD|223669	COG0596, MhpC, Predicted hydrolases or acyltransferases (alpha/beta hydrolase superfamily) [General function prediction only].	20.543	4.85e-15	70.9
1_1534	gnl|CDD|224228	COG1309, AcrR, Transcriptional regulator [Transcription].	29.944	4.27e-16	70.9
1_1536	gnl|CDD|224871	COG1960, CaiA, Acyl-CoA dehydrogenases [Lipid metabolism].	20.678	1.65e-09	55.8
1_1537	gnl|CDD|224041	COG1116, TauB, ABC-type nitrate/sulfonate/bicarbonate transport system, ATPase component [Inorganic ion transport and metabolism].	47.005	4.06e-83	249
1_1538	gnl|CDD|223787	COG0715, TauA, ABC-type nitrate/sulfonate/bicarbonate transport systems, periplasmic components [Inorganic ion transport and metabolism].	28	3.32e-36	134
1_1539	gnl|CDD|223673	COG0600, TauC, ABC-type nitrate/sulfonate/bicarbonate transport system, permease component [Inorganic ion transport and metabolism].	46.701	3.26e-73	225
1_1540	gnl|CDD|223944	COG1012, PutA, NAD-dependent aldehyde dehydrogenases [Energy production and conversion].	40.133	7.21e-160	462
1_1541	gnl|CDD|223949	COG1018, Hmp, Flavodoxin reductases (ferredoxin-NADPH reductases) family 1 [Energy production and conversion].	31.298	1.43e-55	182
1_1542	gnl|CDD|224982	COG2071, COG2071, Predicted glutamine amidotransferases [General function prediction only].	43.448	1.71e-30	113
1_1543	gnl|CDD|224982	COG2071, COG2071, Predicted glutamine amidotransferases [General function prediction only].	32.618	2.29e-60	191
1_1544	gnl|CDD|223904	COG0834, HisJ, ABC-type amino acid transport/signal transduction systems, periplasmic component/domain [Amino acid transport and metabolism / Signal transduction mechanisms].	25.316	5.25e-25	98.2
1_1545	gnl|CDD|223252	COG0174, GlnA, Glutamine synthetase [Amino acid transport and metabolism].	31.155	1.16e-104	320
1_1546	gnl|CDD|225035	COG2124, CypX, Cytochrome P450 [Secondary metabolites biosynthesis, transport, and catabolism].	32.337	2.7e-72	233
1_1547	gnl|CDD|223605	COG0531, PotE, Amino acid transporters [Amino acid transport and metabolism].	25.214	1.12e-66	222
1_1548	gnl|CDD|225097	COG2186, FadR, Transcriptional regulators [Transcription].	27.615	1.99e-26	102
1_1550	gnl|CDD|223238	COG0160, GabT, 4-aminobutyrate aminotransferase and related aminotransferases [Amino acid transport and metabolism].	46.517	0	521
1_1551	gnl|CDD|224871	COG1960, CaiA, Acyl-CoA dehydrogenases [Lipid metabolism].	36.48	2.92e-104	315
1_1552	gnl|CDD|223944	COG1012, PutA, NAD-dependent aldehyde dehydrogenases [Energy production and conversion].	45.073	9.22e-137	404
1_1553	gnl|CDD|224717	COG1804, CaiB, Predicted acyl-CoA transferases/carnitine dehydratase [Energy production and conversion].	48.248	1.54e-157	450
1_1554	gnl|CDD|223959	COG1028, FabG, Dehydrogenases with different specificities (related to short-chain alcohol dehydrogenases) [Secondary metabolites biosynthesis, transport, and catabolism / General function prediction only].	31.064	2.25e-38	134
1_1556	gnl|CDD|223526	COG0449, GlmS, Glucosamine 6-phosphate synthetase, contains amidotransferase and phosphosugar isomerase domains [Cell envelope biogenesis, outer membrane].	53.355	0	832
1_1557	gnl|CDD|223669	COG0596, MhpC, Predicted hydrolases or acyltransferases (alpha/beta hydrolase superfamily) [General function prediction only].	23.105	1.24e-20	86.7
1_1558	gnl|CDD|226105	COG3576, COG3576, Predicted flavin-nucleotide-binding protein structurally related to pyridoxine 5'-phosphate oxidase [General function prediction only].	31.206	3.32e-22	88.2
1_1559	gnl|CDD|223949	COG1018, Hmp, Flavodoxin reductases (ferredoxin-NADPH reductases) family 1 [Energy production and conversion].	33.969	1.1e-56	185
1_1560	gnl|CDD|224228	COG1309, AcrR, Transcriptional regulator [Transcription].	19.54	4.18e-10	54.3
1_1562	gnl|CDD|224089	COG1167, ARO8, Transcriptional regulators containing a DNA-binding HTH domain and an aminotransferase domain (MocR family) and their eukaryotic orthologs [Transcription / Amino acid transport and metabolism].	40.401	9.04e-86	271
1_1563	gnl|CDD|223141	COG0063, COG0063, Predicted sugar kinase [Carbohydrate transport and metabolism].	38.136	6.39e-61	201
1_1564	gnl|CDD|223154	COG0076, GadB, Glutamate decarboxylase and related PLP-dependent proteins [Amino acid transport and metabolism].	35.776	2.85e-149	435
1_1565	gnl|CDD|223858	COG0787, Alr, Alanine racemase [Cell envelope biogenesis, outer membrane].	41.979	4.19e-128	374
1_1566	gnl|CDD|223669	COG0596, MhpC, Predicted hydrolases or acyltransferases (alpha/beta hydrolase superfamily) [General function prediction only].	30.375	5.96e-37	134
1_1567	gnl|CDD|223873	COG0802, COG0802, Predicted ATPase or kinase [General function prediction only].	41.732	3.04e-28	102
1_1568	gnl|CDD|224135	COG1214, COG1214, Inactive homolog of metal-dependent proteases, putative molecular chaperone [Posttranslational modification, protein turnover, chaperones].	36.036	1.29e-58	184
1_1569	gnl|CDD|223532	COG0456, RimI, Acetyltransferases [General function prediction only].	31.126	3.41e-31	110
1_1570	gnl|CDD|223607	COG0533, QRI7, Metal-dependent proteases with possible chaperone activity [Posttranslational modification, protein turnover, chaperones].	51.156	1.12e-136	394
1_1573	gnl|CDD|223312	COG0234, GroS, Co-chaperonin GroES (HSP10) [Posttranslational modification, protein turnover, chaperones].	61.856	1.42e-54	166
1_1574	gnl|CDD|223535	COG0459, GroL, Chaperonin GroEL (HSP60 family) [Posttranslational modification, protein turnover, chaperones].	46.055	1.73e-175	507
1_1578	gnl|CDD|224437	COG1520, COG1520, FOG: WD40-like repeat [Function unknown].	21.053	7.83e-08	51.2
1_1579	gnl|CDD|223354	COG0277, GlcD, FAD/FMN-containing dehydrogenases [Energy production and conversion].	25.728	1.62e-31	123
1_1580	gnl|CDD|223991	COG1063, Tdh, Threonine dehydrogenase and related Zn-dependent dehydrogenases [Amino acid transport and metabolism / General function prediction only].	34.734	6.82e-80	248
1_1581	gnl|CDD|223955	COG1024, CaiD, Enoyl-CoA hydratase/carnithine racemase [Lipid metabolism].	34.241	6.66e-74	227
1_1582	gnl|CDD|223677	COG0604, Qor, NADPH:quinone reductase and related Zn-dependent oxidoreductases [Energy production and conversion / General function prediction only].	38.671	5.14e-90	273
1_1584	gnl|CDD|224679	COG1765, COG1765, Predicted redox protein, regulator of disulfide bond formation [Posttranslational modification, protein turnover, chaperones].	32.374	6.83e-33	113
1_1585	gnl|CDD|224511	COG1595, RpoE, DNA-directed RNA polymerase specialized sigma subunit, sigma24 homolog [Transcription].	30.137	1.31e-28	107
1_1589	gnl|CDD|224511	COG1595, RpoE, DNA-directed RNA polymerase specialized sigma subunit, sigma24 homolog [Transcription].	34.054	1.38e-31	112
1_1592	gnl|CDD|223590	COG0516, GuaB, IMP dehydrogenase/GMP reductase [Nucleotide transport and metabolism].	27.66	1.17e-36	132
1_1593	gnl|CDD|223590	COG0516, GuaB, IMP dehydrogenase/GMP reductase [Nucleotide transport and metabolism].	13.942	3.07e-21	87.4
1_1594	gnl|CDD|225186	COG2303, BetA, Choline dehydrogenase and related flavoproteins [Amino acid transport and metabolism].	20.36	5.51e-84	273
1_1595	gnl|CDD|223776	COG0704, PhoU, Phosphate uptake regulator [Inorganic ion transport and metabolism].	35.484	2.77e-44	148
1_1596	gnl|CDD|224228	COG1309, AcrR, Transcriptional regulator [Transcription].	37.903	7.93e-21	84.7
1_1598	gnl|CDD|224428	COG1511, COG1511, Predicted membrane protein [Function unknown].	24.945	1.35e-56	203
1_1599	gnl|CDD|225086	COG2175, TauD, Probable taurine catabolism dioxygenase [Secondary metabolites biosynthesis, transport, and catabolism].	47.35	1.92e-99	295
1_1600	gnl|CDD|224228	COG1309, AcrR, Transcriptional regulator [Transcription].	23.899	2.8e-14	65.5
1_1601	gnl|CDD|223824	COG0753, KatE, Catalase [Inorganic ion transport and metabolism].	52.532	0	670
1_1602	gnl|CDD|224471	COG1554, ATH1, Trehalose and maltose hydrolases (possible phosphorylases) [Carbohydrate transport and metabolism].	38.333	0	850
1_1603	gnl|CDD|223710	COG0637, COG0637, Predicted phosphatase/phosphohexomutase [General function prediction only].	30.165	2.23e-47	157
1_1604	gnl|CDD|223593	COG0519, GuaA, GMP synthase, PP-ATPase domain/subunit [Nucleotide transport and metabolism].	65.015	0	592
1_1608	gnl|CDD|227270	COG4934, COG4934, Predicted protease [Posttranslational modification, protein turnover, chaperones].	28.139	6.32e-38	147
1_1612	gnl|CDD|223466	COG0389, DinP, Nucleotidyltransferase/DNA polymerase involved in DNA repair [DNA replication, recombination, and repair].	20.43	2.7e-14	71.6
1_1613	gnl|CDD|224868	COG1957, URH1, Inosine-uridine nucleoside N-ribohydrolase [Nucleotide transport and metabolism].	41.642	7.83e-118	344
1_1614	gnl|CDD|224987	COG2076, EmrE, Membrane transporters of cations and cationic drugs [Inorganic ion transport and metabolism].	38.043	5.73e-25	90.9
1_1615	gnl|CDD|225857	COG3320, COG3320, Putative dehydrogenase domain of multifunctional non-ribosomal peptide synthetases and related enzymes [Secondary metabolites biosynthesis, transport, and catabolism].	31.25	3.39e-68	228
1_1616	gnl|CDD|224941	COG2030, MaoC, Acyl dehydratase [Lipid metabolism].	29.577	5.88e-29	107
1_1617	gnl|CDD|223662	COG0589, UspA, Universal stress protein UspA and related nucleotide-binding proteins [Signal transduction mechanisms].	27.143	1.35e-12	62
1_1618	gnl|CDD|223605	COG0531, PotE, Amino acid transporters [Amino acid transport and metabolism].	24.026	8.53e-57	196
1_1621	gnl|CDD|223660	COG0587, DnaE, DNA polymerase III, alpha subunit [DNA replication, recombination, and repair].	38.945	0	1107
1_1623	gnl|CDD|225097	COG2186, FadR, Transcriptional regulators [Transcription].	35.349	7.74e-54	173
1_1624	gnl|CDD|225136	COG2226, UbiE, Methylase involved in ubiquinone/menaquinone biosynthesis [Coenzyme metabolism].	28.395	2.78e-10	53.9
1_1626	gnl|CDD|223669	COG0596, MhpC, Predicted hydrolases or acyltransferases (alpha/beta hydrolase superfamily) [General function prediction only].	22.615	5.47e-20	84.3
1_1627	gnl|CDD|223727	COG0654, UbiH, 2-polyprenyl-6-methoxyphenol hydroxylase and related FAD-dependent oxidoreductases [Coenzyme metabolism / Energy production and conversion].	25.141	1.23e-44	158
1_1628	gnl|CDD|225181	COG2272, PnbA, Carboxylesterase type B [Lipid metabolism].	30.803	7.98e-78	250
1_1629	gnl|CDD|224228	COG1309, AcrR, Transcriptional regulator [Transcription].	22.378	1.37e-12	60.5
1_1630	gnl|CDD|225243	COG2368, COG2368, Aromatic ring hydroxylase [Secondary metabolites biosynthesis, transport, and catabolism].	35.282	1.12e-107	330
1_1631	gnl|CDD|223121	COG0043, UbiD, 3-polyprenyl-4-hydroxybenzoate decarboxylase and related decarboxylases [Coenzyme metabolism].	32.869	4.73e-90	285
1_1633	gnl|CDD|223241	COG0163, UbiX, 3-polyprenyl-4-hydroxybenzoate decarboxylase [Coenzyme metabolism].	61.579	1.22e-111	319
1_1634	gnl|CDD|223656	COG0583, LysR, Transcriptional regulator [Transcription].	37.329	1.33e-71	224
1_1636	gnl|CDD|223959	COG1028, FabG, Dehydrogenases with different specificities (related to short-chain alcohol dehydrogenases) [Secondary metabolites biosynthesis, transport, and catabolism / General function prediction only].	32.78	3.25e-36	129
1_1638	gnl|CDD|227804	COG5517, COG5517, Small subunit of phenylpropionate dioxygenase [Secondary metabolites biosynthesis, transport, and catabolism].	34.532	2.23e-25	95.5
1_1639	gnl|CDD|226985	COG4638, HcaE, Phenylpropionate dioxygenase and related ring-hydroxylating dioxygenases, large terminal subunit [Inorganic ion transport and metabolism / General function prediction only].	25.978	2.24e-48	169
1_1640	gnl|CDD|226418	COG3903, COG3903, Predicted ATPase [General function prediction only].	42.543	9.87e-86	278
1_1641	gnl|CDD|223465	COG0388, COG0388, Predicted amidohydrolase [General function prediction only].	33.7	2.61e-46	156
1_1642	gnl|CDD|224814	COG1902, NemA, NADH:flavin oxidoreductases, Old Yellow Enzyme family [Energy production and conversion].	34.795	1.19e-80	252
1_1644	gnl|CDD|224332	COG1414, IclR, Transcriptional regulator [Transcription].	37.778	2.04e-63	200
1_1645	gnl|CDD|226480	COG3971, COG3971, 2-keto-4-pentenoate hydratase [Secondary metabolites biosynthesis, transport, and catabolism].	32.812	3.38e-24	96.3
1_1646	gnl|CDD|223669	COG0596, MhpC, Predicted hydrolases or acyltransferases (alpha/beta hydrolase superfamily) [General function prediction only].	28.421	3.49e-29	110
1_1647	gnl|CDD|224950	COG2039, Pcp, Pyrrolidone-carboxylate peptidase (N-terminal pyroglutamyl peptidase) [Posttranslational modification, protein turnover, chaperones].	46.512	4.66e-69	211
1_1648	gnl|CDD|223669	COG0596, MhpC, Predicted hydrolases or acyltransferases (alpha/beta hydrolase superfamily) [General function prediction only].	28.472	9.52e-38	134
1_1649	gnl|CDD|225312	COG2514, COG2514, Predicted ring-cleavage extradiol dioxygenase [General function prediction only].	22.368	4.32e-12	62
1_1650	gnl|CDD|223523	COG0446, HcaD, Uncharacterized NAD(FAD)-dependent dehydrogenases [General function prediction only].	31.759	1.64e-57	194
1_1651	gnl|CDD|225057	COG2146, {NirD}, Ferredoxin subunits of nitrite reductase and ring-hydroxylating dioxygenases [Inorganic ion transport and metabolism / General function prediction only].	36.364	1.52e-23	87
1_1652	gnl|CDD|226985	COG4638, HcaE, Phenylpropionate dioxygenase and related ring-hydroxylating dioxygenases, large terminal subunit [Inorganic ion transport and metabolism / General function prediction only].	24.074	1.76e-53	183
1_1653	gnl|CDD|227804	COG5517, COG5517, Small subunit of phenylpropionate dioxygenase [Secondary metabolites biosynthesis, transport, and catabolism].	37.059	2.56e-38	129
1_1654	gnl|CDD|224871	COG1960, CaiA, Acyl-CoA dehydrogenases [Lipid metabolism].	23.587	4.75e-39	143
1_1656	gnl|CDD|223508	COG0431, COG0431, Predicted flavoprotein [General function prediction only].	30.233	4.26e-24	93.2
1_1658	gnl|CDD|226480	COG3971, COG3971, 2-keto-4-pentenoate hydratase [Secondary metabolites biosynthesis, transport, and catabolism].	49.802	1.82e-92	275
1_1659	gnl|CDD|226935	COG4569, MhpF, Acetaldehyde dehydrogenase (acetylating) [Secondary metabolites biosynthesis, transport, and catabolism].	57.77	5.61e-147	417
1_1660	gnl|CDD|223197	COG0119, LeuA, Isopropylmalate/homocitrate/citramalate synthases [Amino acid transport and metabolism].	26.074	3.76e-68	220
1_1661	gnl|CDD|226480	COG3971, COG3971, 2-keto-4-pentenoate hydratase [Secondary metabolites biosynthesis, transport, and catabolism].	43.254	3.99e-67	210
1_1662	gnl|CDD|223232	COG0154, GatA, Asp-tRNAAsn/Glu-tRNAGln amidotransferase A subunit and related amidases [Translation, ribosomal structure and biogenesis].	38.028	6.78e-101	312
1_1663	gnl|CDD|223354	COG0277, GlcD, FAD/FMN-containing dehydrogenases [Energy production and conversion].	18.765	1.24e-17	82.4
1_1665	gnl|CDD|223656	COG0583, LysR, Transcriptional regulator [Transcription].	36.333	5.19e-54	178
1_1668	gnl|CDD|223849	COG0778, NfnB, Nitroreductase [Energy production and conversion].	25.116	1.98e-25	97.8
1_1669	gnl|CDD|223297	COG0219, CspR, Predicted rRNA methylase (SpoU class) [Translation, ribosomal structure and biogenesis].	51.613	1.14e-72	218
1_1670	gnl|CDD|223715	COG0642, BaeS, Signal transduction histidine kinase [Signal transduction mechanisms].	24.149	1.17e-17	82.8
1_1671	gnl|CDD|224929	COG2018, COG2018, Uncharacterized distant relative of homeotic protein bithoraxoid [General function prediction only].	31.897	3.76e-28	100
1_1673	gnl|CDD|225138	COG2229, COG2229, Predicted GTPase [General function prediction only].	44.318	6.62e-59	184
1_1674	gnl|CDD|224276	COG1357, COG1357, Pentapeptide repeats containing protein [Function unknown].	29.31	1.23e-27	103
1_1675	gnl|CDD|224054	COG1131, CcmA, ABC-type multidrug transport system, ATPase component [Defense mechanisms].	38.583	2.72e-65	219
1_1676	gnl|CDD|224437	COG1520, COG1520, FOG: WD40-like repeat [Function unknown].	23.171	2.62e-12	65.9
1_1677	gnl|CDD|226237	COG3714, COG3714, Predicted membrane protein [Function unknown].	24.516	4.06e-07	47
1_1678	gnl|CDD|224814	COG1902, NemA, NADH:flavin oxidoreductases, Old Yellow Enzyme family [Energy production and conversion].	35.065	2.5e-98	299
1_1679	gnl|CDD|223268	COG0190, FolD, 5,10-methylene-tetrahydrofolate dehydrogenase/Methenyl tetrahydrofolate cyclohydrolase [Coenzyme metabolism].	51.971	1.78e-137	391
1_1681	gnl|CDD|223109	COG0030, KsgA, Dimethyladenosine transferase (rRNA methylation) [Translation, ribosomal structure and biogenesis].	32.389	2.68e-47	157
1_1682	gnl|CDD|226648	COG4185, COG4185, Uncharacterized protein conserved in bacteria [Function unknown].	32.836	7.03e-30	108
1_1683	gnl|CDD|225072	COG2161, StbD, Antitoxin of toxin-antitoxin stability system [Cell division and chromosome partitioning].	32.609	3.45e-06	39.3
1_1684	gnl|CDD|224228	COG1309, AcrR, Transcriptional regulator [Transcription].	21.547	4.31e-09	51.6
1_1685	gnl|CDD|223727	COG0654, UbiH, 2-polyprenyl-6-methoxyphenol hydroxylase and related FAD-dependent oxidoreductases [Coenzyme metabolism / Energy production and conversion].	29.412	1.37e-43	157
1_1687	gnl|CDD|224647	COG1733, COG1733, Predicted transcriptional regulators [Transcription].	46.364	2.46e-40	133
1_1688	gnl|CDD|225136	COG2226, UbiE, Methylase involved in ubiquinone/menaquinone biosynthesis [Coenzyme metabolism].	33.036	4.6e-23	92.4
1_1689	gnl|CDD|224932	COG2021, MET2, Homoserine acetyltransferase [Amino acid transport and metabolism].	53.463	1.05e-161	460
1_1690	gnl|CDD|225428	COG2873, MET17, O-acetylhomoserine sulfhydrylase [Amino acid transport and metabolism].	69.647	0	721
1_1691	gnl|CDD|225394	COG2838, Icd, Monomeric isocitrate dehydrogenase [Energy production and conversion].	76.107	0	1381
1_1692	gnl|CDD|223669	COG0596, MhpC, Predicted hydrolases or acyltransferases (alpha/beta hydrolase superfamily) [General function prediction only].	27.547	5.78e-31	115
1_1693	gnl|CDD|223780	COG0708, XthA, Exonuclease III [DNA replication, recombination, and repair].	39.098	8.41e-88	263
1_1695	gnl|CDD|224759	COG1846, MarR, Transcriptional regulators [Transcription].	37.273	4.19e-24	89.7
1_1696	gnl|CDD|223258	COG0180, TrpS, Tryptophanyl-tRNA synthetase [Translation, ribosomal structure and biogenesis].	50.633	1.1e-141	405
1_1697	gnl|CDD|224214	COG1295, Rbn, Ribonuclease BN family enzyme [Replication, recombination, and repair].	30	1.69e-64	207
1_1698	gnl|CDD|224987	COG2076, EmrE, Membrane transporters of cations and cationic drugs [Inorganic ion transport and metabolism].	39.048	1.54e-33	112
1_1700	gnl|CDD|224732	COG1819, COG1819, Glycosyl transferases, related to UDP-glucuronosyltransferase [Carbohydrate transport and metabolism / Signal transduction mechanisms].	23.349	7.09e-33	125
1_1701	gnl|CDD|224228	COG1309, AcrR, Transcriptional regulator [Transcription].	22.68	1.29e-18	78.6
1_1703	gnl|CDD|224600	COG1686, DacC, D-alanyl-D-alanine carboxypeptidase [Cell envelope biogenesis, outer membrane].	34.783	1.43e-81	256
1_1705	gnl|CDD|225117	COG2207, AraC, AraC-type DNA-binding domain-containing proteins [Transcription].	33.333	8.62e-22	87.4
1_1706	gnl|CDD|224759	COG1846, MarR, Transcriptional regulators [Transcription].	29.921	4.41e-14	63.2
1_1707	gnl|CDD|225921	COG3386, COG3386, Gluconolactonase [Carbohydrate transport and metabolism].	32.365	1.97e-31	119
1_1708	gnl|CDD|223239	COG0161, BioA, Adenosylmethionine-8-amino-7-oxononanoate aminotransferase [Coenzyme metabolism].	44.15	5.69e-165	474
1_1709	gnl|CDD|224439	COG1522, Lrp, Transcriptional regulators [Transcription].	34.965	8.64e-33	114
1_1710	gnl|CDD|223944	COG1012, PutA, NAD-dependent aldehyde dehydrogenases [Energy production and conversion].	48.085	4.85e-170	490
1_1711	gnl|CDD|223737	COG0665, DadA, Glycine/D-amino acid oxidases (deaminating) [Amino acid transport and metabolism].	23.037	1.43e-28	112
1_1712	gnl|CDD|224314	COG1396, HipB, Predicted transcriptional regulators [Transcription].	32.895	5.63e-13	60.5
1_1713	gnl|CDD|223759	COG0687, PotD, Spermidine/putrescine-binding periplasmic protein [Amino acid transport and metabolism].	26.562	7.14e-60	197
1_1714	gnl|CDD|224097	COG1176, PotB, ABC-type spermidine/putrescine transport system, permease component I [Amino acid transport and metabolism].	45.794	4.35e-92	276
1_1715	gnl|CDD|224098	COG1177, PotC, ABC-type spermidine/putrescine transport system, permease component II [Amino acid transport and metabolism].	43.939	2.32e-87	262
1_1716	gnl|CDD|226361	COG3842, PotA, ABC-type spermidine/putrescine transport systems, ATPase components [Amino acid transport and metabolism].	49.719	2.35e-158	450
1_1717	gnl|CDD|223737	COG0665, DadA, Glycine/D-amino acid oxidases (deaminating) [Amino acid transport and metabolism].	23.632	1.26e-53	184
1_1718	gnl|CDD|225981	COG3450, COG3450, Predicted enzyme of the cupin superfamily [General function prediction only].	32.759	1.25e-28	100
1_1719	gnl|CDD|224511	COG1595, RpoE, DNA-directed RNA polymerase specialized sigma subunit, sigma24 homolog [Transcription].	34.058	2.17e-34	123
1_1722	gnl|CDD|225039	COG2128, COG2128, Uncharacterized conserved protein [Function unknown].	31.25	5.78e-27	100
1_1723	gnl|CDD|223555	COG0479, FrdB, Succinate dehydrogenase/fumarate reductase, Fe-S protein subunit [Energy production and conversion].	49.789	1.74e-111	322
1_1724	gnl|CDD|223981	COG1053, SdhA, Succinate dehydrogenase/fumarate reductase, flavoprotein subunit [Energy production and conversion].	52.26	0	645
1_1725	gnl|CDD|225053	COG2142, SdhD, Succinate dehydrogenase, hydrophobic anchor subunit [Energy production and conversion].	36.449	2.24e-29	103
1_1726	gnl|CDD|224920	COG2009, SdhC, Succinate dehydrogenase/fumarate reductase, cytochrome b subunit [Energy production and conversion].	36	2.02e-27	99
1_1727	gnl|CDD|223372	COG0295, Cdd, Cytidine deaminase [Nucleotide transport and metabolism].	46.617	2.9e-55	170
1_1728	gnl|CDD|223291	COG0213, DeoA, Thymidine phosphorylase [Nucleotide transport and metabolism].	49.095	1.87e-178	507
1_1729	gnl|CDD|224729	COG1816, Add, Adenosine deaminase [Nucleotide transport and metabolism].	38.997	1.45e-128	374
1_1730	gnl|CDD|223669	COG0596, MhpC, Predicted hydrolases or acyltransferases (alpha/beta hydrolase superfamily) [General function prediction only].	23.95	5.86e-12	62
1_1732	gnl|CDD|223862	COG0791, Spr, Cell wall-associated hydrolases (invasion-associated proteins) [Cell envelope biogenesis, outer membrane].	38.614	4.9e-24	95.9
1_1734	gnl|CDD|225382	COG2826, Tra8, Transposase and inactivated derivatives, IS30 family [DNA replication, recombination, and repair].	36.923	1.68e-99	300
1_1735	gnl|CDD|223959	COG1028, FabG, Dehydrogenases with different specificities (related to short-chain alcohol dehydrogenases) [Secondary metabolites biosynthesis, transport, and catabolism / General function prediction only].	39.6	1.51e-69	215
1_1736	gnl|CDD|224511	COG1595, RpoE, DNA-directed RNA polymerase specialized sigma subunit, sigma24 homolog [Transcription].	30.303	3.56e-34	119
1_1737	gnl|CDD|223113	COG0035, Upp, Uracil phosphoribosyltransferase [Nucleotide transport and metabolism].	51.675	3.23e-101	293
1_1739	gnl|CDD|224034	COG1109, {ManB}, Phosphomannomutase [Carbohydrate transport and metabolism].	29.045	9.75e-81	261
1_1740	gnl|CDD|223727	COG0654, UbiH, 2-polyprenyl-6-methoxyphenol hydroxylase and related FAD-dependent oxidoreductases [Coenzyme metabolism / Energy production and conversion].	32.642	2.77e-89	275
1_1742	gnl|CDD|223084	COG0005, Pnp, Purine nucleoside phosphorylase [Nucleotide transport and metabolism].	40.52	1.55e-85	257
1_1743	gnl|CDD|224390	COG1473, AbgB, Metal-dependent amidase/aminoacylase/carboxypeptidase [General function prediction only].	30.978	1.73e-66	216
1_1744	gnl|CDD|224390	COG1473, AbgB, Metal-dependent amidase/aminoacylase/carboxypeptidase [General function prediction only].	43.236	3.1e-130	381
1_1748	gnl|CDD|224169	COG1249, Lpd, Pyruvate/2-oxoglutarate dehydrogenase complex, dihydrolipoamide dehydrogenase (E3) component, and related enzymes [Energy production and conversion].	36.876	2.26e-147	430
1_1750	gnl|CDD|223651	COG0578, GlpA, Glycerol-3-phosphate dehydrogenase [Energy production and conversion].	44.156	0	533
1_1751	gnl|CDD|223638	COG0564, RluA, Pseudouridylate synthases, 23S RNA-specific [Translation, ribosomal structure and biogenesis].	31.727	1.22e-60	194
1_1752	gnl|CDD|223959	COG1028, FabG, Dehydrogenases with different specificities (related to short-chain alcohol dehydrogenases) [Secondary metabolites biosynthesis, transport, and catabolism / General function prediction only].	39.316	1.79e-56	182
1_1754	gnl|CDD|223955	COG1024, CaiD, Enoyl-CoA hydratase/carnithine racemase [Lipid metabolism].	41.88	4.25e-60	191
1_1755	gnl|CDD|224228	COG1309, AcrR, Transcriptional regulator [Transcription].	19.643	2.49e-12	60.8
1_1756	gnl|CDD|223949	COG1018, Hmp, Flavodoxin reductases (ferredoxin-NADPH reductases) family 1 [Energy production and conversion].	33.21	2.5e-57	187
1_1757	gnl|CDD|225779	COG3239, DesA, Fatty acid desaturase [Lipid metabolism].	22.09	1.13e-52	178
1_1758	gnl|CDD|224168	COG1247, COG1247, Sortase and related acyltransferases [Cell envelope biogenesis, outer membrane].	43.902	1.58e-54	171
1_1761	gnl|CDD|223344	COG0266, Nei, Formamidopyrimidine-DNA glycosylase [DNA replication, recombination, and repair].	34.05	3.76e-69	216
1_1762	gnl|CDD|223640	COG0566, SpoU, rRNA methylases [Translation, ribosomal structure and biogenesis].	31.915	9.11e-20	81.6
1_1763	gnl|CDD|224122	COG1201, Lhr, Lhr-like helicases [General function prediction only].	37.891	0	936
1_1764	gnl|CDD|224228	COG1309, AcrR, Transcriptional regulator [Transcription].	21.951	4.03e-23	91.3
1_1765	gnl|CDD|225035	COG2124, CypX, Cytochrome P450 [Secondary metabolites biosynthesis, transport, and catabolism].	26.957	1.84e-64	214
1_1767	gnl|CDD|223959	COG1028, FabG, Dehydrogenases with different specificities (related to short-chain alcohol dehydrogenases) [Secondary metabolites biosynthesis, transport, and catabolism / General function prediction only].	37.811	1.58e-41	143
1_1768	gnl|CDD|224327	COG1409, Icc, Predicted phosphohydrolases [General function prediction only].	26.368	9.87e-26	102
1_1769	gnl|CDD|226317	COG3794, PetE, Plastocyanin [Energy production and conversion].	38.095	7.96e-23	85.9
1_1770	gnl|CDD|224511	COG1595, RpoE, DNA-directed RNA polymerase specialized sigma subunit, sigma24 homolog [Transcription].	26.966	3.69e-33	116
1_1771	gnl|CDD|225057	COG2146, {NirD}, Ferredoxin subunits of nitrite reductase and ring-hydroxylating dioxygenases [Inorganic ion transport and metabolism / General function prediction only].	28.571	2.63e-14	64.7
1_1773	gnl|CDD|223944	COG1012, PutA, NAD-dependent aldehyde dehydrogenases [Energy production and conversion].	38.947	8.49e-154	449
1_1774	gnl|CDD|224439	COG1522, Lrp, Transcriptional regulators [Transcription].	37.589	2.08e-29	105
1_1775	gnl|CDD|223238	COG0160, GabT, 4-aminobutyrate aminotransferase and related aminotransferases [Amino acid transport and metabolism].	29.571	1.97e-116	350
1_1776	gnl|CDD|224701	COG1787, COG1787, Predicted endonuclease distantly related to archaeal Holliday junction resolvase and Mrr-like restriction enzymes [Defense mechanisms].	35.294	1.76e-15	68.9
1_1779	gnl|CDD|223728	COG0655, WrbA, Multimeric flavodoxin WrbA [General function prediction only].	23.762	2.22e-08	49.7
1_1781	gnl|CDD|225777	COG3237, COG3237, Uncharacterized protein conserved in bacteria [Function unknown].	51.724	7.07e-06	37.4
1_1786	gnl|CDD|223928	COG0859, RfaF, ADP-heptose:LPS heptosyltransferase [Cell envelope biogenesis, outer membrane].	29.254	2.99e-31	118
1_1787	gnl|CDD|223936	COG1004, Ugd, Predicted UDP-glucose 6-dehydrogenase [Cell envelope biogenesis, outer membrane].	43.51	2.7e-151	437
1_1788	gnl|CDD|227765	COG5478, COG5478, Predicted small integral membrane protein [Function unknown].	39.062	6.36e-11	53.1
1_1789	gnl|CDD|226099	COG3569, COG3569, Topoisomerase IB [DNA replication, recombination, and repair].	33.333	4.77e-48	166
1_1793	gnl|CDD|226353	COG3832, COG3832, Uncharacterized conserved protein [Function unknown].	21.154	1.37e-11	56.6
1_1794	gnl|CDD|223713	COG0640, ArsR, Predicted transcriptional regulators [Transcription].	47.297	1.35e-14	63.5
1_1800	gnl|CDD|225052	COG2141, COG2141, Coenzyme F420-dependent N5,N10-methylene tetrahydromethanopterin reductase and related flavin-dependent oxidoreductases [Energy production and conversion].	24.419	7.31e-30	114
1_1802	gnl|CDD|225083	COG2172, RsbW, Anti-sigma regulatory factor (Ser/Thr protein kinase) [Signal transduction mechanisms].	19.231	6.01e-06	40.8
1_1803	gnl|CDD|224112	COG1191, FliA, DNA-directed RNA polymerase specialized sigma subunit [Transcription].	40.807	3.37e-69	214
1_1804	gnl|CDD|224285	COG1366, SpoIIAA, Anti-anti-sigma regulatory factor (antagonist of anti-sigma factor) [Signal transduction mechanisms].	26.667	2.21e-14	63.5
1_1805	gnl|CDD|224979	COG2068, COG2068, Uncharacterized MobA-related protein [General function prediction only].	31.579	1.45e-13	63.2
1_1806	gnl|CDD|223117	COG0039, Mdh, Malate/lactate dehydrogenases [Energy production and conversion].	28.065	3.52e-46	159
1_1808	gnl|CDD|227111	COG4770, COG4770, Acetyl/propionyl-CoA carboxylase, alpha subunit [Lipid metabolism].	59.821	0	811
1_1810	gnl|CDD|225077	COG2166, sufE, Cysteine desulfurase SufE subunit [Posttranslational modification, protein turnover, chaperones].	40.58	2.15e-46	147
1_1811	gnl|CDD|225450	COG2897, SseA, Rhodanese-related sulfurtransferase [Inorganic ion transport and metabolism].	38.591	1.38e-114	333
1_1814	gnl|CDD|223669	COG0596, MhpC, Predicted hydrolases or acyltransferases (alpha/beta hydrolase superfamily) [General function prediction only].	27.437	1.99e-21	90.1
1_1815	gnl|CDD|223501	COG0424, Maf, Nucleotide-binding protein implicated in inhibition of septum formation [Cell division and chromosome partitioning].	40.686	4.08e-70	213
1_1817	gnl|CDD|227136	COG4799, COG4799, Acetyl-CoA carboxylase, carboxyltransferase component (subunits alpha and beta) [Lipid metabolism].	57.463	0	817
1_1818	gnl|CDD|226355	COG3835, CdaR, Sugar diacid utilization regulator [Transcription / Signal transduction mechanisms].	23.358	4.18e-06	45.4
1_1821	gnl|CDD|223395	COG0318, CaiC, Acyl-CoA synthetases (AMP-forming)/AMP-acid ligases II [Lipid metabolism / Secondary metabolites biosynthesis, transport, and catabolism].	27.706	1.79e-100	315
1_1822	gnl|CDD|223108	COG0029, NadB, Aspartate oxidase [Coenzyme metabolism].	27.011	4e-10	58.9
1_1823	gnl|CDD|226985	COG4638, HcaE, Phenylpropionate dioxygenase and related ring-hydroxylating dioxygenases, large terminal subunit [Inorganic ion transport and metabolism / General function prediction only].	19.658	6.3e-43	152
1_1824	gnl|CDD|223417	COG0340, BirA, Biotin-(acetyl-CoA carboxylase) ligase [Coenzyme metabolism].	36.066	2.57e-62	197
1_1826	gnl|CDD|225155	COG2246, COG2246, Predicted membrane protein [Function unknown].	31.298	2.34e-26	98.6
1_1827	gnl|CDD|223105	COG0026, PurK, Phosphoribosylaminoimidazole carboxylase (NCAIR synthetase) [Nucleotide transport and metabolism].	46.579	4.17e-154	441
1_1828	gnl|CDD|223119	COG0041, PurE, Phosphoribosylcarboxyaminoimidazole (NCAIR) mutase [Nucleotide transport and metabolism].	65.333	1.89e-83	244
1_1829	gnl|CDD|224228	COG1309, AcrR, Transcriptional regulator [Transcription].	28.962	3.08e-18	78.2
1_1830	gnl|CDD|224871	COG1960, CaiA, Acyl-CoA dehydrogenases [Lipid metabolism].	47.287	9.34e-148	426
1_1831	gnl|CDD|223395	COG0318, CaiC, Acyl-CoA synthetases (AMP-forming)/AMP-acid ligases II [Lipid metabolism / Secondary metabolites biosynthesis, transport, and catabolism].	27.136	7.12e-08	49.7
1_1832	gnl|CDD|224235	COG1316, LytR, Transcriptional regulator [Transcription].	27.451	7.85e-62	204
1_1833	gnl|CDD|224016	COG1091, RfbD, dTDP-4-dehydrorhamnose reductase [Cell envelope biogenesis, outer membrane].	45.035	6.21e-103	303
1_1834	gnl|CDD|224137	COG1216, COG1216, Predicted glycosyltransferases [General function prediction only].	35.448	1.31e-70	221
1_1835	gnl|CDD|224129	COG1208, GCD1, Nucleoside-diphosphate-sugar pyrophosphorylase involved in lipopolysaccharide biosynthesis/translation initiation factor 2B, gamma/epsilon subunits (eIF-2Bgamma/eIF-2Bepsilon) [Cell envelope biogenesis, outer membrane / Translation, ribosomal structure and biogenesis].	41.209	4.47e-116	342
1_1837	gnl|CDD|223568	COG0494, MutT, NTP pyrophosphohydrolases including oxidative damage repair enzymes [DNA replication, recombination, and repair / General function prediction only].	24.39	4.77e-10	52.8
1_1838	gnl|CDD|224395	COG1478, COG1478, GTP and metal dependent enzyme involved F420 coenzyme biosynthesis (catalyzes addition of two l-glutamates to F420 precursor) [Coenzyme transport and metabolism].	49.219	1.93e-88	271
1_1839	gnl|CDD|223468	COG0391, COG0391, Uncharacterized conserved protein [Function unknown].	29.448	1.24e-90	275
1_1843	gnl|CDD|224034	COG1109, {ManB}, Phosphomannomutase [Carbohydrate transport and metabolism].	37.748	1.71e-138	407
1_1845	gnl|CDD|224399	COG1482, ManA, Phosphomannose isomerase [Carbohydrate transport and metabolism].	26.972	3.64e-80	250
1_1846	gnl|CDD|223727	COG0654, UbiH, 2-polyprenyl-6-methoxyphenol hydroxylase and related FAD-dependent oxidoreductases [Coenzyme metabolism / Energy production and conversion].	19.858	2.62e-16	77.8
1_1848	gnl|CDD|225136	COG2226, UbiE, Methylase involved in ubiquinone/menaquinone biosynthesis [Coenzyme metabolism].	28.571	2.73e-23	93.6
1_1849	gnl|CDD|223605	COG0531, PotE, Amino acid transporters [Amino acid transport and metabolism].	32.99	1.26e-97	303
1_1850	gnl|CDD|225779	COG3239, DesA, Fatty acid desaturase [Lipid metabolism].	15.287	4.41e-10	57.8
1_1851	gnl|CDD|224687	COG1773, COG1773, Rubredoxin [Energy production and conversion].	51.786	4.28e-26	90.1
1_1852	gnl|CDD|224687	COG1773, COG1773, Rubredoxin [Energy production and conversion].	50.909	2.73e-29	98.6
1_1853	gnl|CDD|224228	COG1309, AcrR, Transcriptional regulator [Transcription].	20.968	7.22e-10	53.9
1_1854	gnl|CDD|223573	COG0499, SAM1, S-adenosylhomocysteine hydrolase [Coenzyme metabolism].	52.878	0	689
1_1858	gnl|CDD|223395	COG0318, CaiC, Acyl-CoA synthetases (AMP-forming)/AMP-acid ligases II [Lipid metabolism / Secondary metabolites biosynthesis, transport, and catabolism].	31.359	5.15e-113	349
1_1859	gnl|CDD|223540	COG0464, SpoVK, ATPases of the AAA+ class [Posttranslational modification, protein turnover, chaperones].	42.353	1.66e-69	228
1_1860	gnl|CDD|223533	COG0457, NrfG, FOG: TPR repeat [General function prediction only].	31.1	2.53e-15	72.4
1_1862	gnl|CDD|223203	COG0125, Tmk, Thymidylate kinase [Nucleotide transport and metabolism].	31.795	6.27e-36	125
1_1863	gnl|CDD|223816	COG0745, OmpR, Response regulators consisting of a CheY-like receiver domain and a winged-helix DNA-binding domain [Signal transduction mechanisms / Transcription].	51.754	3.55e-75	228
1_1864	gnl|CDD|223715	COG0642, BaeS, Signal transduction histidine kinase [Signal transduction mechanisms].	32.867	6.54e-67	220
1_1866	gnl|CDD|223970	COG1040, ComFC, Predicted amidophosphoribosyltransferases [General function prediction only].	24.887	3.07e-19	80.9
1_1867	gnl|CDD|224461	COG1544, COG1544, Ribosome-associated protein Y (PSrp-1) [Translation, ribosomal structure and biogenesis].	37.5	4.39e-34	118
1_1868	gnl|CDD|223726	COG0653, SecA, Preprotein translocase subunit SecA (ATPase, RNA helicase) [Intracellular trafficking and secretion].	56.024	0	1217
1_1870	gnl|CDD|226646	COG4178, COG4178, ABC-type uncharacterized transport system, permease and ATPase components [General function prediction only].	38.312	0	610
1_1872	gnl|CDD|224211	COG1292, BetT, Choline-glycine betaine transporter [Cell envelope biogenesis, outer membrane].	43.203	0	597
1_1874	gnl|CDD|223949	COG1018, Hmp, Flavodoxin reductases (ferredoxin-NADPH reductases) family 1 [Energy production and conversion].	32.031	1.3e-69	220
1_1875	gnl|CDD|225779	COG3239, DesA, Fatty acid desaturase [Lipid metabolism].	25.729	6.69e-74	235
1_1877	gnl|CDD|223959	COG1028, FabG, Dehydrogenases with different specificities (related to short-chain alcohol dehydrogenases) [Secondary metabolites biosynthesis, transport, and catabolism / General function prediction only].	32.491	2.48e-41	142
1_1878	gnl|CDD|224084	COG1162, COG1162, Predicted GTPases [General function prediction only].	36.066	1.15e-91	276
1_1879	gnl|CDD|223206	COG0128, AroA, 5-enolpyruvylshikimate-3-phosphate synthase [Amino acid transport and metabolism].	37.671	1.61e-136	400
1_1880	gnl|CDD|225046	COG2135, COG2135, Uncharacterized conserved protein [Function unknown].	41.7	7.34e-83	248
1_1881	gnl|CDD|225443	COG2890, HemK, Methylase of polypeptide chain release factors [Translation, ribosomal structure and biogenesis].	28.571	2.79e-15	73.2
1_1882	gnl|CDD|224228	COG1309, AcrR, Transcriptional regulator [Transcription].	22.727	2.09e-17	74.7
1_1883	gnl|CDD|223955	COG1024, CaiD, Enoyl-CoA hydratase/carnithine racemase [Lipid metabolism].	38.197	4.76e-62	197
1_1884	gnl|CDD|223574	COG0500, SmtA, SAM-dependent methyltransferases [Secondary metabolites biosynthesis, transport, and catabolism / General function prediction only].	20.382	1.15e-07	48.9
1_1886	gnl|CDD|223959	COG1028, FabG, Dehydrogenases with different specificities (related to short-chain alcohol dehydrogenases) [Secondary metabolites biosynthesis, transport, and catabolism / General function prediction only].	29.249	3.61e-25	99.4
1_1888	gnl|CDD|224788	COG1876, VanY, D-alanyl-D-alanine carboxypeptidase [Cell envelope biogenesis, outer membrane].	27.434	1.36e-08	50.1
1_1889	gnl|CDD|223656	COG0583, LysR, Transcriptional regulator [Transcription].	29.677	9.43e-40	140
1_1890	gnl|CDD|224717	COG1804, CaiB, Predicted acyl-CoA transferases/carnitine dehydratase [Energy production and conversion].	34.913	4.82e-89	287
1_1891	gnl|CDD|224871	COG1960, CaiA, Acyl-CoA dehydrogenases [Lipid metabolism].	29.574	2e-57	193
1_1892	gnl|CDD|224871	COG1960, CaiA, Acyl-CoA dehydrogenases [Lipid metabolism].	29.255	1.14e-45	160
1_1893	gnl|CDD|225326	COG2606, EbsC, Uncharacterized conserved protein [Function unknown].	52.055	8.83e-49	155
1_1894	gnl|CDD|224511	COG1595, RpoE, DNA-directed RNA polymerase specialized sigma subunit, sigma24 homolog [Transcription].	34.737	1.63e-57	182
1_1897	gnl|CDD|223585	COG0511, AccB, Biotin carboxyl carrier protein [Lipid metabolism].	36.62	7.49e-26	92.4
1_1898	gnl|CDD|226434	COG3920, COG3920, Signal transduction histidine kinase [Signal transduction mechanisms].	33.482	2.41e-59	195
1_1900	gnl|CDD|224513	COG1597, LCB5, Sphingosine kinase and enzymes related to eukaryotic diacylglycerol kinase [Lipid metabolism / General function prediction only].	31.024	1.68e-45	156
1_1901	gnl|CDD|225557	COG3012, COG3012, Uncharacterized protein conserved in bacteria [Function unknown].	43.307	2.24e-49	155
1_1902	gnl|CDD|223828	COG0757, AroQ, 3-dehydroquinate dehydratase II [Amino acid transport and metabolism].	57.252	6.13e-78	228
1_1904	gnl|CDD|223532	COG0456, RimI, Acetyltransferases [General function prediction only].	24.176	1.72e-08	48.5
1_1905	gnl|CDD|224091	COG1169, MenF, Isochorismate synthase [Coenzyme metabolism / Secondary metabolites biosynthesis, transport, and catabolism].	39.332	2.19e-113	338
1_1906	gnl|CDD|223483	COG0406, phoE, Broad specificity phosphatase PhoE and related phosphatases [General function prediction only].	39.109	1.43e-44	147
1_1907	gnl|CDD|224113	COG1192, Soj, ATPases involved in chromosome partitioning [Cell division and chromosome partitioning].	44.186	7.14e-76	232
1_1908	gnl|CDD|223704	COG0631, PTC1, Serine/threonine protein phosphatase [Signal transduction mechanisms].	36.905	3.94e-45	155
1_1910	gnl|CDD|223587	COG0513, SrmB, Superfamily II DNA and RNA helicases [DNA replication, recombination, and repair / Transcription / Translation, ribosomal structure and biogenesis].	42.081	1.26e-139	416
1_1911	gnl|CDD|226853	COG4445, MiaE, Hydroxylase for synthesis of 2-methylthio-cis-ribozeatin in tRNA [Nucleotide transport and metabolism / Translation, ribosomal structure and biogenesis].	26.316	9.28e-06	42.4
1_1914	gnl|CDD|224228	COG1309, AcrR, Transcriptional regulator [Transcription].	24.5	8.41e-29	106
1_1916	gnl|CDD|223552	COG0476, ThiF, Dinucleotide-utilizing enzymes involved in molybdopterin and thiamine biosynthesis family 2 [Coenzyme metabolism].	52.016	7.24e-110	324
1_1917	gnl|CDD|225213	COG2334, COG2334, Putative homoserine kinase type II (protein kinase fold) [General function prediction only].	20.833	2.19e-06	45.4
1_1918	gnl|CDD|226219	COG3695, COG3695, Predicted methylated DNA-protein cysteine methyltransferase [DNA replication, recombination, and repair].	47	2.61e-33	111
1_1919	gnl|CDD|223669	COG0596, MhpC, Predicted hydrolases or acyltransferases (alpha/beta hydrolase superfamily) [General function prediction only].	26.667	1.55e-30	114
1_1920	gnl|CDD|223288	COG0210, UvrD, Superfamily I DNA and RNA helicases [DNA replication, recombination, and repair].	24.533	1.81e-28	119
1_1921	gnl|CDD|223288	COG0210, UvrD, Superfamily I DNA and RNA helicases [DNA replication, recombination, and repair].	26.104	2.37e-96	320
1_1922	gnl|CDD|224727	COG1814, COG1814, Uncharacterized membrane protein [Function unknown].	42.727	4.5e-21	86.3
1_1923	gnl|CDD|226720	COG4270, COG4270, Predicted membrane protein [Function unknown].	28.8	3.93e-14	62.8
1_1924	gnl|CDD|224147	COG1226, Kch, Kef-type K+ transport systems, predicted NAD-binding component [Inorganic ion transport and metabolism].	26.882	7.19e-29	110
1_1925	gnl|CDD|225373	COG2816, NPY1, NTP pyrophosphohydrolases containing a Zn-finger, probably nucleic-acid-binding [DNA replication, recombination, and repair].	40.476	6.04e-90	271
1_1926	gnl|CDD|223767	COG0695, GrxC, Glutaredoxin and related proteins [Posttranslational modification, protein turnover, chaperones].	26.667	7.34e-12	54.3
1_1927	gnl|CDD|224871	COG1960, CaiA, Acyl-CoA dehydrogenases [Lipid metabolism].	30.127	1.6e-69	224
1_1928	gnl|CDD|224871	COG1960, CaiA, Acyl-CoA dehydrogenases [Lipid metabolism].	33.099	2.28e-12	64.7
1_1929	gnl|CDD|224314	COG1396, HipB, Predicted transcriptional regulators [Transcription].	24.176	1e-14	65.5
1_1932	gnl|CDD|223313	COG0235, AraD, Ribulose-5-phosphate 4-epimerase and related epimerases and aldolases [Carbohydrate transport and metabolism].	33.663	3.98e-40	139
1_1933	gnl|CDD|223406	COG0329, DapA, Dihydrodipicolinate synthase/N-acetylneuraminate lyase [Amino acid transport and metabolism / Cell envelope biogenesis, outer membrane].	35.433	3.07e-82	251
1_1935	gnl|CDD|224870	COG1959, COG1959, Predicted transcriptional regulator [Transcription].	32.692	1.47e-34	118
1_1936	gnl|CDD|223774	COG0702, COG0702, Predicted nucleoside-diphosphate-sugar epimerases [Cell envelope biogenesis, outer membrane / Carbohydrate transport and metabolism].	27.451	1.78e-21	88.2
1_1937	gnl|CDD|223288	COG0210, UvrD, Superfamily I DNA and RNA helicases [DNA replication, recombination, and repair].	32.862	1.77e-104	334
1_1940	gnl|CDD|223733	COG0661, AarF, Predicted unusual protein kinase [General function prediction only].	30.843	4.9e-119	358
1_1942	gnl|CDD|227607	COG5282, COG5282, Uncharacterized conserved protein [Function unknown].	58.621	4.32e-160	459
1_1943	gnl|CDD|226011	COG3480, SdrC, Predicted secreted protein containing a PDZ domain [Signal transduction mechanisms].	46.291	1.2e-135	391
1_1944	gnl|CDD|224531	COG1615, COG1615, Uncharacterized conserved protein [Function unknown].	55.682	0	1135
1_1948	gnl|CDD|223354	COG0277, GlcD, FAD/FMN-containing dehydrogenases [Energy production and conversion].	18.834	1.28e-20	91.3
1_1950	gnl|CDD|225371	COG2814, AraJ, Arabinose efflux permease [Carbohydrate transport and metabolism].	23.246	4.82e-33	127
1_1951	gnl|CDD|223959	COG1028, FabG, Dehydrogenases with different specificities (related to short-chain alcohol dehydrogenases) [Secondary metabolites biosynthesis, transport, and catabolism / General function prediction only].	38.034	4.8e-62	196
1_1954	gnl|CDD|224871	COG1960, CaiA, Acyl-CoA dehydrogenases [Lipid metabolism].	36.735	7.61e-104	313
1_1955	gnl|CDD|224748	COG1835, COG1835, Predicted acyltransferases [Lipid metabolism].	30.159	3.27e-25	105
1_1957	gnl|CDD|225371	COG2814, AraJ, Arabinose efflux permease [Carbohydrate transport and metabolism].	36.813	7.5e-92	283
1_1958	gnl|CDD|223959	COG1028, FabG, Dehydrogenases with different specificities (related to short-chain alcohol dehydrogenases) [Secondary metabolites biosynthesis, transport, and catabolism / General function prediction only].	40.8	5.5e-76	231
1_1959	gnl|CDD|224228	COG1309, AcrR, Transcriptional regulator [Transcription].	23.256	2.16e-18	77.4
1_1960	gnl|CDD|223677	COG0604, Qor, NADPH:quinone reductase and related Zn-dependent oxidoreductases [Energy production and conversion / General function prediction only].	44.512	1.64e-82	254
1_1961	gnl|CDD|223990	COG1062, AdhC, Zn-dependent alcohol dehydrogenases, class III [Energy production and conversion].	33.699	1.84e-89	275
1_1962	gnl|CDD|223669	COG0596, MhpC, Predicted hydrolases or acyltransferases (alpha/beta hydrolase superfamily) [General function prediction only].	29.693	4.38e-37	133
1_1963	gnl|CDD|224152	COG1231, COG1231, Monoamine oxidase [Amino acid transport and metabolism].	39.606	5.3e-115	346
1_1964	gnl|CDD|225052	COG2141, COG2141, Coenzyme F420-dependent N5,N10-methylene tetrahydromethanopterin reductase and related flavin-dependent oxidoreductases [Energy production and conversion].	25.893	1.81e-38	139
1_1965	gnl|CDD|224983	COG2072, TrkA, Predicted flavoprotein involved in K+ transport [Inorganic ion transport and metabolism].	35.541	3.09e-118	356
1_1966	gnl|CDD|225117	COG2207, AraC, AraC-type DNA-binding domain-containing proteins [Transcription].	27.184	6.32e-15	67
1_1969	gnl|CDD|225714	COG3173, COG3173, Predicted aminoglycoside phosphotransferase [General function prediction only].	27.451	7.87e-66	212
1_1970	gnl|CDD|224228	COG1309, AcrR, Transcriptional regulator [Transcription].	20.109	1.31e-13	63.5
1_1971	gnl|CDD|223553	COG0477, ProP, Permeases of the major facilitator superfamily [Carbohydrate transport and metabolism / Amino acid transport and metabolism / Inorganic ion transport and metabolism / General function prediction only].	24.62	2.19e-18	83.2
1_1972	gnl|CDD|225052	COG2141, COG2141, Coenzyme F420-dependent N5,N10-methylene tetrahydromethanopterin reductase and related flavin-dependent oxidoreductases [Energy production and conversion].	27.182	2.38e-69	224
1_1974	gnl|CDD|225031	COG2120, COG2120, Uncharacterized proteins, LmbE homologs [Function unknown].	25.333	4.36e-30	111
1_1975	gnl|CDD|223992	COG1064, AdhP, Zn-dependent alcohol dehydrogenases [General function prediction only].	37.952	1.85e-112	332
1_1976	gnl|CDD|223955	COG1024, CaiD, Enoyl-CoA hydratase/carnithine racemase [Lipid metabolism].	39.004	3.9e-64	201
1_1977	gnl|CDD|223939	COG1007, NuoN, NADH:ubiquinone oxidoreductase subunit 2 (chain N) [Energy production and conversion].	36.417	2.18e-94	296
1_1978	gnl|CDD|223940	COG1008, NuoM, NADH:ubiquinone oxidoreductase subunit 4 (chain M) [Energy production and conversion].	45.455	0	598
1_1979	gnl|CDD|223941	COG1009, NuoL, NADH:ubiquinone oxidoreductase subunit 5 (chain L)/Multisubunit Na+/H+ antiporter, MnhA subunit [Energy production and conversion / Inorganic ion transport and metabolism].	44.574	1.66e-174	511
1_1980	gnl|CDD|223785	COG0713, NuoK, NADH:ubiquinone oxidoreductase subunit 11 or 4L (chain K) [Energy production and conversion].	56.989	2.79e-52	160
1_1981	gnl|CDD|223909	COG0839, NuoJ, NADH:ubiquinone oxidoreductase subunit 6 (chain J) [Energy production and conversion].	45.455	2.83e-32	116
1_1982	gnl|CDD|224066	COG1143, NuoI, Formate hydrogenlyase subunit 6/NADH:ubiquinone oxidoreductase 23 kD subunit (chain I) [Energy production and conversion].	41.42	3.63e-66	201
1_1983	gnl|CDD|223937	COG1005, NuoH, NADH:ubiquinone oxidoreductase subunit 1 (chain H) [Energy production and conversion].	48.649	1.05e-161	459
1_1984	gnl|CDD|223965	COG1034, NuoG, NADH dehydrogenase/NADH:ubiquinone oxidoreductase 75 kD subunit (chain G) [Energy production and conversion].	34.011	0	548
1_1985	gnl|CDD|224806	COG1894, NuoF, NADH:ubiquinone oxidoreductase, NADH-binding (51 kD) subunit [Energy production and conversion].	57.757	0	695
1_1986	gnl|CDD|224817	COG1905, NuoE, NADH:ubiquinone oxidoreductase 24 kD subunit [Energy production and conversion].	42.767	3.17e-69	211
1_1987	gnl|CDD|223722	COG0649, NuoD, NADH:ubiquinone oxidoreductase 49 kD subunit 7 [Energy production and conversion].	51.691	0	539
1_1988	gnl|CDD|223921	COG0852, NuoC, NADH:ubiquinone oxidoreductase 27 kD subunit [Energy production and conversion].	47.097	9.32e-61	189
1_1989	gnl|CDD|223454	COG0377, NuoB, NADH:ubiquinone oxidoreductase 20 kD subunit and related Fe-S oxidoreductases [Energy production and conversion].	61.184	3.43e-81	240
1_1990	gnl|CDD|223908	COG0838, NuoA, NADH:ubiquinone oxidoreductase subunit 3 (chain A) [Energy production and conversion].	41.803	7.04e-51	158
1_1991	gnl|CDD|223816	COG0745, OmpR, Response regulators consisting of a CheY-like receiver domain and a winged-helix DNA-binding domain [Signal transduction mechanisms / Transcription].	25.556	7.38e-09	49.3
1_1992	gnl|CDD|225228	COG2353, COG2353, Uncharacterized conserved protein [Function unknown].	34.437	1.55e-26	99
1_1993	gnl|CDD|226158	COG3631, COG3631, Ketosteroid isomerase-related protein [General function prediction only].	27.559	5.16e-10	51.2
1_1994	gnl|CDD|225137	COG2227, UbiG, 2-polyprenyl-3-methyl-5-hydroxy-6-metoxy-1,4-benzoquinol methylase [Coenzyme metabolism].	30.894	3.67e-13	63.2
1_1996	gnl|CDD|225714	COG3173, COG3173, Predicted aminoglycoside phosphotransferase [General function prediction only].	24.834	2.87e-32	121
1_1997	gnl|CDD|224871	COG1960, CaiA, Acyl-CoA dehydrogenases [Lipid metabolism].	35.366	4.85e-104	315
1_1998	gnl|CDD|224228	COG1309, AcrR, Transcriptional regulator [Transcription].	27.711	1.03e-22	89.7
1_1999	gnl|CDD|223197	COG0119, LeuA, Isopropylmalate/homocitrate/citramalate synthases [Amino acid transport and metabolism].	24.176	1.16e-40	145
1_2000	gnl|CDD|224717	COG1804, CaiB, Predicted acyl-CoA transferases/carnitine dehydratase [Energy production and conversion].	38	2.08e-133	390
1_2001	gnl|CDD|224423	COG1506, DAP2, Dipeptidyl aminopeptidases/acylaminoacyl-peptidases [Amino acid transport and metabolism].	26.027	1.32e-06	47.4
1_2002	gnl|CDD|226039	COG3508, HmgA, Homogentisate 1,2-dioxygenase [Secondary metabolites biosynthesis, transport, and catabolism].	27.362	7.11e-36	134
1_2003	gnl|CDD|223765	COG0693, ThiJ, Putative intracellular protease/amidase [General function prediction only].	36.757	5.04e-42	140
1_2004	gnl|CDD|223553	COG0477, ProP, Permeases of the major facilitator superfamily [Carbohydrate transport and metabolism / Amino acid transport and metabolism / Inorganic ion transport and metabolism / General function prediction only].	23.488	1.69e-28	115
1_2005	gnl|CDD|224103	COG1182, AcpD, Acyl carrier protein phosphodiesterase [Lipid metabolism].	28.155	4.5e-21	85.5
1_2006	gnl|CDD|224871	COG1960, CaiA, Acyl-CoA dehydrogenases [Lipid metabolism].	20	1.12e-23	98.2
1_2007	gnl|CDD|223700	COG0627, COG0627, Predicted esterase [General function prediction only].	41.824	6.44e-96	288
1_2008	gnl|CDD|223677	COG0604, Qor, NADPH:quinone reductase and related Zn-dependent oxidoreductases [Energy production and conversion / General function prediction only].	28.614	2.68e-54	181
1_2009	gnl|CDD|224871	COG1960, CaiA, Acyl-CoA dehydrogenases [Lipid metabolism].	32.289	6.12e-80	252
1_2010	gnl|CDD|224871	COG1960, CaiA, Acyl-CoA dehydrogenases [Lipid metabolism].	35.501	8.6e-85	267
1_2011	gnl|CDD|224647	COG1733, COG1733, Predicted transcriptional regulators [Transcription].	35.433	5.88e-30	105
1_2012	gnl|CDD|223677	COG0604, Qor, NADPH:quinone reductase and related Zn-dependent oxidoreductases [Energy production and conversion / General function prediction only].	30.931	1.94e-47	162
1_2013	gnl|CDD|223559	COG0483, SuhB, Archaeal fructose-1,6-bisphosphatase and related enzymes of inositol monophosphatase family [Carbohydrate transport and metabolism].	36.364	1.35e-59	190
1_2015	gnl|CDD|223567	COG0493, GltD, NADPH-dependent glutamate synthase beta chain and related oxidoreductases [Amino acid transport and metabolism / General function prediction only].	26.85	1.58e-67	223
1_2016	gnl|CDD|224107	COG1186, PrfB, Protein chain release factor B [Translation, ribosomal structure and biogenesis].	57.261	3.32e-132	379
1_2017	gnl|CDD|223740	COG0668, MscS, Small-conductance mechanosensitive channel [Cell envelope biogenesis, outer membrane].	29.508	3.09e-23	95.1
1_2019	gnl|CDD|225438	COG2884, FtsE, Predicted ATPase involved in cell division [Cell division and chromosome partitioning].	61.161	4.46e-143	400
1_2020	gnl|CDD|225088	COG2177, FtsX, Cell division protein [Cell division and chromosome partitioning].	29.801	1.62e-77	239
1_2021	gnl|CDD|223763	COG0691, SmpB, tmRNA-binding protein [Posttranslational modification, protein turnover, chaperones].	54	3.56e-92	266
1_2022	gnl|CDD|225117	COG2207, AraC, AraC-type DNA-binding domain-containing proteins [Transcription].	32.673	6.09e-22	88.6
1_2024	gnl|CDD|227659	COG5361, COG5361, Uncharacterized conserved protein [Function unknown].	31.957	4.17e-91	285
1_2027	gnl|CDD|223207	COG0129, IlvD, Dihydroxyacid dehydratase/phosphogluconate dehydratase [Amino acid transport and metabolism / Carbohydrate transport and metabolism].	51.718	0	813
1_2028	gnl|CDD|227809	COG5522, COG5522, Predicted integral membrane protein [Function unknown].	32.335	3.6e-38	133
1_2029	gnl|CDD|225272	COG2409, COG2409, Predicted drug exporters of the RND superfamily [General function prediction only].	47.905	0	992
1_2032	gnl|CDD|224228	COG1309, AcrR, Transcriptional regulator [Transcription].	29.412	2.68e-13	63.2
1_2033	gnl|CDD|226985	COG4638, HcaE, Phenylpropionate dioxygenase and related ring-hydroxylating dioxygenases, large terminal subunit [Inorganic ion transport and metabolism / General function prediction only].	26.961	2.9e-41	149
1_2034	gnl|CDD|226179	COG3653, COG3653, N-acyl-D-aspartate/D-glutamate deacylase [Secondary metabolites biosynthesis, transport, and catabolism].	29.825	2.23e-135	408
1_2035	gnl|CDD|223669	COG0596, MhpC, Predicted hydrolases or acyltransferases (alpha/beta hydrolase superfamily) [General function prediction only].	29.553	4.2e-30	114
1_2036	gnl|CDD|224228	COG1309, AcrR, Transcriptional regulator [Transcription].	22.581	4.72e-13	62.4
1_2037	gnl|CDD|226212	COG3687, COG3687, Predicted metal-dependent hydrolase [General function prediction only].	25.592	1.43e-21	89.7
1_2040	gnl|CDD|224521	COG1605, PheA, Chorismate mutase [Amino acid transport and metabolism].	35.065	1.12e-14	65.1
1_2043	gnl|CDD|224183	COG1263, PtsG, Phosphotransferase system IIC components, glucose/maltose/N-acetylglucosamine-specific [Carbohydrate transport and metabolism].	39.098	1.6e-95	296
1_2044	gnl|CDD|225101	COG2190, NagE, Phosphotransferase system IIA components [Carbohydrate transport and metabolism].	41.176	4.36e-53	166
1_2045	gnl|CDD|223440	COG0363, NagB, 6-phosphogluconolactonase/Glucosamine-6-phosphate isomerase/deaminase [Carbohydrate transport and metabolism].	36.287	2.68e-64	201
1_2046	gnl|CDD|224733	COG1820, NagA, N-acetylglucosamine-6-phosphate deacetylase [Carbohydrate transport and metabolism].	42.368	1.72e-119	353
1_2047	gnl|CDD|225107	COG2197, CitB, Response regulator containing a CheY-like receiver domain and an HTH DNA-binding domain [Signal transduction mechanisms / Transcription].	41.667	3.08e-15	73.6
1_2049	gnl|CDD|225730	COG3189, COG3189, Uncharacterized conserved protein [Function unknown].	46.491	1.76e-46	147
1_2050	gnl|CDD|224584	COG1670, RimL, Acetyltransferases, including N-acetylases of ribosomal proteins [Translation, ribosomal structure and biogenesis].	18.75	2.28e-11	57.4
1_2051	gnl|CDD|224871	COG1960, CaiA, Acyl-CoA dehydrogenases [Lipid metabolism].	25.323	6.07e-62	204
1_2052	gnl|CDD|223395	COG0318, CaiC, Acyl-CoA synthetases (AMP-forming)/AMP-acid ligases II [Lipid metabolism / Secondary metabolites biosynthesis, transport, and catabolism].	25.891	7.56e-64	217
1_2053	gnl|CDD|223314	COG0236, AcpP, Acyl carrier protein [Lipid metabolism / Secondary metabolites biosynthesis, transport, and catabolism].	30.769	4.81e-16	65.9
1_2054	gnl|CDD|224904	COG1993, COG1993, PII-like signaling protein [Signal transduction mechanisms].	31.532	2.25e-30	111
1_2055	gnl|CDD|223317	COG0239, CrcB, Integral membrane protein possibly involved in chromosome condensation [Cell division and chromosome partitioning].	46.296	4.41e-29	102
1_2056	gnl|CDD|223317	COG0239, CrcB, Integral membrane protein possibly involved in chromosome condensation [Cell division and chromosome partitioning].	50	1.39e-18	75.1
1_2057	gnl|CDD|223111	COG0033, Pgm, Phosphoglucomutase [Carbohydrate transport and metabolism].	62.835	0	780
1_2058	gnl|CDD|225371	COG2814, AraJ, Arabinose efflux permease [Carbohydrate transport and metabolism].	24.552	1.13e-27	110
1_2061	gnl|CDD|223620	COG0546, Gph, Predicted phosphatases [General function prediction only].	32.85	2.02e-38	133
1_2062	gnl|CDD|223860	COG0789, SoxR, Predicted transcriptional regulators [Transcription].	36.364	2.68e-27	97.8
1_2063	gnl|CDD|223732	COG0659, SUL1, Sulfate permease and related transporters (MFS superfamily) [Inorganic ion transport and metabolism].	35.798	1.01e-126	382
1_2064	gnl|CDD|225802	COG3263, COG3263, NhaP-type Na+/H+ and K+/H+ antiporters with a unique C-terminal domain [Inorganic ion transport and metabolism].	37.605	4.87e-113	347
1_2065	gnl|CDD|223643	COG0569, TrkA, K+ transport systems, NAD-binding component [Inorganic ion transport and metabolism].	30.144	1.31e-36	128
1_2068	gnl|CDD|225052	COG2141, COG2141, Coenzyme F420-dependent N5,N10-methylene tetrahydromethanopterin reductase and related flavin-dependent oxidoreductases [Energy production and conversion].	25.604	4.6e-53	181
1_2069	gnl|CDD|225052	COG2141, COG2141, Coenzyme F420-dependent N5,N10-methylene tetrahydromethanopterin reductase and related flavin-dependent oxidoreductases [Energy production and conversion].	25.217	2.46e-27	108
1_2070	gnl|CDD|224931	COG2020, STE14, Putative protein-S-isoprenylcysteine methyltransferase [Posttranslational modification, protein turnover, chaperones].	26	2.33e-26	98.6
1_2071	gnl|CDD|224228	COG1309, AcrR, Transcriptional regulator [Transcription].	22.222	1.66e-21	86.3
1_2073	gnl|CDD|225095	COG2184, Fic, Protein involved in cell division [Cell division and chromosome partitioning].	34.586	5.78e-20	83.2
1_2075	gnl|CDD|223605	COG0531, PotE, Amino acid transporters [Amino acid transport and metabolism].	25.227	2.48e-44	161
1_2076	gnl|CDD|226191	COG3665, COG3665, Uncharacterized conserved protein [Function unknown].	25.843	2.5e-26	102
1_2077	gnl|CDD|226191	COG3665, COG3665, Uncharacterized conserved protein [Function unknown].	39.706	7.19e-67	207
1_2078	gnl|CDD|224895	COG1984, DUR1, Allophanate hydrolase subunit 2 [Amino acid transport and metabolism].	37.954	2.08e-104	321
1_2079	gnl|CDD|223232	COG0154, GatA, Asp-tRNAAsn/Glu-tRNAGln amidotransferase A subunit and related amidases [Translation, ribosomal structure and biogenesis].	32.207	1.66e-76	250
1_2080	gnl|CDD|224228	COG1309, AcrR, Transcriptional regulator [Transcription].	20.879	2.58e-11	57
1_2081	gnl|CDD|223567	COG0493, GltD, NADPH-dependent glutamate synthase beta chain and related oxidoreductases [Amino acid transport and metabolism / General function prediction only].	26.522	1.21e-59	204
1_2082	gnl|CDD|223769	COG0697, RhaT, Permeases of the drug/metabolite transporter (DMT) superfamily [Carbohydrate transport and metabolism / Amino acid transport and metabolism / General function prediction only].	26.894	1.8e-13	66.6
1_2083	gnl|CDD|224871	COG1960, CaiA, Acyl-CoA dehydrogenases [Lipid metabolism].	32.898	4.68e-65	213
1_2084	gnl|CDD|224871	COG1960, CaiA, Acyl-CoA dehydrogenases [Lipid metabolism].	28.337	1.97e-76	243
1_2085	gnl|CDD|225112	COG2202, AtoS, FOG: PAS/PAC domain [Signal transduction mechanisms].	24.107	3.02e-06	41.6
1_2086	gnl|CDD|224228	COG1309, AcrR, Transcriptional regulator [Transcription].	26.042	2.29e-26	100
1_2087	gnl|CDD|224228	COG1309, AcrR, Transcriptional regulator [Transcription].	26.163	2.74e-19	80.9
1_2089	gnl|CDD|225110	COG2200, Rtn, c-di-GMP phosphodiesterase class I (EAL domain) [Signal transduction mechanisms].	45.349	9.15e-100	305
1_2090	gnl|CDD|224100	COG1179, COG1179, Dinucleotide-utilizing enzymes involved in molybdopterin and thiamine biosynthesis family 1 [Coenzyme metabolism].	29.921	8.97e-17	78.6
1_2092	gnl|CDD|223859	COG0788, PurU, Formyltetrahydrofolate hydrolase [Nucleotide transport and metabolism].	56.993	1.37e-154	435
1_2093	gnl|CDD|224941	COG2030, MaoC, Acyl dehydratase [Lipid metabolism].	31.973	2.34e-31	110
1_2094	gnl|CDD|224983	COG2072, TrkA, Predicted flavoprotein involved in K+ transport [Inorganic ion transport and metabolism].	29.189	8.1e-56	191
1_2095	gnl|CDD|225176	COG2267, PldB, Lysophospholipase [Lipid metabolism].	21.831	4.91e-12	62.8
1_2096	gnl|CDD|223395	COG0318, CaiC, Acyl-CoA synthetases (AMP-forming)/AMP-acid ligases II [Lipid metabolism / Secondary metabolites biosynthesis, transport, and catabolism].	30.309	9.12e-60	205
1_2097	gnl|CDD|223959	COG1028, FabG, Dehydrogenases with different specificities (related to short-chain alcohol dehydrogenases) [Secondary metabolites biosynthesis, transport, and catabolism / General function prediction only].	30.97	1.52e-51	169
1_2098	gnl|CDD|224871	COG1960, CaiA, Acyl-CoA dehydrogenases [Lipid metabolism].	44.156	3.04e-129	379
1_2099	gnl|CDD|223959	COG1028, FabG, Dehydrogenases with different specificities (related to short-chain alcohol dehydrogenases) [Secondary metabolites biosynthesis, transport, and catabolism / General function prediction only].	44.841	3.25e-80	242
1_2100	gnl|CDD|223261	COG0183, PaaJ, Acetyl-CoA acetyltransferase [Lipid metabolism].	41.646	7.18e-131	383
1_2101	gnl|CDD|224871	COG1960, CaiA, Acyl-CoA dehydrogenases [Lipid metabolism].	40.152	3.75e-131	384
1_2102	gnl|CDD|224715	COG1802, GntR, Transcriptional regulators [Transcription].	34.807	1.3e-41	141
1_2103	gnl|CDD|224717	COG1804, CaiB, Predicted acyl-CoA transferases/carnitine dehydratase [Energy production and conversion].	39.141	3.57e-123	363
1_2105	gnl|CDD|225052	COG2141, COG2141, Coenzyme F420-dependent N5,N10-methylene tetrahydromethanopterin reductase and related flavin-dependent oxidoreductases [Energy production and conversion].	34.123	8.94e-26	102
1_2106	gnl|CDD|223377	COG0300, DltE, Short-chain dehydrogenases of various substrate specificities [General function prediction only].	34.821	8.72e-36	128
1_2107	gnl|CDD|224228	COG1309, AcrR, Transcriptional regulator [Transcription].	24.074	3.43e-10	54.3
1_2108	gnl|CDD|223395	COG0318, CaiC, Acyl-CoA synthetases (AMP-forming)/AMP-acid ligases II [Lipid metabolism / Secondary metabolites biosynthesis, transport, and catabolism].	31.273	1.65e-98	308
1_2109	gnl|CDD|223395	COG0318, CaiC, Acyl-CoA synthetases (AMP-forming)/AMP-acid ligases II [Lipid metabolism / Secondary metabolites biosynthesis, transport, and catabolism].	32.458	1.01e-107	332
1_2110	gnl|CDD|223395	COG0318, CaiC, Acyl-CoA synthetases (AMP-forming)/AMP-acid ligases II [Lipid metabolism / Secondary metabolites biosynthesis, transport, and catabolism].	33.08	2.35e-88	281
1_2111	gnl|CDD|223955	COG1024, CaiD, Enoyl-CoA hydratase/carnithine racemase [Lipid metabolism].	30.417	5.3e-44	149
1_2112	gnl|CDD|223955	COG1024, CaiD, Enoyl-CoA hydratase/carnithine racemase [Lipid metabolism].	35.206	1.86e-69	216
1_2113	gnl|CDD|223955	COG1024, CaiD, Enoyl-CoA hydratase/carnithine racemase [Lipid metabolism].	35.798	6.45e-64	201
1_2114	gnl|CDD|225097	COG2186, FadR, Transcriptional regulators [Transcription].	29.218	1.88e-43	147
1_2115	gnl|CDD|223955	COG1024, CaiD, Enoyl-CoA hydratase/carnithine racemase [Lipid metabolism].	31.683	6.7e-40	139
1_2116	gnl|CDD|223261	COG0183, PaaJ, Acetyl-CoA acetyltransferase [Lipid metabolism].	33.862	1.33e-72	233
1_2117	gnl|CDD|223860	COG0789, SoxR, Predicted transcriptional regulators [Transcription].	34.247	1.01e-12	61.2
1_2118	gnl|CDD|224983	COG2072, TrkA, Predicted flavoprotein involved in K+ transport [Inorganic ion transport and metabolism].	32.394	5.57e-94	293
1_2120	gnl|CDD|223959	COG1028, FabG, Dehydrogenases with different specificities (related to short-chain alcohol dehydrogenases) [Secondary metabolites biosynthesis, transport, and catabolism / General function prediction only].	29.502	6.13e-32	118
1_2121	gnl|CDD|223730	COG0657, Aes, Esterase/lipase [Lipid metabolism].	37.113	1.41e-48	165
1_2122	gnl|CDD|224228	COG1309, AcrR, Transcriptional regulator [Transcription].	25.532	1.82e-14	67
1_2123	gnl|CDD|223955	COG1024, CaiD, Enoyl-CoA hydratase/carnithine racemase [Lipid metabolism].	41.406	5.02e-78	237
1_2124	gnl|CDD|223959	COG1028, FabG, Dehydrogenases with different specificities (related to short-chain alcohol dehydrogenases) [Secondary metabolites biosynthesis, transport, and catabolism / General function prediction only].	31.381	2.04e-42	145
1_2125	gnl|CDD|223406	COG0329, DapA, Dihydrodipicolinate synthase/N-acetylneuraminate lyase [Amino acid transport and metabolism / Cell envelope biogenesis, outer membrane].	24.545	2.82e-24	98.2
1_2126	gnl|CDD|223955	COG1024, CaiD, Enoyl-CoA hydratase/carnithine racemase [Lipid metabolism].	39.695	5.76e-62	197
1_2127	gnl|CDD|225070	COG2159, COG2159, Predicted metal-dependent hydrolase of the TIM-barrel fold [General function prediction only].	23.887	3.08e-14	70.1
1_2128	gnl|CDD|223395	COG0318, CaiC, Acyl-CoA synthetases (AMP-forming)/AMP-acid ligases II [Lipid metabolism / Secondary metabolites biosynthesis, transport, and catabolism].	26.221	1.75e-100	314
1_2129	gnl|CDD|225070	COG2159, COG2159, Predicted metal-dependent hydrolase of the TIM-barrel fold [General function prediction only].	25.632	8.9e-28	107
1_2130	gnl|CDD|224871	COG1960, CaiA, Acyl-CoA dehydrogenases [Lipid metabolism].	22.821	1.09e-21	92
1_2131	gnl|CDD|224871	COG1960, CaiA, Acyl-CoA dehydrogenases [Lipid metabolism].	27.805	1.16e-57	193
1_2133	gnl|CDD|225070	COG2159, COG2159, Predicted metal-dependent hydrolase of the TIM-barrel fold [General function prediction only].	16.25	1.07e-15	74.3
1_2134	gnl|CDD|223261	COG0183, PaaJ, Acetyl-CoA acetyltransferase [Lipid metabolism].	29.032	7.15e-64	209
1_2135	gnl|CDD|224462	COG1545, COG1545, Predicted nucleic-acid-binding protein containing a Zn-ribbon [General function prediction only].	30.469	1.11e-19	78.6
1_2136	gnl|CDD|223321	COG0243, BisC, Anaerobic dehydrogenases, typically selenocysteine-containing [Energy production and conversion].	28.269	1.21e-77	265
1_2137	gnl|CDD|223944	COG1012, PutA, NAD-dependent aldehyde dehydrogenases [Energy production and conversion].	40.206	1.45e-143	422
1_2138	gnl|CDD|224228	COG1309, AcrR, Transcriptional regulator [Transcription].	18.357	2.42e-17	75.1
1_2139	gnl|CDD|225035	COG2124, CypX, Cytochrome P450 [Secondary metabolites biosynthesis, transport, and catabolism].	32.843	4.19e-93	287
1_2140	gnl|CDD|223959	COG1028, FabG, Dehydrogenases with different specificities (related to short-chain alcohol dehydrogenases) [Secondary metabolites biosynthesis, transport, and catabolism / General function prediction only].	28.837	1.58e-29	110
1_2141	gnl|CDD|223944	COG1012, PutA, NAD-dependent aldehyde dehydrogenases [Energy production and conversion].	34.305	9.58e-97	301
1_2142	gnl|CDD|223395	COG0318, CaiC, Acyl-CoA synthetases (AMP-forming)/AMP-acid ligases II [Lipid metabolism / Secondary metabolites biosynthesis, transport, and catabolism].	30.869	1.2e-90	289
1_2143	gnl|CDD|224254	COG1335, PncA, Amidases related to nicotinamidase [Secondary metabolites biosynthesis, transport, and catabolism].	32.143	8.06e-17	73.2
1_2144	gnl|CDD|226985	COG4638, HcaE, Phenylpropionate dioxygenase and related ring-hydroxylating dioxygenases, large terminal subunit [Inorganic ion transport and metabolism / General function prediction only].	22.222	4.53e-30	115
1_2146	gnl|CDD|225052	COG2141, COG2141, Coenzyme F420-dependent N5,N10-methylene tetrahydromethanopterin reductase and related flavin-dependent oxidoreductases [Energy production and conversion].	31.707	5.17e-35	129
1_2147	gnl|CDD|223528	COG0451, WcaG, Nucleoside-diphosphate-sugar epimerases [Cell envelope biogenesis, outer membrane / Carbohydrate transport and metabolism].	26.724	4.68e-38	137
1_2148	gnl|CDD|224983	COG2072, TrkA, Predicted flavoprotein involved in K+ transport [Inorganic ion transport and metabolism].	30.736	1.28e-84	270
1_2150	gnl|CDD|224228	COG1309, AcrR, Transcriptional regulator [Transcription].	20.219	1.8e-19	80.9
1_2151	gnl|CDD|225714	COG3173, COG3173, Predicted aminoglycoside phosphotransferase [General function prediction only].	17.563	1.45e-09	55.8
1_2153	gnl|CDD|225052	COG2141, COG2141, Coenzyme F420-dependent N5,N10-methylene tetrahydromethanopterin reductase and related flavin-dependent oxidoreductases [Energy production and conversion].	25.526	8.12e-36	132
1_2154	gnl|CDD|223727	COG0654, UbiH, 2-polyprenyl-6-methoxyphenol hydroxylase and related FAD-dependent oxidoreductases [Coenzyme metabolism / Energy production and conversion].	32.041	2.42e-77	248
1_2155	gnl|CDD|227136	COG4799, COG4799, Acetyl-CoA carboxylase, carboxyltransferase component (subunits alpha and beta) [Lipid metabolism].	36.6	8.87e-144	424
1_2156	gnl|CDD|225052	COG2141, COG2141, Coenzyme F420-dependent N5,N10-methylene tetrahydromethanopterin reductase and related flavin-dependent oxidoreductases [Energy production and conversion].	21.646	3.61e-36	133
1_2157	gnl|CDD|225035	COG2124, CypX, Cytochrome P450 [Secondary metabolites biosynthesis, transport, and catabolism].	34.426	1.81e-91	283
1_2158	gnl|CDD|225070	COG2159, COG2159, Predicted metal-dependent hydrolase of the TIM-barrel fold [General function prediction only].	22.985	2.57e-12	64.3
1_2159	gnl|CDD|226353	COG3832, COG3832, Uncharacterized conserved protein [Function unknown].	21.935	6.63e-07	43.1
1_2160	gnl|CDD|224877	COG1966, CstA, Carbon starvation protein, predicted membrane protein [Signal transduction mechanisms].	44.637	0	612
1_2161	gnl|CDD|224706	COG1793, CDC9, ATP-dependent DNA ligase [DNA replication, recombination, and repair].	40.708	1.07e-95	298
1_2163	gnl|CDD|223959	COG1028, FabG, Dehydrogenases with different specificities (related to short-chain alcohol dehydrogenases) [Secondary metabolites biosynthesis, transport, and catabolism / General function prediction only].	32.453	5.34e-59	188
1_2164	gnl|CDD|223107	COG0028, IlvB, Thiamine pyrophosphate-requiring enzymes [acetolactate synthase, pyruvate dehydrogenase (cytochrome), glyoxylate carboligase, phosphonopyruvate decarboxylase] [Amino acid transport and metabolism / Coenzyme metabolism].	38.351	1.39e-176	513
1_2165	gnl|CDD|224647	COG1733, COG1733, Predicted transcriptional regulators [Transcription].	41.584	4.47e-31	110
1_2166	gnl|CDD|225136	COG2226, UbiE, Methylase involved in ubiquinone/menaquinone biosynthesis [Coenzyme metabolism].	35.652	9.03e-26	100
1_2167	gnl|CDD|225714	COG3173, COG3173, Predicted aminoglycoside phosphotransferase [General function prediction only].	26.518	6.73e-39	140
1_2168	gnl|CDD|223802	COG0730, COG0730, Predicted permeases [General function prediction only].	27.632	2.16e-06	44.7
1_2170	gnl|CDD|225035	COG2124, CypX, Cytochrome P450 [Secondary metabolites biosynthesis, transport, and catabolism].	28	2.95e-87	275
1_2171	gnl|CDD|224228	COG1309, AcrR, Transcriptional regulator [Transcription].	24.227	4.16e-21	85.9
1_2172	gnl|CDD|226674	COG4221, COG4221, Short-chain alcohol dehydrogenase of unknown specificity [General function prediction only].	35.931	5.27e-42	145
1_2173	gnl|CDD|226984	COG4637, COG4637, Predicted ATPase [General function prediction only].	36.387	1.68e-102	310
1_2174	gnl|CDD|223466	COG0389, DinP, Nucleotidyltransferase/DNA polymerase involved in DNA repair [DNA replication, recombination, and repair].	36.695	1.67e-80	251
1_2175	gnl|CDD|224228	COG1309, AcrR, Transcriptional regulator [Transcription].	47.368	8.55e-14	63.9
1_2176	gnl|CDD|223508	COG0431, COG0431, Predicted flavoprotein [General function prediction only].	44.203	2.14e-35	122
1_2177	gnl|CDD|223767	COG0695, GrxC, Glutaredoxin and related proteins [Posttranslational modification, protein turnover, chaperones].	30.263	1.96e-21	79.7
1_2178	gnl|CDD|224694	COG1780, NrdI, Protein involved in ribonucleotide reduction [Nucleotide transport and metabolism].	60.667	1.4e-63	192
1_2179	gnl|CDD|223287	COG0209, NrdA, Ribonucleotide reductase, alpha subunit [Nucleotide transport and metabolism].	38.31	0	762
1_2182	gnl|CDD|223860	COG0789, SoxR, Predicted transcriptional regulators [Transcription].	35.616	1.31e-16	72
1_2183	gnl|CDD|226732	COG4282, SMI1, Protein involved in beta-1,3-glucan synthesis [Carbohydrate transport and metabolism].	27.564	6.08e-10	55.5
1_2187	gnl|CDD|226649	COG4186, COG4186, Predicted phosphoesterase or phosphohydrolase [General function prediction only].	34.667	5.83e-29	106
1_2191	gnl|CDD|223656	COG0583, LysR, Transcriptional regulator [Transcription].	25.281	1.56e-07	48.1
1_2192	gnl|CDD|224829	COG1917, COG1917, Uncharacterized conserved protein, contains double-stranded beta-helix domain [Function unknown].	23.81	5.95e-07	42.4
1_2194	gnl|CDD|224511	COG1595, RpoE, DNA-directed RNA polymerase specialized sigma subunit, sigma24 homolog [Transcription].	28.244	4.66e-20	80.9
1_2196	gnl|CDD|223992	COG1064, AdhP, Zn-dependent alcohol dehydrogenases [General function prediction only].	32.353	3.1e-10	52.4
1_2197	gnl|CDD|223677	COG0604, Qor, NADPH:quinone reductase and related Zn-dependent oxidoreductases [Energy production and conversion / General function prediction only].	36.364	1.54e-48	162
1_2198	gnl|CDD|224829	COG1917, COG1917, Uncharacterized conserved protein, contains double-stranded beta-helix domain [Function unknown].	25.424	4.16e-15	66.2
1_2199	gnl|CDD|223717	COG0644, FixC, Dehydrogenases (flavoproteins) [Energy production and conversion].	30.435	2.88e-54	184
1_2200	gnl|CDD|224228	COG1309, AcrR, Transcriptional regulator [Transcription].	25.14	3.36e-18	77.4
1_2201	gnl|CDD|224983	COG2072, TrkA, Predicted flavoprotein involved in K+ transport [Inorganic ion transport and metabolism].	34.174	1.95e-125	375
1_2202	gnl|CDD|223286	COG0208, NrdF, Ribonucleotide reductase, beta subunit [Nucleotide transport and metabolism].	50.305	5.61e-158	447
1_2203	gnl|CDD|223700	COG0627, COG0627, Predicted esterase [General function prediction only].	19.741	6.71e-23	96.3
1_2204	gnl|CDD|225052	COG2141, COG2141, Coenzyme F420-dependent N5,N10-methylene tetrahydromethanopterin reductase and related flavin-dependent oxidoreductases [Energy production and conversion].	25.124	4.21e-61	204
1_2206	gnl|CDD|223992	COG1064, AdhP, Zn-dependent alcohol dehydrogenases [General function prediction only].	41.547	5.16e-147	420
1_2207	gnl|CDD|225225	COG2350, COG2350, Uncharacterized protein conserved in bacteria [Function unknown].	24.675	4.89e-11	52.8
1_2208	gnl|CDD|223687	COG0614, FepB, ABC-type Fe3+-hydroxamate transport system, periplasmic component [Inorganic ion transport and metabolism].	23.381	3.98e-33	124
1_2209	gnl|CDD|223913	COG0843, CyoB, Heme/copper-type cytochrome/quinol oxidases, subunit 1 [Energy production and conversion].	55.515	0	802
1_2210	gnl|CDD|223634	COG0560, SerB, Phosphoserine phosphatase [Amino acid transport and metabolism].	54.028	1.4e-89	271
1_2212	gnl|CDD|224089	COG1167, ARO8, Transcriptional regulators containing a DNA-binding HTH domain and an aminotransferase domain (MocR family) and their eukaryotic orthologs [Transcription / Amino acid transport and metabolism].	34.943	4.43e-98	304
1_2214	gnl|CDD|225239	COG2364, COG2364, Predicted membrane protein [Function unknown].	38.756	7.9e-46	152
1_2215	gnl|CDD|224044	COG1119, ModF, ABC-type molybdenum transport system, ATPase component/photorepair protein PhrA [Inorganic ion transport and metabolism].	51.542	6.22e-110	319
1_2217	gnl|CDD|223955	COG1024, CaiD, Enoyl-CoA hydratase/carnithine racemase [Lipid metabolism].	38.22	4.46e-48	159
1_2218	gnl|CDD|225136	COG2226, UbiE, Methylase involved in ubiquinone/menaquinone biosynthesis [Coenzyme metabolism].	30.928	2.82e-18	79.7
1_2221	gnl|CDD|224437	COG1520, COG1520, FOG: WD40-like repeat [Function unknown].	23.678	1.76e-28	112
1_2222	gnl|CDD|223188	COG0110, WbbJ, Acetyltransferase (isoleucine patch superfamily) [General function prediction only].	25.654	1.31e-37	130
1_2224	gnl|CDD|223713	COG0640, ArsR, Predicted transcriptional regulators [Transcription].	42.647	2.72e-13	62.4
1_2225	gnl|CDD|225371	COG2814, AraJ, Arabinose efflux permease [Carbohydrate transport and metabolism].	25.537	1.75e-25	104
1_2226	gnl|CDD|223515	COG0438, RfaG, Glycosyltransferase [Cell envelope biogenesis, outer membrane].	32.895	8.56e-47	164
1_2227	gnl|CDD|224460	COG1543, COG1543, Uncharacterized conserved protein [Function unknown].	43.156	0	588
1_2228	gnl|CDD|225137	COG2227, UbiG, 2-polyprenyl-3-methyl-5-hydroxy-6-metoxy-1,4-benzoquinol methylase [Coenzyme metabolism].	22.857	1.87e-17	76.3
1_2229	gnl|CDD|224997	COG2086, FixA, Electron transfer flavoprotein, beta subunit [Energy production and conversion].	45.247	2e-100	295
1_2230	gnl|CDD|224936	COG2025, FixB, Electron transfer flavoprotein, alpha subunit [Energy production and conversion].	50.943	1.24e-128	371
1_2231	gnl|CDD|223774	COG0702, COG0702, Predicted nucleoside-diphosphate-sugar epimerases [Cell envelope biogenesis, outer membrane / Carbohydrate transport and metabolism].	28.455	1.58e-29	111
1_2233	gnl|CDD|223849	COG0778, NfnB, Nitroreductase [Energy production and conversion].	26.047	8.49e-27	101
1_2234	gnl|CDD|225717	COG3176, COG3176, Putative hemolysin [General function prediction only].	35.019	4.27e-69	216
1_2235	gnl|CDD|223282	COG0204, PlsC, 1-acyl-sn-glycerol-3-phosphate acyltransferase [Lipid metabolism].	22.374	2.4e-29	111
1_2236	gnl|CDD|224029	COG1104, NifS, Cysteine sulfinate desulfinase/cysteine desulfurase and related enzymes [Amino acid transport and metabolism].	50.396	3.47e-155	445
1_2237	gnl|CDD|223558	COG0482, TrmU, Predicted tRNA(5-methylaminomethyl-2-thiouridylate) methyltransferase, contains the PP-loop ATPase domain [Translation, ribosomal structure and biogenesis].	42.975	5.94e-154	439
1_2238	gnl|CDD|223693	COG0620, MetE, Methionine synthase II (cobalamin-independent) [Amino acid transport and metabolism].	23.176	5.86e-06	44.3
1_2239	gnl|CDD|226353	COG3832, COG3832, Uncharacterized conserved protein [Function unknown].	22.581	1.63e-16	70.9
1_2240	gnl|CDD|223713	COG0640, ArsR, Predicted transcriptional regulators [Transcription].	30.303	5.32e-16	67
1_2241	gnl|CDD|223395	COG0318, CaiC, Acyl-CoA synthetases (AMP-forming)/AMP-acid ligases II [Lipid metabolism / Secondary metabolites biosynthesis, transport, and catabolism].	41.292	4.96e-153	450
1_2243	gnl|CDD|223350	COG0272, Lig, NAD-dependent DNA ligase (contains BRCT domain type II) [DNA replication, recombination, and repair].	50.149	0	947
1_2250	gnl|CDD|223793	COG0721, GatC, Asp-tRNAAsn/Glu-tRNAGln amidotransferase C subunit [Translation, ribosomal structure and biogenesis].	53.125	3.6e-32	108
1_2251	gnl|CDD|223232	COG0154, GatA, Asp-tRNAAsn/Glu-tRNAGln amidotransferase A subunit and related amidases [Translation, ribosomal structure and biogenesis].	55	0	531
1_2252	gnl|CDD|223283	COG0205, PfkA, 6-phosphofructokinase [Carbohydrate transport and metabolism].	47.904	3.48e-149	426
1_2254	gnl|CDD|223528	COG0451, WcaG, Nucleoside-diphosphate-sugar epimerases [Cell envelope biogenesis, outer membrane / Carbohydrate transport and metabolism].	23.077	2.12e-14	68.2
1_2255	gnl|CDD|224759	COG1846, MarR, Transcriptional regulators [Transcription].	46.087	9.01e-26	95.5
1_2256	gnl|CDD|223142	COG0064, GatB, Asp-tRNAAsn/Glu-tRNAGln amidotransferase B subunit (PET112 homolog) [Translation, ribosomal structure and biogenesis].	50	0	717
1_2257	gnl|CDD|224228	COG1309, AcrR, Transcriptional regulator [Transcription].	22.527	4.46e-11	57
1_2258	gnl|CDD|225044	COG2133, COG2133, Glucose/sorbosone dehydrogenases [Carbohydrate transport and metabolism].	30.5	2.84e-58	194
1_2259	gnl|CDD|225168	COG2259, COG2259, Predicted membrane protein [Function unknown].	29.73	1.09e-24	95.5
1_2261	gnl|CDD|223107	COG0028, IlvB, Thiamine pyrophosphate-requiring enzymes [acetolactate synthase, pyruvate dehydrogenase (cytochrome), glyoxylate carboligase, phosphonopyruvate decarboxylase] [Amino acid transport and metabolism / Coenzyme metabolism].	54.24	0	728
1_2262	gnl|CDD|223517	COG0440, IlvH, Acetolactate synthase, small (regulatory) subunit [Amino acid transport and metabolism].	57.669	3.21e-85	249
1_2263	gnl|CDD|223137	COG0059, IlvC, Ketol-acid reductoisomerase [Amino acid transport and metabolism / Coenzyme metabolism].	60.725	0	565
1_2266	gnl|CDD|223728	COG0655, WrbA, Multimeric flavodoxin WrbA [General function prediction only].	43.269	5.95e-30	107
1_2268	gnl|CDD|224154	COG1233, COG1233, Phytoene dehydrogenase and related proteins [Secondary metabolites biosynthesis, transport, and catabolism].	28.831	2.09e-85	272
1_2269	gnl|CDD|223189	COG0111, SerA, Phosphoglycerate dehydrogenase and related dehydrogenases [Amino acid transport and metabolism].	51.768	5.16e-122	362
1_2270	gnl|CDD|223549	COG0473, LeuB, Isocitrate/isopropylmalate dehydrogenase [Amino acid transport and metabolism].	48.127	4.74e-153	435
1_2272	gnl|CDD|223340	COG0262, FolA, Dihydrofolate reductase [Coenzyme metabolism].	22.727	9.02e-15	66.6
1_2275	gnl|CDD|223257	COG0179, MhpD, 2-keto-4-pentenoate hydratase/2-oxohepta-3-ene-1,7-dioic acid hydratase (catechol pathway) [Secondary metabolites biosynthesis, transport, and catabolism].	48.819	1.61e-112	326
1_2276	gnl|CDD|223087	COG0008, GlnS, Glutamyl- and glutaminyl-tRNA synthetases [Translation, ribosomal structure and biogenesis].	39.746	4.64e-165	476
1_2277	gnl|CDD|224332	COG1414, IclR, Transcriptional regulator [Transcription].	36.885	9.78e-71	217
1_2278	gnl|CDD|223143	COG0065, LeuC, 3-isopropylmalate dehydratase large subunit [Amino acid transport and metabolism].	56.476	0	729
1_2279	gnl|CDD|223144	COG0066, LeuD, 3-isopropylmalate dehydratase small subunit [Amino acid transport and metabolism].	51.031	7.65e-97	281
1_2280	gnl|CDD|223847	COG0776, HimA, Bacterial nucleoid DNA-binding protein [DNA replication, recombination, and repair].	45.652	1.8e-30	108
1_2281	gnl|CDD|223568	COG0494, MutT, NTP pyrophosphohydrolases including oxidative damage repair enzymes [DNA replication, recombination, and repair / General function prediction only].	24.138	4.54e-14	66.6
1_2282	gnl|CDD|223924	COG0855, Ppk, Polyphosphate kinase [Inorganic ion transport and metabolism].	57.925	0	1066
1_2283	gnl|CDD|224831	COG1920, COG1920, Predicted nucleotidyltransferase, CobY/MobA/RfbA family [General function prediction only].	39.109	1.14e-51	167
1_2284	gnl|CDD|223318	COG0240, GpsA, Glycerol-3-phosphate dehydrogenase [Energy production and conversion].	48.773	1.59e-152	433
1_2285	gnl|CDD|223699	COG0626, MetC, Cystathionine beta-lyases/cystathionine gamma-synthases [Amino acid transport and metabolism].	40.331	1.52e-104	314
1_2286	gnl|CDD|224102	COG1181, DdlA, D-alanine-D-alanine ligase and related ATP-grasp enzymes [Cell envelope biogenesis, outer membrane].	44.321	1.45e-123	360
1_2288	gnl|CDD|224439	COG1522, Lrp, Transcriptional regulators [Transcription].	30.769	3.49e-10	50.4
1_2289	gnl|CDD|223684	COG0611, ThiL, Thiamine monophosphate kinase [Coenzyme metabolism].	41.433	6.61e-92	278
1_2290	gnl|CDD|223764	COG0692, Ung, Uracil DNA glycosylase [DNA replication, recombination, and repair].	49.55	7.97e-110	317
1_2291	gnl|CDD|223305	COG0227, RpmB, Ribosomal protein L28 [Translation, ribosomal structure and biogenesis].	34.328	1.84e-14	60.8
1_2292	gnl|CDD|224378	COG1461, COG1461, Predicted kinase related to dihydroxyacetone kinase [General function prediction only].	29.656	2.62e-104	325
1_2293	gnl|CDD|224121	COG1200, RecG, RecG-like helicase [DNA replication, recombination, and repair / Transcription].	40.552	0	761
1_2295	gnl|CDD|223729	COG0656, ARA1, Aldo/keto reductases, related to diketogulonate reductase [General function prediction only].	48.014	8.67e-114	330
1_2296	gnl|CDD|223729	COG0656, ARA1, Aldo/keto reductases, related to diketogulonate reductase [General function prediction only].	55.197	1.96e-144	408
1_2297	gnl|CDD|223730	COG0657, Aes, Esterase/lipase [Lipid metabolism].	47.177	3.82e-65	210
1_2298	gnl|CDD|224565	COG1651, DsbG, Protein-disulfide isomerase [Posttranslational modification, protein turnover, chaperones].	23.404	2.88e-24	96.7
1_2299	gnl|CDD|226694	COG4243, COG4243, Predicted membrane protein [Function unknown].	41.406	1.67e-47	154
1_2300	gnl|CDD|223968	COG1038, PycA, Pyruvate carboxylase [Energy production and conversion].	59.107	0	1664
1_2301	gnl|CDD|223813	COG0742, COG0742, N6-adenine-specific methylase [DNA replication, recombination, and repair].	42.262	2.05e-38	130
1_2302	gnl|CDD|223741	COG0669, CoaD, Phosphopantetheine adenylyltransferase [Coenzyme metabolism].	54.14	1.41e-89	259
1_2304	gnl|CDD|226127	COG3599, DivIVA, Cell division initiation protein [Cell division and chromosome partitioning].	34.061	6.23e-41	140
1_2305	gnl|CDD|224317	COG1399, COG1399, Predicted metal-binding, possibly nucleic acid-binding protein [General function prediction only].	33.523	7.43e-45	147
1_2306	gnl|CDD|223644	COG0571, Rnc, dsRNA-specific ribonuclease [Transcription].	48.585	4.27e-76	231
1_2307	gnl|CDD|223344	COG0266, Nei, Formamidopyrimidine-DNA glycosylase [DNA replication, recombination, and repair].	43.206	2.15e-115	335
1_2310	gnl|CDD|224679	COG1765, COG1765, Predicted redox protein, regulator of disulfide bond formation [Posttranslational modification, protein turnover, chaperones].	32.117	4.68e-19	76.6
1_2311	gnl|CDD|224174	COG1254, AcyP, Acylphosphatases [Energy production and conversion].	53.226	3.38e-28	98.2
1_2312	gnl|CDD|224117	COG1196, Smc, Chromosome segregation ATPases [Cell division and chromosome partitioning].	29.625	2.15e-114	384
1_2314	gnl|CDD|223626	COG0552, FtsY, Signal recognition particle GTPase [Intracellular trafficking and secretion].	48.867	7.58e-97	296
1_2315	gnl|CDD|223083	COG0004, AmtB, Ammonia permease [Inorganic ion transport and metabolism].	52.9	1.02e-160	462
1_2316	gnl|CDD|223424	COG0347, GlnK, Nitrogen regulatory protein PII [Amino acid transport and metabolism].	66.071	4.09e-46	145
1_2317	gnl|CDD|225400	COG2844, GlnD, UTP:GlnB (protein PII) uridylyltransferase [Posttranslational modification, protein turnover, chaperones].	31.713	0	656
1_2319	gnl|CDD|223615	COG0541, Ffh, Signal recognition particle GTPase [Intracellular trafficking and secretion].	56.629	0	682
1_2320	gnl|CDD|224149	COG1228, HutI, Imidazolonepropionase and related amidohydrolases [Secondary metabolites biosynthesis, transport, and catabolism].	23.342	2.28e-53	181
1_2321	gnl|CDD|223446	COG0369, CysJ, Sulfite reductase, alpha subunit (flavoprotein) [Inorganic ion transport and metabolism].	44	4.37e-169	493
1_2322	gnl|CDD|224600	COG1686, DacC, D-alanyl-D-alanine carboxypeptidase [Cell envelope biogenesis, outer membrane].	42	6.24e-68	216
1_2323	gnl|CDD|224600	COG1686, DacC, D-alanyl-D-alanine carboxypeptidase [Cell envelope biogenesis, outer membrane].	35.211	2.13e-75	236
1_2325	gnl|CDD|223306	COG0228, RpsP, Ribosomal protein S16 [Translation, ribosomal structure and biogenesis].	45.238	5.32e-39	128
1_2326	gnl|CDD|224750	COG1837, COG1837, Predicted RNA-binding protein (contains KH domain) [General function prediction only].	51.724	4.69e-26	91.3
1_2327	gnl|CDD|223877	COG0806, RimM, RimM protein, required for 16S rRNA processing [Translation, ribosomal structure and biogenesis].	44.379	3.38e-53	167
1_2328	gnl|CDD|223413	COG0336, TrmD, tRNA-(guanine-N1)-methyltransferase [Translation, ribosomal structure and biogenesis].	53.982	4.06e-124	353
1_2330	gnl|CDD|223412	COG0335, RplS, Ribosomal protein L19 [Translation, ribosomal structure and biogenesis].	67.257	7.22e-73	213
1_2331	gnl|CDD|223753	COG0681, LepB, Signal peptidase I [Intracellular trafficking and secretion].	28.931	5.09e-22	88.6
1_2332	gnl|CDD|223242	COG0164, RnhB, Ribonuclease HII [DNA replication, recombination, and repair].	49.206	7.5e-77	231
1_2334	gnl|CDD|224390	COG1473, AbgB, Metal-dependent amidase/aminoacylase/carboxypeptidase [General function prediction only].	39.506	3.18e-124	367
1_2335	gnl|CDD|223489	COG0412, COG0412, Dienelactone hydrolase and related enzymes [Secondary metabolites biosynthesis, transport, and catabolism].	34.468	8.29e-68	209
1_2336	gnl|CDD|223474	COG0397, COG0397, Uncharacterized conserved protein [Function unknown].	42.137	0	598
1_2337	gnl|CDD|226177	COG3651, COG3651, Uncharacterized protein conserved in bacteria [Function unknown].	64.103	8.82e-64	191
1_2338	gnl|CDD|224332	COG1414, IclR, Transcriptional regulator [Transcription].	37.705	5.88e-65	203
1_2339	gnl|CDD|223547	COG0471, CitT, Di- and tricarboxylate transporters [Inorganic ion transport and metabolism].	19.78	5.63e-11	61.2
1_2340	gnl|CDD|223395	COG0318, CaiC, Acyl-CoA synthetases (AMP-forming)/AMP-acid ligases II [Lipid metabolism / Secondary metabolites biosynthesis, transport, and catabolism].	35.59	4.79e-114	347
1_2341	gnl|CDD|225306	COG2508, COG2508, Regulator of polyketide synthase expression [Signal transduction mechanisms / Secondary metabolites biosynthesis, transport, and catabolism].	30.233	3.69e-09	55.8
1_2342	gnl|CDD|223944	COG1012, PutA, NAD-dependent aldehyde dehydrogenases [Energy production and conversion].	40.803	4.99e-162	469
1_2343	gnl|CDD|223238	COG0160, GabT, 4-aminobutyrate aminotransferase and related aminotransferases [Amino acid transport and metabolism].	37.13	2.04e-134	396
1_2344	gnl|CDD|223720	COG0647, NagD, Predicted sugar phosphatases of the HAD superfamily [Carbohydrate transport and metabolism].	43.426	3.61e-101	296
1_2345	gnl|CDD|223101	COG0022, AcoB, Pyruvate/2-oxoglutarate dehydrogenase complex, dehydrogenase (E1) component, eukaryotic type, beta subunit [Energy production and conversion].	34.111	1.68e-59	203
1_2346	gnl|CDD|224717	COG1804, CaiB, Predicted acyl-CoA transferases/carnitine dehydratase [Energy production and conversion].	32.029	1.03e-68	223
1_2347	gnl|CDD|224857	COG1946, TesB, Acyl-CoA thioesterase [Lipid metabolism].	33.692	1.61e-47	160
1_2348	gnl|CDD|223863	COG0792, COG0792, Predicted endonuclease distantly related to archaeal Holliday junction resolvase [DNA replication, recombination, and repair].	52.778	3.98e-27	97.1
1_2349	gnl|CDD|223679	COG0606, COG0606, Predicted ATPase with chaperone activity [Posttranslational modification, protein turnover, chaperones].	49.08	0	572
1_2350	gnl|CDD|223829	COG0758, Smf, Predicted Rossmann fold nucleotide-binding protein involved in DNA uptake [DNA replication, recombination, and repair / Intracellular trafficking and secretion].	33.862	9.95e-82	254
1_2351	gnl|CDD|225250	COG2375, ViuB, Siderophore-interacting protein [Inorganic ion transport and metabolism].	41.509	1.16e-90	271
1_2352	gnl|CDD|224223	COG1304, idi, Isopentenyl diphosphate isomerase (BS_ypgA, MTH48 and related proteins) [Coenzyme transport and metabolism].	36.565	5.46e-91	279
1_2353	gnl|CDD|227308	COG4974, XerD, Site-specific recombinase XerD [DNA replication, recombination, and repair].	43.667	2.77e-99	295
1_2354	gnl|CDD|223669	COG0596, MhpC, Predicted hydrolases or acyltransferases (alpha/beta hydrolase superfamily) [General function prediction only].	25.862	6.65e-33	121
1_2355	gnl|CDD|225052	COG2141, COG2141, Coenzyme F420-dependent N5,N10-methylene tetrahydromethanopterin reductase and related flavin-dependent oxidoreductases [Energy production and conversion].	30.992	1.45e-44	155
1_2357	gnl|CDD|223810	COG0739, NlpD, Membrane proteins related to metalloendopeptidases [Cell envelope biogenesis, outer membrane].	25.373	2.15e-14	66.2
1_2358	gnl|CDD|223130	COG0052, RpsB, Ribosomal protein S2 [Translation, ribosomal structure and biogenesis].	61.6	6.69e-149	419
1_2359	gnl|CDD|223342	COG0264, Tsf, Translation elongation factor Ts [Translation, ribosomal structure and biogenesis].	52.281	2.6e-113	330
1_2360	gnl|CDD|225052	COG2141, COG2141, Coenzyme F420-dependent N5,N10-methylene tetrahydromethanopterin reductase and related flavin-dependent oxidoreductases [Energy production and conversion].	36.139	8.38e-42	146
1_2361	gnl|CDD|223232	COG0154, GatA, Asp-tRNAAsn/Glu-tRNAGln amidotransferase A subunit and related amidases [Translation, ribosomal structure and biogenesis].	32.225	1.37e-96	301
1_2363	gnl|CDD|223825	COG0754, Gsp, Glutathionylspermidine synthase [Amino acid transport and metabolism].	45.479	4.66e-123	362
1_2365	gnl|CDD|224840	COG1929, COG1929, Glycerate kinase [Carbohydrate transport and metabolism].	51.206	7.68e-139	402
1_2366	gnl|CDD|224759	COG1846, MarR, Transcriptional regulators [Transcription].	31.481	4.02e-16	68.9
1_2368	gnl|CDD|223602	COG0528, PyrH, Uridylate kinase [Nucleotide transport and metabolism].	55.932	1.48e-119	342
1_2369	gnl|CDD|223311	COG0233, Frr, Ribosome recycling factor [Translation, ribosomal structure and biogenesis].	55.435	6.95e-102	293
1_2370	gnl|CDD|223648	COG0575, CdsA, CDP-diglyceride synthetase [Lipid metabolism].	34.328	8.86e-56	181
1_2371	gnl|CDD|223769	COG0697, RhaT, Permeases of the drug/metabolite transporter (DMT) superfamily [Carbohydrate transport and metabolism / Amino acid transport and metabolism / General function prediction only].	23.32	2.47e-17	77.8
1_2372	gnl|CDD|223656	COG0583, LysR, Transcriptional regulator [Transcription].	30.992	7.73e-43	148
1_2373	gnl|CDD|223890	COG0820, COG0820, Predicted Fe-S-cluster redox enzyme [General function prediction only].	49.284	2.51e-169	478
1_2375	gnl|CDD|223944	COG1012, PutA, NAD-dependent aldehyde dehydrogenases [Energy production and conversion].	41.754	3.26e-165	477
1_2376	gnl|CDD|224228	COG1309, AcrR, Transcriptional regulator [Transcription].	25.153	2.04e-15	68.6
1_2377	gnl|CDD|225714	COG3173, COG3173, Predicted aminoglycoside phosphotransferase [General function prediction only].	21.053	1.11e-10	59.3
1_2378	gnl|CDD|224717	COG1804, CaiB, Predicted acyl-CoA transferases/carnitine dehydratase [Energy production and conversion].	35.787	1.61e-113	338
1_2379	gnl|CDD|224389	COG1472, BglX, Beta-glucosidase-related glycosidases [Carbohydrate transport and metabolism].	32.486	9.08e-74	245
1_2380	gnl|CDD|224228	COG1309, AcrR, Transcriptional regulator [Transcription].	25.926	2.92e-17	73.9
1_2381	gnl|CDD|225035	COG2124, CypX, Cytochrome P450 [Secondary metabolites biosynthesis, transport, and catabolism].	33.577	1.88e-81	257
1_2382	gnl|CDD|224064	COG1141, Fer, Ferredoxin [Energy production and conversion].	31.343	2.98e-14	60.1
1_2384	gnl|CDD|225921	COG3386, COG3386, Gluconolactonase [Carbohydrate transport and metabolism].	29.352	2.35e-41	144
1_2386	gnl|CDD|225035	COG2124, CypX, Cytochrome P450 [Secondary metabolites biosynthesis, transport, and catabolism].	23.961	9.86e-68	221
1_2387	gnl|CDD|223991	COG1063, Tdh, Threonine dehydrogenase and related Zn-dependent dehydrogenases [Amino acid transport and metabolism / General function prediction only].	27.536	1.8e-45	157
1_2388	gnl|CDD|226356	COG3836, HpcH, 2,4-dihydroxyhept-2-ene-1,7-dioic acid aldolase [Carbohydrate transport and metabolism].	36.471	1.65e-37	132
1_2389	gnl|CDD|223959	COG1028, FabG, Dehydrogenases with different specificities (related to short-chain alcohol dehydrogenases) [Secondary metabolites biosynthesis, transport, and catabolism / General function prediction only].	40.574	5.73e-67	208
1_2390	gnl|CDD|224983	COG2072, TrkA, Predicted flavoprotein involved in K+ transport [Inorganic ion transport and metabolism].	30.047	2.08e-89	281
1_2391	gnl|CDD|223730	COG0657, Aes, Esterase/lipase [Lipid metabolism].	37.778	9.83e-43	149
1_2392	gnl|CDD|223531	COG0455, flhG, Antiactivator of flagellar biosynthesis FleN, an ATPase [Cell motility].	26.19	1.09e-48	166
1_2394	gnl|CDD|225220	COG2343, COG2343, Uncharacterized protein conserved in bacteria [Function unknown].	36.842	2.79e-34	119
1_2396	gnl|CDD|224857	COG1946, TesB, Acyl-CoA thioesterase [Lipid metabolism].	30.068	6.76e-32	119
1_2398	gnl|CDD|223492	COG0415, PhrB, Deoxyribodipyrimidine photolyase [DNA replication, recombination, and repair].	39.341	7.24e-157	454
1_2399	gnl|CDD|225052	COG2141, COG2141, Coenzyme F420-dependent N5,N10-methylene tetrahydromethanopterin reductase and related flavin-dependent oxidoreductases [Energy production and conversion].	28.922	1.89e-38	137
1_2403	gnl|CDD|226123	COG3595, COG3595, Uncharacterized conserved protein [Function unknown].	28.025	1.35e-08	52
1_2405	gnl|CDD|223774	COG0702, COG0702, Predicted nucleoside-diphosphate-sugar epimerases [Cell envelope biogenesis, outer membrane / Carbohydrate transport and metabolism].	24.91	8.84e-15	69.7
1_2406	gnl|CDD|224511	COG1595, RpoE, DNA-directed RNA polymerase specialized sigma subunit, sigma24 homolog [Transcription].	32.919	2.2e-40	139
1_2408	gnl|CDD|223814	COG0743, Dxr, 1-deoxy-D-xylulose 5-phosphate reductoisomerase [Lipid metabolism].	50.909	0	511
1_2409	gnl|CDD|223821	COG0750, COG0750, Predicted membrane-associated Zn-dependent proteases 1 [Cell envelope biogenesis, outer membrane].	29.65	4.48e-63	207
1_2410	gnl|CDD|223891	COG0821, gcpE, 1-hydroxy-2-methyl-2-(e)-butenyl 4-diphosphate synthase [Lipid metabolism].	59.375	0	605
1_2411	gnl|CDD|225928	COG3393, COG3393, Predicted acetyltransferase [General function prediction only].	39.863	1.66e-54	178
1_2412	gnl|CDD|223839	COG0768, FtsI, Cell division protein FtsI/penicillin-binding protein 2 [Cell envelope biogenesis, outer membrane].	24.948	8.38e-63	217
1_2414	gnl|CDD|224961	COG2050, PaaI, HGG motif-containing thioesterase, possibly involved in aromatic compounds catabolism [Secondary metabolites biosynthesis, transport, and catabolism].	35.833	3.99e-28	100
1_2415	gnl|CDD|223103	COG0024, Map, Methionine aminopeptidase [Translation, ribosomal structure and biogenesis].	53.414	2.74e-120	346
1_2416	gnl|CDD|224409	COG1492, CobQ, Cobyric acid synthase [Coenzyme metabolism].	45	0	526
1_2418	gnl|CDD|223669	COG0596, MhpC, Predicted hydrolases or acyltransferases (alpha/beta hydrolase superfamily) [General function prediction only].	20.809	2.39e-09	52.4
1_2419	gnl|CDD|224102	COG1181, DdlA, D-alanine-D-alanine ligase and related ATP-grasp enzymes [Cell envelope biogenesis, outer membrane].	22.293	6.79e-37	137
1_2420	gnl|CDD|223444	COG0367, AsnB, Asparagine synthase (glutamine-hydrolyzing) [Amino acid transport and metabolism].	32	1.15e-155	459
1_2421	gnl|CDD|223627	COG0553, HepA, Superfamily II DNA/RNA helicases, SNF2 family [Transcription / DNA replication, recombination, and repair].	36.792	1.27e-92	315
1_2422	gnl|CDD|223605	COG0531, PotE, Amino acid transporters [Amino acid transport and metabolism].	20.302	1.1e-56	196
1_2423	gnl|CDD|223252	COG0174, GlnA, Glutamine synthetase [Amino acid transport and metabolism].	34.783	3.43e-147	429
1_2424	gnl|CDD|224982	COG2071, COG2071, Predicted glutamine amidotransferases [General function prediction only].	43.515	2.33e-94	278
1_2425	gnl|CDD|223944	COG1012, PutA, NAD-dependent aldehyde dehydrogenases [Energy production and conversion].	47.566	4.14e-157	455
1_2426	gnl|CDD|223959	COG1028, FabG, Dehydrogenases with different specificities (related to short-chain alcohol dehydrogenases) [Secondary metabolites biosynthesis, transport, and catabolism / General function prediction only].	37.647	3.81e-59	189
1_2427	gnl|CDD|225097	COG2186, FadR, Transcriptional regulators [Transcription].	34.071	8.81e-46	153
1_2428	gnl|CDD|223713	COG0640, ArsR, Predicted transcriptional regulators [Transcription].	47.436	9.89e-18	71.6
1_2429	gnl|CDD|225911	COG3376, HoxN, High-affinity nickel permease [Inorganic ion transport and metabolism].	43.909	1.73e-111	330
1_2430	gnl|CDD|224169	COG1249, Lpd, Pyruvate/2-oxoglutarate dehydrogenase complex, dihydrolipoamide dehydrogenase (E3) component, and related enzymes [Energy production and conversion].	36.717	1.77e-153	445
1_2431	gnl|CDD|225176	COG2267, PldB, Lysophospholipase [Lipid metabolism].	28.179	6.27e-41	145
1_2433	gnl|CDD|223652	COG0579, COG0579, Predicted dehydrogenase [General function prediction only].	36.575	4.75e-132	391
1_2434	gnl|CDD|225064	COG2153, ElaA, Predicted acyltransferase [General function prediction only].	46.795	1.02e-71	214
1_2435	gnl|CDD|224160	COG1239, ChlI, Mg-chelatase subunit ChlI [Coenzyme metabolism].	55.272	9.33e-106	327
1_2436	gnl|CDD|225020	COG2109, BtuR, ATP:corrinoid adenosyltransferase [Coenzyme metabolism].	43.627	3.99e-83	246
1_2437	gnl|CDD|224710	COG1797, CobB, Cobyrinic acid a,c-diamide synthase [Coenzyme metabolism].	50.448	0	520
1_2438	gnl|CDD|223086	COG0007, CysG, Uroporphyrinogen-III methylase [Coenzyme metabolism].	49.153	5.69e-100	298
1_2439	gnl|CDD|223553	COG0477, ProP, Permeases of the major facilitator superfamily [Carbohydrate transport and metabolism / Amino acid transport and metabolism / Inorganic ion transport and metabolism / General function prediction only].	23.22	3.89e-27	109
1_2441	gnl|CDD|223519	COG0442, ProS, Prolyl-tRNA synthetase [Translation, ribosomal structure and biogenesis].	38.554	3.63e-180	520
1_2443	gnl|CDD|225361	COG2801, Tra5, Transposase and inactivated derivatives [DNA replication, recombination, and repair].	23.077	5.37e-20	84
1_2446	gnl|CDD|223850	COG0779, COG0779, Uncharacterized protein conserved in bacteria [Function unknown].	33.987	2.59e-32	113
1_2447	gnl|CDD|223273	COG0195, NusA, Transcription elongation factor [Transcription].	49.73	3.25e-76	233
1_2448	gnl|CDD|223606	COG0532, InfB, Translation initiation factor 2 (IF-2; GTPase) [Translation, ribosomal structure and biogenesis].	56.496	0	762
1_2449	gnl|CDD|223927	COG0858, RbfA, Ribosome-binding factor A [Translation, ribosomal structure and biogenesis].	43.119	4.68e-30	106
1_2450	gnl|CDD|223691	COG0618, COG0618, Exopolyphosphatase-related proteins [General function prediction only].	32.423	1e-62	203
1_2451	gnl|CDD|223608	COG0534, NorM, Na+-driven multidrug efflux pump [Defense mechanisms].	32.947	3.46e-55	189
1_2452	gnl|CDD|225136	COG2226, UbiE, Methylase involved in ubiquinone/menaquinone biosynthesis [Coenzyme metabolism].	35.714	2.73e-08	47.8
1_2454	gnl|CDD|223860	COG0789, SoxR, Predicted transcriptional regulators [Transcription].	30	1.35e-19	78.2
1_2455	gnl|CDD|223955	COG1024, CaiD, Enoyl-CoA hydratase/carnithine racemase [Lipid metabolism].	37.891	4.67e-64	201
1_2456	gnl|CDD|227839	COG5552, COG5552, Uncharacterized conserved protein [Function unknown].	56.818	1.52e-33	111
1_2457	gnl|CDD|226743	COG4293, COG4293, Uncharacterized protein conserved in bacteria [Function unknown].	64.286	6.17e-69	209
1_2458	gnl|CDD|225487	COG2936, COG2936, Predicted acyl esterases [General function prediction only].	36.116	8.01e-140	418
1_2460	gnl|CDD|224327	COG1409, Icc, Predicted phosphohydrolases [General function prediction only].	22.006	2.8e-45	156
1_2461	gnl|CDD|225524	COG2977, EntD, Phosphopantetheinyl transferase component of siderophore synthetase [Secondary metabolites biosynthesis, transport, and catabolism].	44.843	4.81e-78	235
1_2462	gnl|CDD|223208	COG0130, TruB, Pseudouridine synthase [Translation, ribosomal structure and biogenesis].	33.562	2.43e-68	214
1_2463	gnl|CDD|224228	COG1309, AcrR, Transcriptional regulator [Transcription].	24.873	3.85e-22	88.6
1_2464	gnl|CDD|223261	COG0183, PaaJ, Acetyl-CoA acetyltransferase [Lipid metabolism].	32.143	1.72e-94	290
1_2466	gnl|CDD|224941	COG2030, MaoC, Acyl dehydratase [Lipid metabolism].	35.417	3.73e-16	72
1_2467	gnl|CDD|223959	COG1028, FabG, Dehydrogenases with different specificities (related to short-chain alcohol dehydrogenases) [Secondary metabolites biosynthesis, transport, and catabolism / General function prediction only].	35.688	9.65e-52	171
1_2468	gnl|CDD|224871	COG1960, CaiA, Acyl-CoA dehydrogenases [Lipid metabolism].	35.266	8.23e-101	306
1_2469	gnl|CDD|223669	COG0596, MhpC, Predicted hydrolases or acyltransferases (alpha/beta hydrolase superfamily) [General function prediction only].	28.09	4.79e-26	102
1_2470	gnl|CDD|223395	COG0318, CaiC, Acyl-CoA synthetases (AMP-forming)/AMP-acid ligases II [Lipid metabolism / Secondary metabolites biosynthesis, transport, and catabolism].	32.453	1.57e-111	343
1_2471	gnl|CDD|226674	COG4221, COG4221, Short-chain alcohol dehydrogenase of unknown specificity [General function prediction only].	36.842	2.26e-52	172
1_2472	gnl|CDD|224871	COG1960, CaiA, Acyl-CoA dehydrogenases [Lipid metabolism].	28.084	2.18e-60	201
1_2473	gnl|CDD|225052	COG2141, COG2141, Coenzyme F420-dependent N5,N10-methylene tetrahydromethanopterin reductase and related flavin-dependent oxidoreductases [Energy production and conversion].	33.524	8.27e-72	229
1_2474	gnl|CDD|224240	COG1321, TroR, Mn-dependent transcriptional regulator [Transcription].	43.421	7.64e-53	168
1_2475	gnl|CDD|223274	COG0196, RibF, FAD synthase [Coenzyme metabolism].	40.184	4.38e-105	311
1_2476	gnl|CDD|223262	COG0184, RpsO, Ribosomal protein S15P/S13E [Translation, ribosomal structure and biogenesis].	67.045	4.68e-36	117
1_2478	gnl|CDD|224106	COG1185, Pnp, Polyribonucleotide nucleotidyltransferase (polynucleotide phosphorylase) [Translation, ribosomal structure and biogenesis].	51.253	0	1045
1_2479	gnl|CDD|223685	COG0612, PqqL, Predicted Zn-dependent peptidases [General function prediction only].	40.436	7.34e-93	287
1_2480	gnl|CDD|225242	COG2367, PenP, Beta-lactamase class A [Defense mechanisms].	36.032	9.78e-47	160
1_2481	gnl|CDD|223149	COG0071, IbpA, Molecular chaperone (small heat shock protein) [Posttranslational modification, protein turnover, chaperones].	31.884	7.52e-27	98.2
1_2483	gnl|CDD|223758	COG0686, Ald, Alanine dehydrogenase [Amino acid transport and metabolism].	63.467	0	536
1_2484	gnl|CDD|224439	COG1522, Lrp, Transcriptional regulators [Transcription].	35.507	1.32e-38	129
1_2485	gnl|CDD|225728	COG3187, HslJ, Heat shock protein [Posttranslational modification, protein turnover, chaperones].	41.176	4.98e-23	90.5
1_2488	gnl|CDD|223366	COG0289, DapB, Dihydrodipicolinate reductase [Amino acid transport and metabolism].	38.148	5.12e-89	265
1_2490	gnl|CDD|223728	COG0655, WrbA, Multimeric flavodoxin WrbA [General function prediction only].	19.728	2.08e-12	59.3
1_2492	gnl|CDD|225184	COG2301, CitE, Citrate lyase beta subunit [Carbohydrate transport and metabolism].	38.434	1.94e-79	244
1_2493	gnl|CDD|223489	COG0412, COG0412, Dienelactone hydrolase and related enzymes [Secondary metabolites biosynthesis, transport, and catabolism].	36.481	2e-52	170
1_2494	gnl|CDD|223285	COG0207, ThyA, Thymidylate synthase [Nucleotide transport and metabolism].	65.66	1.19e-163	456
1_2495	gnl|CDD|223340	COG0262, FolA, Dihydrofolate reductase [Coenzyme metabolism].	39.881	1.75e-48	155
1_2497	gnl|CDD|225755	COG3214, COG3214, Uncharacterized protein conserved in bacteria [Function unknown].	43.35	2.06e-112	336
1_2498	gnl|CDD|223605	COG0531, PotE, Amino acid transporters [Amino acid transport and metabolism].	23.026	1.17e-51	181
1_2499	gnl|CDD|223669	COG0596, MhpC, Predicted hydrolases or acyltransferases (alpha/beta hydrolase superfamily) [General function prediction only].	24.265	2.38e-34	125
1_2500	gnl|CDD|225097	COG2186, FadR, Transcriptional regulators [Transcription].	34.667	1.14e-41	143
1_2502	gnl|CDD|227689	COG5402, COG5402, Uncharacterized conserved protein [Function unknown].	26.549	4.65e-08	49.7
1_2503	gnl|CDD|224228	COG1309, AcrR, Transcriptional regulator [Transcription].	21.608	1.18e-17	75.5
1_2508	gnl|CDD|224270	COG1351, THY1, Predicted alternative thymidylate synthase [Nucleotide transport and metabolism].	40.157	5.45e-83	250
1_2509	gnl|CDD|223406	COG0329, DapA, Dihydrodipicolinate synthase/N-acetylneuraminate lyase [Amino acid transport and metabolism / Cell envelope biogenesis, outer membrane].	47.584	6.71e-96	285
1_2510	gnl|CDD|223668	COG0595, COG0595, mRNA degradation ribonucleases J1/J2 (metallo-beta-lactamase superfamily) [Translation, ribosomal structure and biogenesis; Replication, recombination and repair].	45.338	0	699
1_2513	gnl|CDD|225223	COG2346, COG2346, Truncated hemoglobins [General function prediction only].	27.35	1.44e-11	55.8
1_2514	gnl|CDD|225852	COG3315, COG3315, O-Methyltransferase involved in polyketide biosynthesis [Secondary metabolites biosynthesis, transport, and catabolism].	31.034	1.04e-69	218
1_2515	gnl|CDD|223959	COG1028, FabG, Dehydrogenases with different specificities (related to short-chain alcohol dehydrogenases) [Secondary metabolites biosynthesis, transport, and catabolism / General function prediction only].	35.401	3.62e-57	184
1_2516	gnl|CDD|224278	COG1359, COG1359, Uncharacterized conserved protein [Function unknown].	31.959	2.5e-25	91.3
1_2517	gnl|CDD|224588	COG1674, FtsK, DNA segregation ATPase FtsK/SpoIIIE and related proteins [Cell division and chromosome partitioning].	42.623	9.77e-176	529
1_2519	gnl|CDD|224167	COG1246, ArgA, N-acetylglutamate synthase and related acetyltransferases [Amino acid transport and metabolism].	38.816	3.25e-52	164
1_2520	gnl|CDD|223632	COG0558, PgsA, Phosphatidylglycerophosphate synthase [Lipid metabolism].	35.751	2.77e-30	109
1_2521	gnl|CDD|224463	COG1546, CinA, Uncharacterized protein (competence- and mitomycin-induced) [General function prediction only].	41.447	1.2e-33	116
1_2522	gnl|CDD|224314	COG1396, HipB, Predicted transcriptional regulators [Transcription].	30	8.43e-09	47.4
1_2523	gnl|CDD|224755	COG1842, PspA, Phage shock protein A (IM30), suppresses sigma54-dependent transcription [Transcription / Signal transduction mechanisms].	26.556	4.03e-60	191
1_2525	gnl|CDD|226758	COG4308, LimA, Limonene-1,2-epoxide hydrolase [Secondary metabolites biosynthesis, transport, and catabolism].	59.016	4.8e-52	162
1_2526	gnl|CDD|224732	COG1819, COG1819, Glycosyl transferases, related to UDP-glucuronosyltransferase [Carbohydrate transport and metabolism / Signal transduction mechanisms].	28.71	8.76e-34	128
1_2529	gnl|CDD|223544	COG0468, RecA, RecA/RadA recombinase [DNA replication, recombination, and repair].	68.881	6.52e-114	333
1_2530	gnl|CDD|225048	COG2137, OraA, Uncharacterized protein conserved in bacteria [General function prediction only].	33.708	9.6e-29	105
1_2531	gnl|CDD|223836	COG0765, HisM, ABC-type amino acid transport system, permease component [Amino acid transport and metabolism].	36.161	1.5e-54	177
1_2532	gnl|CDD|223836	COG0765, HisM, ABC-type amino acid transport system, permease component [Amino acid transport and metabolism].	36.161	6.38e-64	199
1_2533	gnl|CDD|223904	COG0834, HisJ, ABC-type amino acid transport/signal transduction systems, periplasmic component/domain [Amino acid transport and metabolism / Signal transduction mechanisms].	32.273	2.51e-42	146
1_2534	gnl|CDD|224051	COG1126, GlnQ, ABC-type polar amino acid transport system, ATPase component [Amino acid transport and metabolism].	65.145	2.54e-164	456
1_2535	gnl|CDD|223694	COG0621, MiaB, 2-methylthioadenine synthetase [Translation, ribosomal structure and biogenesis].	47.835	0	592
1_2539	gnl|CDD|223401	COG0324, MiaA, tRNA delta(2)-isopentenylpyrophosphate transferase [Translation, ribosomal structure and biogenesis].	45.051	4.9e-108	318
1_2540	gnl|CDD|223331	COG0253, DapF, Diaminopimelate epimerase [Amino acid transport and metabolism].	34.708	3.82e-69	217
1_2541	gnl|CDD|225171	COG2262, HflX, GTPases [General function prediction only].	50.827	2.02e-164	472
1_2543	gnl|CDD|223321	COG0243, BisC, Anaerobic dehydrogenases, typically selenocysteine-containing [Energy production and conversion].	27.321	3.96e-128	400
1_2544	gnl|CDD|224871	COG1960, CaiA, Acyl-CoA dehydrogenases [Lipid metabolism].	41.514	1.8e-127	374
1_2545	gnl|CDD|227766	COG5479, COG5479, Uncharacterized protein potentially involved in peptidoglycan biosynthesis [Cell envelope biogenesis, outer membrane].	28.611	1.81e-43	163
1_2546	gnl|CDD|224885	COG1974, LexA, SOS-response transcriptional repressors (RecA-mediated autopeptidases) [Transcription / Signal transduction mechanisms].	50.926	3.61e-81	243
1_2548	gnl|CDD|224246	COG1327, COG1327, Predicted transcriptional regulator, consists of a Zn-ribbon and ATP-cone domains [Transcription].	50	4.26e-75	222
1_2549	gnl|CDD|223461	COG0384, COG0384, Predicted epimerase, PhzC/PhzF homolog [General function prediction only].	30.717	2.25e-51	169
1_2550	gnl|CDD|223669	COG0596, MhpC, Predicted hydrolases or acyltransferases (alpha/beta hydrolase superfamily) [General function prediction only].	32.042	3.79e-43	150
1_2553	gnl|CDD|224169	COG1249, Lpd, Pyruvate/2-oxoglutarate dehydrogenase complex, dihydrolipoamide dehydrogenase (E3) component, and related enzymes [Energy production and conversion].	41.138	6e-174	498
1_2555	gnl|CDD|224240	COG1321, TroR, Mn-dependent transcriptional regulator [Transcription].	43.125	2.77e-57	179
1_2556	gnl|CDD|223642	COG0568, RpoD, DNA-directed RNA polymerase, sigma subunit (sigma70/sigma32) [Transcription].	51.952	6.37e-142	406
1_2559	gnl|CDD|224214	COG1295, Rbn, Ribonuclease BN family enzyme [Replication, recombination, and repair].	27.083	1.37e-30	115
1_2561	gnl|CDD|226033	COG3502, COG3502, Uncharacterized protein conserved in bacteria [Function unknown].	41.739	5.19e-46	146
1_2562	gnl|CDD|224228	COG1309, AcrR, Transcriptional regulator [Transcription].	19.905	4.3e-16	71.2
1_2563	gnl|CDD|225052	COG2141, COG2141, Coenzyme F420-dependent N5,N10-methylene tetrahydromethanopterin reductase and related flavin-dependent oxidoreductases [Energy production and conversion].	26.765	1.68e-42	151
1_2564	gnl|CDD|223991	COG1063, Tdh, Threonine dehydrogenase and related Zn-dependent dehydrogenases [Amino acid transport and metabolism / General function prediction only].	32.791	1.32e-70	224
1_2565	gnl|CDD|223959	COG1028, FabG, Dehydrogenases with different specificities (related to short-chain alcohol dehydrogenases) [Secondary metabolites biosynthesis, transport, and catabolism / General function prediction only].	47.41	1.54e-71	221
1_2566	gnl|CDD|223377	COG0300, DltE, Short-chain dehydrogenases of various substrate specificities [General function prediction only].	32.51	1.34e-52	172
1_2567	gnl|CDD|223730	COG0657, Aes, Esterase/lipase [Lipid metabolism].	47.17	2.16e-77	240
1_2568	gnl|CDD|223395	COG0318, CaiC, Acyl-CoA synthetases (AMP-forming)/AMP-acid ligases II [Lipid metabolism / Secondary metabolites biosynthesis, transport, and catabolism].	32.171	2.65e-101	317
1_2571	gnl|CDD|224871	COG1960, CaiA, Acyl-CoA dehydrogenases [Lipid metabolism].	19.167	6.74e-24	98.6
1_2572	gnl|CDD|224332	COG1414, IclR, Transcriptional regulator [Transcription].	38.525	6.69e-53	173
1_2573	gnl|CDD|224871	COG1960, CaiA, Acyl-CoA dehydrogenases [Lipid metabolism].	21.739	4.41e-20	87.8
1_2574	gnl|CDD|223959	COG1028, FabG, Dehydrogenases with different specificities (related to short-chain alcohol dehydrogenases) [Secondary metabolites biosynthesis, transport, and catabolism / General function prediction only].	36.502	1.01e-54	177
1_2575	gnl|CDD|223959	COG1028, FabG, Dehydrogenases with different specificities (related to short-chain alcohol dehydrogenases) [Secondary metabolites biosynthesis, transport, and catabolism / General function prediction only].	37.154	5.96e-58	186
1_2576	gnl|CDD|224983	COG2072, TrkA, Predicted flavoprotein involved in K+ transport [Inorganic ion transport and metabolism].	28.251	8.42e-83	266
1_2577	gnl|CDD|223730	COG0657, Aes, Esterase/lipase [Lipid metabolism].	40.385	2.44e-90	274
1_2578	gnl|CDD|223483	COG0406, phoE, Broad specificity phosphatase PhoE and related phosphatases [General function prediction only].	33.333	1.25e-37	135
1_2579	gnl|CDD|223642	COG0568, RpoD, DNA-directed RNA polymerase, sigma subunit (sigma70/sigma32) [Transcription].	53.509	7.01e-139	405
1_2580	gnl|CDD|224851	COG1940, NagC, Transcriptional regulator/sugar kinase [Transcription / Carbohydrate transport and metabolism].	31.78	8.37e-34	124
1_2581	gnl|CDD|223559	COG0483, SuhB, Archaeal fructose-1,6-bisphosphatase and related enzymes of inositol monophosphatase family [Carbohydrate transport and metabolism].	46.316	2.84e-56	182
1_2585	gnl|CDD|223827	COG0756, Dut, dUTPase [Nucleotide transport and metabolism].	51.613	5.14e-58	178
1_2587	gnl|CDD|223669	COG0596, MhpC, Predicted hydrolases or acyltransferases (alpha/beta hydrolase superfamily) [General function prediction only].	24.167	6.51e-07	46.2
1_2590	gnl|CDD|223643	COG0569, TrkA, K+ transport systems, NAD-binding component [Inorganic ion transport and metabolism].	36.111	1.24e-58	185
1_2591	gnl|CDD|223643	COG0569, TrkA, K+ transport systems, NAD-binding component [Inorganic ion transport and metabolism].	26.368	1.86e-39	135
1_2592	gnl|CDD|223605	COG0531, PotE, Amino acid transporters [Amino acid transport and metabolism].	17.967	1.76e-27	113
1_2593	gnl|CDD|225174	COG2265, TrmA, SAM-dependent methyltransferases related to tRNA (uracil-5-)-methyltransferase [Translation, ribosomal structure and biogenesis].	30.556	1.15e-79	253
1_2594	gnl|CDD|225109	COG2199, COG2199, c-di-GMP synthetase (diguanylate cyclase, GGDEF domain) [Signal transduction mechanisms].	26.012	4.09e-22	89.7
1_2595	gnl|CDD|225549	COG3004, NhaA, Na+/H+ antiporter [Inorganic ion transport and metabolism].	41.989	6.43e-73	234
1_2596	gnl|CDD|224076	COG1154, Dxs, Deoxyxylulose-5-phosphate synthase [Coenzyme metabolism / Lipid metabolism].	50.794	0	902
1_2597	gnl|CDD|223669	COG0596, MhpC, Predicted hydrolases or acyltransferases (alpha/beta hydrolase superfamily) [General function prediction only].	22.569	1.46e-25	101
1_2598	gnl|CDD|223426	COG0349, Rnd, Ribonuclease D [Translation, ribosomal structure and biogenesis].	34.103	2.68e-97	296
1_2600	gnl|CDD|223484	COG0407, HemE, Uroporphyrinogen-III decarboxylase [Coenzyme metabolism].	46.797	1.27e-137	397
1_2601	gnl|CDD|224153	COG1232, HemY, Protoporphyrinogen oxidase [Coenzyme metabolism].	34.667	3.09e-106	323
1_2602	gnl|CDD|225792	COG3253, ywfI, Predicted heme peroxidase involved in anaerobic stress response [General function prediction only].	48.696	6.36e-109	314
1_2603	gnl|CDD|225137	COG2227, UbiG, 2-polyprenyl-3-methyl-5-hydroxy-6-metoxy-1,4-benzoquinol methylase [Coenzyme metabolism].	35.294	1.34e-13	65.1
1_2604	gnl|CDD|223307	COG0229, COG0229, Conserved domain frequently associated with peptide methionine sulfoxide reductase [Posttranslational modification, protein turnover, chaperones].	53.03	7.88e-79	230
1_2605	gnl|CDD|225546	COG3000, ERG3, Sterol desaturase [Lipid metabolism].	26.022	3.12e-44	152
1_2606	gnl|CDD|225117	COG2207, AraC, AraC-type DNA-binding domain-containing proteins [Transcription].	28.8	2.89e-19	79.3
1_2607	gnl|CDD|225136	COG2226, UbiE, Methylase involved in ubiquinone/menaquinone biosynthesis [Coenzyme metabolism].	33.01	1.77e-25	97.8
1_2609	gnl|CDD|223669	COG0596, MhpC, Predicted hydrolases or acyltransferases (alpha/beta hydrolase superfamily) [General function prediction only].	33.333	5.56e-07	48.5
1_2610	gnl|CDD|224896	COG1985, RibD, Pyrimidine reductase, riboflavin biosynthesis [Coenzyme metabolism].	32.018	1.28e-32	118
1_2611	gnl|CDD|224402	COG1485, COG1485, Predicted ATPase [General function prediction only].	31.268	3.3e-91	278
1_2612	gnl|CDD|223532	COG0456, RimI, Acetyltransferases [General function prediction only].	18.421	5.53e-13	61.2
1_2614	gnl|CDD|226105	COG3576, COG3576, Predicted flavin-nucleotide-binding protein structurally related to pyridoxine 5'-phosphate oxidase [General function prediction only].	30.769	2.27e-08	47.4
1_2615	gnl|CDD|223616	COG0542, clpA, ATP-binding subunits of Clp protease and DnaK/DnaJ chaperones [Posttranslational modification, protein turnover, chaperones].	31.655	4.58e-18	80.9
1_2616	gnl|CDD|223715	COG0642, BaeS, Signal transduction histidine kinase [Signal transduction mechanisms].	27.556	4.65e-29	114
1_2617	gnl|CDD|225097	COG2186, FadR, Transcriptional regulators [Transcription].	36.245	1.34e-59	188
1_2618	gnl|CDD|225365	COG2807, CynX, Cyanate permease [Inorganic ion transport and metabolism].	44.986	1.17e-125	370
1_2619	gnl|CDD|224194	COG1275, TehA, Tellurite resistance protein and related permeases [Inorganic ion transport and metabolism].	24.08	5.47e-34	127
1_2620	gnl|CDD|223656	COG0583, LysR, Transcriptional regulator [Transcription].	30.492	5.05e-57	186
1_2621	gnl|CDD|223794	COG0722, AroG, 3-deoxy-D-arabino-heptulosonate 7-phosphate (DAHP) synthase [Amino acid transport and metabolism].	58.14	0	532
1_2622	gnl|CDD|223553	COG0477, ProP, Permeases of the major facilitator superfamily [Carbohydrate transport and metabolism / Amino acid transport and metabolism / Inorganic ion transport and metabolism / General function prediction only].	14.53	8.72e-06	43.5
1_2623	gnl|CDD|227938	COG5651, COG5651, PPE-repeat proteins [Cell motility and secretion].	53.75	5.39e-36	137
1_2624	gnl|CDD|227685	COG5398, COG5398, Heme oxygenase [Inorganic ion transport and metabolism].	38.462	1.08e-31	115
1_2625	gnl|CDD|224228	COG1309, AcrR, Transcriptional regulator [Transcription].	22.581	3.89e-22	87.8
1_2627	gnl|CDD|223589	COG0515, SPS1, Serine/threonine protein kinase [General function prediction only / Signal transduction mechanisms / Transcription / DNA replication, recombination, and repair].	27.336	2.38e-34	131
1_2630	gnl|CDD|225094	COG2183, Tex, Transcriptional accessory protein [Transcription].	57.26	0	941
1_2631	gnl|CDD|223475	COG0398, COG0398, Uncharacterized conserved protein [Function unknown].	28.194	1.92e-41	141
1_2632	gnl|CDD|225660	COG3118, COG3118, Thioredoxin domain-containing protein [Posttranslational modification, protein turnover, chaperones].	34.579	2.61e-20	82
1_2633	gnl|CDD|225972	COG3439, COG3439, Uncharacterized conserved protein [Function unknown].	29.231	1.48e-17	72.8
1_2635	gnl|CDD|224805	COG1893, ApbA, Ketopantoate reductase [Coenzyme metabolism].	26.49	1.11e-29	114
1_2636	gnl|CDD|223656	COG0583, LysR, Transcriptional regulator [Transcription].	25.322	3.31e-22	90.5
1_2637	gnl|CDD|223656	COG0583, LysR, Transcriptional regulator [Transcription].	45	1.03e-10	53.9
1_2638	gnl|CDD|225086	COG2175, TauD, Probable taurine catabolism dioxygenase [Secondary metabolites biosynthesis, transport, and catabolism].	39.322	6.37e-67	212
1_2639	gnl|CDD|223959	COG1028, FabG, Dehydrogenases with different specificities (related to short-chain alcohol dehydrogenases) [Secondary metabolites biosynthesis, transport, and catabolism / General function prediction only].	30.738	4.13e-36	129
1_2640	gnl|CDD|227103	COG4762, COG4762, Uncharacterized protein conserved in bacteria [Function unknown].	48.795	1.98e-51	162
1_2641	gnl|CDD|224961	COG2050, PaaI, HGG motif-containing thioesterase, possibly involved in aromatic compounds catabolism [Secondary metabolites biosynthesis, transport, and catabolism].	23.009	7.36e-09	49.7
1_2643	gnl|CDD|223518	COG0441, ThrS, Threonyl-tRNA synthetase [Translation, ribosomal structure and biogenesis].	48.815	0	795
1_2644	gnl|CDD|223611	COG0537, Hit, Diadenosine tetraphosphate (Ap4A) hydrolase and other HIT family hydrolases [Nucleotide transport and metabolism / Carbohydrate transport and metabolism / General function prediction only].	37.956	8.7e-45	145
1_2645	gnl|CDD|223632	COG0558, PgsA, Phosphatidylglycerophosphate synthase [Lipid metabolism].	28.934	1.88e-42	142
1_2646	gnl|CDD|224476	COG1560, HtrB, Lauroyl/myristoyl acyltransferase [Cell envelope biogenesis, outer membrane].	26.351	8.62e-72	225
1_2647	gnl|CDD|223515	COG0438, RfaG, Glycosyltransferase [Cell envelope biogenesis, outer membrane].	32.987	1.83e-60	200
1_2649	gnl|CDD|223292	COG0214, SNZ1, Pyridoxine biosynthesis enzyme [Coenzyme metabolism].	77.055	0	615
1_2650	gnl|CDD|224857	COG1946, TesB, Acyl-CoA thioesterase [Lipid metabolism].	49.823	6e-127	364
1_2651	gnl|CDD|223388	COG0311, PDX2, Predicted glutamine amidotransferase involved in pyridoxine biosynthesis [Coenzyme metabolism].	54.688	4.42e-83	245
1_2652	gnl|CDD|224720	COG1807, ArnT, 4-amino-4-deoxy-L-arabinose transferase and related glycosyltransferases of PMT family [Cell envelope biogenesis, outer membrane].	23.678	3.56e-25	107
1_2654	gnl|CDD|225117	COG2207, AraC, AraC-type DNA-binding domain-containing proteins [Transcription].	36.458	1.87e-28	105
1_2655	gnl|CDD|224995	COG2084, MmsB, 3-hydroxyisobutyrate dehydrogenase and related beta-hydroxyacid dehydrogenases [Lipid metabolism].	38.298	1.15e-75	234
1_2656	gnl|CDD|223672	COG0599, COG0599, Uncharacterized homolog of gamma-carboxymuconolactone decarboxylase subunit [Function unknown].	38.843	9.31e-33	112
1_2657	gnl|CDD|224228	COG1309, AcrR, Transcriptional regulator [Transcription].	22.772	2.16e-23	92.4
1_2659	gnl|CDD|223295	COG0217, COG0217, Uncharacterized conserved protein [Function unknown].	54.545	7.35e-137	386
1_2661	gnl|CDD|223680	COG0607, PspE, Rhodanese-related sulfurtransferase [Inorganic ion transport and metabolism].	41.905	1.91e-22	84.3
1_2662	gnl|CDD|223774	COG0702, COG0702, Predicted nucleoside-diphosphate-sugar epimerases [Cell envelope biogenesis, outer membrane / Carbohydrate transport and metabolism].	29.302	3.01e-12	61.2
1_2664	gnl|CDD|223887	COG0817, RuvC, Holliday junction resolvasome, endonuclease subunit [DNA replication, recombination, and repair].	49.007	1.63e-54	171
1_2665	gnl|CDD|223705	COG0632, RuvA, Holliday junction resolvasome, DNA-binding subunit [DNA replication, recombination, and repair].	43.011	8.29e-73	219
1_2666	gnl|CDD|225164	COG2255, RuvB, Holliday junction resolvasome, helicase subunit [DNA replication, recombination, and repair].	61.818	0	541
1_2667	gnl|CDD|226282	COG3759, COG3759, Predicted membrane protein [Function unknown].	29.915	2.42e-16	68.9
1_2668	gnl|CDD|225857	COG3320, COG3320, Putative dehydrogenase domain of multifunctional non-ribosomal peptide synthetases and related enzymes [Secondary metabolites biosynthesis, transport, and catabolism].	49.5	3.42e-149	454
1_2669	gnl|CDD|225857	COG3320, COG3320, Putative dehydrogenase domain of multifunctional non-ribosomal peptide synthetases and related enzymes [Secondary metabolites biosynthesis, transport, and catabolism].	47.75	1.2e-144	442
1_2671	gnl|CDD|223238	COG0160, GabT, 4-aminobutyrate aminotransferase and related aminotransferases [Amino acid transport and metabolism].	50	0	558
1_2672	gnl|CDD|224775	COG1862, YajC, Preprotein translocase subunit YajC [Intracellular trafficking and secretion].	38.272	1.12e-25	92.4
1_2673	gnl|CDD|223419	COG0342, SecD, Preprotein translocase subunit SecD [Intracellular trafficking and secretion].	40.841	1.36e-79	261
1_2674	gnl|CDD|223418	COG0341, SecF, Preprotein translocase subunit SecF [Intracellular trafficking and secretion].	34.985	1.51e-98	298
1_2675	gnl|CDD|223818	COG0747, DdpA, ABC-type dipeptide transport system, periplasmic component [Amino acid transport and metabolism].	18.293	5.51e-25	106
1_2676	gnl|CDD|223577	COG0503, Apt, Adenine/guanine phosphoribosyltransferases and related PRPP-binding proteins [Nucleotide transport and metabolism].	46.296	1.77e-45	148
1_2677	gnl|CDD|223394	COG0317, SpoT, Guanosine polyphosphate pyrophosphohydrolases/synthetases [Signal transduction mechanisms / Transcription].	48.365	0	1004
1_2678	gnl|CDD|223419	COG0342, SecD, Preprotein translocase subunit SecD [Intracellular trafficking and secretion].	24.199	2.51e-30	118
1_2679	gnl|CDD|223725	COG0652, PpiB, Peptidyl-prolyl cis-trans isomerase (rotamase) - cyclophilin family [Posttranslational modification, protein turnover, chaperones].	36.527	1.33e-42	145
1_2680	gnl|CDD|223725	COG0652, PpiB, Peptidyl-prolyl cis-trans isomerase (rotamase) - cyclophilin family [Posttranslational modification, protein turnover, chaperones].	37.762	2.31e-34	122
1_2681	gnl|CDD|223565	COG0491, GloB, Zn-dependent hydrolases, including glyoxylases [General function prediction only].	33.75	1.8e-41	141
1_2682	gnl|CDD|223202	COG0124, HisS, Histidyl-tRNA synthetase [Translation, ribosomal structure and biogenesis].	49.512	1.76e-170	486
1_2683	gnl|CDD|224374	COG1457, CodB, Purine-cytosine permease and related proteins [Nucleotide transport and metabolism].	19.935	1.03e-21	95.1
1_2685	gnl|CDD|223669	COG0596, MhpC, Predicted hydrolases or acyltransferases (alpha/beta hydrolase superfamily) [General function prediction only].	22.727	3.05e-22	90.9
1_2686	gnl|CDD|224450	COG1533, SplB, DNA repair photolyase [DNA replication, recombination, and repair].	37.413	2.25e-80	248
1_2687	gnl|CDD|224871	COG1960, CaiA, Acyl-CoA dehydrogenases [Lipid metabolism].	27.75	2.95e-59	198
1_2688	gnl|CDD|224871	COG1960, CaiA, Acyl-CoA dehydrogenases [Lipid metabolism].	24.557	1.46e-43	155
1_2689	gnl|CDD|225070	COG2159, COG2159, Predicted metal-dependent hydrolase of the TIM-barrel fold [General function prediction only].	20.553	1.15e-15	74.3
1_2690	gnl|CDD|224228	COG1309, AcrR, Transcriptional regulator [Transcription].	25.478	1.85e-15	69.3
1_2691	gnl|CDD|225052	COG2141, COG2141, Coenzyme F420-dependent N5,N10-methylene tetrahydromethanopterin reductase and related flavin-dependent oxidoreductases [Energy production and conversion].	28.621	1.57e-39	140
1_2692	gnl|CDD|224857	COG1946, TesB, Acyl-CoA thioesterase [Lipid metabolism].	28.62	9.26e-32	119
1_2693	gnl|CDD|223959	COG1028, FabG, Dehydrogenases with different specificities (related to short-chain alcohol dehydrogenases) [Secondary metabolites biosynthesis, transport, and catabolism / General function prediction only].	35.316	4.06e-57	184
1_2694	gnl|CDD|224983	COG2072, TrkA, Predicted flavoprotein involved in K+ transport [Inorganic ion transport and metabolism].	30.243	5.05e-61	207
1_2695	gnl|CDD|224228	COG1309, AcrR, Transcriptional regulator [Transcription].	13.953	2.26e-07	46.6
1_2697	gnl|CDD|227142	COG4805, COG4805, Uncharacterized protein conserved in bacteria [Function unknown].	28.796	7.74e-119	364
1_2698	gnl|CDD|225203	COG2321, COG2321, Predicted metalloprotease [General function prediction only].	42.623	9.96e-116	337
1_2699	gnl|CDD|225181	COG2272, PnbA, Carboxylesterase type B [Lipid metabolism].	39.879	1.19e-134	400
1_2701	gnl|CDD|224805	COG1893, ApbA, Ketopantoate reductase [Coenzyme metabolism].	30.132	5.17e-61	197
1_2702	gnl|CDD|223251	COG0173, AspS, Aspartyl-tRNA synthetase [Translation, ribosomal structure and biogenesis].	54.698	0	911
1_2704	gnl|CDD|223261	COG0183, PaaJ, Acetyl-CoA acetyltransferase [Lipid metabolism].	39.409	1.72e-130	382
1_2705	gnl|CDD|224647	COG1733, COG1733, Predicted transcriptional regulators [Transcription].	39.175	4.03e-24	90.5
1_2708	gnl|CDD|225190	COG2308, COG2308, Uncharacterized conserved protein [Function unknown].	45.082	5.91e-151	455
1_2709	gnl|CDD|224224	COG1305, COG1305, Transglutaminase-like enzymes, putative cysteine proteases [Amino acid transport and metabolism].	31.699	1.19e-64	207
1_2710	gnl|CDD|226757	COG4307, COG4307, Uncharacterized protein conserved in bacteria [Function unknown].	62.464	2.43e-159	451
1_2712	gnl|CDD|225165	COG2256, MGS1, ATPase related to the helicase subunit of the Holliday junction resolvase [DNA replication, recombination, and repair].	56.028	0	580
1_2715	gnl|CDD|223509	COG0432, COG0432, Uncharacterized conserved protein [Function unknown].	36.842	3.66e-41	134
1_2716	gnl|CDD|223092	COG0013, AlaS, Alanyl-tRNA synthetase [Translation, ribosomal structure and biogenesis].	49.035	0	1066
1_2717	gnl|CDD|223886	COG0816, COG0816, Predicted endonuclease involved in recombination (possible Holliday junction resolvase in Mycoplasmas and B. subtilis) [DNA replication, recombination, and repair].	44.355	1.75e-34	118
1_2718	gnl|CDD|224475	COG1559, COG1559, Aminodeoxychorismate lyase [Coenzyme transport and metabolism].	26.954	1.51e-100	304
1_2719	gnl|CDD|223247	COG0169, AroE, Shikimate 5-dehydrogenase [Amino acid transport and metabolism].	37.956	5.64e-80	243
1_2720	gnl|CDD|223528	COG0451, WcaG, Nucleoside-diphosphate-sugar epimerases [Cell envelope biogenesis, outer membrane / Carbohydrate transport and metabolism].	27.673	2.67e-41	146
1_2723	gnl|CDD|223160	COG0082, AroC, Chorismate synthase [Amino acid transport and metabolism].	48.32	1.04e-132	387
1_2724	gnl|CDD|223775	COG0703, AroK, Shikimate kinase [Amino acid transport and metabolism].	44.643	6.32e-69	211
1_2725	gnl|CDD|223414	COG0337, AroB, 3-dehydroquinate synthetase [Amino acid transport and metabolism].	45.845	4.11e-129	375
1_2727	gnl|CDD|223085	COG0006, PepP, Xaa-Pro aminopeptidase [Amino acid transport and metabolism].	40.11	9.84e-114	337
1_2728	gnl|CDD|223309	COG0231, Efp, Translation elongation factor P (EF-P)/translation initiation factor 5A (eIF-5A) [Translation, ribosomal structure and biogenesis].	47.863	2.53e-54	169
1_2729	gnl|CDD|223852	COG0781, NusB, Transcription termination factor [Transcription].	38.255	2.13e-41	136
1_2730	gnl|CDD|223321	COG0243, BisC, Anaerobic dehydrogenases, typically selenocysteine-containing [Energy production and conversion].	24.098	1.06e-89	298
1_2732	gnl|CDD|225099	COG2188, PhnF, Transcriptional regulators [Transcription].	35.78	6.55e-47	155
1_2733	gnl|CDD|224069	COG1146, COG1146, Ferredoxin [Energy production and conversion].	36.066	7.16e-17	67.4
1_2734	gnl|CDD|223787	COG0715, TauA, ABC-type nitrate/sulfonate/bicarbonate transport systems, periplasmic components [Inorganic ion transport and metabolism].	26.426	5.77e-35	131
1_2735	gnl|CDD|223673	COG0600, TauC, ABC-type nitrate/sulfonate/bicarbonate transport system, permease component [Inorganic ion transport and metabolism].	37.339	3.74e-57	184
1_2736	gnl|CDD|224041	COG1116, TauB, ABC-type nitrate/sulfonate/bicarbonate transport system, ATPase component [Inorganic ion transport and metabolism].	46.914	7.32e-111	320
1_2737	gnl|CDD|223981	COG1053, SdhA, Succinate dehydrogenase/fumarate reductase, flavoprotein subunit [Energy production and conversion].	29.402	4.24e-99	321
1_2738	gnl|CDD|225360	COG2771, CsgD, DNA-binding HTH domain-containing proteins [Transcription].	44.828	4.35e-16	73.2
1_2740	gnl|CDD|224594	COG1680, AmpC, Beta-lactamase class C and other penicillin binding proteins [Defense mechanisms].	32.124	2.15e-70	227
1_2741	gnl|CDD|225117	COG2207, AraC, AraC-type DNA-binding domain-containing proteins [Transcription].	30.682	2.82e-11	58.5
1_2742	gnl|CDD|223990	COG1062, AdhC, Zn-dependent alcohol dehydrogenases, class III [Energy production and conversion].	42.318	4.76e-142	409
1_2743	gnl|CDD|223944	COG1012, PutA, NAD-dependent aldehyde dehydrogenases [Energy production and conversion].	50.955	4.82e-173	496
1_2744	gnl|CDD|223730	COG0657, Aes, Esterase/lipase [Lipid metabolism].	37.153	1.97e-81	250
1_2745	gnl|CDD|224983	COG2072, TrkA, Predicted flavoprotein involved in K+ transport [Inorganic ion transport and metabolism].	30.898	1.49e-88	280
1_2746	gnl|CDD|223553	COG0477, ProP, Permeases of the major facilitator superfamily [Carbohydrate transport and metabolism / Amino acid transport and metabolism / Inorganic ion transport and metabolism / General function prediction only].	19.06	1.83e-25	103
1_2747	gnl|CDD|224976	COG2065, PyrR, Pyrimidine operon attenuation protein/uracil phosphoribosyltransferase [Nucleotide transport and metabolism].	59.777	5.02e-83	244
1_2748	gnl|CDD|223614	COG0540, PyrB, Aspartate carbamoyltransferase, catalytic chain [Nucleotide transport and metabolism].	47.5	9.89e-142	404
1_2749	gnl|CDD|223122	COG0044, PyrC, Dihydroorotase and related cyclic amidohydrolases [Nucleotide transport and metabolism].	45.602	0	523
1_2751	gnl|CDD|223579	COG0505, CarA, Carbamoylphosphate synthase small subunit [Amino acid transport and metabolism / Nucleotide transport and metabolism].	51.337	0	576
1_2752	gnl|CDD|223534	COG0458, CarB, Carbamoylphosphate synthase large subunit (split gene in MJ) [Amino acid transport and metabolism / Nucleotide transport and metabolism].	63.75	0	619
[truncated: 2,316 more rows]
