# Supplementary material for: Comparative genome analysis reveals high-level drug resistance markers in a clinical isolate of Mycobacterium fortuitum subsp. fortuitum MF GZ001
Source: Front Cell Infect Microbiol. 2023 Jan 4;12:1056007. doi: 10.3389/fcimb.2022.1056007 (PMC9846761; doi:10.3389/fcimb.2022.1056007)
Supplement: Supplementary file 1 [file DataSheet_1.zip › File.Xl.S3.xls]

Gene_ID	ID	Description	Identity	Evalue	Score
1_1	WP_003883351.1	MULTISPECIES: chromosomal replication initiator protein DnaA [Mycobacteriaceae]	99.8	3.5e-285	989.9
1_2	WP_003883352.1	MULTISPECIES: DNA polymerase III subunit beta [Mycobacteriaceae]	100.0	1.7e-218	768.1
1_3	WP_064900232.1	decarboxylating 6-phosphogluconate dehydrogenase [Mycolicibacterium fortuitum]	99.3	3.0e-167	597.4
1_4	WP_064865907.1	DNA replication/repair protein RecF [Mycolicibacterium fortuitum]	100.0	1.2e-213	751.9
1_5	CRL56770.1	putative RNA-binding protein containing Zn ribbon [Mycolicibacterium fortuitum subsp. fortuitum DSM 46621 = ATCC 6841]	100.0	7.7e-91	342.8
1_6	WP_003883357.1	MULTISPECIES: DNA topoisomerase (ATP-hydrolyzing) subunit B [Mycobacteriaceae]	100.0	0.0e+00	1336.6
1_7	WP_003883358.1	MULTISPECIES: DNA gyrase subunit A [Mycobacteriaceae]	100.0	0.0e+00	1629.0
1_8	WP_064865905.1	hypothetical protein [Mycolicibacterium fortuitum]	100.0	1.2e-166	595.5
1_9	WP_055119235.1	hypothetical protein [Mycolicibacterium peregrinum]	98.0	9.1e-164	585.9
1_10	WP_064865903.1	hypothetical protein [Mycolicibacterium fortuitum]	100.0	1.6e-145	525.0
1_11	WP_064925423.1	hypothetical protein [Mycolicibacterium fortuitum]	100.0	3.8e-124	453.8
1_12	WP_003883282.1	MULTISPECIES: cell wall synthesis protein CwsA [Mycobacteriaceae]	100.0	1.4e-63	251.9
1_13	WP_003883283.1	MULTISPECIES: peptidylprolyl isomerase [Mycobacteriaceae]	100.0	2.8e-96	360.9
1_14	WP_054600658.1	PH domain-containing protein [Mycolicibacterium fortuitum]	100.0	3.8e-57	230.3
1_15	WP_003883285.1	MULTISPECIES: cell division protein CrgA [Mycobacteriaceae]	100.0	8.4e-47	195.7
1_16	WP_054600659.1	DUF881 domain-containing protein [Mycolicibacterium fortuitum]	100.0	1.0e-136	495.7
1_17	WP_003883287.1	MULTISPECIES: aminodeoxychorismate/anthranilate synthase component II [Mycobacteriaceae]	99.6	1.7e-122	448.4
1_18	WP_003883288.1	MULTISPECIES: Stk1 family PASTA domain-containing Ser/Thr kinase [Mycobacteriaceae]	100.0	0.0e+00	1235.7
1_19	WP_003883289.1	MULTISPECIES: serine/threonine protein kinase [Mycobacteriaceae]	100.0	1.5e-236	828.2
1_20	WP_065069051.1	penicillin-binding protein 2 [Mycolicibacterium fortuitum]	100.0	4.1e-278	966.5
1_21	WP_003883291.1	MULTISPECIES: FtsW/RodA/SpoVE family cell cycle protein [Mycobacteriaceae]	100.0	7.9e-263	915.6
1_22	WP_065052321.1	serine/threonine-protein phosphatase [Mycolicibacterium fortuitum]	100.0	2.2e-290	1007.3
1_23	WP_003883293.1	MULTISPECIES: FHA domain-containing protein [Mycobacteriaceae]	100.0	6.2e-79	303.1
1_24	WP_061265614.1	DUF2662 domain-containing protein [Mycolicibacterium fortuitum]	98.4	1.8e-302	1047.3
1_25	WP_081104838.1	sensor domain-containing protein [Mycolicibacterium fortuitum]	100.0	2.2e-198	701.0
1_26	WP_054600664.1	glucose-1-phosphate thymidylyltransferase [Mycolicibacterium fortuitum]	100.0	6.5e-159	569.7
1_27	SUA03404.1	extradiol ring-cleavage dioxygenase, class III enzyme, subunit B [Mycolicibacterium fortuitum]	100.0	9.3e-152	545.8
1_28	WP_054600665.1	nitroreductase family protein [Mycolicibacterium fortuitum]	99.5	1.0e-116	429.1
1_29	WP_064912097.1	hypothetical protein [Mycolicibacterium fortuitum]	99.8	0.0e+00	1283.1
1_30	WP_061265617.1	hypothetical protein [Mycolicibacterium fortuitum]	100.0	0.0e+00	1639.8
1_31	WP_003883301.1	MULTISPECIES: hypothetical protein [Mycobacteriaceae]	100.0	9.2e-225	788.9
1_32	WP_003883302.1	MULTISPECIES: PPOX class F420-dependent oxidoreductase [Mycobacteriaceae]	100.0	6.4e-90	339.7
1_33	WP_064865879.1	pirin family protein [Mycolicibacterium fortuitum]	99.7	8.0e-190	672.5
1_34	WP_003883304.1	MULTISPECIES: DivIVA domain-containing protein [Mycobacteriaceae]	100.0	2.6e-42	180.6
1_35	WP_003883305.1	MULTISPECIES: WhiB family transcriptional regulator [Mycobacteriaceae]	100.0	2.9e-50	207.2
1_36	WP_003883306.1	MULTISPECIES: hypothetical protein [Mycobacteriaceae]	100.0	4.4e-138	500.4
1_37	WP_064865877.1	ATPase [Mycolicibacterium fortuitum]	100.0	2.4e-302	1047.0
1_38	WP_064865875.1	hypothetical protein [Mycolicibacterium fortuitum]	100.0	1.9e-275	957.6
1_39	WP_003883240.1	MULTISPECIES: ESX-1 secretion-associated protein [Mycobacteriaceae]	100.0	5.4e-47	196.4
1_40	WP_003883241.1	MULTISPECIES: ESX secretion-associated protein EspG [Mycobacteriaceae]	100.0	3.5e-157	563.9
1_41	WP_003883242.1	MULTISPECIES: hypothetical protein [Mycobacteriaceae]	100.0	3.7e-96	360.5
1_42	WP_003883243.1	MULTISPECIES: type VII secretion AAA-ATPase EccA [Mycobacteriaceae]	100.0	0.0e+00	1120.1
1_43	WP_065052306.1	type VII secretion protein EccB [Mycolicibacterium fortuitum]	100.0	2.7e-274	953.7
1_44	WP_003883245.1	MULTISPECIES: type VII secretion protein EccCa [Mycobacteriaceae]	100.0	0.0e+00	1496.1
1_45	WP_064898458.1	type VII secretion protein EccCb [Mycolicibacterium fortuitum]	100.0	0.0e+00	1173.7
1_46	WP_003883247.1	MULTISPECIES: PE family protein [Mycobacteriaceae]	100.0	4.5e-43	183.3
1_47	WP_064898460.1	PPE family protein [Mycolicibacterium fortuitum]	100.0	3.6e-249	870.2
1_48	WP_003883249.1	MULTISPECIES: WXG100 family type VII secretion target [Mycobacteriaceae]	100.0	2.2e-45	191.0
1_49	WP_003883250.1	MULTISPECIES: WXG100 family type VII secretion target [Mycobacteriaceae]	100.0	4.7e-45	189.9
1_50	WP_064898462.1	MinD/ParA family protein [Mycolicibacterium fortuitum]	100.0	2.7e-274	953.7
1_51	WP_003883252.1	MULTISPECIES: type VII secretion integral membrane protein EccD [Mycobacteriaceae]	100.0	4.1e-281	976.5
1_52	OBI75992.1	hypothetical protein A5664_23375 [Mycolicibacterium fortuitum]	99.3	9.3e-77	295.8
1_53	WP_065052304.1	hypothetical protein [Mycolicibacterium fortuitum]	100.0	2.1e-196	694.5
1_54	WP_064898888.1	hypothetical protein [Mycolicibacterium fortuitum]	100.0	6.7e-184	652.9
1_55	OBK07881.1	hypothetical protein A5637_04350 [Mycolicibacterium fortuitum]	100.0	1.3e-51	211.8
1_56	WP_065052300.1	hypothetical protein [Mycolicibacterium fortuitum]	100.0	2.3e-303	1050.4
1_57	AJR29865.1	hypothetical protein G155_00006 [Mycobacterium sp. VKM Ac-1817D]	98.2	2.1e-21	110.5
1_58	WP_064898892.1	hypothetical protein [Mycolicibacterium fortuitum]	100.0	5.9e-76	293.1
1_59	WP_003883259.1	MULTISPECIES: YbaB/EbfC family DNA-binding protein [Mycobacteriaceae]	100.0	6.5e-54	219.5
1_60	WP_054600676.1	type VII secretion protein EccE [Mycolicibacterium fortuitum]	100.0	6.0e-271	942.6
1_61	WP_038562707.1	MULTISPECIES: type VII secretion-associated serine protease mycosin [Mycobacteriaceae]	100.0	1.9e-258	901.0
1_62	OBK07875.1	hypothetical protein A5637_04320 [Mycolicibacterium fortuitum]	100.0	8.5e-50	205.7
1_63	WP_131814042.1	hypothetical protein [Mycolicibacterium fortuitum]	99.4	2.7e-95	357.8
1_64	WP_076182343.1	hypothetical protein [Mycolicibacterium fortuitum]	100.0	5.2e-40	172.9
1_65	WP_054600677.1	HPr family phosphocarrier protein [Mycolicibacterium fortuitum]	100.0	7.2e-37	162.5
1_66	WP_065052294.1	PTS lactose transporter subunit IIC [Mycolicibacterium fortuitum]	100.0	0.0e+00	1299.6
1_67	WP_065052292.1	1-phosphofructokinase family hexose kinase [Mycolicibacterium fortuitum]	100.0	3.4e-172	614.0
1_68	WP_054600680.1	DeoR/GlpR transcriptional regulator [Mycolicibacterium fortuitum]	100.0	1.0e-131	479.2
1_69	WP_065052290.1	phosphoenolpyruvate--protein phosphotransferase [Mycolicibacterium fortuitum]	99.8	3.4e-305	1056.6
1_70	WP_065052288.1	pirin family protein [Mycolicibacterium fortuitum]	100.0	3.1e-189	670.6
1_71	WP_081289710.1	FUSC family protein [Mycolicibacterium fortuitum]	100.0	0.0e+00	1372.5
1_72	CRL56835.1	transcriptional regulator [Mycolicibacterium fortuitum subsp. fortuitum DSM 46621 = ATCC 6841]	99.1	1.1e-118	435.6
1_73	WP_064898957.1	TetR/AcrR family transcriptional regulator [Mycolicibacterium fortuitum]	99.5	3.0e-96	360.9
1_74	WP_065021478.1	class I SAM-dependent methyltransferase [Mycolicibacterium fortuitum]	100.0	2.7e-182	647.5
1_75	WP_065052284.1	class I SAM-dependent methyltransferase [Mycolicibacterium fortuitum]	100.0	1.7e-173	618.2
1_76	WP_003883275.1	MULTISPECIES: hypothetical protein [Mycobacteriaceae]	100.0	6.1e-28	132.5
1_77	WP_003883276.1	MULTISPECIES: hypothetical protein [Mycolicibacterium]	100.0	1.3e-23	117.9
1_78	WP_003883277.1	MULTISPECIES: SDR family oxidoreductase [Mycobacteriaceae]	100.0	1.5e-158	568.5
1_79	WP_065052283.1	NADPH:quinone oxidoreductase family protein [Mycolicibacterium fortuitum]	100.0	8.6e-176	625.9
1_80	WP_065052281.1	haloacid dehalogenase type II [Mycolicibacterium fortuitum]	99.6	1.3e-130	475.3
1_81	WP_061262315.1	methyltransferase domain-containing protein [Mycolicibacterium fortuitum]	100.0	2.2e-128	468.0
1_82	WP_065052338.1	DUF456 domain-containing protein [Mycolicibacterium fortuitum]	100.0	4.7e-85	323.6
1_83	WP_109777077.1	YceI family protein [Mycolicibacterium fortuitum]	100.0	9.5e-92	345.9
1_84	WP_064898937.1	hypothetical protein [Mycolicibacterium fortuitum]	100.0	1.6e-74	288.5
1_85	OBK07857.1	haloacid dehalogenase [Mycolicibacterium fortuitum]	98.9	0.0e+00	2810.8
1_86	WP_064898941.1	hypothetical protein [Mycolicibacterium fortuitum]	100.0	2.1e-42	181.0
1_87	WP_065021473.1	tyrosine-protein phosphatase [Mycolicibacterium fortuitum]	100.0	8.5e-145	522.7
1_88	WP_102133907.1	acyl-CoA dehydrogenase [Mycolicibacterium fortuitum]	99.8	5.4e-239	836.3
1_89	WP_064865054.1	nuclear transport factor 2 family protein [Mycolicibacterium fortuitum]	100.0	2.5e-91	344.4
1_90	SUA03446.1	Major facilitator superfamily MFS_1 [Mycolicibacterium fortuitum]	100.0	3.5e-230	807.0
1_91	WP_064865057.1	LysR family transcriptional regulator [Mycolicibacterium fortuitum]	100.0	5.8e-163	583.2
1_92	WP_003883204.1	MULTISPECIES: response regulator transcription factor [Mycobacteriaceae]	100.0	2.0e-112	414.8
1_93	WP_003883205.1	MULTISPECIES: ATPase [Mycobacteriaceae]	100.0	9.6e-214	752.3
1_94	AIY44313.2	Cell envelope-associated transcriptional attenuator LytR-CpsA-Psr, subfamily A1 [Mycobacterium sp. VKM Ac-1817D]	100.0	7.5e-302	1045.4
1_95	WP_003883207.1	MULTISPECIES: alpha/beta hydrolase [Mycobacteriaceae]	100.0	1.8e-170	608.2
1_96	WP_065069100.1	acyl-CoA dehydrogenase [Mycolicibacterium fortuitum]	100.0	1.5e-211	745.0
1_97	WP_065069101.1	hypothetical protein [Mycolicibacterium fortuitum]	99.6	0.0e+00	1147.9
1_98	WP_003883210.1	MULTISPECIES: ROK family transcriptional regulator [Mycobacteriaceae]	99.7	1.2e-213	751.9
1_99	WP_072278904.1	hypothetical protein [Mycolicibacterium fortuitum]	97.8	0.0e+00	1827.4
1_100	WP_003883214.1	MULTISPECIES: RidA family protein [Mycobacteriaceae]	100.0	7.6e-67	262.7
1_101	WP_061262302.1	Re/Si-specific NAD(P)(+) transhydrogenase subunit beta [Mycolicibacterium fortuitum]	100.0	1.9e-267	931.0
1_102	WP_061262301.1	Re/Si-specific NAD(P)(+) transhydrogenase subunit alpha [Mycolicibacterium fortuitum]	100.0	2.5e-278	967.2
1_103	CRL56867.1	magnesium transporter [Mycolicibacterium fortuitum subsp. fortuitum DSM 46621 = ATCC 6841]	100.0	1.0e-190	675.6
1_104	WP_038562721.1	MULTISPECIES: DUF3159 domain-containing protein [Mycobacteriaceae]	100.0	4.9e-108	400.2
1_105	WP_061262300.1	oleate hydratase [Mycolicibacterium fortuitum]	99.8	0.0e+00	1219.9
1_106	WP_003883220.1	MULTISPECIES: 3-hydroxyacyl-CoA dehydrogenase [Mycobacteriaceae]	100.0	5.1e-156	560.1
1_107	WP_064774064.1	TetR/AcrR family transcriptional regulator [Mycolicibacterium fortuitum]	99.5	4.0e-113	417.2
1_108	WP_054600701.1	ABC transporter permease [Mycolicibacterium fortuitum]	100.0	1.2e-157	565.5
1_109	ALI23977.1	TauA [Mycolicibacterium fortuitum]	100.0	3.8e-190	673.7
1_110	WP_054600703.1	ABC transporter ATP-binding protein [Mycolicibacterium fortuitum]	100.0	1.6e-140	508.4
1_111	WP_003883225.1	MULTISPECIES: hypothetical protein [Mycobacteriaceae]	100.0	9.7e-15	87.8
1_112	WP_003883226.1	MULTISPECIES: TetR/AcrR family transcriptional regulator [Mycobacteriaceae]	100.0	7.7e-123	449.5
1_113	WP_003883227.1	MULTISPECIES: SDR family oxidoreductase [Mycobacteriaceae]	100.0	8.2e-137	496.1
1_114	WP_064864832.1	DoxX family protein [Mycolicibacterium fortuitum]	100.0	3.2e-65	257.3
1_115	WP_061262293.1	sigma-70 family RNA polymerase sigma factor [Mycolicibacterium fortuitum]	99.7	6.0e-160	573.2
1_116	WP_064850356.1	acyl-CoA dehydrogenase [Mycolicibacterium fortuitum]	99.3	0.0e+00	1124.4
1_117	WP_064925798.1	alcohol dehydrogenase [Mycolicibacterium fortuitum]	99.7	1.2e-202	715.3
1_118	WP_061262291.1	acyl-CoA thioesterase [Mycolicibacterium fortuitum]	100.0	3.0e-86	327.4
1_119	WP_003883232.1	MULTISPECIES: SRPBCC family protein [Mycobacteriaceae]	100.0	7.8e-76	292.7
1_120	WP_061262290.1	hypothetical protein [Mycolicibacterium fortuitum]	100.0	2.1e-48	201.1
1_121	OBB24326.1	GntR family transcriptional regulator [Mycolicibacterium fortuitum]	100.0	3.4e-132	480.7
1_122	WP_061262289.1	long-chain-fatty-acid--CoA ligase [Mycolicibacterium fortuitum]	100.0	3.2e-305	1056.6
1_123	WP_038562728.1	MULTISPECIES: ABC transporter permease [Mycobacteriaceae]	100.0	2.5e-141	511.1
1_124	WP_003883237.1	MULTISPECIES: ABC transporter permease [Mycobacteriaceae]	100.0	6.4e-154	553.1
1_125	WP_054600710.1	MCE family protein [Mycolicibacterium fortuitum]	100.0	9.4e-236	825.5
1_126	WP_003883776.1	MULTISPECIES: MCE family protein [Mycobacteriaceae]	100.0	1.0e-187	665.6
1_127	WP_061262322.1	MCE family protein [Mycolicibacterium fortuitum]	100.0	3.8e-306	1059.7
1_128	SUA03486.1	MCE-family protein MCE1d [Mycolicibacterium fortuitum]	100.0	0.0e+00	1096.6
1_129	SUA03487.1	virulence factor Mce family protein [Mycolicibacterium fortuitum]	99.8	1.2e-227	798.5
1_130	WP_081104667.1	MCE family protein [Mycolicibacterium fortuitum]	100.0	4.7e-301	1042.7
1_131	WP_003883771.1	MULTISPECIES: hypothetical protein [Mycobacteriaceae]	99.5	2.4e-113	417.9
1_132	WP_003883770.1	MULTISPECIES: RDD family protein [Mycobacteriaceae]	100.0	7.6e-180	639.4
1_133	WP_054603900.1	hypothetical protein [Mycolicibacterium fortuitum]	100.0	1.8e-98	368.2
1_134	OBG54576.1	mammalian cell entry protein [Mycolicibacterium fortuitum]	97.7	3.3e-164	587.4
1_135	WP_003883767.1	MULTISPECIES: DUF1275 domain-containing protein [Mycobacteriaceae]	100.0	2.8e-120	441.0
1_136	WP_081104666.1	hypothetical protein [Mycolicibacterium fortuitum]	99.6	2.3e-136	494.6
1_137	WP_061262285.1	HNH endonuclease [Mycolicibacterium fortuitum]	100.0	3.5e-246	860.1
1_138	KMO71293.1	Transposase [Mycolicibacterium obuense]	100.0	7.7e-49	202.6
1_139	OBK60549.1	transposase [Mycolicibacterium fortuitum]	100.0	4.4e-177	630.2
1_140	WP_076180698.1	fructosamine kinase [Mycolicibacterium fortuitum]	97.4	1.7e-148	535.0
1_141	OBI58969.1	AAA family ATPase [Mycolicibacterium fortuitum]	99.3	0.0e+00	1382.9
1_142	WP_064898174.1	antibiotic biosynthesis monooxygenase [Mycolicibacterium fortuitum]	100.0	9.7e-55	222.2
1_143	WP_076207498.1	MarR family transcriptional regulator [Mycolicibacterium fortuitum]	100.0	1.3e-73	285.4
1_144	WP_076180701.1	TetR/AcrR family transcriptional regulator [Mycolicibacterium fortuitum]	99.4	1.0e-93	352.4
1_145	WP_076207495.1	carotenoid oxygenase [Mycolicibacterium fortuitum]	99.4	1.4e-305	1057.7
1_146	WP_065021242.1	acyltransferase [Mycolicibacterium fortuitum]	98.6	0.0e+00	1406.3
1_147	OBI58996.1	ribonuclease [Mycolicibacterium fortuitum]	99.0	3.4e-54	220.3
1_148	WP_064898163.1	ribonuclease inhibitor [Mycolicibacterium fortuitum]	100.0	2.0e-45	191.0
1_149	WP_064898162.1	adenylate/guanylate cyclase domain-containing protein [Mycolicibacterium fortuitum]	100.0	2.2e-96	361.3
1_150	WP_064898161.1	hypothetical protein [Mycolicibacterium fortuitum]	99.7	1.2e-205	725.3
1_151	WP_065021240.1	TMEM165/GDT1 family protein [Mycolicibacterium fortuitum]	100.0	7.0e-130	473.0
1_152	WP_065021239.1	excinuclease ABC subunit UvrA [Mycolicibacterium fortuitum]	98.7	0.0e+00	1536.9
1_153	AIY49087.2	putative lyase [Mycobacterium sp. VKM Ac-1817D]	95.7	6.1e-70	273.1
1_154	WP_003883744.1	AraC family transcriptional regulator [Mycolicibacterium fortuitum]	99.3	3.6e-73	283.9
1_155	WP_081278932.1	gluconolaconase [Mycolicibacterium fortuitum]	98.3	2.4e-242	847.4
1_156	WP_065072636.1	pirin family protein [Mycolicibacterium fortuitum]	99.2	6.2e-131	476.5
1_157	CRL57722.1	3-hydroxyacyl-CoA dehydrogenase [Mycolicibacterium fortuitum subsp. fortuitum DSM 46621 = ATCC 6841]	100.0	1.2e-138	502.3
1_158	WP_064926448.1	DUF1232 domain-containing protein [Mycolicibacterium fortuitum]	99.3	1.3e-67	265.4
1_159	WP_064881318.1	NDMA-dependent alcohol dehydrogenase [Mycolicibacterium peregrinum]	99.2	2.1e-213	751.1
1_160	WP_055121005.1	3-demethylubiquinone-9 3-methyltransferase [Mycolicibacterium peregrinum]	100.0	1.6e-91	345.1
1_161	WP_055119470.1	hypothetical protein [Mycolicibacterium peregrinum]	98.0	2.7e-163	584.3
1_162	WP_064881323.1	sigma-70 family RNA polymerase sigma factor [Mycolicibacterium peregrinum]	98.8	1.3e-190	675.2
1_163	WP_064881325.1	alpha/beta hydrolase [Mycolicibacterium peregrinum]	99.3	1.1e-155	558.9
1_164	WP_055119476.1	hypothetical protein [Mycolicibacterium peregrinum]	98.8	4.2e-178	633.6
1_165	WP_055119478.1	DUF2786 domain-containing protein [Mycolicibacterium peregrinum]	100.0	1.1e-127	465.7
1_166	WP_055119480.1	TIGR04338 family metallohydrolase [Mycolicibacterium peregrinum]	98.1	1.7e-50	209.1
1_168	WP_064928947.1	IS110 family transposase [Mycolicibacterium peregrinum]	92.3	2.2e-25	124.0
1_169	OBB26517.1	transposase [Mycolicibacterium fortuitum]	93.3	2.5e-46	194.5
1_170	WP_064928947.1	IS110 family transposase [Mycolicibacterium peregrinum]	90.0	1.6e-107	398.7
1_171	WP_065289714.1	IS256 family transposase [Mycolicibacter kumamotonensis]	96.3	7.7e-88	332.8
1_172	WP_084298737.1	TetR/AcrR family transcriptional regulator [Mycobacterium genavense]	82.9	1.1e-82	315.8
1_173	WP_067998454.1	lipid-transfer protein [Mycobacterium sp. YC-RL4]	90.9	9.1e-212	745.7
1_174	WP_064959956.1	SRPBCC family protein [Mycolicibacterium peregrinum]	81.5	7.6e-63	249.6
1_175	WP_025736699.1	dehydratase [Mycobacterium genavense]	83.7	2.8e-141	511.1
1_176	CDO30407.1	short-chain dehydrogenase [Mycolicibacterium vulneris]	87.2	4.7e-141	510.4
1_177	WP_112685869.1	acyl-CoA dehydrogenase [Mycolicibacter senuensis]	84.0	3.4e-201	710.7
1_178	WP_083132351.1	alpha/beta hydrolase [Mycobacterium branderi]	68.7	8.2e-106	393.3
1_179	SNV92877.1	acetyl-hydrolase/esterase [Mycolicibacter terrae]	64.4	5.3e-106	394.0
1_180	WP_065024947.1	ABC transporter permease [Mycolicibacter sinensis]	81.7	9.6e-109	402.9
1_181	WP_085260485.1	ABC transporter permease [Mycolicibacter terrae]	78.4	1.4e-118	435.6
1_182	WP_036462041.1	MULTISPECIES: MCE family protein [Mycobacterium]	68.1	2.8e-180	641.3
1_183	WP_059089708.1	MCE family protein [Mycobacterium sp. GA-2829]	69.8	3.0e-131	478.0
1_184	WP_081814349.1	MCE family protein [Mycolicibacterium porcinum]	66.3	8.7e-157	563.1
1_185	WP_085082817.1	virulence factor Mce family protein [Mycolicibacter senuensis]	69.6	4.9e-166	594.0
1_186	WP_090364150.1	MCE family protein [Mycobacterium sp. UNC267MFSha1.1M11]	73.9	1.2e-155	559.3
1_187	WP_065024953.1	MCE family protein [Mycolicibacter sinensis]	71.1	1.6e-197	698.7
1_188	WP_014817204.1	hypothetical protein [Mycolicibacterium chubuense]	59.7	1.8e-56	228.8
1_189	WP_015308789.1	hypothetical protein [Mycobacterium sp. JS623]	57.1	4.3e-59	237.7
1_190	WP_108637770.1	MULTISPECIES: DUF732 domain-containing protein [Mycobacterium]	53.8	1.5e-27	132.1
1_191	WP_077079390.1	CAP domain-containing protein [Mycobacterium sp. AB215]	68.4	2.3e-82	315.1
1_192	WP_096500783.1	SDR family oxidoreductase [[Mycobacterium] stephanolepidis]	84.3	3.7e-127	464.2
1_193	WP_069394424.1	TetR/AcrR family transcriptional regulator [Mycobacterium shimoidei]	56.9	1.9e-102	382.5
1_194	WP_083132352.1	long-chain fatty acid--CoA ligase [Mycobacterium branderi]	80.1	1.7e-273	951.4
1_195	WP_083132353.1	SDR family oxidoreductase [Mycobacterium branderi]	81.9	2.1e-125	458.4
1_196	WP_096500795.1	aldehyde dehydrogenase family protein [[Mycobacterium] stephanolepidis]	78.3	1.8e-228	801.6
1_197	WP_064856297.1	TetR/AcrR family transcriptional regulator [Mycolicibacter sinensis]	64.1	6.9e-13	83.6
1_198	WP_064856297.1	TetR/AcrR family transcriptional regulator [Mycolicibacter sinensis]	69.9	2.5e-54	221.5
1_199	WP_096502991.1	SDR family NAD(P)-dependent oxidoreductase [[Mycobacterium] stephanolepidis]	64.3	1.1e-296	1028.9
1_200	WP_085196332.1	cytochrome P450 [Mycobacterium fragae]	68.4	1.3e-166	595.9
1_201	ORB38102.1	acyl-CoA dehydrogenase [Mycobacterium paraseoulense]	63.6	2.7e-136	495.0
1_202	WP_084476388.1	TetR/AcrR family transcriptional regulator [Nocardia ignorata]	79.8	7.5e-71	276.6
1_203	WP_067490243.1	NAD(P)/FAD-dependent oxidoreductase [Nocardia ignorata]	87.8	1.6e-294	1021.1
1_204	WP_083132354.1	TetR/AcrR family transcriptional regulator [Mycobacterium branderi]	72.0	7.7e-71	276.6
1_205	WP_083132355.1	SDR family NAD(P)-dependent oxidoreductase [Mycobacterium branderi]	82.4	0.0e+00	1321.6
1_206	WP_096500797.1	cytochrome P450 [[Mycobacterium] stephanolepidis]	70.6	2.8e-177	631.3
1_207	BAX97289.1	short-chain dehydrogenase [[Mycobacterium] stephanolepidis]	74.8	3.3e-107	397.9
1_208	WP_096500799.1	NAD(P)/FAD-dependent oxidoreductase [[Mycobacterium] stephanolepidis]	80.2	3.9e-236	827.0
1_209	WP_084347101.1	CoA transferase [Rhodococcus sp. 1163]	69.4	1.8e-153	552.0
1_210	KLO30219.1	hypothetical protein ABW16_07615 [Mycolicibacter heraklionensis]	75.1	9.1e-139	503.1
1_211	WP_082147685.1	lipid-transfer protein [Mycobacterium nebraskense]	84.8	1.3e-194	688.7
1_212	WP_071511478.1	MaoC family dehydratase [Mycobacterium malmoense]	78.1	3.9e-62	247.3
1_213	AQT81547.1	dehydratase [Mycolicibacterium litorale]	82.1	1.1e-55	225.7
1_214	WP_096500783.1	SDR family oxidoreductase [[Mycobacterium] stephanolepidis]	84.3	3.7e-127	464.2
1_215	WP_083011343.1	acyl-CoA dehydrogenase [Mycobacterium malmoense]	82.8	1.2e-181	645.6
1_216	WP_085257561.1	long-chain-fatty-acid--CoA ligase [Mycobacterium saskatchewanense]	71.6	3.6e-216	760.8
1_217	RYG14665.1	enoyl-CoA hydratase/isomerase family protein [Burkholderiales bacterium]	71.3	3.9e-94	354.4
1_218	WP_066959758.1	alpha/beta fold hydrolase [Mycobacterium sp. 852002-50816_SCH5313054-b]	63.0	5.8e-86	327.4
1_219	TAM66422.1	aldehyde dehydrogenase family protein [Mycobacterium sp.]	70.7	6.1e-205	723.4
1_220	TAM66423.1	SDR family NAD(P)-dependent oxidoreductase [Mycobacterium sp.]	68.4	1.8e-100	375.6
1_221	WP_067772759.1	transposase [Mycobacterium sp. E802]	94.0	2.5e-250	874.0
1_222	WP_067772761.1	AAA family ATPase [Mycobacterium sp. E802]	97.5	3.9e-148	533.9
1_223	WP_120313119.1	IS3 family transposase [Mycolicibacterium monacense]	89.8	3.1e-17	96.7
1_224	CDO91395.1	transposase IS3/IS911 family protein [Mycobacterium triplex]	94.7	1.5e-09	71.2
1_225	KEP41081.1	integrase [Mycobacterium kansasii]	78.8	4.2e-29	136.7
1_226	CKI57289.1	integrase catalytic subunit [Mycolicibacterium smegmatis]	98.1	1.9e-50	208.0
1_228	WP_096500151.1	SDR family oxidoreductase [[Mycobacterium] stephanolepidis]	63.7	6.7e-92	347.1
1_229	BAX96845.1	acetylesterase [[Mycobacterium] stephanolepidis]	38.8	1.4e-31	146.7
1_230	WP_096500155.1	NAD(P)/FAD-dependent oxidoreductase [[Mycobacterium] stephanolepidis]	69.7	2.5e-214	754.6
1_232	WP_130476976.1	hypothetical protein [Amycolatopsis sp. 8-3EHSu]	58.6	3.1e-136	495.0
1_233	SFB51414.1	hypothetical protein SAMN05216266_11590 [Amycolatopsis marina]	38.7	2.6e-17	98.2
1_234	WP_030794459.1	hypothetical protein [Streptomyces sp. NRRL S-920]	32.0	3.4e-15	92.0
1_236	WP_012936292.1	hypothetical protein [Conexibacter woesei]	34.3	9.3e-91	344.4
1_237	WP_007472453.1	TetR/AcrR family transcriptional regulator [Segniliparus rugosus]	47.6	1.8e-39	172.6
1_238	ORW57003.1	transposase [Mycolicibacterium peregrinum]	97.2	1.7e-48	201.4
1_239	WP_088305557.1	IS3 family transposase [Mycolicibacterium peregrinum]	97.5	4.1e-86	327.0
1_240	WP_088305557.1	IS3 family transposase [Mycolicibacterium peregrinum]	91.4	2.5e-71	277.7
1_241	WP_076048859.1	AAA family ATPase [Mycolicibacter heraklionensis]	86.1	2.6e-24	120.9
1_242	CDQ42340.1	putative transposase [Mycolicibacterium neoaurum]	95.8	2.7e-30	140.6
1_243	CDQ42340.1	putative transposase [Mycolicibacterium neoaurum]	91.5	9.6e-23	115.2
1_244	WP_076048831.1	IS21 family transposase [Mycolicibacter heraklionensis]	89.8	3.5e-37	163.7
1_245	WP_076048831.1	IS21 family transposase [Mycolicibacter heraklionensis]	86.7	2.2e-54	221.5
1_246	WP_065021237.1	MMPL family transporter [Mycolicibacterium fortuitum]	98.1	0.0e+00	1880.5
1_247	WP_055119487.1	hypothetical protein [Mycolicibacterium peregrinum]	100.0	9.3e-74	285.8
1_249	WP_064933681.1	TetR/AcrR family transcriptional regulator [Mycolicibacterium peregrinum]	96.4	5.8e-95	356.7
1_250	WP_055119491.1	aldehyde dehydrogenase family protein [Mycolicibacterium peregrinum]	98.4	3.8e-139	503.8
1_251	WP_076180426.1	aldehyde dehydrogenase family protein [Mycolicibacterium fortuitum]	99.4	2.5e-92	347.8
1_252	WP_054600729.1	aldehyde dehydrogenase family protein [Mycolicibacterium fortuitum]	100.0	2.9e-31	143.7
1_253	SUA03530.1	Uncharacterized protein conserved in bacteria [Mycolicibacterium fortuitum]	99.2	1.9e-208	734.6
1_254	WP_081278020.1	TetR/AcrR family transcriptional regulator [Mycolicibacterium fortuitum]	100.0	9.7e-132	479.2
1_255	OMC36217.1	hypothetical protein A5742_11425 [Mycolicibacterium fortuitum]	99.8	1.5e-277	964.5
1_256	WP_003884911.1	MULTISPECIES: membrane protein [Mycobacteriaceae]	100.0	2.4e-77	297.7
1_257	WP_064847955.1	helix-turn-helix transcriptional regulator [Mycolicibacterium fortuitum]	100.0	0.0e+00	1692.9
1_258	WP_065021232.1	hypothetical protein [Mycolicibacterium fortuitum]	98.7	3.5e-224	786.9
1_259	WP_065021231.1	dihydroxy-acid dehydratase [Mycolicibacterium fortuitum]	100.0	0.0e+00	1114.4
1_260	OBG49622.1	hypothetical protein A5669_29255 [Mycolicibacterium fortuitum]	99.2	8.2e-66	259.2
1_261	CRL55545.1	transposase [Mycolicibacterium fortuitum subsp. fortuitum DSM 46621 = ATCC 6841]	100.0	8.8e-72	279.3
1_262	WP_003884905.1	MULTISPECIES: hypothetical protein [Mycobacteriaceae]	100.0	5.0e-34	152.9
1_263	WP_054603903.1	MTH1187 family thiamine-binding protein [Mycolicibacterium fortuitum]	100.0	3.7e-45	190.3
1_264	AIY49089.2	Integral membrane protein, sugar transporter [Mycobacterium sp. VKM Ac-1817D]	99.8	1.2e-233	818.5
1_265	WP_003884902.1	MULTISPECIES: hypothetical protein [Mycobacteriaceae]	100.0	3.6e-201	710.3
1_266	AIY49090.2	Metallopeptidase [Mycobacterium sp. VKM Ac-1817D]	99.7	0.0e+00	1348.2
1_267	ALI24054.1	conserved membrane protein [Mycolicibacterium fortuitum]	100.0	1.1e-115	425.6
1_268	WP_054600739.1	hypothetical protein [Mycolicibacterium fortuitum]	100.0	4.8e-120	440.3
1_269	GAT06038.1	uncharacterized protein RMCFA_6149 [Mycolicibacterium fortuitum subsp. acetamidolyticum]	100.0	2.8e-58	234.2
1_270	WP_054600740.1	MMPL family transporter [Mycolicibacterium fortuitum]	100.0	0.0e+00	1847.0
1_271	WP_054600741.1	hemophore [Mycolicibacterium fortuitum]	100.0	6.6e-96	359.8
1_272	WP_003884895.1	MULTISPECIES: hemophore-related protein [Mycobacteriaceae]	100.0	1.3e-63	251.9
1_273	CRL55557.1	two component response transcriptional regulatory protein prra [Mycolicibacterium fortuitum subsp. fortuitum DSM 46621 = ATCC 6841]	99.6	4.1e-130	473.8
1_274	WP_051019046.1	MULTISPECIES: HAMP domain-containing histidine kinase [Mycobacteriaceae]	100.0	1.6e-244	854.7
1_275	WP_054600743.1	DUF3054 domain-containing protein [Mycolicibacterium fortuitum]	100.0	3.2e-59	237.3
1_276	WP_054600744.1	M23 family metallopeptidase [Mycolicibacterium fortuitum]	99.2	1.0e-226	795.4
1_277	WP_003884890.1	MULTISPECIES: UPF0104 family protein [Mycobacteriaceae]	100.0	3.0e-201	710.7
1_278	ALI24066.1	putative membrane protein [Mycolicibacterium fortuitum]	100.0	1.6e-208	734.9
1_279	WP_065021225.1	hypothetical protein [Mycolicibacterium fortuitum]	100.0	0.0e+00	2001.1
1_280	WP_003884956.1	MULTISPECIES: NYN domain-containing protein [Mycobacteriaceae]	100.0	3.1e-130	474.2
1_281	OBI58989.1	tRNA (guanosine(46)-N7)-methyltransferase TrmB [Mycolicibacterium fortuitum]	99.6	2.0e-149	538.1
1_282	WP_065021224.1	hypothetical protein [Mycolicibacterium fortuitum]	98.4	2.4e-159	571.2
1_283	SUA03560.1	Conserved membrane protein of uncharacterised function [Mycolicibacterium fortuitum]	100.0	1.9e-270	941.0
1_284	WP_054600748.1	phosphoenolpyruvate carboxykinase (GTP) [Mycolicibacterium fortuitum]	100.0	0.0e+00	1268.8
1_285	WP_064847974.1	hypothetical protein [Mycolicibacterium fortuitum]	99.7	0.0e+00	1936.0
1_286	CRL55570.1	transcriptional regulatory protein [Mycolicibacterium fortuitum subsp. fortuitum DSM 46621 = ATCC 6841]	100.0	2.5e-95	357.8
1_287	WP_003884926.1	MULTISPECIES: adenylate/guanylate cyclase domain-containing protein [Mycobacteriaceae]	99.8	0.0e+00	1706.4
1_288	WP_061265461.1	acyl-CoA synthetase [Mycolicibacterium fortuitum]	100.0	1.3e-303	1051.2
1_289	GAT06059.1	enoyl-CoA hydratase/isomerase [Mycolicibacterium fortuitum subsp. acetamidolyticum]	100.0	6.7e-167	596.3
1_290	WP_102133819.1	nitroreductase family deazaflavin-dependent oxidoreductase [Mycolicibacterium fortuitum]	100.0	1.2e-73	285.4
1_291	WP_061265471.1	NADH:flavin oxidoreductase/NADH oxidase family protein [Mycolicibacterium fortuitum]	100.0	4.6e-238	833.2
1_292	EJZ07550.1	TetR family transcriptional regulator [Mycolicibacterium fortuitum subsp. fortuitum DSM 46621 = ATCC 6841]	100.0	3.6e-103	384.0
1_293	GAT06063.1	p40 protein [Mycolicibacterium fortuitum subsp. acetamidolyticum]	100.0	8.0e-168	599.4
1_294	WP_065072657.1	acyl-CoA transferase [Mycolicibacterium fortuitum]	100.0	3.4e-208	733.8
1_295	WP_054600754.1	amidohydrolase [Mycolicibacterium fortuitum]	100.0	3.5e-241	843.6
1_296	GAT06066.1	transport protein [Mycolicibacterium fortuitum subsp. acetamidolyticum]	100.0	2.6e-208	734.2
1_297	WP_065054752.1	ornithine decarboxylase [Mycolicibacterium fortuitum]	99.4	9.3e-283	981.9
1_298	WP_081104657.1	uracil-DNA glycosylase [Mycolicibacterium fortuitum]	100.0	1.8e-127	464.9
1_299	GAS99889.1	esterase [Mycolicibacterium fortuitum subsp. acetamidolyticum]	100.0	8.7e-184	652.5
1_300	WP_061262116.1	hypothetical protein [Mycolicibacterium fortuitum]	100.0	2.4e-46	194.1
1_301	WP_061262117.1	GNAT family N-acetyltransferase [Mycolicibacterium fortuitum]	100.0	3.0e-66	260.8
1_302	WP_003884932.1	MULTISPECIES: GntR family transcriptional regulator [Mycobacteriaceae]	100.0	1.2e-135	492.3
1_303	WP_003884931.1	MULTISPECIES: 3-oxoacyl-ACP reductase FabG [Mycobacteriaceae]	100.0	2.0e-138	501.5
1_304	OBJ95940.1	aminoglycoside phosphotransferase [Mycolicibacterium fortuitum]	99.7	1.7e-195	691.4
1_305	WP_003884951.1	MULTISPECIES: hypothetical protein [Mycobacteriaceae]	100.0	3.1e-116	427.6
1_306	WP_054600762.1	MULTISPECIES: BMC domain-containing protein [Mycobacteriaceae]	100.0	3.1e-41	177.2
1_307	WP_003884949.1	MULTISPECIES: ethanolamine utilization protein EutN [Mycobacteriaceae]	100.0	1.5e-39	171.4
1_308	WP_038562780.1	MULTISPECIES: hypothetical protein [Mycobacteriaceae]	100.0	5.5e-89	336.7
1_309	WP_064867305.1	BMC domain-containing protein [Mycolicibacterium fortuitum]	99.5	3.6e-103	384.0
1_310	WP_061262118.1	aldehyde dehydrogenase family protein [Mycolicibacterium fortuitum]	100.0	4.6e-288	999.6
1_311	WP_003884945.1	MULTISPECIES: aspartate aminotransferase family protein [Mycobacteriaceae]	100.0	6.5e-248	865.9
1_312	WP_061262120.1	APC family permease [Mycolicibacterium fortuitum]	99.8	5.2e-292	1012.7
1_313	WP_003884943.1	MULTISPECIES: hypothetical protein [Mycobacteriaceae]	100.0	1.6e-38	167.9
1_314	WP_061262121.1	alpha/beta hydrolase [Mycolicibacterium fortuitum]	99.7	7.3e-169	602.8
1_315	WP_061262122.1	acyl-CoA dehydrogenase [Mycolicibacterium fortuitum]	100.0	0.0e+00	1421.0
1_316	GAS99906.1	esterase lipC [Mycolicibacterium fortuitum subsp. acetamidolyticum]	100.0	9.3e-222	778.9
1_317	WP_003881621.1	MULTISPECIES: wax ester/triacylglycerol synthase family O-acyltransferase [Mycobacteriaceae]	100.0	1.9e-272	947.6
1_318	WP_065021212.1	hypothetical protein [Mycolicibacterium fortuitum]	98.4	2.6e-140	507.7
1_319	WP_061262125.1	ferredoxin [Mycolicibacterium fortuitum]	100.0	3.2e-26	126.7
1_320	WP_065021211.1	TauD/TfdA family dioxygenase [Mycolicibacterium fortuitum]	100.0	1.2e-160	575.5
1_321	WP_065021210.1	hypothetical protein [Mycolicibacterium fortuitum]	100.0	1.9e-58	234.6
1_322	WP_064900857.1	(2Fe-2S)-binding protein [Mycolicibacterium fortuitum]	100.0	8.0e-72	279.3
1_323	AJR29882.1	hypothetical protein G155_00018 [Mycobacterium sp. VKM Ac-1817D]	95.1	1.1e-13	87.4
1_324	WP_065021209.1	SDR family oxidoreductase [Mycolicibacterium fortuitum]	100.0	1.1e-133	485.7
1_325	WP_065021208.1	ferredoxin--NADP reductase [Mycolicibacterium fortuitum]	100.0	1.6e-199	704.9
1_326	WP_003881613.1	MULTISPECIES: MarR family transcriptional regulator [Mycobacteriaceae]	100.0	4.3e-77	297.0
1_327	WP_064867287.1	amidohydrolase family protein [Mycolicibacterium fortuitum]	99.8	3.0e-237	830.5
1_328	WP_054600776.1	hypothetical protein [Mycolicibacterium fortuitum]	100.0	1.8e-56	228.0
1_329	WP_003881610.1	MULTISPECIES: aromatic ring-hydroxylating dioxygenase subunit alpha [Mycobacteriaceae]	100.0	6.9e-258	899.0
1_330	GAS99919.1	aldehyde dehydrogenase [Mycolicibacterium fortuitum subsp. acetamidolyticum]	99.8	1.2e-274	954.9
1_331	WP_061262131.1	amidohydrolase [Mycolicibacterium fortuitum]	99.7	8.4e-231	808.9
1_332	SUA03629.1	von Willebrand factor, type A [Mycolicibacterium fortuitum]	98.2	4.8e-21	109.4
1_333	WP_065053646.1	MarR family transcriptional regulator [Mycolicibacterium fortuitum]	100.0	1.1e-74	288.9
1_334	WP_061262133.1	hypothetical protein [Mycolicibacterium fortuitum]	100.0	1.4e-107	398.7
1_335	WP_061262134.1	FAD-binding protein [Mycolicibacterium fortuitum]	100.0	1.2e-255	891.7
1_336	WP_061262135.1	alpha/beta hydrolase [Mycolicibacterium fortuitum]	100.0	3.3e-244	853.6
1_337	WP_074404856.1	bile acid CoA ligase [Mycolicibacterium fortuitum]	100.0	0.0e+00	1076.2
1_338	WP_003881598.1	MULTISPECIES: glycerol acyltransferase [Mycobacteriaceae]	100.0	1.8e-150	541.6
1_339	WP_054600781.1	hypothetical protein [Mycolicibacterium fortuitum]	100.0	4.5e-100	373.6
1_340	WP_064848101.1	arylamine N-acetyltransferase [Mycolicibacterium fortuitum]	100.0	1.1e-155	558.9
1_341	WP_003881595.1	helix-turn-helix domain-containing protein [Mycobacterium sp. VKM Ac-1817D]	100.0	1.8e-175	624.8
1_342	WP_064848102.1	dihydrofolate reductase [Mycolicibacterium fortuitum]	100.0	1.8e-98	368.2
1_343	WP_061262139.1	TetR/AcrR family transcriptional regulator [Mycolicibacterium fortuitum]	100.0	2.8e-114	421.0
1_344	OBB91149.1	hypothetical protein A5779_24660 [Mycolicibacterium peregrinum]	100.0	2.0e-17	97.1
1_345	WP_109776824.1	crotonase/enoyl-CoA hydratase family protein [Mycolicibacterium fortuitum]	100.0	1.0e-145	525.8
1_346	WP_003881591.1	MULTISPECIES: hypothetical protein [Mycobacteriaceae]	100.0	2.1e-29	137.5
1_347	OBI75275.1	aldehyde dehydrogenase [Mycolicibacterium fortuitum]	100.0	2.3e-284	987.3
1_348	WP_061262142.1	class I SAM-dependent methyltransferase [Mycolicibacterium fortuitum]	100.0	1.5e-146	528.5
1_349	WP_038562801.1	MULTISPECIES: glycosyltransferase family 1 protein [Mycobacteriaceae]	100.0	3.3e-222	780.4
1_350	ALI24157.1	putative membrane protein [Mycolicibacterium fortuitum]	100.0	1.4e-300	1041.2
1_351	WP_061262143.1	DUF3068 domain-containing protein [Mycolicibacterium fortuitum]	100.0	1.0e-215	758.8
1_352	AIY49103.2	Lysophospholipid acyltransferase [Mycobacterium sp. VKM Ac-1817D]	100.0	3.7e-232	813.5
1_353	WP_065069238.1	AMP-dependent synthetase [Mycolicibacterium fortuitum]	99.8	7.5e-288	998.8
1_354	WP_061262145.1	phosphotriesterase [Mycolicibacterium fortuitum]	100.0	1.0e-184	655.6
1_355	WP_061262146.1	PPOX class F420-dependent oxidoreductase [Mycolicibacterium fortuitum]	100.0	2.2e-72	281.2
1_356	WP_064926023.1	MarR family transcriptional regulator [Mycolicibacterium fortuitum]	99.4	3.9e-84	320.5
1_357	WP_054600792.1	methyltransferase domain-containing protein [Mycolicibacterium fortuitum]	100.0	1.2e-111	412.1
1_358	GAS99945.1	acetyltransferase-like protein [Mycolicibacterium fortuitum subsp. acetamidolyticum]	100.0	3.0e-53	217.2
1_359	WP_061262148.1	MFS transporter [Mycolicibacterium fortuitum]	100.0	1.7e-298	1034.2
1_360	WP_003881578.1	MULTISPECIES: TetR/AcrR family transcriptional regulator [Mycobacteriaceae]	100.0	1.1e-118	435.6
1_361	WP_003881577.1	MULTISPECIES: R2-like ligand-binding oxidase [Mycobacteriaceae]	100.0	3.9e-181	643.7
1_362	WP_064914447.1	DUF3367 domain-containing protein [Mycolicibacterium fortuitum]	100.0	0.0e+00	2798.5
1_363	WP_003881739.1	MULTISPECIES: DUF2613 family protein [Mycobacteriaceae]	100.0	7.5e-22	112.1
1_364	WP_003881738.1	MULTISPECIES: beta-glucosidase [Mycobacteriaceae]	100.0	2.5e-211	744.2
1_365	CRL57334.1	TetR family transcriptional regulator [Mycolicibacterium fortuitum subsp. fortuitum DSM 46621 = ATCC 6841]	100.0	8.3e-108	399.4
1_366	EJZ06050.1	hypothetical protein MFORT_28664 [Mycolicibacterium fortuitum subsp. fortuitum DSM 46621 = ATCC 6841]	100.0	4.1e-277	963.0
1_367	WP_003881734.1	MULTISPECIES: hydroxyneurosporene-O-methyltransferase [Mycobacteriaceae]	99.5	9.3e-217	762.3
1_368	WP_054600795.1	carnitine dehydratase [Mycolicibacterium fortuitum]	100.0	5.7e-266	926.0
1_369	WP_038562814.1	MULTISPECIES: DUF3375 domain-containing protein [Mycobacteriaceae]	100.0	1.3e-271	944.9
1_370	WP_038562816.1	MULTISPECIES: DUF4194 domain-containing protein [Mycobacteriaceae]	100.0	9.3e-141	509.2
1_371	WP_061262150.1	nuclease [Mycolicibacterium fortuitum]	99.8	0.0e+00	2187.9
1_372	WP_071888474.1	hypothetical protein [Mycolicibacterium fortuitum]	100.0	6.9e-23	115.5
1_373	WP_003881726.1	hypothetical protein [Mycolicibacterium fortuitum]	100.0	0.0e+00	1223.0
1_374	WP_003881725.1	MULTISPECIES: hypothetical protein [Mycobacteriaceae]	100.0	3.4e-91	344.0
1_375	WP_081289340.1	hypothetical protein [Mycolicibacterium fortuitum]	97.6	9.9e-91	342.4
1_376	AIY44473.1	Acyl dehydratase [Mycobacterium sp. VKM Ac-1817D]	99.3	1.5e-152	548.5
1_377	WP_038562823.1	MULTISPECIES: 3-oxoacyl-ACP reductase [Mycobacteriaceae]	100.0	8.1e-249	869.0
1_378	ALI24187.1	3-ketoacyl-CoA thiolase [Mycolicibacterium fortuitum]	100.0	3.2e-242	847.0
1_379	WP_054600801.1	TIGR03564 family F420-dependent LLM class oxidoreductase [Mycolicibacterium fortuitum]	99.3	5.8e-166	593.2
1_380	WP_076181471.1	sensor histidine kinase [Mycolicibacterium fortuitum]	99.3	1.2e-233	818.5
1_381	WP_076181472.1	response regulator transcription factor [Mycolicibacterium fortuitum]	100.0	1.2e-112	415.6
1_382	WP_076181525.1	aromatic alcohol reductase [Mycolicibacterium fortuitum]	99.0	5.6e-172	613.2
1_383	WP_065072160.1	MMPL family transporter [Mycolicibacterium fortuitum]	99.8	0.0e+00	1867.0
1_384	WP_065050874.1	hypothetical protein [Mycolicibacterium fortuitum]	100.0	5.5e-77	296.6
1_385	CRL57353.1	TetR family transcriptional regulator [Mycolicibacterium fortuitum subsp. fortuitum DSM 46621 = ATCC 6841]	99.4	9.6e-89	335.9
1_386	WP_064850032.1	DUF3618 domain-containing protein [Mycolicibacterium fortuitum]	99.0	6.2e-45	189.5
1_387	WP_064850031.1	phage holin family protein [Mycolicibacterium fortuitum]	100.0	2.2e-64	254.6
1_388	CDP86786.1	integral membrane protein [Mycolicibacterium farcinogenes]	100.0	1.7e-41	177.9
1_389	WP_064850030.1	hypothetical protein [Mycolicibacterium fortuitum]	100.0	5.4e-43	183.0
1_390	WP_064850029.1	hypothetical protein [Mycolicibacterium fortuitum]	99.4	6.4e-87	329.7
1_391	WP_054600810.1	DUF1361 domain-containing protein [Mycolicibacterium fortuitum]	100.0	1.3e-116	428.7
1_392	WP_003881707.1	MULTISPECIES: butyryl-CoA dehydrogenase [Mycobacteriaceae]	100.0	0.0e+00	1213.0
1_393	WP_064899891.1	dihydrodipicolinate reductase [Mycolicibacterium fortuitum]	99.7	3.4e-205	723.8
1_394	WP_064869360.1	type I polyketide synthase [Mycolicibacterium fortuitum]	99.8	0.0e+00	7286.8
1_395	WP_064850026.1	acyltransferase [Mycolicibacterium fortuitum]	100.0	5.2e-253	882.9
1_396	WP_054600814.1	RND family transporter [Mycolicibacterium fortuitum]	99.9	0.0e+00	1905.6
1_397	WP_065050886.1	PE-PPE domain-containing protein [Mycolicibacterium fortuitum]	99.7	1.2e-218	768.5
1_398	WP_074404893.1	acyl-CoA synthetase [Mycolicibacterium fortuitum]	99.8	0.0e+00	1169.8
1_399	WP_044514767.1	MULTISPECIES: flavin reductase [Mycobacteriaceae]	100.0	2.8e-82	314.3
1_400	WP_003881662.1	hypothetical protein [Mycolicibacterium fortuitum]	100.0	1.5e-19	104.4
1_401	WP_076204399.1	hypothetical protein [Mycolicibacterium fortuitum]	100.0	1.9e-163	584.7
1_402	OMC47298.1	hypothetical protein A5742_24035 [Mycolicibacterium fortuitum]	100.0	6.5e-198	699.5
1_403	SUA03705.1	Uncharacterised protein [Mycolicibacterium fortuitum]	98.3	9.2e-192	679.1
1_404	WP_064869370.1	hypothetical protein [Mycolicibacterium fortuitum]	99.7	7.2e-200	706.1
1_405	WP_064850019.1	hypothetical protein [Mycolicibacterium fortuitum]	100.0	1.1e-83	318.9
1_406	WP_081277959.1	DUF58 domain-containing protein [Mycolicibacterium fortuitum]	100.0	1.1e-161	578.9
1_407	WP_003881655.1	MULTISPECIES: AAA family ATPase [Mycobacteriaceae]	99.7	2.8e-185	657.5
1_408	WP_054600819.1	succinate dehydrogenase/fumarate reductase iron-sulfur subunit [Mycolicibacterium fortuitum]	100.0	9.4e-146	525.8
1_409	WP_061262169.1	fumarate reductase/succinate dehydrogenase flavoprotein subunit [Mycolicibacterium fortuitum]	100.0	0.0e+00	1283.5
1_410	WP_061262170.1	hypothetical protein [Mycolicibacterium fortuitum]	100.0	3.9e-161	577.0
1_411	WP_036446520.1	MULTISPECIES: hypothetical protein [Mycolicibacterium]	100.0	1.2e-48	201.8
1_412	WP_003881650.1	MULTISPECIES: isocitrate lyase/phosphoenolpyruvate mutase family protein [Mycobacteriaceae]	100.0	1.4e-133	485.3
1_413	CRL57381.1	hypothetical protein CPGR_04712 [Mycolicibacterium fortuitum subsp. fortuitum DSM 46621 = ATCC 6841]	100.0	4.6e-85	323.6
1_414	AIY44503.2	Permease of the drug/metabolite transporter (DMT) superfamily [Mycobacterium sp. VKM Ac-1817D]	99.6	1.3e-148	535.4
1_415	WP_071888477.1	PLP-dependent aminotransferase family protein [Mycolicibacterium fortuitum]	100.0	3.1e-267	930.2
1_416	WP_061262172.1	nitrite reductase large subunit [Mycolicibacterium fortuitum]	100.0	0.0e+00	1714.5
1_417	WP_054600823.1	nitrite reductase small subunit NirD [Mycolicibacterium fortuitum]	100.0	7.6e-64	252.7
1_418	WP_054600824.1	Fur family transcriptional regulator [Mycolicibacterium fortuitum]	100.0	7.5e-39	169.1
1_419	WP_003881643.1	MULTISPECIES: sirohydrochlorin chelatase [Mycobacteriaceae]	100.0	2.1e-123	451.4
1_420	WP_054600825.1	uroporphyrinogen-III synthase [Mycolicibacterium fortuitum]	100.0	1.2e-211	745.3
1_421	WP_061262173.1	NarK/NasA family nitrate transporter [Mycolicibacterium fortuitum]	100.0	5.7e-269	936.0
1_422	WP_064774060.1	aminoglycoside N-acetyltransferase AAC(2')-Ib [Mycolicibacterium fortuitum]	100.0	5.7e-88	333.2
1_423	WP_061262175.1	5-oxoprolinase/urea amidolyase family protein [Mycolicibacterium fortuitum]	100.0	5.4e-169	603.2
1_424	WP_038562842.1	MULTISPECIES: allophanate hydrolase subunit 1 family protein [Mycobacteriaceae]	100.0	6.4e-122	446.4
1_425	WP_061262176.1	VUT family protein [Mycolicibacterium fortuitum]	100.0	1.2e-126	462.2
1_426	WP_109776826.1	iron ABC transporter substrate-binding protein [Mycolicibacterium fortuitum]	100.0	9.5e-169	602.4
1_427	WP_061262178.1	putative sulfate exporter family transporter [Mycolicibacterium fortuitum]	100.0	6.7e-204	719.5
1_428	WP_102133931.1	hypothetical protein [Mycolicibacterium fortuitum]	100.0	7.8e-08	64.7
1_429	WP_038565867.1	MULTISPECIES: hypothetical protein [Mycobacteriaceae]	100.0	1.0e-55	225.3
1_430	WP_054600831.1	hemophore-related protein [Mycolicibacterium fortuitum]	100.0	5.3e-50	206.5
1_431	WP_038562848.1	MULTISPECIES: TetR family transcriptional regulator [Mycobacteriaceae]	100.0	2.5e-89	337.8
1_432	WP_054600832.1	hydrolase [Mycolicibacterium fortuitum]	100.0	3.1e-189	670.6
1_433	WP_061262180.1	agmatine deiminase family protein [Mycolicibacterium fortuitum]	100.0	6.5e-198	699.5
1_434	WP_061262181.1	amidohydrolase [Mycolicibacterium fortuitum]	100.0	0.0e+00	1100.1
1_435	WP_081104659.1	amino acid permease [Mycolicibacterium fortuitum]	100.0	4.6e-244	853.2
1_436	WP_061262183.1	organic hydroperoxide resistance protein [Mycolicibacterium fortuitum]	100.0	7.8e-73	282.7
1_437	CRL57403.1	MarR family transcriptional regulator [Mycolicibacterium fortuitum subsp. fortuitum DSM 46621 = ATCC 6841]	97.1	6.2e-88	333.2
1_438	WP_081289522.1	MFS transporter [Mycolicibacterium fortuitum]	99.6	0.0e+00	1296.6
1_439	WP_061262184.1	dehydrogenase [Mycolicibacterium fortuitum]	100.0	3.8e-190	673.7
1_440	WP_064926613.1	4-hydroxyacetophenone monooxygenase [Mycolicibacterium fortuitum]	99.7	0.0e+00	1325.8
1_441	WP_061262186.1	Fic family protein [Mycolicibacterium fortuitum]	100.0	8.4e-218	765.8
1_442	GAT00029.1	oxidoreductase, FAD-linked [Mycolicibacterium fortuitum subsp. acetamidolyticum]	100.0	1.1e-39	171.8
1_443	WP_061262187.1	enoyl-CoA hydratase [Mycolicibacterium fortuitum]	100.0	1.4e-164	588.6
1_444	WP_061262188.1	amidase [Mycolicibacterium fortuitum]	100.0	1.5e-280	974.5
1_445	WP_131808947.1	hypothetical protein [Mycolicibacterium fortuitum]	100.0	1.9e-112	414.8
1_446	WP_061262190.1	viomycin phosphotransferase [Mycolicibacterium fortuitum]	99.6	3.0e-136	494.2
1_447	WP_131808949.1	hypothetical protein [Mycolicibacterium fortuitum]	100.0	1.1e-83	318.9
1_448	GAT00035.1	transcriptional regulator [Mycolicibacterium fortuitum subsp. acetamidolyticum]	100.0	3.2e-92	347.4
1_449	WP_061262193.1	hypothetical protein [Mycolicibacterium fortuitum]	100.0	2.6e-67	264.2
1_450	WP_061262194.1	TetR/AcrR family transcriptional regulator [Mycolicibacterium fortuitum]	100.0	7.0e-116	426.4
1_451	WP_081104661.1	SDR family NAD(P)-dependent oxidoreductase [Mycolicibacterium fortuitum]	100.0	2.0e-180	641.3
1_452	WP_109776827.1	MerR family transcriptional regulator [Mycolicibacterium fortuitum]	100.0	4.0e-178	633.6
1_453	WP_061262196.1	topoisomerase IV [Mycolicibacterium fortuitum]	100.0	0.0e+00	1432.9
1_454	WP_054600850.1	DNA gyrase subunit B [Mycolicibacterium fortuitum]	100.0	0.0e+00	1350.9
1_455	WP_061262197.1	hypothetical protein [Mycolicibacterium fortuitum]	100.0	3.4e-76	293.9
1_456	WP_109750857.1	alpha/beta hydrolase [Mycolicibacterium fortuitum]	100.0	4.6e-179	636.7
1_457	WP_061262198.1	amino acid transporter [Mycolicibacterium fortuitum]	100.0	5.4e-104	386.7
1_458	WP_072278900.1	helix-turn-helix transcriptional regulator [Mycolicibacterium fortuitum]	100.0	0.0e+00	1746.1
1_459	WP_054600853.1	MULTISPECIES: transcriptional regulator [Mycolicibacterium]	100.0	3.0e-78	300.8
1_460	WP_003882629.1	MULTISPECIES: alpha/beta hydrolase [Mycobacteriaceae]	100.0	2.9e-156	560.8
1_461	WP_061262199.1	alpha/beta hydrolase [Mycolicibacterium fortuitum]	100.0	3.7e-162	580.5
1_462	WP_061262200.1	hypothetical protein [Mycolicibacterium fortuitum]	100.0	2.0e-137	498.0
1_463	WP_061262201.1	MULTISPECIES: hypothetical protein [Mycolicibacterium]	100.0	1.3e-176	628.6
1_464	WP_081015504.1	MULTISPECIES: acyl-CoA dehydrogenase [Mycolicibacterium]	100.0	1.5e-233	818.1
1_465	WP_064849999.1	CoA transferase [Mycolicibacterium fortuitum]	99.3	2.7e-227	797.3
1_466	WP_061262203.1	MULTISPECIES: 3-hydroxyacyl-CoA dehydrogenase [Mycolicibacterium]	100.0	6.5e-173	616.3
1_467	WP_054600857.1	MULTISPECIES: alpha/beta hydrolase [Mycolicibacterium]	100.0	1.1e-155	558.9
1_468	WP_061262204.1	NADP-dependent oxidoreductase [Mycolicibacterium fortuitum]	100.0	3.8e-165	590.5
1_469	WP_061262205.1	NAD(P)/FAD-dependent oxidoreductase [Mycolicibacterium fortuitum]	100.0	3.2e-256	893.6
1_470	WP_003882637.1	MULTISPECIES: alcohol dehydrogenase [Mycobacteriaceae]	100.0	1.4e-195	691.8
1_471	WP_061262206.1	alcohol dehydrogenase [Mycolicibacterium fortuitum]	100.0	1.3e-193	685.3
1_472	WP_003882639.1	MULTISPECIES: TIGR03086 family protein [Mycobacteriaceae]	100.0	8.5e-96	359.4
1_473	WP_061262207.1	RND family transporter [Mycolicibacterium fortuitum]	99.9	0.0e+00	1877.1
1_474	EJZ14921.1	MmpS family protein [Mycolicibacterium fortuitum subsp. fortuitum DSM 46621 = ATCC 6841]	100.0	1.1e-77	298.9
1_475	WP_003882642.1	MULTISPECIES: DUF302 domain-containing protein [Mycobacteriaceae]	100.0	7.1e-89	336.3
1_476	WP_061262208.1	MULTISPECIES: MFS transporter [Mycolicibacterium]	100.0	3.7e-249	870.2
1_477	WP_080596762.1	MULTISPECIES: SDR family oxidoreductase [Mycobacteriaceae]	98.9	2.1e-47	197.6
1_478	WP_003882646.1	MULTISPECIES: hypothetical protein [Mycobacteriaceae]	100.0	2.0e-26	127.5
1_479	GAT00068.1	CsbD-like protein [Mycolicibacterium fortuitum subsp. acetamidolyticum]	100.0	7.9e-67	262.7
1_480	WP_054600864.1	iron-containing redox enzyme family protein [Mycolicibacterium fortuitum]	100.0	1.9e-194	688.0
1_481	WP_003882649.1	MULTISPECIES: CDGSH iron-sulfur domain-containing protein [Mycobacteriaceae]	100.0	6.0e-38	166.0
1_482	WP_003882650.1	MULTISPECIES: methyltransferase domain-containing protein [Mycobacteriaceae]	100.0	4.4e-129	470.3
1_483	WP_051018961.1	MULTISPECIES: catalase [Mycobacteriaceae]	100.0	0.0e+00	1464.9
1_484	WP_061262209.1	cysteine methyltransferase [Mycolicibacterium fortuitum]	100.0	2.9e-50	207.2
1_485	WP_061262210.1	DUF488 domain-containing protein [Mycolicibacterium fortuitum]	99.4	6.2e-99	369.8
1_486	WP_003882654.1	MULTISPECIES: DUF2945 domain-containing protein [Mycobacteriaceae]	100.0	8.1e-34	152.1
1_487	WP_065069568.1	FAD-binding protein [Mycolicibacterium fortuitum]	97.6	2.6e-233	817.4
1_488	WP_061262212.1	amino acid deaminase/aldolase [Mycolicibacterium fortuitum]	100.0	9.6e-236	825.5
1_489	WP_061262213.1	AraC family transcriptional regulator [Mycolicibacterium fortuitum]	100.0	3.5e-191	677.2
1_490	CRL56364.1	hypothetical protein CPGR_03686 [Mycolicibacterium fortuitum subsp. fortuitum DSM 46621 = ATCC 6841]	99.2	1.7e-136	495.0
1_491	WP_003882659.1	MULTISPECIES: HNH endonuclease [Mycobacteriaceae]	100.0	2.1e-99	371.3
1_492	WP_003882660.1	MULTISPECIES: nitroreductase family deazaflavin-dependent oxidoreductase [Mycobacteriaceae]	100.0	5.0e-84	320.1
1_493	WP_038562899.1	MULTISPECIES: hypothetical protein [Mycobacteriaceae]	100.0	2.9e-35	157.1
1_494	WP_071533383.1	MULTISPECIES: hypothetical protein [Mycobacteriaceae]	100.0	3.5e-20	106.3
1_495	WP_064926596.1	TIGR03557 family F420-dependent LLM class oxidoreductase [Mycolicibacterium fortuitum]	98.4	9.7e-180	639.0
1_496	WP_054600874.1	ribonuclease Z [Mycolicibacterium fortuitum]	100.0	8.4e-173	615.9
1_497	ALI24307.1	hypothetical protein XA26_04460 [Mycolicibacterium fortuitum]	100.0	1.5e-21	110.9
1_498	GAT00086.1	uncharacterized protein RMCFA_0200 [Mycolicibacterium fortuitum subsp. acetamidolyticum]	100.0	3.0e-78	300.8
1_499	GAT00087.1	uncharacterized protein RMCFA_0201 [Mycolicibacterium fortuitum subsp. acetamidolyticum]	100.0	9.5e-121	442.6
1_500	WP_061262218.1	MspA protein [Mycolicibacterium fortuitum]	100.0	1.6e-117	431.8
1_501	WP_061262219.1	glyceraldehyde-3-phosphate dehydrogenase [Mycolicibacterium fortuitum]	99.8	2.6e-266	927.2
1_502	WP_054600878.1	metal-binding protein [Mycolicibacterium fortuitum]	100.0	7.8e-51	209.1
1_503	WP_061262220.1	proline hydroxylase [Mycolicibacterium fortuitum]	100.0	7.5e-140	506.1
1_504	GAT00092.1	methylated-DNA-[protein]-cysteine S-methyltransferase [Mycolicibacterium fortuitum subsp. acetamidolyticum]	100.0	6.3e-108	399.8
1_505	WP_061262221.1	RNA polymerase sigma factor [Mycolicibacterium fortuitum]	100.0	2.5e-89	337.8
1_506	CRL56348.1	TetR family transcriptional regulator [Mycolicibacterium fortuitum subsp. fortuitum DSM 46621 = ATCC 6841]	100.0	4.6e-103	383.6
1_507	WP_003882675.1	MULTISPECIES: FAD-binding protein [Mycobacteriaceae]	99.8	4.6e-307	1062.8
1_508	WP_102133875.1	L,D-transpeptidase [Mycolicibacterium fortuitum]	97.7	5.8e-174	619.8
1_509	WP_054600883.1	disulfide bond formation protein [Mycolicibacterium fortuitum]	100.0	5.7e-135	490.0
1_510	WP_064913796.1	cytochrome c biogenesis protein CcdA [Mycolicibacterium fortuitum]	100.0	1.3e-151	545.4
1_511	WP_038562909.1	MULTISPECIES: BlaI/MecI/CopY family transcriptional regulator [Mycobacteriaceae]	100.0	1.9e-62	248.1
1_512	WP_003882680.1	MULTISPECIES: M56 family peptidase [Mycobacteriaceae]	100.0	1.3e-168	602.1
1_513	WP_003882681.1	MULTISPECIES: hypothetical protein [Mycobacteriaceae]	100.0	5.7e-76	293.1
1_514	WP_054600885.1	ArsR family transcriptional regulator [Mycolicibacterium fortuitum]	100.0	2.7e-61	244.2
1_515	CRL56339.1	serine/threonine protein kinase [Mycolicibacterium fortuitum subsp. fortuitum DSM 46621 = ATCC 6841]	100.0	1.2e-129	472.2
1_516	WP_065072327.1	TetR/AcrR family transcriptional regulator [Mycolicibacterium fortuitum]	98.8	2.6e-86	327.8
1_517	SUA03884.1	Uncharacterized conserved protein [Mycolicibacterium fortuitum]	99.2	1.7e-212	748.0
1_518	WP_065069578.1	sulfotransferase [Mycolicibacterium fortuitum]	99.0	1.4e-242	848.2
1_519	WP_003882688.1	MULTISPECIES: endo-1,4-beta-glucanase [Mycobacteriaceae]	100.0	6.0e-185	656.4
1_520	WP_061262224.1	hypothetical protein [Mycolicibacterium fortuitum]	100.0	2.1e-254	887.5
1_521	WP_061262225.1	hypothetical protein [Mycolicibacterium fortuitum]	100.0	1.3e-113	418.7
1_522	WP_003882691.1	MULTISPECIES: SDR family oxidoreductase [Mycobacteriaceae]	100.0	6.1e-140	506.5
1_523	OBB27417.1	hypothetical protein A5763_02180 [Mycolicibacterium fortuitum]	98.7	3.4e-33	150.2
1_524	WP_054600893.1	bifunctional hydroxymethylpyrimidine kinase/phosphomethylpyrimidine kinase [Mycolicibacterium fortuitum]	100.0	1.1e-144	522.3
1_525	SUA03893.1	Uncharacterised protein [Mycolicibacterium fortuitum]	100.0	7.7e-96	359.4
1_526	WP_003882695.1	MULTISPECIES: TetR/AcrR family transcriptional regulator [Mycobacteriaceae]	100.0	4.0e-110	407.1
1_527	WP_054600894.1	(2Fe-2S)-binding protein [Mycolicibacterium fortuitum]	100.0	1.4e-228	801.6
1_528	WP_054600895.1	hypothetical protein [Mycolicibacterium fortuitum]	100.0	1.2e-105	392.1
1_529	WP_081104662.1	hypothetical protein [Mycolicibacterium fortuitum]	100.0	2.6e-82	314.3
1_530	GAT00118.1	MerR family transcriptional regulator [Mycolicibacterium fortuitum subsp. acetamidolyticum]	100.0	4.4e-124	453.8
1_531	WP_061262228.1	SDR family NAD(P)-dependent oxidoreductase [Mycolicibacterium fortuitum]	100.0	8.1e-117	429.5
1_532	WP_003882701.1	MULTISPECIES: hypothetical protein [Mycobacteriaceae]	100.0	4.3e-45	189.9
1_533	WP_061262230.1	acyl-CoA dehydrogenase [Mycolicibacterium fortuitum]	100.0	2.4e-228	800.8
1_534	WP_003882703.1	MULTISPECIES: TetR/AcrR family transcriptional regulator [Mycobacteriaceae]	100.0	1.3e-105	392.1
1_535	ALI24347.1	hypothetical protein XA26_04860 [Mycolicibacterium fortuitum]	100.0	1.3e-60	241.9
1_536	WP_064926579.1	hypothetical protein [Mycolicibacterium fortuitum]	99.1	2.4e-184	654.4
1_537	OBG43706.1	serine hydrolase [Mycolicibacterium fortuitum]	100.0	3.6e-279	969.9
1_538	WP_064865149.1	MFS transporter [Mycolicibacterium fortuitum]	99.5	4.0e-237	830.1
1_539	GAT00127.1	GntR family transcriptional regulator [Mycolicibacterium fortuitum subsp. acetamidolyticum]	99.6	3.1e-116	427.6
1_540	WP_054600901.1	hypothetical protein [Mycolicibacterium fortuitum]	99.3	1.4e-77	298.5
1_541	WP_003885792.1	MULTISPECIES: MarR family transcriptional regulator [Mycobacteriaceae]	100.0	1.7e-82	315.1
1_542	WP_064926247.1	Crp/Fnr family transcriptional regulator [Mycolicibacterium fortuitum]	100.0	2.2e-117	431.4
1_543	SUA03924.1	adenylate kinase [Mycolicibacterium fortuitum]	100.0	1.3e-279	971.5
1_544	WP_054600903.1	cytochrome c oxidase subunit I [Mycolicibacterium fortuitum]	100.0	0.0e+00	1184.1
1_545	WP_054600904.1	response regulator transcription factor [Mycolicibacterium fortuitum]	100.0	2.0e-115	424.9
1_546	EJZ06525.1	hypothetical protein MFORT_27995 [Mycolicibacterium fortuitum subsp. fortuitum DSM 46621 = ATCC 6841]	98.9	1.5e-242	848.2
1_547	WP_131813695.1	hypothetical protein [Mycolicibacterium fortuitum]	100.0	1.6e-38	167.9
1_548	WP_131722090.1	TetR family transcriptional regulator [Mycolicibacterium fortuitum]	99.5	2.1e-117	431.4
1_549	WP_003885800.1	MULTISPECIES: LysR family transcriptional regulator ArgP [Mycobacteriaceae]	99.7	6.6e-159	569.7
1_550	WP_003885801.1	MULTISPECIES: TetR/AcrR family transcriptional regulator [Mycobacteriaceae]	99.5	2.5e-98	367.9
1_551	WP_064895193.1	DUF2236 domain-containing protein [Mycolicibacterium fortuitum]	99.7	1.1e-175	625.5
1_552	GAT00140.1	OsmC-like protein [Mycolicibacterium fortuitum subsp. acetamidolyticum]	99.4	9.8e-88	332.4
1_553	WP_064913029.1	dihydrodipicolinate reductase [Mycolicibacterium fortuitum]	100.0	2.2e-204	721.1
1_554	WP_064869662.1	TetR/AcrR family transcriptional regulator [Mycolicibacterium fortuitum]	100.0	9.0e-116	426.0
1_555	WP_054600911.1	MmpS family protein [Mycolicibacterium fortuitum]	97.9	1.6e-73	285.0
1_556	WP_074404844.1	RND family transporter [Mycolicibacterium fortuitum]	100.0	0.0e+00	1877.1
1_557	WP_038565937.1	TetR/AcrR family transcriptional regulator [Mycobacterium sp. VKM Ac-1817D]	100.0	9.8e-112	412.5
1_558	WP_003885858.1	MULTISPECIES: cold-shock protein [Mycobacteriaceae]	100.0	7.9e-31	142.1
1_559	WP_054600914.1	DUF808 domain-containing protein [Mycolicibacterium fortuitum]	99.4	3.0e-176	627.5
1_560	WP_061262237.1	NCS2 family permease [Mycolicibacterium fortuitum]	100.0	1.6e-255	891.3
1_561	WP_038562946.1	MULTISPECIES: sigma-70 family RNA polymerase sigma factor [Mycobacteriaceae]	100.0	3.7e-108	400.6
1_562	EJZ08808.1	MmpS1 protein [Mycolicibacterium fortuitum subsp. fortuitum DSM 46621 = ATCC 6841]	100.0	4.2e-68	266.9
1_563	WP_065068632.1	MMPL family transporter [Mycolicibacterium fortuitum]	99.9	0.0e+00	1891.7
1_564	WP_054603926.1	acyl-CoA dehydrogenase [Mycolicibacterium fortuitum]	99.5	1.7e-218	768.1
1_565	WP_064926113.1	thioesterase family protein [Mycolicibacterium fortuitum]	100.0	1.9e-152	548.1
1_566	WP_064926114.1	PucR family transcriptional regulator [Mycolicibacterium fortuitum]	100.0	9.4e-275	955.3
1_567	WP_003885643.1	MULTISPECIES: 4-aminobutyrate--2-oxoglutarate transaminase [Mycobacteriaceae]	99.8	2.1e-249	870.9
1_568	WP_054600919.1	NAD-dependent succinate-semialdehyde dehydrogenase [Mycolicibacterium fortuitum]	100.0	4.3e-272	946.4
1_569	WP_065148156.1	hypothetical protein [Mycolicibacterium fortuitum]	100.0	4.3e-43	183.3
1_570	WP_061262242.1	acyl-CoA dehydrogenase [Mycolicibacterium fortuitum]	100.0	0.0e+00	1259.2
1_571	ALI24385.1	L-carnitine dehydratase/bile acid-inducible protein F [Mycolicibacterium fortuitum]	100.0	7.1e-236	825.9
1_572	WP_054600921.1	hypothetical protein [Mycolicibacterium fortuitum]	100.0	1.1e-52	215.3
1_573	WP_109746414.1	hemophore-related protein [Mycolicibacterium fortuitum]	100.0	7.5e-70	272.7
1_574	GAT00163.1	sulfatase [Mycolicibacterium fortuitum subsp. acetamidolyticum]	99.9	0.0e+00	1629.0
1_575	WP_003885652.1	MULTISPECIES: STAS domain-containing protein [Mycobacteriaceae]	100.0	9.5e-77	295.8
1_576	WP_076180116.1	lactate utilization protein C [Mycolicibacterium fortuitum]	99.1	2.6e-112	414.5
1_577	WP_064895216.1	iron-sulfur cluster-binding protein [Mycolicibacterium fortuitum]	100.0	1.2e-285	991.5
1_578	WP_076205736.1	(Fe-S)-binding protein [Mycolicibacterium fortuitum]	100.0	1.6e-134	488.4
1_579	WP_076180119.1	alpha/beta hydrolase [Mycolicibacterium fortuitum]	99.6	1.6e-151	545.0
1_580	WP_064895220.1	GNAT family N-acetyltransferase [Mycolicibacterium fortuitum]	100.0	3.5e-97	364.0
1_581	WP_076205793.1	DNA polymerase domain-containing protein [Mycolicibacterium fortuitum]	99.8	5.9e-238	832.8
1_582	CRL81971.1	acyl-CoA synthetase [Mycolicibacter nonchromogenicus]	99.5	0.0e+00	1126.7
1_583	WP_054600926.1	SDR family oxidoreductase [Mycolicibacterium fortuitum]	99.2	1.2e-138	502.3
1_584	WP_003885661.1	MULTISPECIES: hypothetical protein [Mycobacteriaceae]	100.0	7.3e-52	212.6
1_585	OMC12955.1	hypothetical protein A5734_20740 [Mycolicibacterium fortuitum]	98.9	6.4e-47	196.1
1_586	WP_054600928.1	acyl-CoA dehydrogenase [Mycolicibacterium fortuitum]	99.7	0.0e+00	1444.1
1_587	EJZ08400.1	glyoxylate reductase [Mycolicibacterium fortuitum subsp. fortuitum DSM 46621 = ATCC 6841]	99.7	6.1e-185	656.4
1_588	WP_038562954.1	MULTISPECIES: alpha/beta hydrolase [Mycobacteriaceae]	100.0	4.0e-217	763.5
1_589	WP_064869260.1	TetR/AcrR family transcriptional regulator [Mycolicibacterium fortuitum]	100.0	2.9e-116	427.6
1_590	WP_064895236.1	VOC family protein [Mycolicibacterium fortuitum]	99.5	1.2e-108	402.1
1_591	WP_109749846.1	SAM-dependent methyltransferase [Mycolicibacterium fortuitum]	99.3	7.7e-160	572.8
1_592	WP_064926120.1	AraC family transcriptional regulator [Mycolicibacterium fortuitum]	99.6	1.3e-156	562.0
1_593	WP_003885671.1	MULTISPECIES: TetR/AcrR family transcriptional regulator [Mycobacteriaceae]	100.0	3.2e-107	397.5
1_594	OBI57438.1	hypothetical protein A5667_02900 [Mycolicibacterium fortuitum]	99.7	8.6e-170	605.9
1_595	WP_064926121.1	class I SAM-dependent methyltransferase [Mycolicibacterium fortuitum]	100.0	2.9e-170	607.4
1_596	SUA03978.1	AAA ATPase [Mycolicibacterium fortuitum]	99.5	0.0e+00	1182.2
1_597	WP_003885675.1	MULTISPECIES: type VII secretion protein EccB [Mycobacteriaceae]	100.0	4.6e-296	1026.2
1_598	WP_054600936.1	type VII secretion protein EccCa [Mycolicibacterium fortuitum]	99.9	0.0e+00	2619.7
1_599	WP_003885677.1	MULTISPECIES: PE family protein [Mycobacteriaceae]	99.0	6.0e-46	193.0
1_600	WP_038562963.1	MULTISPECIES: PPE family protein [Mycobacteriaceae]	99.4	6.3e-301	1042.3
1_601	WP_003880382.1	MULTISPECIES: hypothetical protein [Mycobacteriaceae]	100.0	7.6e-43	182.6
1_602	WP_003880383.1	MULTISPECIES: WXG100 family type VII secretion target [Mycobacteriaceae]	100.0	6.5e-47	196.1
1_603	WP_061262253.1	ESX secretion-associated protein EspG [Mycolicibacterium fortuitum]	100.0	3.8e-173	617.1
1_604	CRL54814.1	secretion protein Snm4 [Mycolicibacterium fortuitum subsp. fortuitum DSM 46621 = ATCC 6841]	99.4	4.5e-269	936.4
1_605	WP_061262255.1	type VII secretion-associated serine protease mycosin [Mycolicibacterium fortuitum]	100.0	1.2e-260	908.3
1_606	WP_064912189.1	type VII secretion protein EccE [Mycolicibacterium fortuitum]	99.3	2.7e-171	610.9
1_607	WP_064898702.1	abhydrolase domain-containing 18 [Mycolicibacterium fortuitum]	99.7	1.2e-232	815.1
1_608	WP_054600943.1	amidohydrolase [Mycolicibacterium fortuitum]	100.0	6.8e-172	612.8
1_609	WP_064926128.1	trans-aconitate 2-methyltransferase [Mycolicibacterium fortuitum]	99.6	1.7e-147	531.6
1_610	WP_081286196.1	alpha/beta hydrolase [Mycolicibacterium fortuitum]	98.2	6.3e-159	569.7
1_611	WP_064926130.1	adenylyl-sulfate kinase [Mycolicibacterium fortuitum]	99.7	0.0e+00	1216.8
1_612	WP_003880395.1	MULTISPECIES: sulfate adenylyltransferase subunit CysD [Mycobacteriaceae]	100.0	5.6e-169	603.2
1_613	WP_003880396.1	MULTISPECIES: sulfotransferase [Mycobacteriaceae]	100.0	7.2e-152	546.2
1_614	WP_054600948.1	sulfatase [Mycolicibacterium fortuitum]	100.0	3.0e-267	930.2
1_615	WP_061263715.1	TetR/AcrR family transcriptional regulator [Mycolicibacterium fortuitum]	100.0	4.1e-130	473.8
1_616	WP_003880399.1	MULTISPECIES: ferredoxin [Mycobacteriaceae]	98.9	8.5e-273	948.7
1_617	WP_003880400.1	MULTISPECIES: diiron oxygenase [Mycobacteriaceae]	100.0	3.9e-192	680.2
1_618	WP_003880401.1	MULTISPECIES: hypothetical protein [Mycobacteriaceae]	100.0	2.5e-83	317.8
1_619	GAT02608.1	phosphoesterase, PA-phosphatase related protein [Mycolicibacterium fortuitum subsp. acetamidolyticum]	99.6	1.3e-122	448.7
1_620	WP_076205781.1	phosphatase PAP2 family protein [Mycolicibacterium fortuitum]	99.6	9.7e-272	945.3
1_621	WP_003880404.1	MULTISPECIES: transpeptidase [Mycobacteriaceae]	100.0	2.7e-125	457.6
1_622	WP_054600955.1	nuclear transport factor 2 family protein [Mycolicibacterium fortuitum]	100.0	4.9e-84	320.1
1_623	WP_061263718.1	FAD-dependent oxidoreductase [Mycolicibacterium fortuitum]	99.6	2.2e-284	987.3
1_624	WP_061263719.1	molecular chaperone [Mycolicibacterium fortuitum]	99.7	0.0e+00	1218.0
1_625	WP_003880421.1	MULTISPECIES: cupin domain-containing protein [Mycobacteriaceae]	99.3	5.0e-78	300.1
1_626	ALI24442.1	Glycoside hydrolase family protein [Mycolicibacterium fortuitum]	100.0	1.1e-177	632.1
1_627	WP_061263721.1	dehydrogenase [Mycolicibacterium fortuitum]	100.0	4.7e-193	683.3
1_628	WP_003880424.1	MULTISPECIES: phosphonate ABC transporter, permease protein PhnE [Mycobacteriaceae]	99.1	2.3e-290	1007.3
1_629	WP_061263723.1	phosphonate ABC transporter ATP-binding protein [Mycolicibacterium fortuitum]	100.0	1.6e-146	528.5
1_630	WP_061263724.1	phosphate/phosphite/phosphonate ABC transporter substrate-binding protein [Mycolicibacterium fortuitum]	99.4	5.2e-181	643.3
1_631	WP_064866621.1	GntR family transcriptional regulator [Mycolicibacterium fortuitum]	100.0	2.7e-126	461.1
1_632	WP_131809059.1	hypothetical protein [Mycolicibacterium fortuitum]	100.0	7.4e-214	752.7
1_633	WP_081279606.1	AraC family transcriptional regulator [Mycolicibacterium fortuitum]	100.0	2.8e-162	580.9
1_634	WP_061263727.1	AraC family transcriptional regulator [Mycolicibacterium fortuitum]	99.6	4.4e-160	573.5
1_635	GAT02624.1	AraC family transcriptional regulator [Mycolicibacterium fortuitum subsp. acetamidolyticum]	100.0	1.6e-128	468.4
1_636	GAT02625.1	uncharacterized protein RMCFA_2737 [Mycolicibacterium fortuitum subsp. acetamidolyticum]	100.0	4.8e-128	466.8
1_637	WP_061263787.1	hypothetical protein [Mycolicibacterium fortuitum]	100.0	1.9e-161	578.2
1_638	WP_003880434.1	ABC transporter ATP-binding protein [Mycobacterium sp. VKM Ac-1817D]	99.7	0.0e+00	1168.7
1_639	WP_061263728.1	hypothetical protein [Mycolicibacterium fortuitum]	99.3	0.0e+00	3029.6
1_640	CRL54761.1	putative mannose-specific lectin [Mycolicibacterium fortuitum subsp. fortuitum DSM 46621 = ATCC 6841]	99.3	0.0e+00	3040.4
1_641	SUA04041.1	DinB family protein [Mycolicibacterium fortuitum]	100.0	2.9e-113	417.5
1_642	WP_061263730.1	arylsulfatase [Mycolicibacterium fortuitum]	100.0	0.0e+00	1759.2
1_643	WP_061263731.1	MarR family transcriptional regulator [Mycolicibacterium fortuitum]	100.0	5.2e-81	310.1
1_644	WP_061263732.1	TetR/AcrR family transcriptional regulator [Mycolicibacterium fortuitum]	100.0	3.6e-114	420.6
1_645	WP_003880441.1	MULTISPECIES: TIGR03857 family LLM class F420-dependent oxidoreductase [Mycobacteriaceae]	100.0	7.9e-210	739.2
1_646	WP_061263733.1	hypothetical protein [Mycolicibacterium fortuitum]	100.0	3.9e-40	173.3
1_647	WP_131809060.1	hypothetical protein [Mycolicibacterium fortuitum]	100.0	1.1e-180	642.1
1_648	OBK62398.1	hypothetical protein A5654_26345 [Mycolicibacterium fortuitum]	100.0	2.8e-154	554.3
1_649	GAT02638.1	uncharacterized protein RMCFA_2750 [Mycolicibacterium fortuitum subsp. acetamidolyticum]	99.6	3.8e-131	477.2
1_650	WP_003880444.1	MULTISPECIES: dCTP deaminase [Mycobacteriaceae]	100.0	9.7e-103	382.5
1_651	WP_003880445.1	MULTISPECIES: ammonium transporter [Mycobacteriaceae]	100.0	1.5e-255	891.3
1_652	WP_061263789.1	hypothetical protein [Mycolicibacterium fortuitum]	100.0	0.0e+00	1099.3
1_653	WP_061263736.1	UDP-glucose/GDP-mannose dehydrogenase family protein [Mycolicibacterium fortuitum]	100.0	2.9e-251	877.1
1_654	WP_003880448.1	MULTISPECIES: cytochrome P450 [Mycobacteriaceae]	100.0	9.4e-250	872.1
1_655	WP_038562998.1	MULTISPECIES: maleylpyruvate isomerase family mycothiol-dependent enzyme [Mycobacteriaceae]	100.0	6.1e-145	523.1
1_656	AIY49157.2	hypothetical protein G155_03395 [Mycobacterium sp. VKM Ac-1817D]	100.0	6.0e-61	243.0
1_657	WP_061263737.1	xanthine dehydrogenase family protein molybdopterin-binding subunit [Mycolicibacterium fortuitum]	100.0	0.0e+00	1395.9
1_658	SUA04056.1	molybdopterin dehydrogenase, FAD-binding protein [Mycolicibacterium fortuitum]	99.7	5.2e-184	653.3
1_659	WP_003880454.1	MULTISPECIES: 2Fe-2S iron-sulfur cluster binding domain-containing protein [Mycobacteriaceae]	100.0	1.8e-95	358.2
1_660	WP_076203821.1	YibE/F family protein [Mycolicibacterium fortuitum]	99.8	2.0e-222	781.2
1_661	OBA98720.1	hypothetical protein A5668_29835 [Mycolicibacterium fortuitum]	99.4	6.2e-107	396.4
1_662	WP_038563001.1	pyridoxal phosphate-dependent aminotransferase [Mycolicibacterium fortuitum]	100.0	7.9e-246	859.0
1_663	WP_061263740.1	4Fe-4S dicluster domain-containing protein [Mycolicibacterium fortuitum]	100.0	0.0e+00	2010.3
1_664	WP_061263741.1	LuxR family transcriptional regulator [Mycolicibacterium fortuitum]	100.0	0.0e+00	1590.9
1_665	WP_054600997.1	molecular chaperone [Mycolicibacterium fortuitum]	99.8	0.0e+00	1169.1
1_666	WP_003885809.1	MULTISPECIES: hypothetical protein [Mycobacteriaceae]	100.0	2.8e-99	370.9
1_667	WP_003885810.1	MULTISPECIES: hypothetical protein [Mycobacteriaceae]	100.0	4.2e-211	743.4
1_668	GAT02657.1	isoniazid inductible gene protein iniA [Mycolicibacterium fortuitum subsp. acetamidolyticum]	99.8	0.0e+00	1197.2
1_669	WP_054601001.1	Isoniazid-inducible protein iniC [Mycolicibacterium fortuitum]	100.0	1.0e-276	961.8
1_670	WP_061263744.1	hypothetical protein [Mycolicibacterium fortuitum]	100.0	0.0e+00	1233.4
1_671	GAT02660.1	uncharacterized protein RMCFA_2772 [Mycolicibacterium fortuitum subsp. acetamidolyticum]	99.0	1.0e-167	599.0
1_672	WP_064867601.1	hypothetical protein [Mycolicibacterium fortuitum]	98.9	1.8e-35	157.9
1_673	WP_051019007.1	MULTISPECIES: hypothetical protein [Mycobacteriaceae]	96.8	1.9e-80	308.1
1_674	CRL54649.1	monooxygenase [Mycolicibacterium fortuitum subsp. fortuitum DSM 46621 = ATCC 6841]	99.1	4.4e-183	650.2
1_675	WP_064926316.1	hypothetical protein [Mycolicibacterium fortuitum]	99.5	0.0e+00	4311.1
1_676	WP_061263748.1	TIGR03085 family protein [Mycolicibacterium fortuitum]	100.0	1.8e-110	408.3
1_677	WP_003884093.1	MULTISPECIES: hypothetical protein [Mycobacteriaceae]	98.4	2.4e-98	367.9
1_678	ALI24511.1	hypothetical protein XA26_06510 [Mycolicibacterium fortuitum]	97.9	3.3e-135	490.7
1_679	WP_003884091.1	MULTISPECIES: hypothetical protein [Mycobacteriaceae]	100.0	7.8e-111	409.5
1_680	WP_003884090.1	MULTISPECIES: fatty-acid--CoA ligase [Mycobacteriaceae]	100.0	0.0e+00	1092.0
1_681	WP_081281401.1	wax ester/triacylglycerol synthase family O-acyltransferase [Mycolicibacterium fortuitum]	99.8	7.0e-278	965.7
1_682	WP_052145335.1	MULTISPECIES: hypothetical protein [Mycobacteriaceae]	99.8	1.4e-240	841.6
1_683	WP_003884110.1	MULTISPECIES: SDR family NAD(P)-dependent oxidoreductase [Mycobacteriaceae]	100.0	3.4e-138	500.7
1_684	WP_038563025.1	MULTISPECIES: SDR family NAD(P)-dependent oxidoreductase [Mycobacteriaceae]	100.0	3.3e-155	557.4
1_685	WP_131722152.1	alpha/beta hydrolase [Mycolicibacterium fortuitum]	100.0	5.3e-175	623.2
1_686	WP_061263750.1	hypothetical protein [Mycolicibacterium fortuitum]	100.0	7.0e-144	519.6
1_687	WP_065068945.1	transporter substrate-binding domain-containing protein [Mycolicibacterium fortuitum]	99.1	8.1e-174	619.4
1_688	WP_061263752.1	ABC transporter ATP-binding protein [Mycolicibacterium fortuitum]	99.6	4.7e-137	496.9
1_689	WP_064926322.1	ABC transporter permease [Mycolicibacterium fortuitum]	100.0	3.2e-150	540.8
1_690	WP_064926323.1	ArsR family transcriptional regulator [Mycolicibacterium fortuitum]	99.8	5.5e-266	926.0
1_691	GAT02680.1	LacI family transcriptional regulator [Mycolicibacterium fortuitum subsp. acetamidolyticum]	99.4	1.4e-189	671.8
1_692	WP_064849069.1	hypothetical protein [Mycolicibacterium fortuitum]	100.0	5.1e-248	866.3
1_693	SUA04093.1	Uncharacterised protein [Mycolicibacterium fortuitum]	100.0	2.6e-149	537.7
1_694	WP_064849037.1	TetR/AcrR family transcriptional regulator [Mycolicibacterium fortuitum]	100.0	1.1e-110	409.1
1_695	ALI24528.1	3-oxoacyl-[acyl-carrier protein] reductase [Mycolicibacterium fortuitum]	99.3	3.9e-152	547.4
1_696	WP_003884077.1	MULTISPECIES: L-serine ammonia-lyase [Mycobacteriaceae]	98.9	1.5e-258	901.4
1_697	WP_054601018.1	molecular chaperone DnaK [Mycolicibacterium fortuitum]	100.0	0.0e+00	1191.8
1_698	WP_054601019.1	nucleotide exchange factor GrpE [Mycolicibacterium fortuitum]	100.0	1.6e-114	421.8
1_699	WP_054601020.1	molecular chaperone DnaJ [Mycolicibacterium fortuitum]	100.0	4.9e-226	793.1
1_700	GAT02689.1	heat shock protein transcriptional repressor HspR [Mycolicibacterium fortuitum subsp. acetamidolyticum]	100.0	2.8e-61	244.2
1_701	WP_064849038.1	aldose 1-epimerase [Mycolicibacterium fortuitum]	100.0	4.1e-172	613.6
1_702	WP_065072512.1	2-polyprenylphenol hydroxylase [Mycolicibacterium fortuitum]	99.7	2.1e-229	804.3
1_703	WP_064926325.1	hypothetical protein [Mycolicibacterium fortuitum]	99.4	3.4e-186	660.6
1_704	WP_003884108.1	TetR/AcrR family transcriptional regulator [Mycolicibacterium fortuitum]	100.0	1.6e-97	365.2
1_705	GAT02694.1	uncharacterized protein RMCFA_2806 [Mycolicibacterium fortuitum subsp. acetamidolyticum]	99.0	1.4e-169	605.1
1_706	WP_003884106.1	MULTISPECIES: hypothetical protein [Mycobacteriaceae]	100.0	8.9e-34	152.1
1_707	SUA04107.1	Uncharacterised protein [Mycolicibacterium fortuitum]	100.0	8.5e-127	462.6
1_708	ALI24541.1	hypothetical protein XA26_06810 [Mycolicibacterium fortuitum]	100.0	5.1e-113	416.8
1_709	WP_054601027.1	GAP family protein [Mycolicibacterium fortuitum]	100.0	5.6e-118	433.3
1_710	GAT02699.1	macrolide glycosyltransferase [Mycolicibacterium fortuitum subsp. acetamidolyticum]	100.0	2.5e-233	817.4
1_711	WP_003884101.1	MULTISPECIES: ATP-dependent chaperone ClpB [Mycobacteriaceae]	100.0	0.0e+00	1625.5
1_712	WP_064849045.1	HD domain-containing protein [Mycolicibacterium fortuitum]	99.5	9.2e-118	432.6
1_713	WP_081104745.1	cupin domain-containing protein [Mycolicibacterium fortuitum]	100.0	2.4e-59	237.7
1_714	WP_065147432.1	GlxA family transcriptional regulator [Mycolicibacterium fortuitum]	99.7	3.7e-182	647.1
1_715	WP_064849047.1	hypothetical protein [Mycolicibacterium fortuitum]	99.4	4.6e-210	740.0
1_716	WP_064926331.1	Rieske (2Fe-2S) protein [Mycolicibacterium fortuitum]	99.7	1.8e-203	718.0
1_717	WP_003884063.1	MULTISPECIES: transcriptional regulator [Mycobacteriaceae]	100.0	3.4e-109	404.1
1_718	WP_003884062.1	MULTISPECIES: hypothetical protein [Mycobacteriaceae]	100.0	4.7e-165	590.1
1_719	WP_003884061.1	MULTISPECIES: SDR family oxidoreductase [Mycobacteriaceae]	99.6	2.3e-139	504.6
1_720	WP_003884060.1	MULTISPECIES: hypothetical protein [Mycobacteriaceae]	99.7	5.3e-164	586.6
1_721	WP_003884059.1	MULTISPECIES: RNA methyltransferase [Mycobacteriaceae]	99.5	1.1e-121	445.7
1_722	WP_064926333.1	nucleoside deaminase [Mycolicibacterium fortuitum]	100.0	1.1e-97	365.5
1_723	WP_054601040.1	cyanase [Mycolicibacterium fortuitum]	100.0	2.5e-80	307.8
1_724	WP_064867965.1	carbonate dehydratase [Mycolicibacterium fortuitum]	100.0	4.1e-98	367.1
1_725	WP_064912670.1	transcriptional regulator CynR [Mycolicibacterium fortuitum]	99.7	1.6e-160	575.1
1_726	WP_081288883.1	hypothetical protein [Mycolicibacterium fortuitum]	100.0	1.7e-128	468.4
1_727	WP_064926335.1	DoxX family protein [Mycolicibacterium fortuitum]	100.0	3.3e-77	297.4
1_728	WP_061263771.1	cytosine deaminase [Mycolicibacterium fortuitum]	99.8	4.8e-232	813.1
1_729	WP_054601045.1	fructose-bisphosphate aldolase [Mycolicibacterium fortuitum]	100.0	1.8e-214	754.6
1_730	WP_061263772.1	FadR family transcriptional regulator [Mycolicibacterium fortuitum]	100.0	6.6e-122	446.4
1_731	WP_061263773.1	XdhC/CoxI family protein [Mycolicibacterium fortuitum]	99.7	5.0e-215	756.5
1_732	WP_109746803.1	LLM class F420-dependent oxidoreductase [Mycolicibacterium fortuitum]	100.0	5.2e-167	596.7
1_733	CDP85880.1	membrane protein [Mycolicibacterium farcinogenes]	98.4	2.7e-129	471.1
1_734	WP_061263799.1	class II fructose-bisphosphate aldolase [Mycolicibacterium fortuitum]	100.0	4.9e-193	683.3
1_735	WP_064901015.1	CHAP domain-containing protein [Mycolicibacterium fortuitum]	100.0	1.6e-108	401.7
1_736	WP_061263776.1	DUF4878 domain-containing protein [Mycolicibacterium fortuitum]	100.0	4.7e-154	553.5
1_737	WP_102133760.1	DUF3151 domain-containing protein [Mycolicibacterium fortuitum]	100.0	2.4e-71	277.7
1_738	CRL54585.1	cation diffusion facilitator family transporter [Mycolicibacterium fortuitum subsp. fortuitum DSM 46621 = ATCC 6841]	100.0	1.2e-149	538.9
1_739	WP_064849058.1	site-2 protease family protein [Mycolicibacterium fortuitum]	100.0	1.3e-145	525.4
1_740	WP_038563063.1	MULTISPECIES: hypothetical protein [Mycobacteriaceae]	100.0	1.7e-102	381.7
1_741	WP_064926095.1	adenylosuccinate synthase [Mycolicibacterium fortuitum]	100.0	4.7e-246	859.8
1_742	WP_064867883.1	PaaI family thioesterase [Mycolicibacterium fortuitum]	99.5	1.2e-114	422.2
1_743	CRL54580.1	hypothetical protein CPGR_01875 [Mycolicibacterium fortuitum subsp. fortuitum DSM 46621 = ATCC 6841]	100.0	8.2e-117	429.5
1_744	EJZ14003.1	hypothetical protein MFORT_11751 [Mycolicibacterium fortuitum subsp. fortuitum DSM 46621 = ATCC 6841]	100.0	5.2e-86	326.6
1_745	GAT02734.1	ferredoxin [Mycolicibacterium fortuitum subsp. acetamidolyticum]	100.0	6.6e-27	129.0
1_746	WP_065147793.1	cytochrome P450 [Mycolicibacterium fortuitum]	100.0	7.8e-227	795.8
1_747	WP_003884034.1	MULTISPECIES: alpha/beta fold hydrolase [Mycobacteriaceae]	98.9	9.1e-147	529.3
1_748	OBB34127.1	hypothetical protein A5763_09910 [Mycolicibacterium fortuitum]	100.0	0.0e+00	1288.5
1_749	WP_003884032.1	MULTISPECIES: Na+/H+ antiporter [Mycobacteriaceae]	99.8	2.0e-291	1010.7
1_750	WP_065148809.1	formate-dependent phosphoribosylglycinamide formyltransferase [Mycolicibacterium fortuitum]	100.0	1.2e-241	845.1
1_751	AIY44847.2	hypothetical protein G155_03875 [Mycobacterium sp. VKM Ac-1817D]	99.3	1.8e-69	271.6
1_752	CRL54571.1	rhodanese domain-containing protein [Mycolicibacterium fortuitum subsp. fortuitum DSM 46621 = ATCC 6841]	100.0	4.8e-81	310.1
1_753	WP_003884027.1	MULTISPECIES: O-succinylhomoserine sulfhydrylase [Mycobacteriaceae]	100.0	3.5e-227	797.0
1_754	WP_064867872.1	hypothetical protein [Mycolicibacterium fortuitum]	100.0	6.5e-72	279.6
1_755	WP_064849065.1	SDR family oxidoreductase [Mycolicibacterium fortuitum]	99.7	5.2e-156	560.1
1_756	GAT02745.1	transcriptional regulator [Mycolicibacterium fortuitum subsp. acetamidolyticum]	100.0	1.6e-199	704.9
1_757	CRL54566.1	acetyltransferase [Mycolicibacterium fortuitum subsp. fortuitum DSM 46621 = ATCC 6841]	98.9	9.8e-103	382.5
1_758	WP_064926099.1	LLM class flavin-dependent oxidoreductase [Mycolicibacterium fortuitum]	99.7	1.7e-204	721.5
1_759	EJZ13987.1	hypothetical protein MFORT_11671 [Mycolicibacterium fortuitum subsp. fortuitum DSM 46621 = ATCC 6841]	100.0	1.5e-43	184.9
1_760	WP_003884020.1	MULTISPECIES: MBL fold metallo-hydrolase [Mycobacteriaceae]	99.2	2.4e-138	501.1
1_761	WP_064926668.1	glucose-6-phosphate dehydrogenase (coenzyme-F420) [Mycolicibacterium fortuitum]	99.7	1.1e-192	682.2
1_762	ALI24599.1	Integral membrane protein [Mycolicibacterium fortuitum]	100.0	1.4e-170	608.6
1_763	WP_076180618.1	GntR family transcriptional regulator [Mycolicibacterium fortuitum]	99.2	7.1e-133	483.0
1_764	WP_003885830.1	MULTISPECIES: APC family permease [Mycobacteriaceae]	100.0	7.1e-297	1028.9
1_765	WP_038563083.1	MULTISPECIES: aspartate aminotransferase family protein [Mycobacteriaceae]	99.8	1.9e-250	874.4
1_766	SUA04166.1	phosphate acetyltransferase Pta (phosphotransacetylase) [Mycolicibacterium fortuitum]	99.8	0.0e+00	1254.2
1_767	WP_061264395.1	acetate kinase [Mycolicibacterium fortuitum]	99.7	1.2e-208	735.3
1_768	GAT03867.1	uncharacterized protein RMCFA_3979 [Mycolicibacterium fortuitum subsp. acetamidolyticum]	99.3	2.6e-163	584.3
1_769	WP_003885837.1	MULTISPECIES: serine/threonine protein kinase [Mycobacteriaceae]	100.0	0.0e+00	1515.4
1_770	WP_003885838.1	MULTISPECIES: glutamate ABC transporter substrate-binding protein [Mycobacteriaceae]	99.7	1.2e-177	632.1
1_771	CRL54553.1	hypothetical protein CPGR_01848 [Mycolicibacterium fortuitum subsp. fortuitum DSM 46621 = ATCC 6841]	100.0	1.1e-237	832.0
1_772	WP_038563092.1	MULTISPECIES: NUDIX hydrolase [Mycobacteriaceae]	100.0	1.6e-93	351.7
1_773	WP_038563095.1	MULTISPECIES: thiamine phosphate synthase [Mycobacteriaceae]	99.6	3.9e-119	437.2
1_774	WP_064867410.1	glycine oxidase ThiO [Mycolicibacterium fortuitum]	100.0	3.1e-192	680.6
1_775	WP_003883098.1	MULTISPECIES: sulfur carrier protein ThiS [Mycobacteriaceae]	100.0	3.6e-28	133.3
1_776	WP_003883099.1	MULTISPECIES: thiazole synthase [Mycobacteriaceae]	99.6	3.5e-132	480.7
1_777	WP_064912700.1	SGNH/GDSL hydrolase family protein [Mycolicibacterium fortuitum]	99.6	3.8e-142	513.8
1_778	WP_064867406.1	hypothetical protein [Mycolicibacterium fortuitum]	99.3	2.3e-156	561.2
1_779	WP_064914921.1	hypothetical protein [Mycolicibacterium fortuitum]	98.0	1.3e-45	191.8
1_780	WP_003883103.1	MULTISPECIES: WXG100 family type VII secretion target [Mycobacteriaceae]	100.0	1.2e-45	191.8
1_781	CRL54544.1	ABC transporter ATP-binding protein [Mycolicibacterium fortuitum subsp. fortuitum DSM 46621 = ATCC 6841]	100.0	2.0e-169	604.7
1_782	WP_061264400.1	ABC transporter permease [Mycolicibacterium fortuitum]	100.0	5.8e-135	490.0
1_783	WP_054601078.1	slipin family protein [Mycolicibacterium fortuitum]	100.0	3.2e-116	427.6
1_784	WP_102133751.1	M20/M25/M40 family metallo-hydrolase [Mycolicibacterium fortuitum]	100.0	2.4e-289	1003.8
1_785	WP_003883110.1	MULTISPECIES: M28 family peptidase [Mycobacteriaceae]	99.6	1.1e-272	948.3
1_786	WP_038563103.1	MULTISPECIES: polyketide synthase [Mycobacteriaceae]	100.0	4.9e-204	719.9
1_787	WP_003883112.1	MULTISPECIES: isoprenylcysteine carboxyl methyltransferase [Mycobacteriaceae]	100.0	7.9e-88	332.8
1_788	WP_064869427.1	NAD(P)/FAD-dependent oxidoreductase [Mycolicibacterium fortuitum]	99.4	1.1e-189	672.2
1_789	WP_061264402.1	nitrate reductase [Mycolicibacterium fortuitum]	99.3	7.7e-233	815.8
1_790	AIY44882.2	Sulfate permease [Mycobacterium sp. VKM Ac-1817D]	99.3	0.0e+00	1096.3
1_791	WP_064869423.1	amino acid permease [Mycolicibacterium fortuitum]	100.0	1.7e-224	788.1
1_792	WP_081104776.1	PaaI family thioesterase [Mycolicibacterium fortuitum]	99.5	1.4e-110	408.7
1_793	WP_064869421.1	flavin reductase [Mycolicibacterium fortuitum]	100.0	1.6e-96	361.7
1_794	WP_003883120.1	MULTISPECIES: PadR family transcriptional regulator [Mycobacteriaceae]	100.0	9.6e-126	459.1
1_795	GAT03894.1	3-ketosteroid-delta-1-dehydrogenase [Mycolicibacterium fortuitum subsp. acetamidolyticum]	99.5	0.0e+00	1153.7
1_796	WP_065147613.1	3-ketosteroid-9-alpha-hydroxylase subunit A [Mycolicibacterium fortuitum]	100.0	5.5e-230	806.2
1_797	EJZ14469.1	hypothetical protein MFORT_09480 [Mycolicibacterium fortuitum subsp. fortuitum DSM 46621 = ATCC 6841]	100.0	1.9e-46	194.5
1_798	GAT03897.1	TetR family transcriptional regulator [Mycolicibacterium fortuitum subsp. acetamidolyticum]	100.0	7.8e-97	362.8
1_799	WP_064850703.1	hypothetical protein [Mycolicibacterium fortuitum]	99.5	1.2e-114	422.2
1_800	GAT03899.1	transcriptional regulator [Mycolicibacterium fortuitum subsp. acetamidolyticum]	99.2	2.3e-133	484.6
1_801	OBA92053.1	DUF4440 domain-containing protein [Mycolicibacterium fortuitum]	100.0	4.5e-79	303.5
1_802	WP_064913864.1	SDR family oxidoreductase [Mycolicibacterium fortuitum]	98.5	4.9e-137	496.9
1_803	WP_061264410.1	hypothetical protein [Mycolicibacterium fortuitum]	99.2	2.7e-210	740.7
1_804	WP_064913863.1	alpha/beta hydrolase [Mycolicibacterium fortuitum]	100.0	2.7e-185	657.5
1_805	WP_064901046.1	SDR family NAD(P)-dependent oxidoreductase [Mycolicibacterium fortuitum]	100.0	2.1e-157	564.7
1_806	WP_064926045.1	hypothetical protein [Mycolicibacterium fortuitum]	98.8	8.4e-87	329.3
1_807	WP_064914809.1	acyl-CoA dehydrogenase [Mycolicibacterium fortuitum]	99.2	2.6e-197	697.6
1_808	WP_064865993.1	acyl-CoA dehydrogenase [Mycolicibacterium fortuitum]	99.5	1.7e-212	748.0
1_809	WP_064865995.1	crotonase/enoyl-CoA hydratase family protein [Mycolicibacterium fortuitum]	98.8	1.5e-138	501.9
1_810	WP_065147618.1	aldehyde dehydrogenase family protein [Mycolicibacterium fortuitum]	99.4	9.7e-269	935.3
1_811	WP_003883137.1	MULTISPECIES: zinc-binding alcohol dehydrogenase [Mycobacteriaceae]	99.7	1.6e-196	694.9
1_812	WP_065070419.1	acyl-CoA synthetase [Mycolicibacterium fortuitum]	99.6	3.2e-305	1056.6
1_813	WP_061264420.1	NAD(P)/FAD-dependent oxidoreductase [Mycolicibacterium fortuitum]	99.2	0.0e+00	1300.0
1_814	WP_061264421.1	SDR family NAD(P)-dependent oxidoreductase [Mycolicibacterium fortuitum]	99.7	2.2e-162	581.3
1_815	WP_003883141.1	MULTISPECIES: Dabb family protein [Mycobacteriaceae]	99.4	6.9e-189	669.5
1_816	CRL54509.1	NADH:flavin oxidoreductase [Mycolicibacterium fortuitum subsp. fortuitum DSM 46621 = ATCC 6841]	99.8	1.2e-241	845.1
1_817	WP_064912903.1	alpha/beta hydrolase [Mycolicibacterium fortuitum]	99.3	5.3e-175	623.2
1_818	WP_038563115.1	MULTISPECIES: IclR family transcriptional regulator [Mycobacteriaceae]	100.0	9.8e-152	545.8
1_819	WP_071888483.1	hypothetical protein [Mycolicibacterium fortuitum]	99.0	3.9e-173	617.1
1_820	WP_081015517.1	sulfotransferase [Mycolicibacterium fortuitum]	99.8	1.8e-242	847.8
1_821	WP_064850683.1	MBL fold metallo-hydrolase [Mycolicibacterium fortuitum]	99.3	1.6e-238	834.7
1_822	WP_003883149.1	MULTISPECIES: SDR family oxidoreductase [Mycobacteriaceae]	99.6	4.8e-134	486.9
1_823	WP_064850681.1	theronine dehydrogenase [Mycolicibacterium fortuitum]	97.9	1.5e-186	661.8
1_824	WP_081279514.1	steroid delta-isomerase [Mycolicibacterium fortuitum]	100.0	5.6e-62	246.5
1_825	WP_054601116.1	FAD-dependent oxidoreductase [Mycolicibacterium fortuitum]	99.8	6.1e-282	979.2
1_826	WP_054601117.1	biphenyl-2,3-diol 1,2-dioxygenase [Mycolicibacterium fortuitum]	99.7	2.7e-171	610.9
1_827	WP_003883154.1	hydroxylase [Mycolicibacterium fortuitum]	100.0	1.1e-228	802.0
1_828	WP_061264431.1	ferredoxin--NADP reductase [Mycolicibacterium fortuitum]	100.0	1.4e-200	708.4
1_829	WP_054601120.1	NAD(P)/FAD-dependent oxidoreductase [Mycolicibacterium fortuitum]	100.0	0.0e+00	1085.9
1_830	WP_003883157.1	MULTISPECIES: NAD(P)-dependent oxidoreductase [Mycobacteriaceae]	99.6	4.1e-147	530.4
1_831	WP_065022131.1	NAD(P)-dependent oxidoreductase [Mycolicibacterium fortuitum]	99.3	5.3e-150	540.0
1_832	WP_003883159.1	MULTISPECIES: SDR family NAD(P)-dependent oxidoreductase [Mycobacteriaceae]	100.0	1.2e-143	518.8
1_833	WP_109749811.1	TIGR03619 family F420-dependent LLM class oxidoreductase [Mycolicibacterium fortuitum]	99.3	4.1e-147	530.4
1_834	WP_003883161.1	MULTISPECIES: nuclear transport factor 2 family protein [Mycobacteriaceae]	100.0	2.0e-88	334.7
1_835	WP_064924653.1	hypothetical protein [Mycolicibacterium fortuitum]	99.2	2.0e-151	544.7
1_836	WP_054601126.1	SDR family oxidoreductase [Mycolicibacterium fortuitum]	100.0	4.0e-153	550.4
1_837	WP_054603952.1	IclR family transcriptional regulator [Mycolicibacterium fortuitum]	100.0	5.1e-156	560.1
1_838	WP_054601127.1	TetR family transcriptional regulator [Mycolicibacterium fortuitum]	100.0	5.4e-118	433.3
1_839	WP_003883166.1	alpha/beta fold hydrolase [Mycolicibacterium fortuitum]	100.0	4.3e-166	593.6
1_840	WP_051018976.1	MULTISPECIES: ABC transporter permease [Mycobacteriaceae]	100.0	1.7e-134	488.4
1_841	WP_003883168.1	MULTISPECIES: ABC transporter permease [Mycobacteriaceae]	100.0	2.1e-149	538.1
1_842	WP_064848817.1	MCE family protein [Mycolicibacterium fortuitum]	100.0	2.6e-219	770.8
1_843	WP_003883170.1	MCE family protein [Mycolicibacterium fortuitum]	99.7	1.6e-188	668.3
1_844	WP_003883171.1	MULTISPECIES: MCE family protein [Mycobacteriaceae]	99.7	6.2e-199	703.0
1_845	WP_003883172.1	MULTISPECIES: MCE family protein [Mycobacteriaceae]	100.0	2.3e-273	950.7
1_846	WP_064912889.1	MCE family protein [Mycolicibacterium fortuitum]	100.0	3.9e-237	830.1
1_847	WP_065148376.1	MCE family protein [Mycolicibacterium fortuitum]	99.4	4.1e-297	1029.6
1_848	EJZ13263.1	hypothetical protein MFORT_15662 [Mycolicibacterium fortuitum subsp. fortuitum DSM 46621 = ATCC 6841]	98.8	3.3e-94	354.0
1_849	ALI24690.1	hypothetical protein XA26_08300 [Mycolicibacterium fortuitum]	100.0	5.3e-80	306.6
1_850	GAT03950.1	VirB8 protein [Mycolicibacterium fortuitum subsp. acetamidolyticum]	100.0	5.0e-105	390.2
1_851	WP_065070091.1	twin-arginine translocation pathway signal [Mycolicibacterium fortuitum]	100.0	3.7e-111	410.6
1_852	WP_081289571.1	DUF222 domain-containing protein [Mycolicibacterium fortuitum]	95.3	0.0e+00	1171.4
1_853	WP_004571518.1	MULTISPECIES: hypothetical protein [Mycobacteriaceae]	100.0	1.5e-52	214.9
1_854	WP_004571517.1	MULTISPECIES: hypothetical protein [Mycobacteriaceae]	100.0	4.2e-33	149.8
1_855	WP_065069515.1	TetR/AcrR family transcriptional regulator [Mycolicibacterium fortuitum]	99.8	3.0e-229	803.9
1_856	WP_004571515.1	MULTISPECIES: membrane protein [Mycobacteriaceae]	100.0	2.9e-41	177.2
1_857	WP_065069514.1	NAD(P)/FAD-dependent oxidoreductase [Mycolicibacterium fortuitum]	99.8	4.7e-290	1006.1
1_858	WP_004571512.1	MULTISPECIES: hypothetical protein [Mycobacteriaceae]	100.0	1.5e-54	221.5
1_859	WP_064866951.1	hypothetical protein [Mycolicibacterium fortuitum]	100.0	5.7e-185	656.4
1_860	WP_004571510.1	DUF3303 domain-containing protein [Mycolicibacterium fortuitum]	100.0	4.4e-45	189.9
1_861	WP_054601141.1	cytochrome P450 [Mycolicibacterium fortuitum]	100.0	8.8e-267	928.7
1_862	WP_038563153.1	MULTISPECIES: hypothetical protein [Mycobacteriaceae]	99.5	1.8e-104	388.3
1_863	WP_004571507.1	MULTISPECIES: hypothetical protein [Mycobacteriaceae]	100.0	4.6e-114	420.2
1_864	SUA04270.1	phosphomethylpyrimidine kinase [Mycolicibacterium fortuitum]	99.3	6.7e-153	549.7
1_865	WP_061265242.1	MULTISPECIES: phosphomethylpyrimidine synthase ThiC [Mycobacteriaceae]	100.0	0.0e+00	1100.1
1_866	GAT05604.1	arabinose efflux permease family protein [Mycolicibacterium fortuitum subsp. acetamidolyticum]	99.7	0.0e+00	1173.3
1_867	WP_065069511.1	hypothetical protein [Mycolicibacterium fortuitum]	99.7	2.4e-161	577.8
1_868	WP_004571502.1	MULTISPECIES: methyltransferase domain-containing protein [Mycobacteriaceae]	100.0	1.4e-118	435.3
1_869	WP_004571501.1	TIGR00730 family Rossman fold protein [Mycolicibacterium fortuitum]	100.0	1.6e-137	498.4
1_870	WP_065069510.1	CoF synthetase [Mycolicibacterium fortuitum]	100.0	4.8e-254	886.3
1_871	WP_054601146.1	hypothetical protein [Mycolicibacterium fortuitum]	100.0	5.7e-109	403.3
1_872	WP_054601147.1	hypothetical protein [Mycolicibacterium fortuitum]	100.0	0.0e+00	1239.6
1_873	WP_004571496.1	MULTISPECIES: hypothetical protein [Mycobacteriaceae]	100.0	6.6e-113	416.4
1_874	WP_054601148.1	ATPase [Mycolicibacterium fortuitum]	100.0	1.2e-299	1038.1
1_875	WP_004571494.1	MULTISPECIES: exodeoxyribonuclease III [Mycobacteriaceae]	100.0	8.3e-156	559.3
1_876	SUA04281.1	Uncharacterised protein [Mycolicibacterium fortuitum]	95.6	2.5e-40	174.1
1_877	WP_054601150.1	GNAT family N-acetyltransferase [Mycolicibacterium fortuitum]	100.0	5.6e-169	603.2
1_878	WP_004571492.1	MULTISPECIES: peptide deformylase [Mycobacteriaceae]	100.0	1.8e-112	414.8
1_879	WP_054601151.1	MULTISPECIES: DUF3263 domain-containing protein [Mycolicibacterium]	100.0	1.5e-49	204.9
1_880	CRL56622.1	tuberculin-like protein [Mycolicibacterium fortuitum subsp. fortuitum DSM 46621 = ATCC 6841]	100.0	2.1e-79	304.7
1_881	WP_004571489.1	MULTISPECIES: superoxide dismutase [Mycobacteriaceae]	100.0	9.5e-132	479.2
1_882	WP_004571488.1	MULTISPECIES: glutamate--cysteine ligase [Mycobacteriaceae]	100.0	4.3e-219	770.0
1_883	WP_038563170.1	hypothetical protein [Mycolicibacterium fortuitum]	100.0	6.5e-72	279.6
1_884	AJR29959.1	Transcriptional regulator, AsnC family [Mycobacterium sp. VKM Ac-1817D]	100.0	3.1e-184	654.1
1_885	WP_004571485.1	MULTISPECIES: ATP-dependent protease [Mycobacteriaceae]	100.0	4.3e-112	413.7
1_886	WP_061265232.1	alpha/beta hydrolase [Mycolicibacterium fortuitum]	100.0	3.1e-147	530.8
1_887	WP_061265231.1	SAM-dependent methyltransferase [Mycolicibacterium fortuitum]	100.0	9.1e-175	622.5
1_888	WP_061265230.1	monovalent cation/H(+) antiporter subunit G [Mycolicibacterium fortuitum]	100.0	1.2e-55	225.3
1_889	WP_004571480.1	MULTISPECIES: cation:proton antiporter [Mycobacteriaceae]	100.0	4.4e-46	193.4
1_890	WP_054601155.1	Na+/H+ antiporter subunit E [Mycolicibacterium fortuitum]	99.4	1.3e-93	352.1
1_891	WP_061265229.1	Na+/H+ antiporter subunit D [Mycolicibacterium fortuitum]	100.0	3.9e-290	1006.5
1_892	WP_004571477.1	MULTISPECIES: Na(+)/H(+) antiporter subunit C [Mycobacteriaceae]	100.0	6.8e-78	299.7
1_893	WP_061265228.1	Na+/H+ antiporter subunit A [Mycolicibacterium fortuitum]	100.0	0.0e+00	1865.9
1_894	WP_054601158.1	DUF1707 domain-containing protein [Mycolicibacterium fortuitum]	100.0	4.1e-80	307.0
1_895	WP_061265227.1	hypothetical protein [Mycolicibacterium fortuitum]	100.0	6.5e-87	329.7
1_896	WP_061265226.1	hypothetical protein [Mycolicibacterium fortuitum]	100.0	4.4e-70	273.5
1_897	WP_004571472.1	MULTISPECIES: TetR/AcrR family transcriptional regulator [Mycobacteriaceae]	100.0	7.2e-101	376.3
1_898	WP_004571471.1	MULTISPECIES: polyketide cyclase [Mycobacteriaceae]	100.0	5.4e-80	306.6
1_899	WP_065020991.1	MaoC family dehydratase [Mycolicibacterium fortuitum]	99.7	9.1e-161	575.9
1_900	ALI24744.1	3-oxosteroid 1-dehydrogenase [Mycolicibacterium fortuitum]	100.0	0.0e+00	1146.7
1_901	WP_004571468.1	MULTISPECIES: 2-keto-4-pentenoate hydratase [Mycobacteriaceae]	100.0	3.0e-142	514.2
1_902	WP_054601160.1	acetaldehyde dehydrogenase (acetylating) [Mycolicibacterium fortuitum]	100.0	3.5e-177	630.6
1_903	WP_061265225.1	4-hydroxy-2-oxovalerate aldolase [Mycolicibacterium fortuitum]	100.0	4.0e-195	690.3
1_904	GAT05566.1	ATP-dependent DNA helicase RecQ [Mycolicibacterium fortuitum subsp. acetamidolyticum]	100.0	0.0e+00	1406.7
1_905	WP_061265224.1	MbtH family protein [Mycolicibacterium fortuitum]	100.0	9.6e-35	155.2
1_906	ALI24750.1	Long-chain-fatty-acid--CoA ligase [Mycolicibacterium fortuitum]	98.7	0.0e+00	12731.6
1_907	OBB48388.1	hypothetical protein A5754_05495 [Mycolicibacterium fortuitum]	100.0	0.0e+00	8027.9
1_908	WP_003885471.1	MULTISPECIES: hypothetical protein [Mycobacteriaceae]	100.0	1.4e-264	921.4
1_909	WP_054601164.1	isoprenylcysteine carboxylmethyltransferase family protein [Mycolicibacterium fortuitum]	100.0	2.1e-120	441.4
1_910	GAT05405.1	6-O-methylguanine DNA methyltransferase [Mycolicibacterium fortuitum subsp. acetamidolyticum]	100.0	1.3e-12	80.9
1_911	WP_081015520.1	non-ribosomal peptide synthetase [Mycolicibacterium fortuitum]	98.4	0.0e+00	7898.5
1_912	WP_038563181.1	MULTISPECIES: isoprenylcysteine carboxylmethyltransferase family protein [Mycobacteriaceae]	99.5	3.9e-119	437.2
1_913	WP_065071780.1	hypothetical protein [Mycolicibacterium fortuitum]	100.0	9.8e-255	888.6
1_914	WP_003879766.1	MULTISPECIES: molecular chaperone HtpG [Mycobacteriaceae]	100.0	0.0e+00	1279.2
1_915	WP_038563186.1	MULTISPECIES: GAP family protein [Mycobacteriaceae]	100.0	5.6e-144	520.0
1_916	WP_109749691.1	SDR family NAD(P)-dependent oxidoreductase [Mycolicibacterium fortuitum]	99.5	0.0e+00	4155.5
1_917	WP_003879769.1	MULTISPECIES: acyl-CoA synthetase [Mycobacteriaceae]	99.8	0.0e+00	1143.3
1_918	WP_065071778.1	alpha/beta hydrolase [Mycolicibacterium fortuitum]	100.0	2.0e-146	528.1
1_919	AIY49195.2	membrane protein, MmpS family [Mycobacterium sp. VKM Ac-1817D]	100.0	5.5e-74	286.6
1_920	WP_003879772.1	MULTISPECIES: RND family transporter [Mycobacteriaceae]	99.8	0.0e+00	1868.2
1_921	ALI24766.1	Putative membrane protein [Mycolicibacterium fortuitum]	100.0	0.0e+00	1841.6
1_922	WP_003879774.1	MULTISPECIES: hemophore-related protein [Mycobacteriaceae]	100.0	2.9e-51	210.7
1_923	WP_061263006.1	ArsR family transcriptional regulator [Mycolicibacterium fortuitum]	100.0	1.1e-167	599.0
1_924	WP_003879776.1	MULTISPECIES: hypothetical protein [Mycobacteriaceae]	99.7	5.6e-219	769.6
1_925	WP_003879777.1	MULTISPECIES: SDR family oxidoreductase [Mycobacteriaceae]	99.6	8.9e-139	502.7
1_926	WP_003879778.1	MULTISPECIES: sulfotransferase [Mycobacteriaceae]	99.7	8.2e-226	792.3
1_927	WP_061263005.1	hypothetical protein [Mycolicibacterium fortuitum]	99.4	3.5e-85	323.9
1_928	WP_064900148.1	3-ketosteroid-9-alpha-hydroxylase subunit A [Mycolicibacterium fortuitum]	99.7	3.4e-235	823.5
1_929	WP_038563189.1	MULTISPECIES: hypothetical protein [Mycobacteriaceae]	100.0	7.5e-112	412.9
1_930	CRL58545.1	isoleucine patch superfamily enzyme, carbonic anhydrase/acetyltransferase [Mycolicibacterium fortuitum subsp. fortuitum DSM 46621 = ATCC 6841]	100.0	4.8e-96	360.1
1_931	SUA04347.1	regulatory protein [Mycolicibacterium fortuitum]	99.1	3.6e-296	1026.5
1_932	WP_065071775.1	hydantoinase/oxoprolinase family protein [Mycolicibacterium fortuitum]	99.0	0.0e+00	1347.8
1_933	WP_109776859.1	hydantoinase B/oxoprolinase family protein [Mycolicibacterium fortuitum]	99.8	0.0e+00	1342.0
1_934	WP_003879786.1	MULTISPECIES: ketosteroid isomerase [Mycobacteriaceae]	99.3	4.1e-74	287.0
1_935	SUA04352.1	putative F420-dependent oxidoreductase, Rv2161c family [Mycolicibacterium fortuitum]	99.7	4.6e-168	600.1
1_936	WP_003879788.1	MULTISPECIES: thiolase domain-containing protein [Mycobacteriaceae]	100.0	7.9e-224	785.8
1_937	WP_064900136.1	lipid-transfer protein [Mycolicibacterium fortuitum]	100.0	5.1e-198	699.9
1_938	AIY44999.2	hypothetical protein G155_04805 [Mycobacterium sp. VKM Ac-1817D]	100.0	7.0e-172	612.8
1_939	WP_003879791.1	LLM class F420-dependent oxidoreductase [Mycolicibacterium fortuitum]	99.7	7.0e-200	706.1
1_940	WP_054603960.1	acetoacetate decarboxylase [Mycolicibacterium fortuitum]	98.8	6.8e-133	483.0
1_941	WP_003879793.1	MULTISPECIES: cytochrome P450 [Mycobacteriaceae]	99.8	1.1e-231	812.0
1_942	WP_003879795.1	two-component histidine kinase [Mycolicibacterium fortuitum]	100.0	3.8e-232	813.5
1_943	WP_003879796.1	MULTISPECIES: crotonase/enoyl-CoA hydratase family protein [Mycobacteriaceae]	100.0	1.8e-147	531.6
1_944	WP_003879797.1	MULTISPECIES: acyl-CoA synthetase [Mycobacteriaceae]	100.0	0.0e+00	1098.6
1_945	WP_065071772.1	nitronate monooxygenase [Mycolicibacterium fortuitum]	100.0	1.9e-211	744.6
1_946	WP_064848704.1	class I SAM-dependent methyltransferase [Mycolicibacterium fortuitum]	98.2	1.7e-159	571.6
1_947	WP_003879800.1	succinate-semialdehyde dehydrogenase (NADP(+)) [Mycolicibacterium fortuitum]	100.0	1.2e-291	1011.5
1_948	WP_054601178.1	glyoxalase [Mycolicibacterium fortuitum]	100.0	2.9e-69	270.8
1_949	WP_054601179.1	AraC family transcriptional regulator [Mycolicibacterium fortuitum]	100.0	5.7e-132	479.9
1_950	GAT01552.1	transcriptional regulator [Mycolicibacterium fortuitum subsp. acetamidolyticum]	100.0	2.9e-99	370.9
1_951	WP_003879804.1	MULTISPECIES: NAD-dependent epimerase/dehydratase family protein [Mycobacteriaceae]	96.3	2.5e-175	624.4
1_952	WP_003879805.1	MULTISPECIES: acyl-CoA synthetase [Mycobacteriaceae]	100.0	1.2e-293	1018.1
1_953	WP_064848689.1	acyl-CoA dehydrogenase [Mycolicibacterium fortuitum]	100.0	3.6e-202	713.8
1_954	WP_003879807.1	MULTISPECIES: acyl-CoA dehydrogenase [Mycobacteriaceae]	100.0	6.0e-224	786.2
1_955	WP_003879808.1	MULTISPECIES: ferredoxin [Mycobacteriaceae]	100.0	1.3e-27	131.3
1_956	WP_003879809.1	MULTISPECIES: 3-oxoacyl-ACP reductase [Mycobacteriaceae]	100.0	2.0e-166	594.7
1_957	WP_064848688.1	ABC transporter permease [Mycolicibacterium fortuitum]	100.0	4.9e-134	486.9
1_958	WP_061262994.1	ABC transporter permease [Mycolicibacterium fortuitum]	100.0	1.1e-147	532.3
1_959	WP_064848687.1	MCE family protein [Mycolicibacterium fortuitum]	100.0	1.2e-224	788.5
1_960	WP_064848686.1	MULTISPECIES: MCE family protein [Mycobacteriaceae]	100.0	4.6e-191	676.8
1_961	WP_064848685.1	MULTISPECIES: MCE family protein [Mycobacteriaceae]	100.0	1.0e-193	685.6
1_962	WP_064848684.1	MULTISPECIES: virulence factor Mce family protein [Mycobacteriaceae]	100.0	1.8e-264	921.0
1_963	OBB35627.1	mammalian cell entry protein [Mycolicibacterium fortuitum]	100.0	1.3e-221	778.5
1_964	WP_064848682.1	MCE family protein [Mycolicibacterium fortuitum]	100.0	0.0e+00	1155.2
1_965	WP_064848681.1	hypothetical protein [Mycolicibacterium fortuitum]	100.0	3.2e-124	454.1
1_966	WP_064848680.1	hypothetical protein [Mycolicibacterium fortuitum]	100.0	1.9e-83	318.2
1_967	WP_064848679.1	trehalose-6-phosphate synthase [Mycolicibacterium fortuitum]	100.0	3.4e-277	963.4
1_968	WP_109749664.1	hypothetical protein [Mycolicibacterium fortuitum]	100.0	7.9e-21	108.6
1_969	WP_081281910.1	intersectin-EH binding protein Ibp1 [Mycolicibacterium fortuitum]	100.0	1.2e-67	265.4
1_970	WP_064848678.1	hypothetical protein [Mycolicibacterium fortuitum]	100.0	4.2e-55	223.4
1_971	EJZ16175.1	hypothetical protein MFORT_00849 [Mycolicibacterium fortuitum subsp. fortuitum DSM 46621 = ATCC 6841]	99.2	1.3e-66	261.9
1_972	WP_064848677.1	enoyl-CoA hydratase [Mycolicibacterium fortuitum]	100.0	1.1e-172	615.5
1_973	WP_064848701.1	SDR family oxidoreductase [Mycolicibacterium fortuitum]	100.0	7.2e-155	556.2
1_974	WP_064848676.1	NAD(P)-dependent oxidoreductase [Mycolicibacterium fortuitum]	100.0	8.8e-159	569.3
1_975	WP_064848675.1	(2Fe-2S)-binding protein [Mycolicibacterium fortuitum]	100.0	8.8e-95	355.9
1_976	WP_064848674.1	carbon monoxide dehydrogenase [Mycolicibacterium fortuitum]	100.0	2.5e-161	577.8
1_977	WP_064848673.1	carbon monoxide dehydrogenase [Mycolicibacterium fortuitum]	100.0	4.9e-120	440.3
1_978	WP_064848672.1	xanthine dehydrogenase family protein molybdopterin-binding subunit [Mycolicibacterium fortuitum]	100.0	0.0e+00	1568.1
1_979	WP_064848671.1	hypothetical protein [Mycolicibacterium fortuitum]	100.0	2.1e-168	601.3
1_980	WP_064848670.1	FAD-dependent oxidoreductase [Mycolicibacterium fortuitum]	100.0	0.0e+00	1167.1
1_981	WP_064848669.1	adenylyl cyclase [Mycolicibacterium fortuitum]	100.0	0.0e+00	2096.2
1_982	OBB35612.1	D-alanyl-D-alanine dipeptidase [Mycolicibacterium fortuitum]	100.0	5.4e-118	433.3
1_983	WP_064848667.1	cutinase family protein [Mycolicibacterium fortuitum]	100.0	7.2e-132	479.6
1_984	WP_054601197.1	1,4-beta-xylanase [Mycolicibacterium fortuitum]	100.0	1.7e-226	794.7
1_985	CRL58488.1	hypothetical protein CPGR_05832 [Mycolicibacterium fortuitum subsp. fortuitum DSM 46621 = ATCC 6841]	98.2	3.6e-24	119.8
1_986	WP_065020853.1	HNH endonuclease [Mycolicibacterium fortuitum]	100.0	8.8e-74	285.8
1_987	WP_003879840.1	MULTISPECIES: hypothetical protein [Mycobacteriaceae]	100.0	1.2e-143	518.8
1_988	WP_065052709.1	response regulator transcription factor [Mycolicibacterium fortuitum]	100.0	8.4e-128	466.1
1_989	SUA04408.1	integral membrane sensor signal transduction histidine kinase [Mycolicibacterium fortuitum]	99.8	1.6e-260	907.9
1_990	WP_038566063.1	MULTISPECIES: HIT family protein [Mycobacteriaceae]	100.0	1.2e-70	275.4
1_991	WP_065052691.1	acyl-ACP desaturase [Mycolicibacterium fortuitum]	100.0	5.0e-184	653.3
1_992	SUA04410.1	short-chain dehydrogenase/reductase SDR [Mycolicibacterium fortuitum]	98.6	6.0e-160	573.2
1_993	WP_064848665.1	steroid delta-isomerase [Mycolicibacterium fortuitum]	100.0	1.0e-75	292.4
1_994	WP_003879847.1	MULTISPECIES: NDMA-dependent alcohol dehydrogenase [Mycobacteriaceae]	100.0	4.8e-218	766.5
1_995	WP_064848664.1	MULTISPECIES: nuclear transport factor 2 family protein [Mycobacteriaceae]	100.0	1.0e-101	379.0
1_996	WP_003879849.1	MULTISPECIES: ferredoxin [Mycobacteriaceae]	100.0	4.7e-31	142.9
1_997	WP_064848663.1	cytochrome P450 [Mycolicibacterium fortuitum]	100.0	6.9e-264	919.1
1_998	WP_064848662.1	SDR family oxidoreductase [Mycolicibacterium fortuitum]	100.0	2.8e-151	544.3
1_999	WP_064848661.1	cytochrome P450 [Mycolicibacterium fortuitum]	100.0	3.2e-228	800.4
1_1000	WP_003879853.1	MULTISPECIES: TetR/AcrR family transcriptional regulator [Mycobacteriaceae]	100.0	1.3e-105	392.1
1_1001	WP_064848660.1	aldehyde dehydrogenase [Mycolicibacterium fortuitum]	100.0	1.8e-278	967.6
1_1002	WP_003879855.1	MULTISPECIES: SDR family oxidoreductase [Mycobacteriaceae]	100.0	1.8e-136	495.0
1_1003	WP_065148014.1	NAD(P)-dependent oxidoreductase [Mycolicibacterium fortuitum]	99.7	4.6e-160	573.5
1_1004	WP_003879857.1	MULTISPECIES: carboxymuconolactone decarboxylase family protein [Mycobacteriaceae]	100.0	3.0e-75	290.8
1_1005	WP_061262976.1	hypothetical protein [Mycolicibacterium fortuitum]	100.0	1.2e-235	825.1
1_1006	GAT01494.1	uncharacterized protein RMCFA_1608 [Mycolicibacterium fortuitum subsp. acetamidolyticum]	100.0	6.0e-85	323.2
1_1007	OBK63378.1	hypothetical protein A5654_24000 [Mycolicibacterium fortuitum]	100.0	3.5e-249	870.2
1_1008	WP_061262975.1	hypothetical protein [Mycolicibacterium fortuitum]	100.0	1.4e-62	248.4
1_1009	GAT01491.1	lipoprotein LpqQ [Mycolicibacterium fortuitum subsp. acetamidolyticum]	100.0	2.3e-113	417.9
1_1010	GAT01490.1	putative lipoprotein [Mycolicibacterium fortuitum subsp. acetamidolyticum]	100.0	9.9e-85	322.4
1_1011	WP_061262972.1	hypothetical protein [Mycolicibacterium fortuitum]	100.0	6.6e-167	596.3
1_1012	WP_061262971.1	M15 family peptidase [Mycolicibacterium fortuitum]	100.0	1.8e-135	491.5
1_1013	WP_003879866.1	MULTISPECIES: TetR/AcrR family transcriptional regulator [Mycobacteriaceae]	100.0	3.7e-111	410.6
1_1014	WP_061263021.1	cytochrome P450 [Mycolicibacterium fortuitum]	100.0	7.5e-241	842.4
1_1015	WP_064912628.1	phosphoribosylamine--glycine ligase [Mycolicibacterium fortuitum]	100.0	1.5e-233	818.1
1_1016	EJZ16220.1	esterase [Mycolicibacterium fortuitum subsp. fortuitum DSM 46621 = ATCC 6841]	100.0	4.5e-160	573.5
1_1017	WP_038563220.1	MULTISPECIES: TetR family transcriptional regulator [Mycobacteriaceae]	100.0	1.2e-106	395.6
1_1018	WP_003879871.1	MULTISPECIES: APC family permease [Mycobacteriaceae]	100.0	4.3e-264	919.8
1_1019	WP_054601211.1	DUF429 domain-containing protein [Mycolicibacterium fortuitum]	100.0	0.0e+00	1153.7
1_1020	AIY49207.2	Adenylosuccinate lyase [Mycobacterium sp. VKM Ac-1817D]	100.0	8.0e-263	915.6
1_1021	GAT01478.1	cytochrome P450 126 cyp126 [Mycolicibacterium fortuitum subsp. acetamidolyticum]	100.0	2.0e-230	807.7
1_1022	WP_061262969.1	C4-dicarboxylate ABC transporter [Mycolicibacterium fortuitum]	100.0	1.1e-169	605.5
1_1023	WP_038563222.1	MULTISPECIES: DUF1707 domain-containing protein [Mycobacteriaceae]	100.0	8.4e-102	379.4
1_1024	GAT01475.1	uncharacterized protein RMCFA_1589 [Mycolicibacterium fortuitum subsp. acetamidolyticum]	99.7	8.5e-187	662.5
1_1025	WP_061262968.1	hypothetical protein [Mycolicibacterium fortuitum]	100.0	5.8e-109	403.3
1_1026	WP_003879880.1	MULTISPECIES: phosphoribosylaminoimidazolesuccinocarboxamide synthase [Mycobacteriaceae]	100.0	9.3e-169	602.4
1_1027	WP_061262967.1	S9 family peptidase [Mycolicibacterium fortuitum]	100.0	0.0e+00	1474.9
1_1028	WP_061262966.1	hypothetical protein [Mycolicibacterium fortuitum]	100.0	9.7e-74	285.8
1_1029	GAT01470.1	TetR family transcriptional regulator [Mycolicibacterium fortuitum subsp. acetamidolyticum]	100.0	1.1e-95	359.0
1_1030	WP_003879884.1	MULTISPECIES: glutathione peroxidase [Mycobacteriaceae]	100.0	9.3e-86	325.9
1_1031	CRL58350.1	putative deacetylase [Mycolicibacterium fortuitum subsp. fortuitum DSM 46621 = ATCC 6841]	100.0	2.3e-119	438.0
1_1032	WP_054601218.1	FAD-binding dehydrogenase [Mycolicibacterium fortuitum]	100.0	0.0e+00	1110.5
1_1033	WP_109749915.1	MBL fold metallo-hydrolase [Mycolicibacterium fortuitum]	100.0	1.7e-119	438.3
1_1034	CRL58347.1	hypothetical protein CPGR_05690 [Mycolicibacterium fortuitum subsp. fortuitum DSM 46621 = ATCC 6841]	100.0	2.5e-126	461.1
1_1035	WP_054603966.1	MULTISPECIES: phosphoribosylformylglycinamidine synthase subunit PurS [Mycobacteriaceae]	100.0	4.0e-34	153.3
1_1036	WP_019346115.1	MULTISPECIES: phosphoribosylformylglycinamidine synthase subunit PurQ [Mycolicibacterium]	100.0	2.0e-123	451.4
1_1037	WP_003879892.1	MULTISPECIES: bacteriocin [Mycobacteriaceae]	100.0	7.1e-144	519.6
1_1038	WP_065070346.1	Dyp-type peroxidase [Mycolicibacterium fortuitum]	99.7	2.0e-199	704.5
1_1039	WP_061262963.1	M18 family aminopeptidase [Mycolicibacterium fortuitum]	100.0	6.2e-243	849.4
1_1040	WP_003884632.1	MULTISPECIES: VOC family protein [Mycobacteriaceae]	100.0	1.8e-62	248.1
1_1041	WP_003884633.1	MULTISPECIES: hypothetical protein [Mycobacteriaceae]	100.0	6.0e-35	156.0
1_1042	WP_061262962.1	sodium:proton exchanger [Mycolicibacterium fortuitum]	100.0	5.3e-215	756.5
1_1043	WP_061262961.1	phosphoribosylformylglycinamidine synthase subunit PurL [Mycolicibacterium fortuitum]	100.0	0.0e+00	1518.1
1_1044	WP_061262960.1	hypothetical protein [Mycolicibacterium fortuitum]	100.0	0.0e+00	1174.8
1_1045	WP_038563242.1	MULTISPECIES: CPBP family intramembrane metalloprotease [Mycobacteriaceae]	100.0	3.3e-115	424.1
1_1046	WP_061262959.1	hypothetical protein [Mycolicibacterium fortuitum]	100.0	2.3e-229	804.3
1_1047	WP_003884639.1	MULTISPECIES: MCE family protein [Mycobacteriaceae]	100.0	3.4e-230	807.0
1_1048	GAT01451.1	hypothetical protein RMCFA_1565 [Mycolicibacterium fortuitum subsp. acetamidolyticum]	100.0	4.2e-65	256.9
1_1049	WP_003884641.1	MULTISPECIES: DUF4259 domain-containing protein [Mycobacteriaceae]	100.0	4.4e-67	263.5
1_1050	SUA04474.1	Uncharacterised protein [Mycolicibacterium fortuitum]	99.8	1.3e-273	951.4
1_1051	WP_003884643.1	MULTISPECIES: amidophosphoribosyltransferase [Mycobacteriaceae]	100.0	3.6e-293	1016.5
1_1052	WP_003884644.1	MULTISPECIES: phosphoribosylformylglycinamidine cyclo-ligase [Mycobacteriaceae]	100.0	9.9e-205	722.2
1_1053	WP_003884645.1	MULTISPECIES: DUF3073 domain-containing protein [Mycobacteriaceae]	100.0	9.5e-25	121.7
1_1054	WP_061262958.1	folate-binding protein [Mycolicibacterium fortuitum]	100.0	8.1e-207	729.2
1_1055	WP_003884647.1	aminodeoxychorismate lyase [Mycolicibacterium fortuitum]	99.7	2.5e-158	567.8
1_1056	CRL80287.1	hypothetical protein CPGR_03485 [Mycolicibacter nonchromogenicus]	100.0	4.9e-23	117.9
1_1057	WP_003884649.1	MULTISPECIES: hypothetical protein [Mycobacteriaceae]	100.0	1.3e-40	174.9
1_1058	WP_054601231.1	FABP family protein [Mycolicibacterium fortuitum]	100.0	2.0e-126	461.5
1_1059	WP_019345630.1	MULTISPECIES: hypothetical protein [Mycobacteriaceae]	100.0	7.8e-08	64.7
1_1060	CDO31837.1	SseC protein [Mycolicibacterium vulneris]	100.0	7.8e-42	179.1
1_1061	WP_003884653.1	MULTISPECIES: sulfurtransferase [Mycobacteriaceae]	100.0	6.7e-161	576.2
1_1062	WP_061262956.1	DUF4395 domain-containing protein [Mycolicibacterium fortuitum]	100.0	4.7e-82	313.5
1_1063	CRL57513.1	thiol:disulfide interchange protein [Mycolicibacterium fortuitum subsp. fortuitum DSM 46621 = ATCC 6841]	100.0	3.3e-68	267.3
1_1064	GAT01436.1	hypothetical protein RMCFA_1550 [Mycolicibacterium fortuitum subsp. acetamidolyticum]	100.0	2.9e-148	534.3
1_1065	WP_054603970.1	response regulator transcription factor [Mycolicibacterium fortuitum]	100.0	2.6e-146	527.7
1_1066	WP_061262954.1	mycothiol synthase [Mycolicibacterium fortuitum]	100.0	2.3e-167	597.8
1_1067	WP_061262953.1	phosphate ABC transporter substrate-binding protein PstS [Mycolicibacterium fortuitum]	100.0	3.7e-210	740.3
1_1068	WP_038563255.1	MULTISPECIES: phosphate ABC transporter permease subunit PstC [Mycobacteriaceae]	100.0	2.0e-194	688.0
1_1069	GAT01431.1	phosphate ABC transporter permease [Mycolicibacterium fortuitum subsp. acetamidolyticum]	100.0	3.2e-164	587.4
1_1070	WP_003884662.1	MULTISPECIES: phosphate ABC transporter ATP-binding protein [Mycobacteriaceae]	100.0	4.2e-141	510.4
1_1071	WP_064913222.1	zinc-binding alcohol dehydrogenase family protein [Mycolicibacterium fortuitum]	99.7	2.3e-181	644.4
1_1072	WP_109752289.1	MarR family transcriptional regulator [Mycolicibacterium fortuitum]	100.0	2.3e-90	341.3
1_1073	WP_003884720.1	MULTISPECIES: phosphate signaling complex protein PhoU [Mycobacteriaceae]	100.0	5.6e-118	433.3
1_1074	GAT01426.1	cell envelope-related transcriptional attenuator [Mycolicibacterium fortuitum subsp. acetamidolyticum]	100.0	0.0e+00	1616.3
1_1075	WP_109752285.1	tRNA dihydrouridine synthase DusB [Mycolicibacterium fortuitum]	100.0	3.8e-226	793.5
1_1076	WP_003884723.1	MULTISPECIES: acyl-ACP desaturase [Mycobacteriaceae]	100.0	3.4e-191	677.2
1_1077	EJZ05646.1	hypothetical protein MFORT_29484 [Mycolicibacterium fortuitum subsp. fortuitum DSM 46621 = ATCC 6841]	100.0	5.2e-75	290.0
1_1078	WP_038563262.1	MULTISPECIES: hypothetical protein [Mycobacteriaceae]	100.0	3.0e-75	290.8
1_1079	WP_061262951.1	TetR/AcrR family transcriptional regulator [Mycolicibacterium fortuitum]	100.0	1.3e-102	382.1
1_1080	EJZ04385.1	hypothetical protein MFORT_31184 [Mycolicibacterium fortuitum subsp. fortuitum DSM 46621 = ATCC 6841]	100.0	1.6e-198	701.4
1_1081	WP_038563268.1	MULTISPECIES: DUF732 domain-containing protein [Mycobacteriaceae]	100.0	3.5e-58	233.8
1_1082	WP_003884726.1	MULTISPECIES: group 1 truncated hemoglobin [Mycobacteriaceae]	100.0	1.7e-60	241.5
1_1083	WP_061262946.1	hypothetical protein [Mycolicibacterium fortuitum]	100.0	5.2e-113	416.8
1_1084	WP_061262945.1	hypothetical protein [Mycolicibacterium fortuitum]	100.0	3.5e-64	253.8
1_1085	WP_003884729.1	MULTISPECIES: DUF2200 domain-containing protein [Mycobacteriaceae]	100.0	2.6e-58	234.2
1_1086	WP_061262944.1	hypothetical protein [Mycolicibacterium fortuitum]	100.0	1.5e-83	318.5
1_1087	GAT01399.1	uncharacterized protein RMCFA_1513 [Mycolicibacterium fortuitum subsp. acetamidolyticum]	100.0	2.2e-148	534.6
1_1088	WP_061262943.1	DUF4132 domain-containing protein [Mycolicibacterium fortuitum]	100.0	3.1e-292	1013.4
1_1089	AIY45125.2	YkuD domain-containing hypothetical lipoprotein [Mycobacterium sp. VKM Ac-1817D]	100.0	1.5e-146	528.5
1_1090	WP_061263013.1	DUF692 domain-containing protein [Mycolicibacterium fortuitum]	99.7	1.1e-158	568.9
1_1091	OBI77731.1	hypothetical protein A5664_19225 [Mycolicibacterium fortuitum]	99.7	4.6e-171	610.1
1_1092	WP_109752287.1	YdcF family protein [Mycolicibacterium fortuitum]	100.0	8.5e-99	369.4
1_1093	WP_038563286.1	MULTISPECIES: TetR/AcrR family transcriptional regulator [Mycobacteriaceae]	100.0	5.4e-104	386.7
1_1094	WP_003884684.1	MULTISPECIES: DUF2834 domain-containing protein [Mycobacteriaceae]	100.0	5.0e-84	320.1
1_1095	WP_061262941.1	TetR family transcriptional regulator [Mycolicibacterium fortuitum]	100.0	2.5e-104	387.9
1_1096	WP_054601260.1	NAD(P)/FAD-dependent oxidoreductase [Mycolicibacterium fortuitum]	100.0	3.1e-300	1040.0
1_1097	WP_003884687.1	MULTISPECIES: Zn-finger-containing protein [Mycobacteriaceae]	100.0	1.3e-68	268.5
1_1098	WP_054601262.1	SRPBCC family protein [Mycolicibacterium fortuitum]	100.0	6.6e-75	289.7
1_1099	WP_003884689.1	alpha-keto acid decarboxylase family protein [Mycolicibacterium fortuitum]	99.8	0.0e+00	1091.6
1_1100	WP_003884690.1	MULTISPECIES: CoA transferase [Mycobacteriaceae]	99.7	7.5e-205	722.6
1_1101	EJZ08757.1	universal stress protein family protein [Mycolicibacterium fortuitum subsp. fortuitum DSM 46621 = ATCC 6841]	100.0	4.7e-143	516.9
1_1102	WP_003884692.1	MULTISPECIES: universal stress protein [Mycobacteriaceae]	99.7	6.0e-160	573.2
1_1103	CRL55125.1	polyketide cyclase/dehydrase and lipid transport [Mycolicibacterium fortuitum subsp. fortuitum DSM 46621 = ATCC 6841]	100.0	3.1e-68	267.3
1_1104	WP_065070957.1	hypothetical protein [Mycolicibacterium fortuitum]	97.6	2.9e-199	704.1
1_1105	WP_038563301.1	MULTISPECIES: TIGR03564 family F420-dependent LLM class oxidoreductase [Mycobacteriaceae]	100.0	4.8e-168	600.1
1_1106	WP_003884697.1	MULTISPECIES: sensor domain-containing protein [Mycobacteriaceae]	98.8	1.5e-294	1021.1
1_1107	GAT01379.1	unnamed protein product [Mycolicibacterium fortuitum subsp. acetamidolyticum]	100.0	9.4e-15	88.2
1_1108	AIY49221.2	Sporulation regulatory protein WhiD [Mycobacterium sp. VKM Ac-1817D]	100.0	1.4e-34	154.8
1_1109	ALI24974.1	WhiD-like protein [Mycolicibacterium fortuitum]	100.0	5.1e-62	246.5
1_1110	WP_061262935.1	putative succinyldiaminopimelate transaminase DapC [Mycolicibacterium fortuitum]	99.7	7.3e-222	779.2
1_1111	WP_003884713.1	MULTISPECIES: alkene reductase [Mycobacteriaceae]	100.0	8.8e-209	735.7
1_1112	WP_064897943.1	acetyl-CoA C-acetyltransferase [Mycolicibacterium fortuitum]	99.5	1.5e-225	791.6
1_1113	WP_003884715.1	MULTISPECIES: 3-hydroxyacyl-CoA dehydrogenase [Mycobacteriaceae]	99.7	0.0e+00	1392.1
1_1114	WP_064915361.1	S9 family peptidase [Mycolicibacterium fortuitum]	99.8	0.0e+00	1249.6
1_1115	WP_076207715.1	TIGR03618 family F420-dependent PPOX class oxidoreductase [Mycolicibacterium fortuitum]	98.6	1.9e-77	298.1
1_1116	WP_064851080.1	PPOX class F420-dependent oxidoreductase [Mycolicibacterium fortuitum]	100.0	1.7e-72	281.6
1_1117	WP_065020359.1	FAD-dependent oxidoreductase [Mycolicibacterium fortuitum]	99.8	1.4e-228	801.6
1_1118	OBA98007.1	TetR family transcriptional regulator [Mycolicibacterium fortuitum]	100.0	2.1e-94	354.8
1_1119	WP_081286182.1	hypothetical protein [Mycolicibacterium fortuitum]	99.2	2.1e-126	461.5
1_1120	WP_064851076.1	hypothetical protein [Mycolicibacterium fortuitum]	99.6	2.1e-265	924.1
1_1121	WP_131813517.1	hypothetical protein [Mycolicibacterium fortuitum]	98.8	1.4e-144	521.9
1_1122	WP_081289258.1	hypothetical protein [Mycolicibacterium fortuitum]	99.6	1.1e-158	568.9
1_1123	WP_065020362.1	class I SAM-dependent methyltransferase [Mycolicibacterium fortuitum]	99.0	5.7e-106	393.3
1_1124	GAT01362.1	pyridoxamine 5''-phosphate oxidase [Mycolicibacterium fortuitum subsp. acetamidolyticum]	100.0	4.9e-75	290.0
1_1125	WP_065020363.1	LLM class F420-dependent oxidoreductase [Mycolicibacterium fortuitum]	99.4	1.6e-190	674.9
1_1126	WP_064897926.1	SDR family oxidoreductase [Mycolicibacterium fortuitum]	100.0	7.6e-129	469.5
1_1127	WP_074411709.1	LysR family transcriptional regulator [Mycolicibacterium fortuitum]	100.0	3.1e-175	624.0
1_1128	WP_064897922.1	YbfB/YjiJ family MFS transporter [Mycolicibacterium fortuitum]	100.0	1.3e-224	788.5
1_1129	WP_064897920.1	hypothetical protein [Mycolicibacterium fortuitum]	100.0	2.6e-71	277.7
1_1130	ALI24996.1	hypothetical protein XA26_11430 [Mycolicibacterium fortuitum]	97.8	4.4e-65	256.9
1_1131	WP_061262923.1	glyoxalase [Mycolicibacterium fortuitum]	99.1	5.4e-56	226.5
1_1132	WP_064851070.1	DEAD/DEAH box helicase [Mycolicibacterium fortuitum]	100.0	0.0e+00	1084.7
1_1133	WP_054601282.1	DNA-binding protein [Mycolicibacterium fortuitum]	100.0	0.0e+00	1449.5
1_1134	WP_003884576.1	MULTISPECIES: hypothetical protein [Mycobacteriaceae]	100.0	1.1e-29	138.3
1_1135	WP_038563318.1	MULTISPECIES: cyclic pyranopterin monophosphate synthase MoaC [Mycobacteriaceae]	100.0	6.2e-79	303.1
1_1136	WP_109750736.1	MogA/MoaB family molybdenum cofactor biosynthesis protein [Mycolicibacterium fortuitum]	100.0	1.2e-85	325.5
1_1137	WP_003884579.1	MULTISPECIES: molybdenum cofactor biosynthesis protein MoaE [Mycobacteriaceae]	100.0	1.9e-71	278.1
1_1138	WP_003884580.1	MULTISPECIES: hypothetical protein [Mycobacteriaceae]	100.0	3.1e-144	520.8
1_1139	WP_054601284.1	MoaD/ThiS family protein [Mycolicibacterium fortuitum]	98.9	8.7e-38	165.6
1_1140	SUA04569.1	molybdenum cofactor biosynthesis protein A2 MoaA2 [Mycolicibacterium fortuitum]	100.0	2.7e-202	714.1
1_1141	WP_003884583.1	MULTISPECIES: YccF domain-containing protein [Mycobacteriaceae]	100.0	3.8e-66	260.4
1_1142	WP_003884584.1	MULTISPECIES: cold-shock protein [Mycobacteriaceae]	100.0	7.8e-70	272.7
1_1143	WP_003884585.1	MULTISPECIES: glutathione S-transferase [Mycobacteriaceae]	100.0	6.2e-201	709.5
1_1144	WP_065020370.1	hypothetical protein [Mycolicibacterium fortuitum]	100.0	7.5e-69	269.2
1_1145	WP_003884587.1	MULTISPECIES: DUF2771 domain-containing protein [Mycobacteriaceae]	100.0	2.2e-87	331.3
1_1146	EJZ13567.1	major facilitator superfamily transporter [Mycolicibacterium fortuitum subsp. fortuitum DSM 46621 = ATCC 6841]	100.0	0.0e+00	1079.3
1_1147	AIY49229.2	hypothetical protein G155_05865 [Mycobacterium sp. VKM Ac-1817D]	99.6	7.7e-154	552.7
1_1148	WP_003884590.1	MULTISPECIES: SRPBCC family protein [Mycobacteriaceae]	100.0	2.7e-79	304.3
1_1149	WP_003884591.1	MULTISPECIES: DUF2530 domain-containing protein [Mycobacteriaceae]	100.0	3.4e-42	180.3
1_1150	CRL55078.1	MarR family transcriptional regulator [Mycolicibacterium fortuitum subsp. fortuitum DSM 46621 = ATCC 6841]	100.0	1.3e-42	181.8
1_1151	WP_061262916.1	RNA methyltransferase [Mycolicibacterium fortuitum]	99.6	6.7e-145	523.1
1_1152	WP_003884594.1	MULTISPECIES: DUF2537 domain-containing protein [Mycobacteriaceae]	100.0	2.6e-45	190.7
1_1153	WP_065070971.1	class I SAM-dependent methyltransferase [Mycolicibacterium fortuitum]	100.0	1.7e-170	608.2
1_1154	WP_061262913.1	hypothetical protein [Mycolicibacterium fortuitum]	99.7	1.7e-173	618.2
1_1155	WP_054601289.1	DUF3071 domain-containing protein [Mycolicibacterium fortuitum]	99.6	6.2e-151	543.1
1_1156	WP_061262912.1	phosphoserine transaminase [Mycolicibacterium fortuitum]	100.0	1.4e-209	738.4
1_1157	WP_003884599.1	MULTISPECIES: type I methionyl aminopeptidase [Mycobacteriaceae]	100.0	3.2e-141	510.8
1_1158	EJZ13579.1	hypothetical protein MFORT_14165 [Mycolicibacterium fortuitum subsp. fortuitum DSM 46621 = ATCC 6841]	99.7	1.1e-200	708.8
1_1159	WP_054601293.1	4Fe-4S dicluster domain-containing protein [Mycolicibacterium fortuitum]	100.0	0.0e+00	1108.6
1_1160	WP_065071072.1	transcriptional regulator [Mycolicibacterium fortuitum]	99.7	2.1e-210	741.1
1_1161	WP_064851049.1	nicotinamide riboside transporter PnuC [Mycolicibacterium fortuitum]	99.0	2.1e-114	421.4
1_1162	WP_003884667.1	hypothetical protein [Mycolicibacterium fortuitum]	99.5	1.6e-102	381.7
1_1163	WP_064925439.1	energy-coupling factor transporter transmembrane protein EcfT [Mycolicibacterium fortuitum]	99.6	6.6e-131	476.5
1_1164	WP_064925441.1	energy-coupling factor ABC transporter ATP-binding protein [Mycolicibacterium fortuitum]	99.6	2.3e-281	977.2
1_1165	WP_061265403.1	hypothetical protein [Mycolicibacterium fortuitum]	100.0	1.9e-107	398.3
1_1166	WP_003884671.1	MULTISPECIES: VOC family protein [Mycobacteriaceae]	100.0	7.0e-80	306.2
1_1167	WP_003884672.1	MULTISPECIES: citrate synthase 2 [Mycobacteriaceae]	100.0	7.3e-211	742.7
1_1168	EJZ09361.1	pyridoxamine 5'-phosphate oxidase [Mycolicibacterium fortuitum subsp. fortuitum DSM 46621 = ATCC 6841]	100.0	9.2e-135	489.2
1_1169	WP_065070976.1	MFS transporter [Mycolicibacterium fortuitum]	99.3	6.5e-243	849.4
1_1170	WP_081288877.1	TetR family transcriptional regulator [Mycolicibacterium fortuitum]	100.0	7.8e-109	402.9
1_1171	WP_061265401.1	hypothetical protein [Mycolicibacterium fortuitum]	100.0	1.9e-62	248.1
1_1172	WP_131814209.1	VWA domain-containing protein [Mycolicibacterium fortuitum]	99.7	0.0e+00	1883.2
1_1173	WP_064958971.1	hypothetical protein [Mycolicibacterium peregrinum]	97.4	0.0e+00	2292.3
1_1174	WP_064869823.1	hypothetical protein [Mycolicibacterium fortuitum]	99.9	0.0e+00	1748.0
1_1175	WP_064913130.1	hypothetical protein [Mycolicibacterium fortuitum]	99.3	0.0e+00	1392.5
1_1176	WP_065148828.1	hypothetical protein [Mycolicibacterium fortuitum]	99.6	0.0e+00	1627.5
1_1177	SUA04608.1	Uncharacterised protein [Mycolicibacterium fortuitum]	100.0	2.2e-168	601.3
1_1178	WP_003884604.1	hypothetical protein [Mycolicibacterium fortuitum]	100.0	4.5e-224	786.6
1_1179	WP_065148829.1	DUF4190 domain-containing protein [Mycolicibacterium fortuitum]	100.0	8.3e-165	589.3
1_1180	WP_064869817.1	DUF4190 domain-containing protein [Mycolicibacterium fortuitum]	99.4	3.8e-204	720.3
1_1181	WP_065070983.1	hypothetical protein [Mycolicibacterium fortuitum]	100.0	4.3e-191	676.8
1_1182	WP_131812379.1	DUF4878 domain-containing protein [Mycolicibacterium fortuitum]	99.7	2.3e-209	737.6
1_1183	WP_054601308.1	citrate synthase [Mycolicibacterium fortuitum]	100.0	1.2e-249	871.7
1_1184	WP_064851032.1	YbaK/EbsC family protein [Mycolicibacterium fortuitum]	100.0	6.8e-78	299.7
1_1185	CRL54367.1	N-acetyltransferase GCN5 [Mycolicibacterium fortuitum subsp. fortuitum DSM 46621 = ATCC 6841]	100.0	3.0e-110	407.5
1_1186	WP_064869811.1	DHA2 family efflux MFS transporter permease subunit [Mycolicibacterium fortuitum]	100.0	8.4e-268	932.2
1_1187	WP_003884613.1	MULTISPECIES: MarR family transcriptional regulator [Mycobacteriaceae]	100.0	2.8e-79	304.3
1_1188	WP_054601311.1	hypothetical protein [Mycolicibacterium fortuitum]	100.0	2.9e-69	270.8
1_1189	WP_064913128.1	TetR/AcrR family transcriptional regulator [Mycolicibacterium fortuitum]	99.6	1.7e-142	515.0
1_1190	WP_064913127.1	NAD(P)/FAD-dependent oxidoreductase [Mycolicibacterium fortuitum]	99.8	1.0e-295	1025.0
1_1191	WP_003884617.1	MULTISPECIES: DUF2630 family protein [Mycobacteriaceae]	100.0	1.4e-37	164.9
1_1192	WP_003884618.1	MULTISPECIES: peptidyl-prolyl cis-trans isomerase [Mycobacteriaceae]	100.0	8.2e-63	249.2
1_1193	WP_064913126.1	OmpA family protein [Mycolicibacterium fortuitum]	99.7	3.6e-196	693.7
1_1194	WP_029110268.1	MULTISPECIES: hypothetical protein [Mycobacterium]	100.0	1.1e-18	101.3
1_1195	WP_131722137.1	hypothetical protein [Mycolicibacterium fortuitum]	100.0	7.5e-106	392.9
1_1196	WP_003884622.1	MULTISPECIES: HAMP domain-containing histidine kinase [Mycobacteriaceae]	100.0	1.7e-246	861.3
1_1197	CDO31975.1	response regulator with CheY-like receiver domain and winged-helix DNA-binding domain protein [Mycolicibacterium vulneris]	100.0	5.1e-125	456.8
1_1198	WP_061265387.1	ABC transporter ATP-binding protein [Mycolicibacterium fortuitum]	100.0	0.0e+00	1172.5
1_1199	WP_061265386.1	ABC transporter ATP-binding protein [Mycolicibacterium fortuitum]	99.8	0.0e+00	1229.2
1_1200	WP_064913123.1	ABC transporter ATP-binding protein [Mycolicibacterium fortuitum]	99.7	0.0e+00	1187.6
1_1201	WP_064913122.1	hypothetical protein [Mycolicibacterium fortuitum]	100.0	1.3e-69	271.9
1_1202	WP_061265383.1	DUF1254 domain-containing protein [Mycolicibacterium fortuitum]	99.5	5.4e-258	899.4
1_1203	CRL80435.1	epoxide hydrolase [Mycolicibacter nonchromogenicus]	100.0	3.0e-225	790.4
1_1204	WP_038563361.1	MULTISPECIES: LuxR family transcriptional regulator [Mycobacteriaceae]	100.0	7.0e-150	539.7
1_1205	WP_065070994.1	AMP-dependent synthetase [Mycolicibacterium fortuitum]	99.6	0.0e+00	1151.3
1_1206	ALI25072.1	Acetoacetyl-CoA synthetase [Mycolicibacterium fortuitum]	100.0	0.0e+00	1100.9
1_1207	WP_003884703.1	MULTISPECIES: asparaginase [Mycobacteriaceae]	100.0	1.9e-200	708.0
1_1208	CRL54345.1	hypothetical protein CPGR_01637 [Mycolicibacterium fortuitum subsp. fortuitum DSM 46621 = ATCC 6841]	96.3	3.4e-65	257.3
1_1209	WP_054601322.1	glyoxalase [Mycolicibacterium fortuitum]	100.0	2.0e-160	574.7
1_1210	WP_065147302.1	magnesium-translocating P-type ATPase [Mycolicibacterium fortuitum]	99.7	0.0e+00	1739.9
1_1211	WP_109752551.1	hypothetical protein [Mycolicibacterium fortuitum]	100.0	7.2e-25	122.1
1_1212	WP_003884708.1	MULTISPECIES: hypothetical protein [Mycobacteriaceae]	99.6	2.4e-133	484.6
1_1213	WP_109749822.1	YhgE/Pip domain-containing protein [Mycolicibacterium fortuitum]	100.0	0.0e+00	1288.9
1_1214	WP_054601325.1	hypothetical protein [Mycolicibacterium fortuitum]	99.3	1.8e-153	551.6
1_1215	WP_054601326.1	acetyl-CoA carboxyl transferase [Mycolicibacterium fortuitum]	99.6	3.0e-273	950.3
1_1216	WP_003881875.1	MULTISPECIES: enoyl-CoA hydratase [Mycobacteriaceae]	100.0	7.5e-132	479.6
1_1217	WP_064849702.1	hypothetical protein [Mycolicibacterium fortuitum]	99.7	2.3e-217	764.2
1_1218	WP_064913115.1	cation-translocating P-type ATPase [Mycolicibacterium fortuitum]	99.9	0.0e+00	1600.9
1_1219	WP_054601330.1	antitoxin [Mycolicibacterium fortuitum]	100.0	1.8e-23	117.5
1_1220	WP_003881879.1	MULTISPECIES: SRPBCC family protein [Mycobacteriaceae]	100.0	2.9e-78	300.8
1_1221	WP_061265375.1	hypothetical protein [Mycolicibacterium fortuitum]	100.0	1.4e-77	298.5
1_1222	WP_003881881.1	hypothetical protein [Mycolicibacterium fortuitum]	100.0	6.3e-136	493.0
1_1223	EJZ13752.1	hypothetical protein MFORT_12968 [Mycolicibacterium fortuitum subsp. fortuitum DSM 46621 = ATCC 6841]	100.0	1.4e-15	90.9
1_1224	WP_065069857.1	CbbQ/NirQ/NorQ/GpvN family protein [Mycolicibacterium fortuitum]	100.0	5.9e-146	526.6
1_1225	WP_061265429.1	VWA domain-containing protein [Mycolicibacterium fortuitum]	99.6	4.5e-296	1026.2
1_1226	EJZ13755.1	hypothetical protein MFORT_12983 [Mycolicibacterium fortuitum subsp. fortuitum DSM 46621 = ATCC 6841]	100.0	2.7e-14	86.3
1_1227	WP_064925472.1	TetR/AcrR family transcriptional regulator [Mycolicibacterium fortuitum]	99.5	1.3e-105	392.1
1_1228	OBG51205.1	hypothetical protein A5670_23675 [Mycolicibacterium fortuitum]	100.0	9.8e-140	505.8
1_1229	WP_065069859.1	dihydrodipicolinate reductase [Mycolicibacterium fortuitum]	98.0	6.5e-201	709.5
1_1230	WP_054601345.1	AMP-dependent synthetase [Mycolicibacterium fortuitum]	97.8	9.1e-278	965.3
1_1231	WP_054601346.1	SDR family oxidoreductase [Mycolicibacterium fortuitum]	99.2	1.2e-140	508.8
1_1232	ALI25105.1	Long-chain-fatty-acid--CoA ligase [Mycolicibacterium fortuitum]	99.8	2.4e-300	1040.4
1_1233	WP_054601347.1	GntR family transcriptional regulator [Mycolicibacterium fortuitum]	100.0	1.2e-132	482.3
1_1234	WP_054601348.1	gluconolaconase [Mycolicibacterium fortuitum]	100.0	1.7e-309	1070.8
1_1235	WP_054601349.1	SDR family oxidoreductase [Mycolicibacterium fortuitum]	100.0	7.1e-150	539.7
1_1236	WP_065148599.1	aromatic ring-hydroxylating dioxygenase subunit alpha [Mycolicibacterium fortuitum]	100.0	2.1e-287	997.3
1_1237	WP_003881896.1	MULTISPECIES: LLM class flavin-dependent oxidoreductase [Mycobacteriaceae]	100.0	3.4e-227	797.0
1_1238	WP_064925487.1	NAD(P)/FAD-dependent oxidoreductase [Mycolicibacterium fortuitum]	99.7	0.0e+00	1265.8
1_1239	GAT05906.1	taurine catabolism dioxygenase TauD [Mycolicibacterium fortuitum subsp. acetamidolyticum]	98.7	4.0e-34	153.3
1_1240	WP_064849689.1	SDR family NAD(P)-dependent oxidoreductase [Mycolicibacterium fortuitum]	98.7	9.0e-167	595.9
1_1241	WP_054601354.1	CoA transferase [Mycolicibacterium fortuitum]	100.0	5.2e-220	773.1
1_1242	WP_003881901.1	MULTISPECIES: acyl-CoA dehydrogenase [Mycobacteriaceae]	100.0	2.3e-223	784.3
1_1243	WP_061265425.1	acyl-CoA dehydrogenase [Mycolicibacterium fortuitum]	100.0	2.2e-168	601.3
1_1244	WP_054601355.1	acyl-CoA dehydrogenase [Mycolicibacterium fortuitum]	100.0	2.2e-226	794.3
1_1245	WP_054601356.1	acyl-CoA dehydrogenase [Mycolicibacterium fortuitum]	98.8	4.0e-187	663.7
1_1246	WP_131812482.1	hypothetical protein [Mycolicibacterium fortuitum]	100.0	1.3e-102	382.1
1_1247	WP_076180504.1	VOC family protein [Mycolicibacterium fortuitum]	99.6	2.3e-147	531.2
1_1248	WP_003881907.1	MULTISPECIES: cupin domain-containing protein [Mycobacteriaceae]	100.0	2.1e-84	321.2
1_1249	WP_054601359.1	hypothetical protein [Mycolicibacterium fortuitum]	98.6	1.9e-74	288.1
1_1250	WP_054601360.1	N-acetyltransferase [Mycolicibacterium fortuitum]	100.0	4.6e-111	410.2
1_1251	ALI25124.1	18 kDa antigen 2 [Mycolicibacterium fortuitum]	100.0	5.4e-59	236.5
1_1252	WP_061265355.1	MFS transporter [Mycolicibacterium fortuitum]	100.0	3.8e-210	740.3
1_1253	WP_081281956.1	transcriptional regulator [Mycolicibacterium fortuitum]	99.7	2.4e-175	624.4
1_1254	WP_064913105.1	apocarotenoid-15,15'-oxygenase [Mycolicibacterium fortuitum]	99.4	2.6e-293	1016.9
1_1255	WP_054601364.1	acetyl-CoA acetyltransferase [Mycolicibacterium fortuitum]	99.8	1.0e-234	822.0
1_1256	WP_003881744.1	MULTISPECIES: hypothetical protein [Mycobacteriaceae]	100.0	1.5e-41	177.9
1_1257	GAT05887.1	short-chain dehydrogenase [Mycolicibacterium fortuitum subsp. acetamidolyticum]	100.0	6.1e-28	132.5
1_1258	WP_076202560.1	DUF1326 domain-containing protein [Mycolicibacterium fortuitum]	98.7	1.1e-138	502.3
1_1259	WP_061265351.1	rhodanese-like domain-containing protein [Mycolicibacterium fortuitum]	100.0	9.5e-74	285.8
1_1260	CDO27069.1	integrase catalytic subunit [Mycolicibacterium mageritense DSM 44476 = CIP 104973]	93.6	5.6e-212	746.5
1_1261	OBG48810.1	hypothetical protein A5669_02635 [Mycolicibacterium fortuitum]	100.0	3.8e-31	143.3
1_1262	WP_131809125.1	hypothetical protein [Mycolicibacterium fortuitum]	99.7	0.0e+00	1557.3
1_1263	GAT05882.1	polyketide cyclase / dehydrase and lipid transport [Mycolicibacterium fortuitum subsp. acetamidolyticum]	99.4	5.4e-83	316.6
1_1264	ALI25153.1	Transcriptional regulator, MarR family [Mycolicibacterium fortuitum]	100.0	3.7e-73	283.9
1_1265	CRL54274.1	MmpS2 protein [Mycolicibacterium fortuitum subsp. fortuitum DSM 46621 = ATCC 6841]	98.9	2.3e-101	377.9
1_1266	ALI25155.1	membrane protein, MmpL family [Mycolicibacterium fortuitum]	99.9	0.0e+00	1820.4
1_1267	WP_003881769.1	MULTISPECIES: hypothetical protein [Mycobacteriaceae]	100.0	1.2e-68	268.9
1_1268	WP_061265347.1	DinB family protein [Mycolicibacterium fortuitum]	100.0	8.1e-90	339.3
1_1269	AIY49245.2	Chaperone protein hchA [Mycobacterium sp. VKM Ac-1817D]	99.5	8.9e-110	406.0
1_1270	WP_067772761.1	AAA family ATPase [Mycobacterium sp. E802]	97.5	3.9e-148	533.9
1_1271	WP_067772759.1	transposase [Mycobacterium sp. E802]	94.0	2.5e-250	874.0
1_1272	WP_064849708.1	protein deglycase HchA [Mycolicibacterium fortuitum]	99.0	6.6e-50	206.1
1_1273	WP_054601381.1	anti-sigma factor [Mycolicibacterium fortuitum]	99.6	9.5e-124	452.6
1_1274	EJZ15523.1	RNA polymerase sigma factor SigK [Mycolicibacterium fortuitum subsp. fortuitum DSM 46621 = ATCC 6841]	100.0	1.3e-99	372.1
1_1275	WP_003881773.1	MULTISPECIES: DUF1295 domain-containing protein [Mycobacteriaceae]	100.0	1.4e-147	531.9
1_1276	WP_003881774.1	MULTISPECIES: methyltransferase domain-containing protein [Mycobacteriaceae]	99.8	1.3e-243	851.7
1_1277	WP_038566152.1	MULTISPECIES: DUF1365 domain-containing protein [Mycobacteriaceae]	100.0	2.8e-139	504.2
1_1278	WP_003881776.1	amine oxidase [Mycolicibacterium fortuitum]	100.0	3.7e-243	850.1
1_1279	WP_054601383.1	LLM class F420-dependent oxidoreductase [Mycolicibacterium fortuitum]	100.0	1.3e-148	535.4
1_1280	WP_064868705.1	YbdK family carboxylate-amine ligase [Mycolicibacterium fortuitum]	99.4	1.3e-201	711.8
1_1281	WP_003881779.1	MULTISPECIES: gamma-glutamylcyclotransferase [Mycobacteriaceae]	100.0	9.4e-79	302.4
1_1282	WP_065069868.1	divalent metal cation transporter MntH [Mycolicibacterium fortuitum]	100.0	8.5e-221	775.8
1_1283	WP_054601386.1	hypothetical protein [Mycolicibacterium fortuitum]	98.7	4.5e-35	156.4
1_1284	WP_003881781.1	MULTISPECIES: hypothetical protein [Mycobacteriaceae]	100.0	5.3e-43	183.0
1_1285	WP_003881782.1	MULTISPECIES: diacylglycerol kinase [Mycobacteriaceae]	99.7	1.1e-200	708.8
1_1286	WP_003881783.1	MULTISPECIES: SDR family oxidoreductase [Mycobacteriaceae]	100.0	1.4e-139	505.4
1_1287	AIY45291.2	hypothetical protein G155_06615 [Mycobacterium sp. VKM Ac-1817D]	98.1	4.2e-86	327.0
1_1288	CRL54253.1	hypothetical protein CPGR_01544 [Mycolicibacterium fortuitum subsp. fortuitum DSM 46621 = ATCC 6841]	99.1	6.4e-51	209.5
1_1289	WP_065069870.1	Ku protein [Mycolicibacterium fortuitum]	100.0	4.4e-166	593.6
1_1290	SUA04787.1	putative flavin-nucleotide-binding protein [Mycolicibacterium fortuitum]	98.6	1.5e-112	415.2
1_1291	WP_061265340.1	PLP-dependent aminotransferase family protein [Mycolicibacterium fortuitum]	99.8	2.2e-268	934.1
1_1292	SUA04789.1	fructokinase, PfkB [Mycolicibacterium fortuitum]	99.4	1.8e-170	608.2
1_1293	WP_003881791.1	MULTISPECIES: cutinase family protein [Mycobacteriaceae]	99.5	1.6e-120	441.8
1_1294	WP_064913094.1	hypothetical protein [Mycolicibacterium fortuitum]	100.0	1.4e-106	395.2
1_1295	WP_131813592.1	hypothetical protein [Mycolicibacterium fortuitum]	99.6	9.8e-137	495.7
1_1296	OBI70622.1	hypothetical protein A5664_00620 [Mycolicibacterium fortuitum]	100.0	1.5e-166	595.1
1_1297	WP_061265336.1	ATP-dependent DNA ligase [Mycolicibacterium fortuitum]	99.7	0.0e+00	1541.6
1_1298	WP_003881796.1	MULTISPECIES: ribonuclease HI [Mycobacteriaceae]	100.0	2.8e-87	330.9
1_1299	WP_054601397.1	hypothetical protein [Mycolicibacterium fortuitum]	96.8	3.0e-24	120.2
1_1300	WP_064913092.1	hypothetical protein [Mycolicibacterium fortuitum]	99.1	2.1e-117	431.4
1_1301	SUA04798.1	acyl-CoA dehydrogenase [Mycolicibacterium fortuitum]	99.8	1.4e-272	948.0
1_1302	WP_131814214.1	hypothetical protein [Mycolicibacterium fortuitum]	100.0	2.9e-48	200.7
1_1303	WP_003881801.1	MULTISPECIES: hypothetical protein [Mycobacteriaceae]	99.0	1.2e-43	185.3
1_1304	WP_003881802.1	MULTISPECIES: hypothetical protein [Mycobacteriaceae]	100.0	7.0e-65	256.1
1_1305	WP_065069876.1	MFS transporter [Mycolicibacterium fortuitum]	99.8	3.8e-221	776.9
1_1306	WP_003881804.1	MULTISPECIES: LLM class flavin-dependent oxidoreductase [Mycobacteriaceae]	100.0	3.0e-164	587.4
1_1307	OBI70632.1	hypothetical protein A5664_00675 [Mycolicibacterium fortuitum]	100.0	3.8e-28	133.3
1_1308	WP_065069878.1	ANTAR domain-containing protein [Mycolicibacterium fortuitum]	100.0	3.4e-129	470.7
1_1309	WP_064926353.1	hypothetical protein [Mycolicibacterium fortuitum]	100.0	2.3e-66	261.2
1_1310	WP_065071087.1	PAS domain S-box protein [Mycolicibacterium fortuitum]	99.7	0.0e+00	1200.7
1_1311	OBG45262.1	sulfate transporter [Mycolicibacterium fortuitum]	99.2	1.2e-135	492.3
1_1312	WP_065069880.1	chemotaxis protein CheB [Mycolicibacterium fortuitum]	100.0	8.9e-184	652.5
1_1313	WP_065069881.1	MFS transporter [Mycolicibacterium fortuitum]	100.0	5.3e-220	773.1
1_1314	WP_065069882.1	DUF4873 domain-containing protein [Mycolicibacterium fortuitum]	100.0	1.4e-242	848.2
1_1315	WP_065069883.1	precorrin-6A synthase (deacetylating) [Mycolicibacterium fortuitum]	100.0	1.6e-145	525.0
1_1316	WP_065069884.1	phage holin family protein [Mycolicibacterium fortuitum]	100.0	2.1e-64	254.6
1_1317	WP_081286276.1	FUSC family protein [Mycolicibacterium fortuitum]	100.0	0.0e+00	1141.7
1_1318	WP_054601410.1	Fpg/Nei family DNA glycosylase [Mycolicibacterium fortuitum]	100.0	1.7e-159	571.6
1_1319	WP_003881816.1	MULTISPECIES: SDR family oxidoreductase [Mycobacteriaceae]	100.0	1.1e-135	492.3
1_1320	WP_061265329.1	crotonase/enoyl-CoA hydratase family protein [Mycolicibacterium fortuitum]	100.0	2.6e-121	444.5
1_1321	WP_003881818.1	MULTISPECIES: hypothetical protein [Mycobacteriaceae]	100.0	5.3e-161	576.6
1_1322	WP_064849651.1	DUF2235 domain-containing protein [Mycolicibacterium fortuitum]	99.1	9.0e-192	679.1
1_1323	WP_065148411.1	MBL fold metallo-hydrolase [Mycolicibacterium fortuitum]	100.0	2.0e-137	498.0
1_1324	WP_003881821.1	MULTISPECIES: transcriptional regulator [Mycobacteriaceae]	100.0	5.6e-77	296.6
1_1325	WP_054601414.1	hemin transporter [Mycolicibacterium fortuitum]	100.0	1.4e-234	821.6
1_1326	WP_003881823.1	MULTISPECIES: 50S ribosomal protein L33 [Mycobacteriaceae]	100.0	4.1e-25	122.9
1_1327	CRL54213.1	(3R)-hydroxyacyl-ACP dehydratase subunit HadA [Mycolicibacterium fortuitum subsp. fortuitum DSM 46621 = ATCC 6841]	100.0	7.5e-79	302.8
1_1328	WP_003881825.1	MULTISPECIES: (3R)-hydroxyacyl-ACP dehydratase subunit HadB [Mycobacteriaceae]	100.0	2.7e-73	284.3
1_1329	WP_003881826.1	MULTISPECIES: (3R)-hydroxyacyl-ACP dehydratase subunit HadC [Mycobacteriaceae]	100.0	3.8e-90	340.5
1_1330	WP_054601415.1	preprotein translocase subunit SecE [Mycolicibacterium fortuitum]	100.0	6.2e-79	303.1
1_1331	WP_003881828.1	MULTISPECIES: transcription termination/antitermination protein NusG [Mycobacteriaceae]	100.0	1.0e-145	525.8
1_1332	WP_003881829.1	MULTISPECIES: 50S ribosomal protein L11 [Mycobacteriaceae]	100.0	3.0e-72	280.8
1_1333	WP_003881830.1	MULTISPECIES: 50S ribosomal protein L1 [Mycobacteriaceae]	100.0	6.6e-125	456.4
1_1334	WP_064925718.1	sigma-70 family RNA polymerase sigma factor [Mycolicibacterium fortuitum]	99.5	7.6e-230	805.8
1_1335	WP_061265325.1	transcription initiation protein [Mycolicibacterium fortuitum]	99.6	4.1e-127	463.8
1_1336	WP_003881833.1	MULTISPECIES: methyltransferase domain-containing protein [Mycobacteriaceae]	100.0	3.9e-164	587.0
1_1337	WP_064849649.1	class I SAM-dependent methyltransferase [Mycolicibacterium fortuitum]	100.0	3.9e-167	597.0
1_1338	ALI25223.1	carboxyl esterase [Mycolicibacterium fortuitum]	100.0	9.6e-169	602.4
1_1339	WP_039881576.1	AarF/ABC1/UbiB kinase family protein [Mycolicibacterium fortuitum]	100.0	7.4e-258	899.0
1_1340	SUA04839.1	Uncharacterized protein conserved in bacteria [Mycolicibacterium fortuitum]	100.0	5.9e-196	693.0
1_1341	WP_003881838.1	MULTISPECIES: TetR/AcrR family transcriptional regulator [Mycobacteriaceae]	100.0	1.7e-108	401.7
1_1342	WP_038563417.1	MULTISPECIES: DinB family protein [Mycobacteriaceae]	99.5	1.1e-112	415.6
1_1343	WP_003881840.1	MULTISPECIES: DinB family protein [Mycobacteriaceae]	100.0	4.0e-103	383.6
1_1344	WP_003881841.1	MULTISPECIES: YafY family transcriptional regulator [Mycobacteriaceae]	100.0	6.4e-179	636.3
1_1345	WP_054601420.1	hypothetical protein [Mycolicibacterium fortuitum]	99.5	1.4e-95	358.6
1_1346	WP_054601421.1	endonuclease [Mycolicibacterium fortuitum]	100.0	9.8e-143	515.8
1_1347	WP_064925725.1	alpha-mannosidase [Mycolicibacterium fortuitum]	99.7	0.0e+00	2847.0
1_1348	WP_064914070.1	hypothetical protein [Mycolicibacterium fortuitum]	99.0	3.7e-108	400.6
1_1349	WP_003881845.1	MULTISPECIES: ROK family protein [Mycobacteriaceae]	100.0	2.1e-168	601.3
1_1350	WP_071533369.1	MULTISPECIES: transcriptional regulator [Mycobacteriaceae]	100.0	2.4e-77	297.7
1_1351	WP_038563425.1	MULTISPECIES: DUF1772 domain-containing protein [Mycobacteriaceae]	99.3	1.9e-74	288.1
1_1352	WP_003881848.1	MULTISPECIES: 50S ribosomal protein L10 [Mycobacteriaceae]	100.0	1.7e-85	325.1
1_1353	WP_003881849.1	MULTISPECIES: 50S ribosomal protein L7/L12 [Mycobacteriaceae]	100.0	3.1e-60	240.7
1_1354	WP_003881850.1	MULTISPECIES: ATP-binding cassette domain-containing protein [Mycobacteriaceae]	100.0	4.6e-202	713.4
1_1355	WP_061265321.1	hypothetical protein [Mycolicibacterium fortuitum]	99.2	2.7e-205	724.2
1_1356	EJZ15281.1	DNA-directed RNA polymerase subunit beta [Mycolicibacterium fortuitum subsp. fortuitum DSM 46621 = ATCC 6841]	100.0	0.0e+00	2305.0
1_1357	WP_003881853.1	DNA-directed RNA polymerase subunit beta' [Mycolicibacterium fortuitum]	100.0	0.0e+00	2595.8
1_1358	WP_061265320.1	hypothetical protein [Mycolicibacterium fortuitum]	100.0	2.1e-165	591.3
1_1359	SUA04857.1	endonuclease IV [Mycolicibacterium fortuitum]	98.1	5.8e-146	526.6
1_1360	WP_064925729.1	phosphatase PAP2 family protein [Mycolicibacterium fortuitum]	99.7	1.2e-213	751.9
1_1361	WP_003881857.1	MULTISPECIES: acyl-CoA dehydrogenase [Mycobacteriaceae]	100.0	0.0e+00	1095.1
1_1362	WP_003881858.1	MULTISPECIES: crotonase/enoyl-CoA hydratase family protein [Mycobacteriaceae]	100.0	5.8e-174	619.8
1_1363	WP_061265318.1	PaaX domain-containing protein, C- domain protein [Mycolicibacterium fortuitum]	100.0	1.0e-133	485.7
1_1364	WP_054601429.1	crotonase/enoyl-CoA hydratase family protein [Mycolicibacterium fortuitum]	100.0	6.7e-139	503.1
1_1365	WP_003881861.1	MULTISPECIES: DUF3060 domain-containing protein [Mycobacteriaceae]	100.0	9.4e-71	275.8
1_1366	WP_061265317.1	DUF3060 domain-containing protein [Mycolicibacterium fortuitum]	100.0	7.5e-55	222.6
1_1367	ALI25252.1	LprC [Mycolicibacterium fortuitum]	100.0	1.0e-96	362.5
1_1368	WP_054601431.1	DUF3558 domain-containing protein [Mycolicibacterium fortuitum]	100.0	2.8e-96	360.9
1_1369	WP_003881865.1	MULTISPECIES: TetR/AcrR family transcriptional regulator [Mycobacteriaceae]	100.0	1.6e-111	411.8
1_1370	WP_003881867.1	MULTISPECIES: 30S ribosomal protein S12 [Mycobacteriaceae]	100.0	5.5e-62	246.5
1_1371	WP_003881868.1	MULTISPECIES: 30S ribosomal protein S7 [Mycobacteriaceae]	100.0	1.1e-80	308.9
1_1372	WP_061265316.1	elongation factor G [Mycolicibacterium fortuitum]	100.0	0.0e+00	1382.1
1_1373	WP_003881870.1	MULTISPECIES: elongation factor Tu [Mycobacteriaceae]	100.0	1.6e-224	788.1
1_1374	WP_051018931.1	MULTISPECIES: cutinase family protein [Mycobacteriaceae]	100.0	2.2e-159	571.2
1_1375	WP_061265315.1	SHOCT domain-containing protein [Mycolicibacterium fortuitum]	100.0	1.4e-150	542.0
1_1376	WP_054601434.1	NAD(P)-dependent oxidoreductase [Mycolicibacterium fortuitum]	100.0	2.5e-155	557.8
1_1377	WP_003881915.1	MULTISPECIES: universal stress protein [Mycobacteriaceae]	100.0	1.8e-159	571.6
1_1378	WP_064915332.1	amino acid permease [Mycolicibacterium fortuitum]	100.0	3.0e-284	986.9
1_1379	WP_061265312.1	ornithine--oxo-acid transaminase [Mycolicibacterium fortuitum]	99.8	4.3e-236	826.6
1_1380	WP_054601438.1	N-dimethylarginine dimethylaminohydrolase [Mycolicibacterium fortuitum]	100.0	3.2e-158	567.4
1_1381	ALI25266.1	Transcriptional regulator, AsnC family [Mycolicibacterium fortuitum]	100.0	5.7e-74	286.6
1_1382	WP_061265311.1	FAD-dependent oxidoreductase [Mycolicibacterium fortuitum]	100.0	1.1e-220	775.4
1_1383	WP_061265310.1	glyoxalase [Mycolicibacterium fortuitum]	100.0	1.7e-248	867.8
1_1384	GAT05759.1	ECF subfamily RNA polymerase sigma-24 subunit [Mycolicibacterium fortuitum subsp. acetamidolyticum]	100.0	3.6e-99	370.5
1_1385	WP_061265309.1	hypothetical protein [Mycolicibacterium fortuitum]	100.0	2.6e-140	507.7
1_1386	WP_064868573.1	mycofactocin system transcriptional regulator [Mycolicibacterium fortuitum]	99.5	1.2e-106	395.6
1_1387	WP_003881928.1	MULTISPECIES: mycofactocin precursor [Mycobacteriaceae]	100.0	3.4e-08	65.9
1_1388	AIY45378.2	Mycofactocin system small protein [Mycobacterium sp. VKM Ac-1817D]	100.0	9.8e-55	222.2
1_1389	WP_003881930.1	MULTISPECIES: mycofactocin radical SAM maturase [Mycobacteriaceae]	100.0	6.0e-232	812.8
1_1390	WP_038563457.1	MULTISPECIES: mycofactocin system-associated heme/flavin dehydrogenase [Mycobacteriaceae]	100.0	1.0e-226	795.4
1_1391	GAT05753.1	creatininase [Mycolicibacterium fortuitum subsp. acetamidolyticum]	100.0	5.4e-121	443.4
1_1392	AIY45382.2	Mycofactocin system glycosyltransferase [Mycobacterium sp. VKM Ac-1817D]	100.0	1.3e-268	934.9
1_1393	WP_081015528.1	mycofactocin system GMC family oxidoreductase MftG [Mycolicibacterium fortuitum]	99.8	1.9e-272	947.6
1_1394	WP_064925742.1	MFS transporter [Mycolicibacterium fortuitum]	99.6	1.9e-308	1067.4
1_1395	WP_064848977.1	TetR/AcrR family transcriptional regulator [Mycolicibacterium fortuitum]	100.0	5.9e-109	403.3
1_1396	WP_054601447.1	cytochrome P450 [Mycolicibacterium fortuitum]	100.0	7.1e-239	835.9
1_1397	WP_065068520.1	carboxylesterase family protein [Mycolicibacterium fortuitum]	99.6	0.0e+00	1102.8
1_1398	AIY49259.2	hypothetical protein G155_07180 [Mycobacterium sp. VKM Ac-1817D]	99.2	2.4e-68	267.7
1_1399	WP_003881939.1	MULTISPECIES: DUF4442 domain-containing protein [Mycobacteriaceae]	100.0	1.5e-85	325.1
1_1400	WP_003883485.1	MULTISPECIES: 30S ribosomal protein S10 [Actinobacteria]	100.0	3.3e-49	203.8
1_1401	WP_003883484.1	MULTISPECIES: 50S ribosomal protein L3 [Mycobacteriaceae]	100.0	6.1e-117	429.9
1_1402	WP_003883483.1	MULTISPECIES: 50S ribosomal protein L4 [Mycobacteriaceae]	100.0	2.8e-114	421.0
1_1403	WP_003883482.1	MULTISPECIES: 50S ribosomal protein L23 [Mycobacteriaceae]	100.0	1.2e-46	195.3
1_1404	WP_003883481.1	MULTISPECIES: 50S ribosomal protein L2 [Mycobacteriaceae]	100.0	2.6e-160	574.3
1_1405	WP_003883480.1	MULTISPECIES: 30S ribosomal protein S19 [Mycobacteriaceae]	100.0	1.1e-46	195.3
1_1406	WP_003883479.1	MULTISPECIES: 50S ribosomal protein L22 [Mycobacteriaceae]	100.0	1.1e-75	292.4
1_1407	WP_003883478.1	MULTISPECIES: 30S ribosomal protein S3 [Mycobacteriaceae]	100.0	1.1e-153	552.4
1_1408	WP_003883477.1	MULTISPECIES: 50S ribosomal protein L16 [Mycobacteriaceae]	100.0	2.6e-73	284.3
1_1409	WP_054601450.1	50S ribosomal protein L29 [Mycolicibacterium fortuitum]	100.0	2.6e-33	150.6
1_1410	WP_003883475.1	MULTISPECIES: 30S ribosomal protein S17 [Mycobacteriaceae]	100.0	1.0e-47	198.7
1_1411	WP_061265302.1	arylsulfatase [Mycolicibacterium fortuitum]	99.9	0.0e+00	1649.0
1_1412	WP_003883446.1	MBL fold metallo-hydrolase [Mycolicibacterium fortuitum]	100.0	0.0e+00	1372.8
1_1413	WP_131809120.1	hypothetical protein [Mycolicibacterium fortuitum]	100.0	0.0e+00	1701.8
1_1414	WP_061265300.1	NUDIX domain-containing protein [Mycolicibacterium fortuitum]	100.0	2.3e-98	367.9
1_1415	WP_054601454.1	FAD-dependent oxidoreductase [Mycolicibacterium fortuitum]	98.1	2.9e-273	950.3
1_1416	OBB46361.1	cupin [Mycolicibacterium fortuitum]	99.1	3.4e-55	223.8
1_1417	ALI25301.1	hypothetical protein XA26_14540 [Mycolicibacterium fortuitum]	100.0	2.2e-72	281.2
1_1418	WP_003883441.1	MULTISPECIES: TetR/AcrR family transcriptional regulator [Mycobacteriaceae]	99.6	1.9e-127	464.9
1_1419	WP_061265298.1	TetR/AcrR family transcriptional regulator [Mycolicibacterium fortuitum]	100.0	1.2e-126	462.2
1_1420	WP_061265297.1	DUF2306 domain-containing protein [Mycolicibacterium fortuitum]	100.0	7.1e-121	443.0
1_1421	WP_061265296.1	TetR/AcrR family transcriptional regulator [Mycolicibacterium fortuitum]	100.0	6.1e-94	353.2
1_1422	WP_061265295.1	MFS transporter [Mycolicibacterium fortuitum]	100.0	2.2e-227	797.7
1_1423	WP_061265294.1	arylsulfatase [Mycolicibacterium fortuitum]	100.0	0.0e+00	1634.8
1_1424	WP_131722217.1	hypothetical protein [Mycolicibacterium fortuitum]	100.0	4.1e-127	463.8
1_1425	WP_061265293.1	formylglycine-generating enzyme family protein [Mycolicibacterium fortuitum]	100.0	4.9e-178	633.3
1_1426	WP_003883432.1	MULTISPECIES: 50S ribosomal protein L14 [Mycobacteriaceae]	100.0	3.3e-59	237.3
1_1427	WP_003883431.1	MULTISPECIES: 50S ribosomal protein L24 [Mycobacteriaceae]	100.0	1.8e-50	208.0
1_1428	WP_003883430.1	MULTISPECIES: 50S ribosomal protein L5 [Mycobacteriaceae]	100.0	1.3e-99	372.1
1_1429	WP_003883429.1	MULTISPECIES: type Z 30S ribosomal protein S14 [Mycobacteriaceae]	100.0	2.6e-28	133.7
1_1430	WP_036441169.1	MULTISPECIES: 30S ribosomal protein S8 [Mycobacteriaceae]	99.2	1.1e-65	258.8
1_1431	WP_003883427.1	MULTISPECIES: 50S ribosomal protein L6 [Mycobacteriaceae]	100.0	2.7e-94	354.4
1_1432	WP_051018984.1	MULTISPECIES: 50S ribosomal protein L18 [Mycolicibacterium]	100.0	2.2e-67	264.6
1_1433	EJZ14380.1	30S ribosomal protein S5 [Mycolicibacterium fortuitum subsp. fortuitum DSM 46621 = ATCC 6841]	100.0	2.6e-115	424.5
1_1434	WP_003883424.1	MULTISPECIES: 50S ribosomal protein L30 [Mycobacteriaceae]	100.0	2.9e-24	120.2
1_1435	WP_003883423.1	MULTISPECIES: 50S ribosomal protein L15 [Mycobacteriaceae]	100.0	6.7e-75	289.7
1_1436	CRL56925.1	luciferase family protein [Mycolicibacterium fortuitum subsp. fortuitum DSM 46621 = ATCC 6841]	99.7	1.6e-171	611.7
1_1437	WP_061265292.1	signal peptide peptidase SppA [Mycolicibacterium fortuitum]	100.0	0.0e+00	1155.2
1_1438	GAT05705.1	general substrate transporter major facilitator superfamily [Mycolicibacterium fortuitum subsp. acetamidolyticum]	100.0	3.7e-279	969.9
1_1439	WP_003883419.1	MULTISPECIES: class I SAM-dependent methyltransferase [Mycobacteriaceae]	100.0	2.3e-170	607.8
1_1440	WP_061265291.1	class I SAM-dependent methyltransferase [Mycolicibacterium fortuitum]	100.0	1.5e-169	605.1
1_1441	WP_061265290.1	class I SAM-dependent methyltransferase [Mycolicibacterium fortuitum]	100.0	3.0e-167	597.4
1_1442	WP_061265414.1	class I SAM-dependent methyltransferase [Mycolicibacterium fortuitum]	100.0	9.6e-169	602.4
1_1443	WP_003883415.1	MULTISPECIES: preprotein translocase subunit SecY [Mycobacteriaceae]	100.0	4.5e-244	853.2
1_1444	WP_003883414.1	MULTISPECIES: adenylate kinase [Mycobacteriaceae]	100.0	1.2e-94	355.5
1_1445	WP_061265289.1	type I methionyl aminopeptidase [Mycolicibacterium fortuitum]	100.0	5.8e-146	526.6
1_1446	WP_003883412.1	MULTISPECIES: sigma-70 family RNA polymerase sigma factor [Mycobacteriaceae]	100.0	1.2e-100	375.6
1_1447	WP_054601470.1	anti-sigma factor [Mycolicibacterium fortuitum]	100.0	1.2e-134	488.8
1_1448	GAT05695.1	methyltransferase [Mycolicibacterium fortuitum subsp. acetamidolyticum]	100.0	3.4e-123	450.7
1_1449	GAT05694.1	acetolactate synthase [Mycolicibacterium fortuitum subsp. acetamidolyticum]	100.0	0.0e+00	1138.6
1_1450	WP_064848539.1	hypothetical protein [Mycolicibacterium fortuitum]	100.0	1.0e-135	492.3
1_1451	WP_061265285.1	3-oxoacyl-ACP synthase [Mycolicibacterium fortuitum]	100.0	7.6e-202	712.6
1_1452	GAT05691.1	histidinol-phosphate aminotransferase [Mycolicibacterium fortuitum subsp. acetamidolyticum]	100.0	3.5e-191	677.2
1_1453	WP_054601475.1	MarR family transcriptional regulator [Mycolicibacterium fortuitum]	100.0	4.7e-85	323.6
1_1454	WP_003883404.1	MULTISPECIES: hypothetical protein [Mycobacteriaceae]	100.0	5.6e-74	286.6
1_1455	EJZ14358.1	histidine kinase with GAF domain [Mycolicibacterium fortuitum subsp. fortuitum DSM 46621 = ATCC 6841]	100.0	5.0e-218	766.5
1_1456	WP_003883402.1	MULTISPECIES: response regulator transcription factor [Mycobacteriaceae]	100.0	1.5e-115	425.2
1_1457	SUA31132.1	HAD-superfamily hydrolase [Mycolicibacterium fortuitum]	98.9	3.9e-153	550.4
1_1458	GAT05684.1	hypothetical protein RMCFA_5795 [Mycolicibacterium fortuitum subsp. acetamidolyticum]	100.0	3.2e-98	367.5
1_1459	WP_064914536.1	hypothetical protein [Mycolicibacterium fortuitum]	100.0	2.4e-29	137.1
1_1460	WP_061265283.1	3-hydroxyisobutyrate dehydrogenase [Mycolicibacterium fortuitum]	100.0	1.2e-160	575.5
1_1461	WP_038563489.1	acyl-CoA dehydrogenase [Mycobacterium sp. VKM Ac-1817D]	100.0	8.1e-221	775.8
1_1462	GAT05680.1	methylmalonate-semialdehyde dehydrogenase [Mycolicibacterium fortuitum subsp. acetamidolyticum]	100.0	1.5e-291	1011.1
1_1463	WP_061265282.1	MOSC domain-containing protein [Mycolicibacterium fortuitum]	99.3	2.1e-151	544.7
1_1464	WP_061265281.1	oxygenase [Mycolicibacterium fortuitum]	99.0	4.4e-288	999.6
1_1465	WP_003883472.1	MULTISPECIES: TetR/AcrR family transcriptional regulator [Mycobacteriaceae]	99.0	4.2e-104	387.1
1_1466	GAT05676.1	transcriptional regulator TrmB [Mycolicibacterium fortuitum subsp. acetamidolyticum]	100.0	1.4e-81	312.0
1_1467	AMD54258.1	ATP-binding protein [Mycolicibacterium fortuitum subsp. fortuitum DSM 46621 = ATCC 6841]	99.7	9.8e-163	582.4
1_1468	WP_064914539.1	hypothetical protein [Mycolicibacterium fortuitum]	99.6	3.8e-128	467.2
1_1469	WP_054601486.1	hypothetical protein [Mycolicibacterium fortuitum]	99.6	3.3e-138	500.7
1_1470	WP_054601487.1	MarR family transcriptional regulator [Mycolicibacterium fortuitum]	99.2	1.8e-63	251.5
1_1471	ALI25354.1	Putative nitrile hydratase regulator clustered with urea transport [Mycolicibacterium fortuitum]	100.0	1.4e-206	728.4
1_1472	WP_003883465.1	MULTISPECIES: transporter [Mycobacteriaceae]	100.0	5.7e-112	413.3
1_1473	WP_064848532.1	MULTISPECIES: aliphatic amidase [Mycolicibacterium]	100.0	6.8e-203	716.1
1_1474	WP_038563497.1	MULTISPECIES: ATP-dependent Clp protease ATP-binding subunit [Mycobacteriaceae]	99.4	2.1e-191	677.9
1_1475	WP_065071872.1	EamA family transporter [Mycolicibacterium fortuitum]	98.6	2.7e-149	537.7
1_1476	WP_003883461.1	MULTISPECIES: TetR family transcriptional regulator [Mycobacteriaceae]	100.0	7.0e-107	396.4
1_1477	WP_064848531.1	S58 family peptidase [Mycolicibacterium fortuitum]	100.0	1.3e-215	758.4
1_1478	EJZ10306.1	hypothetical protein MFORT_20770 [Mycolicibacterium fortuitum subsp. fortuitum DSM 46621 = ATCC 6841]	100.0	7.7e-81	309.3
1_1479	WP_054601493.1	dTDP-4-keto-6-deoxy-D-glucose epimerase [Mycolicibacterium fortuitum]	99.5	2.3e-110	407.9
1_1480	WP_065068508.1	dTDP-glucose 4,6-dehydratase [Mycolicibacterium fortuitum]	99.7	5.2e-192	679.9
1_1481	WP_064867181.1	LLM class F420-dependent oxidoreductase [Mycolicibacterium fortuitum]	100.0	4.2e-158	567.0
1_1482	WP_065071867.1	LLM class F420-dependent oxidoreductase [Mycolicibacterium fortuitum]	100.0	8.2e-162	579.3
1_1483	WP_054601497.1	cyclic nucleotide-binding domain-containing protein [Mycolicibacterium fortuitum]	100.0	3.1e-286	993.4
1_1484	WP_061265270.1	response regulator [Mycolicibacterium fortuitum]	100.0	0.0e+00	1122.8
1_1485	WP_061265269.1	ABC transporter substrate-binding protein [Mycolicibacterium fortuitum]	100.0	6.8e-231	809.3
1_1486	WP_061265268.1	MULTISPECIES: iron ABC transporter permease [Mycolicibacterium]	100.0	6.6e-182	646.4
1_1487	WP_061265267.1	ATP-binding cassette domain-containing protein [Mycolicibacterium fortuitum]	100.0	0.0e+00	1131.3
1_1488	WP_003883449.1	MULTISPECIES: hypothetical protein [Mycobacteriaceae]	100.0	4.0e-112	413.7
1_1489	WP_061265266.1	PPE family protein [Mycolicibacterium fortuitum]	100.0	0.0e+00	1187.6
1_1490	WP_061265265.1	flotillin family protein [Mycolicibacterium fortuitum]	100.0	1.7e-266	927.9
1_1491	WP_061265264.1	hypothetical protein [Mycolicibacterium fortuitum]	100.0	2.1e-85	324.7
1_1492	KMO71428.1	Translation initiation factor IF-1 [Mycolicibacterium chlorophenolicum]	100.0	9.2e-33	148.7
1_1493	WP_004571523.1	MULTISPECIES: 30S ribosomal protein S13 [Mycobacteriaceae]	100.0	3.2e-62	247.3
1_1494	WP_004571524.1	MULTISPECIES: 30S ribosomal protein S11 [Mycobacteriaceae]	100.0	2.5e-71	277.7
1_1495	WP_004571525.1	MULTISPECIES: 30S ribosomal protein S4 [Mycobacteriaceae]	100.0	2.8e-108	401.0
1_1496	WP_004571526.1	MULTISPECIES: DNA-directed RNA polymerase subunit alpha [Mycobacteriaceae]	100.0	1.7e-193	684.9
1_1497	WP_061265263.1	50S ribosomal protein L17 [Mycolicibacterium fortuitum]	100.0	3.3e-92	347.4
1_1498	CRL58083.1	tRNA pseudouridine synthase A [Mycolicibacterium fortuitum subsp. fortuitum DSM 46621 = ATCC 6841]	100.0	2.5e-169	604.4
1_1499	CRL58082.1	hypothetical protein CPGR_05423 [Mycolicibacterium fortuitum subsp. fortuitum DSM 46621 = ATCC 6841]	98.5	2.1e-196	694.5
1_1500	WP_109752607.1	cutinase family protein [Mycolicibacterium fortuitum]	100.0	3.6e-131	477.2
1_1501	WP_061265262.1	cutinase family protein [Mycolicibacterium fortuitum]	99.6	2.0e-123	451.4
1_1502	WP_072279028.1	MULTISPECIES: cutinase family protein [Mycobacteriaceae]	100.0	3.3e-118	434.1
1_1503	WP_061265261.1	hypothetical protein [Mycolicibacterium fortuitum]	100.0	2.5e-189	671.0
1_1504	WP_109769612.1	zf-CGNR multi-domain protein [Mycolicibacterium fortuitum]	100.0	9.0e-101	375.9
1_1505	WP_065070060.1	type VII secretion protein EccB [Mycolicibacterium fortuitum]	100.0	6.1e-238	832.8
1_1506	OBB00013.1	type VII secretion-associated serine protease mycosin [Mycolicibacterium fortuitum]	99.7	1.5e-205	724.9
1_1507	WP_065070061.1	type VII secretion integral membrane protein EccD [Mycolicibacterium fortuitum]	100.0	1.6e-252	881.3
1_1508	WP_109750707.1	type VII secretion protein EccCb [Mycolicibacterium fortuitum]	100.0	0.0e+00	2460.3
1_1509	WP_061265255.1	type VII secretion-associated protein [Mycolicibacterium fortuitum]	100.0	8.6e-215	755.7
1_1510	WP_061265254.1	type VII secretion protein EsxU [Mycolicibacterium fortuitum]	100.0	2.6e-52	214.2
1_1511	WP_061265253.1	WXG100 family type VII secretion target [Mycolicibacterium fortuitum]	100.0	3.9e-47	196.8
1_1512	WP_038563524.1	MULTISPECIES: DEAD/DEAH box helicase [Mycobacteriaceae]	100.0	1.7e-262	914.4
1_1513	WP_072279027.1	GAF domain-containing protein [Mycolicibacterium fortuitum]	100.0	3.0e-240	840.5
1_1514	AIY49266.2	Aldehyde dehydrogenase [Mycobacterium sp. VKM Ac-1817D]	100.0	3.2e-294	1020.0
1_1515	WP_061265410.1	ethanolamine permease [Mycolicibacterium fortuitum]	100.0	2.1e-263	917.5
1_1516	WP_061265252.1	ethanolamine ammonia-lyase subunit EutB [Mycolicibacterium fortuitum]	100.0	2.0e-266	927.5
1_1517	GAT05624.1	ethanolamine ammonia-lyase light subunit [Mycolicibacterium fortuitum subsp. acetamidolyticum]	100.0	5.1e-139	503.4
1_1518	GAT05623.1	lipoprotein [Mycolicibacterium fortuitum subsp. acetamidolyticum]	100.0	5.9e-249	869.4
1_1519	WP_061265250.1	hypothetical protein [Mycolicibacterium fortuitum]	100.0	5.8e-160	573.2
1_1520	WP_038563528.1	MULTISPECIES: 50S ribosomal protein L13 [Mycobacteriaceae]	100.0	1.7e-78	301.6
1_1521	WP_019347552.1	MULTISPECIES: 30S ribosomal protein S9 [Mycobacteriaceae]	100.0	1.0e-81	312.4
1_1522	AIY49268.2	Mobile element protein [Mycobacterium sp. VKM Ac-1817D]	100.0	9.6e-205	722.2
1_1523	KMO71293.1	Transposase [Mycolicibacterium obuense]	100.0	7.7e-49	202.6
1_1524	OBK60549.1	transposase [Mycolicibacterium fortuitum]	99.7	1.7e-176	628.2
1_1525	WP_064894547.1	hypothetical protein [Mycolicibacterium fortuitum]	99.3	1.8e-72	281.6
1_1526	WP_064894549.1	phosphoglucosamine mutase [Mycolicibacterium fortuitum]	99.8	6.4e-246	859.4
1_1527	WP_064894551.1	hypothetical protein [Mycolicibacterium fortuitum]	100.0	4.5e-46	193.4
1_1528	WP_081289720.1	hypothetical protein [Mycolicibacterium fortuitum]	98.5	2.2e-268	934.1
1_1529	WP_076203239.1	aromatic ring-hydroxylating dioxygenase subunit alpha [Mycolicibacterium fortuitum]	98.1	1.9e-227	797.7
1_1530	WP_065052510.1	TetR/AcrR family transcriptional regulator [Mycolicibacterium fortuitum]	100.0	3.0e-116	427.6
1_1531	WP_064894559.1	LLM class F420-dependent oxidoreductase [Mycolicibacterium fortuitum]	100.0	2.3e-195	691.0
1_1532	WP_065052508.1	alpha/beta fold hydrolase [Mycolicibacterium fortuitum]	99.4	6.7e-170	606.3
1_1533	CRL57930.1	hypothetical protein CPGR_05269 [Mycolicibacterium fortuitum subsp. fortuitum DSM 46621 = ATCC 6841]	96.6	5.1e-83	316.6
1_1534	WP_064894563.1	TetR family transcriptional regulator [Mycolicibacterium fortuitum]	99.5	3.2e-104	387.5
1_1535	SUA31209.1	alpha-helical coiled-coil protein [Mycolicibacterium fortuitum]	94.8	4.3e-98	367.1
1_1536	WP_064894565.1	acyl-CoA dehydrogenase [Mycolicibacterium fortuitum]	99.7	6.3e-185	656.4
1_1537	WP_064894567.1	ABC transporter ATP-binding protein [Mycolicibacterium fortuitum]	99.6	2.9e-128	467.6
1_1538	WP_076182975.1	ABC transporter substrate-binding protein [Mycolicibacterium fortuitum]	98.9	1.2e-213	751.9
1_1539	WP_054601522.1	ABC transporter permease [Mycolicibacterium fortuitum]	100.0	3.2e-144	520.8
1_1540	WP_064867247.1	NAD-dependent succinate-semialdehyde dehydrogenase [Mycolicibacterium fortuitum]	100.0	2.5e-250	874.0
1_1541	WP_064867245.1	oxidoreductase [Mycolicibacterium fortuitum]	100.0	1.4e-181	645.2
1_1542	WP_064867243.1	gamma-glutamyl-gamma-aminobutyrate hydrolase family protein [Mycolicibacterium fortuitum]	100.0	6.8e-147	529.6
1_1543	WP_003885019.1	MULTISPECIES: gamma-glutamyl-gamma-aminobutyrate hydrolase family protein [Mycobacteriaceae]	99.2	8.1e-131	476.1
1_1544	WP_064867239.1	amino acid ABC transporter substrate-binding protein [Mycolicibacterium fortuitum]	100.0	1.0e-130	475.7
1_1545	WP_054601527.1	glutamine synthetase [Mycolicibacterium fortuitum]	100.0	3.4e-274	953.4
1_1546	WP_109750942.1	cytochrome P450 [Mycolicibacterium fortuitum]	100.0	3.3e-233	817.0
1_1547	OBA99979.1	amino acid permease [Mycolicibacterium fortuitum]	100.0	1.5e-288	1001.1
1_1548	EJZ11921.1	regulatory protein GntR [Mycolicibacterium fortuitum subsp. fortuitum DSM 46621 = ATCC 6841]	100.0	4.4e-127	463.8
1_1549	WP_054601528.1	hypothetical protein [Mycolicibacterium fortuitum]	100.0	1.3e-139	505.4
1_1550	OBG56759.1	4-aminobutyrate transaminase [Mycolicibacterium fortuitum]	99.6	3.1e-256	893.6
1_1551	WP_065148754.1	acyl-CoA dehydrogenase [Mycolicibacterium fortuitum]	99.0	3.6e-224	786.9
1_1552	WP_061262599.1	aldehyde dehydrogenase family protein [Mycolicibacterium fortuitum]	99.6	3.2e-275	956.8
1_1553	WP_064915570.1	CoA transferase [Mycolicibacterium fortuitum]	100.0	2.1e-210	741.1
1_1554	WP_064913227.1	SDR family oxidoreductase [Mycolicibacterium fortuitum]	100.0	2.1e-126	461.5
1_1555	CRL52996.1	Alpha/beta hydrolase family protein [Mycolicibacterium fortuitum subsp. fortuitum DSM 46621 = ATCC 6841]	100.0	1.1e-161	578.9
1_1556	WP_054601534.1	glutamine--fructose-6-phosphate transaminase (isomerizing) [Mycolicibacterium fortuitum]	99.8	0.0e+00	1223.0
1_1557	SUA31234.1	carboxylesterase [Mycolicibacterium fortuitum]	99.4	5.0e-173	616.7
1_1558	WP_064850524.1	hypothetical protein [Mycolicibacterium fortuitum]	100.0	7.6e-123	449.5
1_1559	SUA31236.1	Probable oxidoreductase [Mycolicibacterium fortuitum]	99.7	1.0e-181	645.6
1_1560	WP_074405364.1	TetR family transcriptional regulator [Mycolicibacterium fortuitum]	99.5	5.4e-107	396.7
1_1561	SUA31238.1	integral membrane protein [Mycolicibacterium fortuitum]	100.0	1.3e-179	638.6
1_1562	WP_003881486.1	MULTISPECIES: PLP-dependent aminotransferase family protein [Mycobacteriaceae]	99.6	6.9e-267	929.1
1_1563	WP_065148761.1	NAD(P)H-hydrate dehydratase [Mycolicibacterium fortuitum]	99.8	3.6e-263	916.8
1_1564	WP_064850519.1	glutamate decarboxylase [Mycolicibacterium fortuitum]	100.0	7.7e-271	942.2
1_1565	WP_054601541.1	alanine racemase [Mycolicibacterium fortuitum]	99.5	8.4e-218	765.8
1_1566	WP_064869610.1	alpha/beta hydrolase [Mycolicibacterium fortuitum]	100.0	3.9e-201	710.3
1_1567	WP_003881491.1	MULTISPECIES: tRNA (adenosine(37)-N6)-threonylcarbamoyltransferase complex ATPase subunit type 1 TsaE [Mycobacteriaceae]	100.0	8.6e-81	309.3
1_1568	WP_064960078.1	tRNA (adenosine(37)-N6)-threonylcarbamoyltransferase complex dimerization subunit type 1 TsaB [Mycolicibacterium peregrinum]	96.7	1.5e-109	405.2
1_1569	WP_061262612.1	ribosomal-protein-alanine N-acetyltransferase [Mycolicibacterium fortuitum]	100.0	1.3e-81	312.0
1_1570	WP_061262613.1	tRNA (adenosine(37)-N6)-threonylcarbamoyltransferase complex transferase subunit TsaD [Mycolicibacterium fortuitum]	100.0	1.0e-187	665.6
1_1571	WP_061262614.1	nuclear transport factor 2 family protein [Mycolicibacterium fortuitum]	100.0	7.1e-74	286.2
1_1572	WP_003881496.1	MULTISPECIES: HNH endonuclease [Mycobacteriaceae]	100.0	6.8e-245	855.9
1_1573	EJZ15412.1	co-chaperonin GroES [Mycolicibacterium fortuitum subsp. fortuitum DSM 46621 = ATCC 6841]	100.0	4.0e-47	196.8
1_1574	WP_061262615.1	chaperonin GroEL [Mycolicibacterium fortuitum]	100.0	3.8e-293	1016.5
1_1575	WP_061262616.1	polyketide cyclase [Mycolicibacterium fortuitum]	100.0	5.2e-89	336.7
1_1576	SUA31253.1	Uncharacterised protein [Mycolicibacterium fortuitum]	97.2	5.4e-95	356.7
1_1577	ALI25455.1	hypothetical protein XA26_16080 [Mycolicibacterium fortuitum]	100.0	2.4e-124	454.5
1_1578	WP_054601548.1	hypothetical protein [Mycolicibacterium fortuitum]	99.8	5.7e-307	1062.4
1_1579	WP_064869593.1	FAD-binding oxidoreductase [Mycolicibacterium fortuitum]	99.8	3.7e-276	959.9
1_1580	WP_054601550.1	IMP dehydrogenase [Mycolicibacterium fortuitum]	99.4	4.7e-196	693.3
1_1581	WP_064850515.1	enoyl-CoA hydratase [Mycolicibacterium fortuitum]	100.0	8.0e-140	506.1
1_1582	WP_064869589.1	NADP-dependent oxidoreductase [Mycolicibacterium fortuitum]	100.0	3.5e-188	667.2
1_1583	WP_003881507.1	MULTISPECIES: nitroreductase family deazaflavin-dependent oxidoreductase [Mycobacteriaceae]	100.0	3.2e-71	277.3
1_1584	WP_038563558.1	MULTISPECIES: OsmC family peroxiredoxin [Mycobacteriaceae]	99.3	2.2e-75	291.2
1_1585	WP_003881509.1	MULTISPECIES: RNA polymerase subunit sigma [Mycobacteriaceae]	100.0	5.7e-155	556.6
1_1586	WP_003881510.1	MULTISPECIES: DoxX family protein [Mycobacteriaceae]	100.0	4.4e-56	226.9
1_1587	WP_003881511.1	MULTISPECIES: WhiB family transcriptional regulator [Mycobacteriaceae]	100.0	6.4e-50	206.1
1_1588	WP_054601552.1	hypothetical protein [Mycolicibacterium fortuitum]	99.6	1.4e-144	521.9
1_1589	WP_003882243.1	MULTISPECIES: sigma-70 family RNA polymerase sigma factor [Mycobacteriaceae]	100.0	2.8e-97	364.4
1_1590	WP_003882244.1	hypothetical protein [Mycolicibacterium fortuitum]	100.0	4.9e-218	766.5
1_1591	CRL58003.1	hypothetical protein CPGR_05343 [Mycolicibacterium fortuitum subsp. fortuitum DSM 46621 = ATCC 6841]	100.0	3.9e-80	307.0
1_1592	WP_003882246.1	MULTISPECIES: IMP dehydrogenase [Mycobacteriaceae]	100.0	4.3e-286	993.0
1_1593	WP_038563569.1	MULTISPECIES: GuaB3 family IMP dehydrogenase-related protein [Mycobacteriaceae]	100.0	3.4e-208	733.8
1_1594	WP_054601555.1	GMC family oxidoreductase [Mycolicibacterium fortuitum]	100.0	0.0e+00	1187.2
1_1595	WP_061262647.1	phosphate signaling complex protein PhoU [Mycolicibacterium fortuitum]	100.0	1.0e-116	429.1
1_1596	WP_064895352.1	TetR/AcrR family transcriptional regulator [Mycolicibacterium fortuitum]	100.0	7.2e-104	386.3
1_1597	WP_061262622.1	hypothetical protein [Mycolicibacterium fortuitum]	100.0	9.7e-129	469.2
1_1598	GAT00788.1	ABC transporter [Mycolicibacterium fortuitum subsp. acetamidolyticum]	100.0	0.0e+00	1280.4
1_1599	WP_003882254.1	MULTISPECIES: TauD/TfdA family dioxygenase [Mycobacteriaceae]	100.0	7.2e-169	602.8
1_1600	WP_003882255.1	MULTISPECIES: TetR family transcriptional regulator [Mycobacteriaceae]	100.0	4.9e-102	380.2
1_1601	WP_109776842.1	catalase [Mycolicibacterium fortuitum]	100.0	8.9e-294	1018.5
1_1602	GAT00792.1	glycosyl transferase family protein [Mycolicibacterium fortuitum subsp. acetamidolyticum]	100.0	0.0e+00	1618.2
1_1603	WP_054601562.1	beta-phosphoglucomutase family hydrolase [Mycolicibacterium fortuitum]	100.0	1.8e-133	485.0
1_1604	CRL58016.1	GMP synthase [Mycolicibacterium fortuitum subsp. fortuitum DSM 46621 = ATCC 6841]	100.0	6.3e-279	969.1
1_1605	WP_081279525.1	zinc ribbon domain-containing protein [Mycolicibacterium fortuitum]	99.1	7.7e-299	1035.4
1_1606	WP_064850505.1	hypothetical protein [Mycolicibacterium fortuitum]	99.6	3.0e-133	484.2
1_1607	WP_061262626.1	zinc ribbon domain-containing protein [Mycolicibacterium fortuitum]	100.0	1.9e-228	801.2
1_1608	CRL58020.1	kumamolisin [Mycolicibacterium fortuitum subsp. fortuitum DSM 46621 = ATCC 6841]	100.0	0.0e+00	1083.6
1_1609	WP_054604012.1	hypothetical protein [Mycolicibacterium fortuitum]	100.0	9.1e-46	192.2
1_1610	WP_054601565.1	hypothetical protein [Mycolicibacterium fortuitum]	100.0	2.3e-47	197.6
1_1611	WP_054601566.1	hypothetical protein [Mycolicibacterium fortuitum]	100.0	8.6e-125	456.1
1_1612	WP_109749909.1	DNA polymerase Y family protein [Mycolicibacterium fortuitum]	100.0	5.9e-307	1062.4
1_1613	CRL57746.1	pyrimidine-specific ribonucleoside hydrolase RihA [Mycolicibacterium fortuitum subsp. fortuitum DSM 46621 = ATCC 6841]	100.0	8.8e-195	689.1
1_1614	GAT00805.1	small multidrug resistance protein, precursor [Mycolicibacterium fortuitum subsp. acetamidolyticum]	100.0	5.3e-62	246.5
1_1615	SUA31293.1	Multi-functional enzyme with acyl-CoA-reductase activity AcrA1 [Mycolicibacterium fortuitum]	99.4	0.0e+00	1342.8
1_1616	WP_061262630.1	MaoC family dehydratase [Mycolicibacterium fortuitum]	100.0	1.2e-163	585.5
1_1617	WP_003882270.1	MULTISPECIES: universal stress protein [Mycobacteriaceae]	100.0	8.5e-162	579.3
1_1618	WP_003882271.1	MULTISPECIES: APC family permease [Mycobacteriaceae]	100.0	2.7e-296	1026.9
1_1619	WP_038566271.1	MULTISPECIES: hypothetical protein [Mycobacteriaceae]	100.0	4.3e-183	650.2
1_1620	ABM13979.1	conserved hypothetical protein [Mycolicibacterium vanbaalenii PYR-1]	100.0	6.8e-203	716.1
1_1621	GAT00811.1	DNA polymerase III subunit alpha [Mycolicibacterium fortuitum subsp. acetamidolyticum]	100.0	0.0e+00	2165.2
1_1622	STZ72606.1	Uncharacterised protein [Mycolicibacterium fortuitum]	100.0	4.8e-57	229.9
1_1623	WP_061262632.1	FadR family transcriptional regulator [Mycolicibacterium fortuitum]	100.0	2.6e-118	434.5
1_1624	WP_081104685.1	methyltransferase domain-containing protein [Mycolicibacterium fortuitum]	99.4	1.3e-81	312.0
1_1625	GAT00815.1	uncharacterized protein RMCFA_0929 [Mycolicibacterium fortuitum subsp. acetamidolyticum]	100.0	3.8e-63	250.4
1_1626	WP_109749911.1	alpha/beta hydrolase [Mycolicibacterium fortuitum]	100.0	9.5e-160	572.4
1_1627	WP_061262634.1	FAD-dependent monooxygenase [Mycolicibacterium fortuitum]	100.0	1.9e-214	754.6
1_1628	WP_054601576.1	carboxylesterase/lipase family protein [Mycolicibacterium fortuitum]	100.0	1.7e-251	877.9
1_1629	GAT00819.1	transcriptional regulator [Mycolicibacterium fortuitum subsp. acetamidolyticum]	100.0	1.8e-93	351.7
1_1630	WP_102133952.1	4-hydroxyphenylacetate 3-hydroxylase [Mycolicibacterium fortuitum]	100.0	2.2e-284	987.3
1_1631	CRL57760.1	beta subunit of phenylphosphate carboxylase [Mycolicibacterium fortuitum subsp. fortuitum DSM 46621 = ATCC 6841]	99.4	4.9e-306	1059.3
1_1632	WP_081015531.1	hypothetical protein [Mycolicibacterium fortuitum]	100.0	1.1e-80	308.9
1_1633	WP_064774084.1	UbiX family flavin prenyltransferase [Mycolicibacterium fortuitum]	99.5	6.2e-114	419.9
1_1634	WP_054601578.1	LysR family transcriptional regulator [Mycolicibacterium fortuitum]	100.0	1.8e-159	571.6
1_1635	GAT00825.1	uncharacterized protein RMCFA_0939 [Mycolicibacterium fortuitum subsp. acetamidolyticum]	100.0	1.2e-82	315.5
1_1636	WP_054601580.1	3-(cis-5,6-dihydroxycyclohexa-1,3-dien-1-yl)propanoate dehydrogenase [Mycolicibacterium fortuitum]	100.0	6.2e-151	543.1
1_1637	CRL57766.1	dihydrodiol dehydrogenase [Mycolicibacterium fortuitum subsp. fortuitum DSM 46621 = ATCC 6841]	100.0	2.8e-38	167.2
1_1638	WP_003882287.1	3-phenylpropionate/cinnamic acid dioxygenase subunit beta [Mycolicibacterium fortuitum]	100.0	4.0e-95	357.1
1_1639	ALI25520.1	OhbB [Mycolicibacterium fortuitum]	100.0	5.8e-279	969.1
1_1640	WP_003882289.1	MULTISPECIES: hypothetical protein [Mycobacteriaceae]	100.0	0.0e+00	1530.4
1_1641	WP_054601583.1	carbon-nitrogen hydrolase family protein [Mycolicibacterium fortuitum]	100.0	1.3e-148	535.4
1_1642	WP_054601584.1	flavin oxidoreductase [Mycolicibacterium fortuitum]	100.0	1.6e-221	778.1
1_1643	WP_054601585.1	DUF2848 domain-containing protein [Mycolicibacterium fortuitum]	100.0	1.2e-126	462.2
1_1644	WP_102133954.1	IclR family transcriptional regulator [Mycolicibacterium fortuitum]	100.0	4.3e-155	557.0
1_1645	ALI25526.1	4-oxalocrotonate decarboxylase [Mycolicibacterium fortuitum]	100.0	8.8e-139	502.7
1_1646	WP_054601586.1	MULTISPECIES: alpha/beta hydrolase [Mycolicibacterium]	100.0	3.2e-141	510.8
1_1647	WP_054601587.1	peptidase C15 [Mycolicibacterium fortuitum]	100.0	1.9e-115	424.9
1_1648	WP_003882297.1	MULTISPECIES: alpha/beta fold hydrolase [Mycobacteriaceae]	100.0	2.1e-162	581.3
1_1649	WP_054601588.1	MULTISPECIES: glyoxalase [Mycolicibacterium]	100.0	3.5e-168	600.5
1_1650	WP_054601589.1	pyridine nucleotide-disulfide oxidoreductase [Mycolicibacterium fortuitum]	100.0	6.8e-234	819.3
1_1651	WP_003882300.1	MULTISPECIES: non-heme iron oxygenase ferredoxin subunit [Mycobacteriaceae]	100.0	7.3e-58	232.6
1_1652	WP_003882301.1	MULTISPECIES: aromatic ring-hydroxylating dioxygenase subunit alpha [Mycobacteriaceae]	100.0	3.9e-264	919.8
1_1653	WP_054601590.1	MULTISPECIES: 3-phenylpropionate/cinnamic acid dioxygenase subunit beta [Mycobacteriaceae]	100.0	6.1e-102	379.8
1_1654	WP_054601591.1	acyl-CoA dehydrogenase [Mycolicibacterium fortuitum]	100.0	1.8e-220	774.6
1_1655	WP_054601592.1	MULTISPECIES: glyoxalase [Mycolicibacterium]	100.0	1.0e-175	625.5
1_1656	ALI25537.1	NADPH-dependent FMN reductase family protein [Mycolicibacterium fortuitum]	100.0	2.2e-105	391.3
1_1657	AIY45590.2	Triacylglycerol lipase precursor [Mycobacterium sp. VKM Ac-1817D]	99.8	4.0e-264	919.8
1_1658	WP_054601594.1	2-keto-4-pentenoate hydratase [Mycolicibacterium fortuitum]	100.0	9.3e-144	519.2
1_1659	GAT00849.1	acetaldehyde dehydrogenase [Mycolicibacterium fortuitum subsp. acetamidolyticum]	100.0	2.6e-166	594.3
1_1660	WP_054601596.1	4-hydroxy-2-oxovalerate aldolase [Mycolicibacterium fortuitum]	100.0	2.3e-187	664.5
1_1661	WP_003882312.1	MULTISPECIES: 4-oxalocrotonate decarboxylase [Mycobacteriaceae]	100.0	4.3e-141	510.4
1_1662	WP_054601597.1	amidase [Mycolicibacterium fortuitum]	100.0	3.5e-282	979.9
1_1663	WP_081015532.1	FAD-binding oxidoreductase [Mycolicibacterium fortuitum]	100.0	6.5e-265	922.5
1_1664	WP_061262635.1	hypothetical protein [Mycolicibacterium fortuitum]	100.0	9.9e-88	332.4
1_1665	WP_003882317.1	MULTISPECIES: LysR family transcriptional regulator [Mycobacteriaceae]	100.0	1.2e-160	575.5
1_1666	GAT00856.1	uncharacterized protein RMCFA_0970 [Mycolicibacterium fortuitum subsp. acetamidolyticum]	100.0	2.3e-176	627.9
1_1667	WP_003882319.1	hypothetical protein [Mycolicibacterium fortuitum]	100.0	5.0e-99	370.2
1_1668	WP_065021388.1	nitroreductase family protein [Mycolicibacterium fortuitum]	100.0	8.2e-122	446.0
1_1669	STZ72657.1	tRNA/rRNA methyltransferase SpoU [Mycolicibacterium fortuitum]	99.0	2.0e-103	384.8
1_1670	WP_065021387.1	HAMP domain-containing protein [Mycolicibacterium fortuitum]	99.8	0.0e+00	1934.1
1_1671	WP_003882323.1	MULTISPECIES: hypothetical protein [Mycobacteriaceae]	100.0	1.8e-66	261.5
1_1672	WP_003882324.1	MULTISPECIES: DUF742 domain-containing protein [Mycobacteriaceae]	100.0	1.0e-60	242.3
1_1673	WP_003882325.1	MULTISPECIES: ATP-binding protein [Mycobacteriaceae]	100.0	4.8e-108	400.2
1_1674	WP_003882326.1	MULTISPECIES: pentapeptide repeat-containing protein [Mycobacteriaceae]	100.0	5.3e-101	376.7
1_1675	WP_076181106.1	ATP-binding cassette domain-containing protein [Mycolicibacterium fortuitum]	100.0	0.0e+00	1746.1
1_1676	WP_064774085.1	hypothetical protein [Mycolicibacterium fortuitum]	100.0	0.0e+00	1174.1
1_1677	WP_061262637.1	hypothetical protein [Mycolicibacterium fortuitum]	100.0	1.7e-170	608.2
1_1678	WP_003882330.1	NADH:flavin oxidoreductase [Mycolicibacterium fortuitum]	100.0	2.2e-232	814.3
1_1679	AAR92231.1	FolD [Mycolicibacterium fortuitum subsp. fortuitum DSM 46621 = ATCC 6841]	99.7	4.1e-164	587.0
1_1680	WP_061262638.1	DUF3017 domain-containing protein [Mycolicibacterium fortuitum]	100.0	2.4e-44	187.6
1_1681	WP_064774079.1	23S ribosomal RNA methyltransferase Erm [Mycolicibacterium fortuitum]	100.0	2.9e-139	504.2
1_1682	WP_076181096.1	ZTL protein [Mycolicibacterium fortuitum]	99.5	1.3e-111	412.1
1_1683	WP_054601604.1	type II toxin-antitoxin system Phd/YefM family antitoxin [Mycolicibacterium fortuitum]	100.0	5.1e-54	219.9
1_1684	WP_003882336.1	MULTISPECIES: TetR family transcriptional regulator [Mycobacteriaceae]	100.0	1.5e-109	405.2
1_1685	WP_064915575.1	FAD-dependent oxidoreductase [Mycolicibacterium fortuitum]	99.6	3.5e-296	1026.5
1_1686	WP_003882339.1	nuclear transport factor 2 family protein [Mycolicibacterium fortuitum]	100.0	1.9e-71	278.1
1_1687	CRL57816.1	transcriptional regulator [Mycolicibacterium fortuitum subsp. fortuitum DSM 46621 = ATCC 6841]	100.0	2.4e-95	357.8
1_1688	WP_003882341.1	MULTISPECIES: class I SAM-dependent methyltransferase [Mycobacteriaceae]	100.0	6.1e-134	486.5
1_1689	WP_003882342.1	MULTISPECIES: homoserine O-acetyltransferase [Mycobacteriaceae]	100.0	1.1e-217	765.4
1_1690	WP_003882343.1	MULTISPECIES: bifunctional o-acetylhomoserine/o-acetylserine sulfhydrylase [Mycobacteriaceae]	100.0	2.9e-251	877.1
1_1691	WP_061262640.1	NADP-dependent isocitrate dehydrogenase [Mycolicibacterium fortuitum]	99.9	0.0e+00	1483.0
1_1692	ALI25575.1	Alpha/beta hydrolase family [Mycolicibacterium fortuitum]	100.0	1.0e-156	562.4
1_1693	ALI25576.1	Exodeoxyribonuclease III [Mycolicibacterium fortuitum]	100.0	8.5e-153	549.3
1_1694	WP_054601607.1	TIGR03086 family protein [Mycolicibacterium fortuitum]	100.0	1.7e-113	418.3
1_1695	CRL57824.1	MarR family transcriptional regulator [Mycolicibacterium fortuitum subsp. fortuitum DSM 46621 = ATCC 6841]	100.0	3.3e-62	247.3
1_1696	WP_054601608.1	tryptophan--tRNA ligase [Mycolicibacterium fortuitum]	100.0	3.3e-186	660.6
1_1697	WP_003882350.1	MULTISPECIES: inner membrane protein YhjD [Mycobacteriaceae]	100.0	2.5e-186	661.0
1_1698	WP_003882351.1	MULTISPECIES: ligand-binding protein SH3 [Mycobacteriaceae]	100.0	2.6e-49	204.1
1_1699	WP_071888498.1	nitronate monooxygenase [Mycolicibacterium fortuitum]	100.0	9.5e-141	509.2
1_1700	WP_054601610.1	glycosyltransferase [Mycolicibacterium fortuitum]	100.0	7.8e-238	832.4
1_1701	WP_054601611.1	TetR family transcriptional regulator [Mycolicibacterium fortuitum]	100.0	6.5e-108	399.8
1_1702	WP_054601612.1	hypothetical protein [Mycolicibacterium fortuitum]	100.0	9.1e-124	452.6
1_1703	WP_054601613.1	D-alanyl-D-alanine carboxypeptidase [Mycolicibacterium fortuitum]	99.8	5.3e-231	809.7
1_1704	WP_054601614.1	hypothetical protein [Mycolicibacterium fortuitum]	100.0	9.2e-245	855.5
1_1705	WP_081015534.1	AraC family transcriptional regulator [Mycolicibacterium fortuitum]	100.0	2.6e-180	641.0
1_1706	WP_064774080.1	MarR family transcriptional regulator [Mycolicibacterium fortuitum]	100.0	3.6e-79	303.9
1_1707	WP_065050735.1	SMP-30/gluconolactonase/LRE family protein [Mycolicibacterium fortuitum]	99.1	3.5e-188	667.2
1_1708	WP_054601617.1	aspartate aminotransferase family protein [Mycolicibacterium fortuitum]	100.0	1.6e-268	934.5
1_1709	WP_038566321.1	MULTISPECIES: Lrp/AsnC family transcriptional regulator [Mycobacteriaceae]	100.0	4.7e-88	333.6
1_1710	STZ72699.1	betaine-aldehyde dehydrogenase [Mycolicibacterium fortuitum]	99.4	3.1e-289	1003.4
1_1711	WP_054601619.1	FAD-dependent oxidoreductase [Mycolicibacterium fortuitum]	100.0	8.8e-220	772.3
1_1712	WP_054601620.1	cupin domain-containing protein [Mycolicibacterium fortuitum]	100.0	1.2e-103	385.6
1_1713	WP_054601621.1	ABC transporter substrate-binding protein [Mycolicibacterium fortuitum]	100.0	1.7e-215	758.1
1_1714	WP_054601622.1	ABC transporter permease [Mycolicibacterium fortuitum]	100.0	5.5e-161	576.6
1_1715	ALI25599.1	Spermidine Putrescine ABC transporter permease [Mycolicibacterium fortuitum]	100.0	2.2e-145	524.6
1_1716	WP_081015535.1	ABC transporter ATP-binding protein [Mycolicibacterium fortuitum]	100.0	8.7e-201	709.1
1_1717	WP_038566327.1	MULTISPECIES: FAD-dependent oxidoreductase [Mycobacteriaceae]	100.0	4.1e-275	956.4
1_1718	WP_038563647.1	MULTISPECIES: DUF861 domain-containing protein [Mycobacteriaceae]	100.0	2.2e-60	241.1
1_1719	WP_003882372.1	MULTISPECIES: sigma-70 family RNA polymerase sigma factor [Mycobacteriaceae]	100.0	4.3e-169	603.6
1_1720	WP_003882373.1	MULTISPECIES: PPOX class F420-dependent oxidoreductase [Mycobacteriaceae]	100.0	1.7e-87	331.6
1_1721	WP_003882374.1	MULTISPECIES: steroid dehydrogenase [Mycobacteriaceae]	100.0	2.4e-152	547.7
1_1722	WP_054601627.1	carboxymuconolactone decarboxylase family protein [Mycolicibacterium fortuitum]	100.0	7.9e-108	399.4
1_1723	WP_003882376.1	MULTISPECIES: succinate dehydrogenase iron-sulfur subunit [Mycobacteriaceae]	100.0	2.3e-150	541.2
1_1724	WP_003882377.1	MULTISPECIES: succinate dehydrogenase flavoprotein subunit [Mycobacteriaceae]	100.0	0.0e+00	1184.9
1_1725	WP_036388842.1	MULTISPECIES: succinate dehydrogenase [Mycobacteriaceae]	100.0	4.8e-87	330.1
1_1726	WP_071533379.1	MULTISPECIES: succinate dehydrogenase, cytochrome b556 subunit [Mycolicibacterium]	100.0	1.9e-71	278.1
1_1727	WP_054601628.1	cytidine deaminase [Mycolicibacterium fortuitum]	100.0	6.2e-72	279.6
1_1728	WP_054601629.1	thymidine phosphorylase [Mycolicibacterium fortuitum]	99.8	4.6e-241	843.2
1_1729	WP_054601630.1	adenosine deaminase [Mycolicibacterium fortuitum]	99.7	7.1e-203	716.1
1_1730	WP_054601631.1	alpha/beta hydrolase [Mycolicibacterium fortuitum]	100.0	2.0e-152	548.1
1_1731	WP_054601632.1	hypothetical protein [Mycolicibacterium fortuitum]	100.0	2.0e-241	844.3
1_1732	WP_061262641.1	peptidoglycan endopeptidase [Mycolicibacterium fortuitum]	100.0	2.3e-201	711.1
1_1733	WP_061262642.1	hypothetical protein [Mycolicibacterium fortuitum]	100.0	7.7e-46	192.6
1_1734	AIY49741.2	Mobile element protein [Mycobacterium sp. VKM Ac-1817D]	100.0	7.9e-232	812.4
1_1735	WP_054601635.1	SDR family oxidoreductase [Mycolicibacterium fortuitum]	100.0	1.1e-130	475.7
1_1736	ALI25619.1	RNA polymerase sigma-E factor [Mycolicibacterium fortuitum]	100.0	9.1e-104	386.0
1_1737	WP_054601636.1	uracil phosphoribosyltransferase [Mycolicibacterium fortuitum]	100.0	1.1e-110	409.1
1_1738	STZ72728.1	Uncharacterised protein [Mycolicibacterium fortuitum]	99.8	4.9e-287	996.1
1_1739	WP_061262770.1	phospho-sugar mutase [Mycolicibacterium fortuitum]	100.0	6.0e-307	1062.4
1_1740	WP_061262786.1	FAD-dependent monooxygenase [Mycolicibacterium fortuitum]	100.0	1.5e-211	745.0
1_1741	WP_003882394.1	MULTISPECIES: TetR family transcriptional regulator [Mycobacteriaceae]	100.0	1.8e-93	351.7
1_1742	WP_061262769.1	purine-nucleoside phosphorylase [Mycolicibacterium fortuitum]	100.0	1.2e-140	508.8
1_1743	WP_064869705.1	M20 family peptidase [Mycolicibacterium fortuitum]	99.7	1.1e-217	765.4
1_1744	WP_003882403.1	MULTISPECIES: amidohydrolase [Mycobacteriaceae]	100.0	1.9e-222	781.2
1_1745	WP_061262768.1	hypothetical protein [Mycolicibacterium fortuitum]	100.0	5.5e-43	183.0
1_1746	WP_061262767.1	hypothetical protein [Mycolicibacterium fortuitum]	100.0	8.7e-167	595.9
1_1747	AIY45659.2	hypothetical protein G155_08895 [Mycobacterium sp. VKM Ac-1817D]	100.0	8.0e-81	309.3
1_1748	WP_003882408.1	MULTISPECIES: NAD(P)H-quinone dehydrogenase [Mycobacteriaceae]	100.0	2.0e-261	911.0
1_1749	WP_054601640.1	hypothetical protein [Mycolicibacterium fortuitum]	100.0	2.7e-79	304.3
1_1750	STZ72741.1	glycerol-3-phosphate dehydrogenase [Mycolicibacterium fortuitum]	99.8	0.0e+00	1196.4
1_1751	GAT01160.1	pseudouridine synthase [Mycolicibacterium fortuitum subsp. acetamidolyticum]	100.0	1.8e-153	551.6
1_1752	WP_003882412.1	MULTISPECIES: SDR family oxidoreductase [Mycobacteriaceae]	100.0	1.9e-138	501.5
1_1753	WP_054601642.1	hypothetical protein [Mycolicibacterium fortuitum]	100.0	3.2e-112	414.1
1_1754	WP_003882414.1	MULTISPECIES: enoyl-CoA hydratase [Mycobacteriaceae]	100.0	8.4e-145	522.7
1_1755	WP_003882415.1	TetR family transcriptional regulator [Mycolicibacterium fortuitum]	100.0	4.8e-120	440.3
1_1756	WP_054601644.1	ferredoxin reductase [Mycolicibacterium fortuitum]	99.7	3.5e-202	713.8
1_1757	WP_061262763.1	acyl-CoA desaturase [Mycolicibacterium fortuitum]	100.0	2.1e-229	804.3
1_1758	WP_003882418.1	MULTISPECIES: N-acetyltransferase [Mycobacteriaceae]	99.4	5.9e-91	343.2
1_1759	WP_061262762.1	HNH endonuclease [Mycolicibacterium fortuitum]	99.4	2.9e-295	1023.5
1_1760	WP_065073263.1	nitroreductase family deazaflavin-dependent oxidoreductase [Mycolicibacterium fortuitum]	91.6	5.4e-83	316.6
1_1761	STZ72752.1	DNA glycosylase/endonuclease [Mycolicibacterium fortuitum]	99.6	5.2e-158	566.6
1_1762	WP_061262761.1	RNA methyltransferase [Mycolicibacterium fortuitum]	100.0	1.5e-97	365.2
1_1763	WP_061262760.1	ATP-dependent helicase [Mycolicibacterium fortuitum]	100.0	0.0e+00	2953.7
1_1764	WP_003882853.1	MULTISPECIES: TetR/AcrR family transcriptional regulator [Mycobacteriaceae]	100.0	2.9e-119	437.6
1_1765	WP_064849340.1	cytochrome P450 [Mycolicibacterium fortuitum]	99.8	1.1e-269	938.3
1_1766	WP_061262758.1	hypothetical protein [Mycolicibacterium fortuitum]	100.0	1.1e-288	1001.5
1_1767	WP_064911954.1	SDR family NAD(P)-dependent oxidoreductase [Mycolicibacterium fortuitum]	99.6	3.6e-143	517.3
1_1768	GAT01143.1	metallophosphoesterase [Mycolicibacterium fortuitum subsp. acetamidolyticum]	99.7	3.1e-175	624.0
1_1769	WP_061262757.1	hypothetical protein [Mycolicibacterium fortuitum]	100.0	1.4e-62	248.4
1_1770	WP_061262756.1	RNA polymerase sigma factor [Mycolicibacterium fortuitum]	100.0	1.9e-92	348.2
1_1771	WP_061262755.1	(2Fe-2S)-binding protein [Mycolicibacterium fortuitum]	100.0	1.1e-130	475.7
1_1772	WP_061262754.1	hypothetical protein [Mycolicibacterium fortuitum]	100.0	3.5e-42	180.3
1_1773	WP_061262753.1	aldehyde dehydrogenase family protein [Mycolicibacterium fortuitum]	100.0	3.1e-292	1013.4
1_1774	OBA94247.1	AsnC family transcriptional regulator [Mycolicibacterium fortuitum]	100.0	4.9e-76	293.5
1_1775	WP_038563670.1	MULTISPECIES: L-lysine 6-transaminase [Mycobacteriaceae]	100.0	9.8e-255	888.6
1_1776	WP_054601656.1	restriction endonuclease [Mycolicibacterium fortuitum]	100.0	1.6e-97	365.2
1_1777	WP_003882842.1	MULTISPECIES: ANTAR domain-containing protein [Mycobacteriaceae]	100.0	1.7e-125	458.4
1_1778	WP_003882841.1	MULTISPECIES: hypothetical protein [Mycobacteriaceae]	100.0	1.2e-41	178.3
1_1779	WP_003882840.1	MULTISPECIES: flavodoxin [Mycobacteriaceae]	100.0	3.6e-111	410.6
1_1780	EJZ13083.1	UsfY protein [Mycolicibacterium fortuitum subsp. fortuitum DSM 46621 = ATCC 6841]	100.0	7.3e-52	212.6
1_1781	WP_003882838.1	MULTISPECIES: CsbD family protein [Mycobacteriaceae]	100.0	4.8e-35	156.4
1_1782	WP_054601657.1	iron-containing redox enzyme family protein [Mycolicibacterium fortuitum]	100.0	3.5e-196	693.7
1_1783	WP_081104694.1	DUF4383 domain-containing protein [Mycolicibacterium fortuitum]	100.0	3.0e-72	280.8
1_1784	GAT01127.1	Tensin [Mycolicibacterium fortuitum subsp. acetamidolyticum]	100.0	2.5e-25	123.6
1_1785	WP_061262749.1	hypothetical protein [Mycolicibacterium fortuitum]	100.0	2.2e-57	231.1
1_1786	WP_081104693.1	glycosyltransferase family 9 protein [Mycolicibacterium fortuitum]	100.0	7.0e-186	659.4
1_1787	GAT01124.1	UDP-glucose 6-dehydrogenase [Mycolicibacterium fortuitum subsp. acetamidolyticum]	100.0	2.8e-243	850.5
1_1788	WP_081104692.1	hypothetical protein [Mycolicibacterium fortuitum]	100.0	2.3e-47	197.6
1_1789	WP_061262747.1	DNA topoisomerase IB [Mycolicibacterium fortuitum]	99.7	3.6e-191	677.2
1_1790	WP_003882830.1	hypothetical protein [Mycolicibacterium fortuitum]	100.0	4.6e-67	263.5
1_1791	WP_064896717.1	anti-sigma factor antagonist [Mycolicibacterium fortuitum]	98.6	3.2e-74	287.3
1_1792	GAT01119.1	hypothetical protein RMCFA_1233 [Mycolicibacterium fortuitum subsp. acetamidolyticum]	100.0	3.7e-111	410.6
1_1793	WP_054601659.1	ATPase [Mycolicibacterium fortuitum]	100.0	9.0e-89	335.9
1_1794	GAT01117.1	ArsR-type repressor protein [Mycolicibacterium fortuitum subsp. acetamidolyticum]	100.0	7.8e-61	242.7
1_1795	WP_054601661.1	hypothetical protein [Mycolicibacterium fortuitum]	100.0	4.2e-36	159.8
1_1796	WP_109750773.1	hypothetical protein [Mycolicibacterium fortuitum]	100.0	1.4e-19	104.4
1_1797	WP_064896715.1	hypothetical protein [Mycolicibacterium fortuitum]	98.8	6.9e-40	172.6
1_1798	CRL53569.1	UsfY protein [Mycolicibacterium fortuitum subsp. fortuitum DSM 46621 = ATCC 6841]	100.0	5.3e-59	236.5
1_1799	WP_003882821.1	MULTISPECIES: hypothetical protein [Mycobacteriaceae]	100.0	5.4e-56	226.5
1_1800	WP_109776851.1	LLM class F420-dependent oxidoreductase [Mycolicibacterium fortuitum]	100.0	7.6e-188	666.0
1_1801	GAT01110.1	membrane protein [Mycolicibacterium fortuitum subsp. acetamidolyticum]	100.0	1.6e-94	355.1
1_1802	GAT01109.1	anti-sigma factor rsbW [Mycolicibacterium fortuitum subsp. acetamidolyticum]	100.0	6.8e-72	279.6
1_1803	WP_061262743.1	RNA polymerase sigma factor SigF [Mycolicibacterium fortuitum]	100.0	6.3e-134	486.5
1_1804	WP_061262742.1	anti-sigma factor antagonist [Mycolicibacterium fortuitum]	100.0	1.5e-71	278.5
1_1805	WP_003882772.1	MULTISPECIES: molybdopterin-guanine dinucleotide biosynthesis protein MobA [Mycobacteriaceae]	100.0	4.2e-95	357.1
1_1806	WP_003882771.1	MULTISPECIES: malate dehydrogenase [Mycobacteriaceae]	100.0	2.2e-182	647.9
1_1807	WP_003882770.1	MULTISPECIES: hypothetical protein [Mycobacteriaceae]	100.0	4.7e-57	229.9
1_1808	WP_061262741.1	acetyl/propionyl/methylcrotonyl-CoA carboxylase subunit alpha [Mycolicibacterium fortuitum]	100.0	0.0e+00	1175.2
1_1809	WP_038563689.1	MULTISPECIES: hypothetical protein [Mycobacteriaceae]	100.0	4.5e-137	496.9
1_1810	WP_038563692.1	MULTISPECIES: hypothetical protein [Mycobacteriaceae]	100.0	3.3e-68	267.3
1_1811	WP_003882766.1	MULTISPECIES: sulfurtransferase [Mycobacteriaceae]	100.0	3.2e-177	630.6
1_1812	WP_061262740.1	hypothetical protein [Mycolicibacterium fortuitum]	100.0	5.3e-141	510.0
1_1813	CRL53584.1	hypothetical protein CPGR_00863 [Mycolicibacterium fortuitum subsp. fortuitum DSM 46621 = ATCC 6841]	100.0	6.6e-34	152.5
1_1814	WP_003882763.1	MULTISPECIES: alpha/beta hydrolase [Mycobacteriaceae]	100.0	2.0e-205	724.5
1_1815	WP_003882762.1	MULTISPECIES: septum formation inhibitor Maf [Mycobacteriaceae]	99.5	1.4e-113	418.7
1_1816	WP_054601669.1	acyl-CoA carboxylase subunit epsilon [Mycolicibacterium fortuitum]	100.0	4.2e-43	183.3
1_1817	WP_003882760.1	MULTISPECIES: acyl-CoA carboxylase subunit beta [Mycobacteriaceae]	100.0	0.0e+00	1079.3
1_1818	GAT01092.1	uncharacterized protein RMCFA_1206 [Mycolicibacterium fortuitum subsp. acetamidolyticum]	100.0	2.0e-211	744.6
1_1819	GAT01091.1	uncharacterized protein RMCFA_1205 [Mycolicibacterium fortuitum subsp. acetamidolyticum]	100.0	5.4e-158	566.6
1_1820	WP_003882757.1	MULTISPECIES: nuclear transport factor 2 family protein [Mycobacteriaceae]	100.0	1.3e-102	382.1
1_1821	WP_061262737.1	acyl-CoA synthetase [Mycolicibacterium fortuitum]	100.0	0.0e+00	1120.1
1_1822	WP_061262736.1	FAD-binding protein [Mycolicibacterium fortuitum]	100.0	2.3e-300	1040.4
1_1823	WP_061262735.1	aromatic ring-hydroxylating dioxygenase subunit alpha [Mycolicibacterium fortuitum]	100.0	4.9e-231	809.7
1_1824	WP_061262734.1	biotin--[acetyl-CoA-carboxylase] ligase [Mycolicibacterium fortuitum]	100.0	1.0e-145	525.8
1_1825	WP_003882752.1	MULTISPECIES: PH domain-containing protein [Mycobacteriaceae]	100.0	3.4e-94	354.0
1_1826	WP_003882751.1	MULTISPECIES: GtrA family protein [Mycobacteriaceae]	100.0	9.5e-118	432.6
1_1827	WP_038563700.1	MULTISPECIES: 5-(carboxyamino)imidazole ribonucleotide synthase [Mycobacteriaceae]	100.0	1.3e-218	768.5
1_1828	EJZ14830.1	phosphoribosylaminoimidazole carboxylase catalytic subunit [Mycolicibacterium fortuitum subsp. fortuitum DSM 46621 = ATCC 6841]	100.0	2.0e-89	338.2
1_1829	CRL53600.1	transcriptional regulator [Mycolicibacterium fortuitum subsp. fortuitum DSM 46621 = ATCC 6841]	100.0	4.0e-136	493.8
1_1830	WP_003882747.1	MULTISPECIES: acyl-CoA dehydrogenase [Mycobacteriaceae]	100.0	2.6e-219	770.8
1_1831	WP_061262733.1	TIGR03089 family protein [Mycolicibacterium fortuitum]	100.0	3.7e-131	477.2
1_1832	WP_038563706.1	MULTISPECIES: LytR family transcriptional regulator [Mycobacteriaceae]	100.0	1.8e-278	967.6
1_1833	WP_061262732.1	dTDP-4-dehydrorhamnose reductase [Mycolicibacterium fortuitum]	100.0	9.0e-164	585.9
1_1834	STZ72824.1	dTDP-RHA:A-D-GlcNAc-diphosphoryl polyprenol-A-3-L-rhamnosyl transferase wbbL1 [Mycolicibacterium fortuitum]	100.0	6.9e-172	612.8
1_1835	WP_003882742.1	MULTISPECIES: NDP-sugar synthase [Mycobacteriaceae]	100.0	2.0e-202	714.5
1_1836	WP_102133701.1	DUF732 domain-containing protein [Mycolicibacterium fortuitum]	100.0	1.7e-57	231.5
1_1837	ALI25712.1	NTP pyrophosphohydrolase [Mycolicibacterium fortuitum]	100.0	5.7e-100	373.2
1_1838	WP_064849296.1	coenzyme F420-0:L-glutamate ligase [Mycolicibacterium fortuitum]	100.0	1.3e-251	878.2
1_1839	WP_003882738.1	MULTISPECIES: 2-phospho-L-lactate transferase [Mycobacteriaceae]	100.0	2.0e-188	667.9
1_1840	WP_003882737.1	MULTISPECIES: WhiB family transcriptional regulator [Mycobacteriaceae]	100.0	5.7e-70	273.1
1_1841	WP_064914555.1	metallopeptidase family protein [Mycolicibacterium fortuitum]	100.0	4.2e-59	236.9
1_1842	EJZ14816.1	hypothetical protein MFORT_07611 [Mycolicibacterium fortuitum subsp. fortuitum DSM 46621 = ATCC 6841]	100.0	1.8e-65	258.1
1_1843	WP_061262730.1	phosphomannomutase/phosphoglucomutase [Mycolicibacterium fortuitum]	100.0	2.5e-261	910.6
1_1844	WP_003882733.1	MULTISPECIES: hypothetical protein [Mycobacteriaceae]	99.7	3.2e-192	680.6
1_1845	WP_054601682.1	mannose-6-phosphate isomerase, class I [Mycolicibacterium fortuitum]	100.0	8.2e-232	812.4
1_1846	WP_064925837.1	oxidoreductase [Mycolicibacterium fortuitum]	99.6	3.5e-271	943.3
1_1847	WP_054601683.1	diiron oxygenase [Mycolicibacterium fortuitum]	100.0	1.9e-255	891.0
1_1848	WP_064897878.1	class I SAM-dependent methyltransferase [Mycolicibacterium fortuitum]	99.6	8.2e-159	569.3
1_1849	WP_061262726.1	amino acid permease [Mycolicibacterium fortuitum]	99.8	8.0e-274	952.2
1_1850	WP_061262725.1	alkane 1-monooxygenase [Mycolicibacterium fortuitum]	100.0	5.7e-249	869.4
1_1851	WP_003882726.1	MULTISPECIES: rubredoxin [Mycobacteriaceae]	100.0	2.4e-28	133.7
1_1852	WP_003882725.1	MULTISPECIES: rubredoxin [Mycobacteriaceae]	100.0	1.8e-32	147.5
1_1853	CRL53624.1	TetR family transcriptional regulator [Mycolicibacterium fortuitum subsp. fortuitum DSM 46621 = ATCC 6841]	99.6	3.0e-119	437.6
1_1854	GAT01056.1	S-adenosyl-L-homocysteine hydrolase [Mycolicibacterium fortuitum subsp. acetamidolyticum]	100.0	6.7e-281	975.7
1_1855	CRL53626.1	hypothetical protein CPGR_00905 [Mycolicibacterium fortuitum subsp. fortuitum DSM 46621 = ATCC 6841]	100.0	5.4e-09	68.6
1_1856	WP_131808982.1	hypothetical protein [Mycolicibacterium fortuitum]	100.0	0.0e+00	1153.7
1_1857	ALI25731.1	hypothetical protein XA26_18840 [Mycolicibacterium fortuitum]	96.8	2.9e-07	62.8
1_1858	WP_061262723.1	fatty acyl-AMP ligase [Mycolicibacterium fortuitum]	97.2	0.0e+00	1181.4
1_1859	GAT01053.1	valosin containing protein-1 [Mycolicibacterium fortuitum subsp. acetamidolyticum]	100.0	3.9e-226	793.5
1_1860	WP_061262721.1	tetratricopeptide repeat protein [Mycolicibacterium fortuitum]	100.0	1.8e-184	654.8
1_1861	WP_003882719.1	MULTISPECIES: hypothetical protein [Mycobacteriaceae]	100.0	4.1e-68	266.9
1_1862	WP_038563719.1	MULTISPECIES: dTMP kinase [Mycobacteriaceae]	100.0	1.6e-114	421.8
1_1863	WP_019343547.1	MULTISPECIES: response regulator transcription factor [Mycobacteriaceae]	100.0	3.9e-122	447.2
1_1864	WP_003882900.1	MULTISPECIES: HAMP domain-containing histidine kinase [Mycobacteriaceae]	100.0	4.0e-306	1059.7
1_1865	WP_003882899.1	MtrAB system accessory protein LpqB [Mycolicibacterium fortuitum]	100.0	0.0e+00	1160.6
1_1866	ALI25740.1	Competence protein F-like protein [Mycolicibacterium fortuitum]	100.0	3.3e-118	434.1
1_1867	WP_038563728.1	MULTISPECIES: ribosome-associated translation inhibitor RaiA [Mycobacteriaceae]	100.0	8.9e-127	462.6
1_1868	WP_061262719.1	preprotein translocase subunit SecA [Mycolicibacterium fortuitum]	100.0	0.0e+00	1871.7
1_1869	AIY49326.2	hypothetical protein G155_09470 [Mycobacterium sp. VKM Ac-1817D]	100.0	2.7e-85	324.3
1_1870	WP_061262718.1	ABC transporter ATP-binding protein/permease [Mycolicibacterium fortuitum]	100.0	0.0e+00	1224.5
1_1871	WP_003882893.1	MULTISPECIES: wax ester/triacylglycerol synthase family O-acyltransferase [Mycobacteriaceae]	100.0	1.6e-263	917.9
1_1872	WP_065069938.1	BCCT family transporter [Mycolicibacterium fortuitum]	100.0	0.0e+00	1170.6
1_1873	WP_003882891.1	MULTISPECIES: hypothetical protein [Mycobacteriaceae]	100.0	2.3e-84	321.2
1_1874	WP_003882890.1	MULTISPECIES: ferredoxin reductase [Mycobacteriaceae]	100.0	2.3e-220	774.2
1_1875	WP_003882889.1	MULTISPECIES: fatty acid desaturase [Mycobacteriaceae]	100.0	8.5e-245	855.5
1_1876	ALI25750.1	hypothetical protein XA26_19030 [Mycolicibacterium fortuitum]	100.0	1.5e-65	258.5
1_1877	WP_061262716.1	SDR family oxidoreductase [Mycolicibacterium fortuitum]	100.0	2.0e-146	528.1
1_1878	WP_003882886.1	MULTISPECIES: ribosome small subunit-dependent GTPase A [Mycobacteriaceae]	100.0	8.7e-184	652.5
1_1879	WP_109776850.1	3-phosphoshikimate 1-carboxyvinyltransferase [Mycolicibacterium fortuitum]	100.0	1.3e-251	878.2
1_1880	WP_061262714.1	SOS response-associated peptidase [Mycolicibacterium fortuitum]	100.0	2.3e-147	531.2
1_1881	WP_061262713.1	class I SAM-dependent methyltransferase [Mycolicibacterium fortuitum]	100.0	4.9e-287	996.1
1_1882	CRL53651.1	transcriptional regulator [Mycolicibacterium fortuitum subsp. fortuitum DSM 46621 = ATCC 6841]	99.5	1.4e-107	398.7
1_1883	WP_061262711.1	enoyl-CoA hydratase/isomerase family protein [Mycolicibacterium fortuitum]	100.0	7.3e-155	556.2
1_1884	WP_061262710.1	class I SAM-dependent methyltransferase [Mycolicibacterium fortuitum]	100.0	2.7e-143	517.7
1_1885	WP_061262709.1	HNH endonuclease [Mycolicibacterium fortuitum]	100.0	0.0e+00	1079.3
1_1886	WP_003882809.1	MULTISPECIES: NAD(P)-dependent oxidoreductase [Mycobacteriaceae]	100.0	6.0e-157	563.1
1_1887	WP_003882808.1	MULTISPECIES: hypothetical protein [Mycobacteriaceae]	100.0	8.4e-22	111.7
1_1888	AIY49328.2	D-alanyl-D-alanine carboxypeptidase [Mycobacterium sp. VKM Ac-1817D]	100.0	2.0e-100	374.8
1_1889	WP_064912507.1	LysR family transcriptional regulator [Mycolicibacterium fortuitum]	99.3	4.5e-166	593.6
1_1890	WP_061262707.1	CoA transferase [Mycolicibacterium fortuitum]	99.9	0.0e+00	1608.6
1_1891	WP_061262706.1	acyl-CoA dehydrogenase [Mycolicibacterium fortuitum]	100.0	3.8e-226	793.5
1_1892	WP_061262705.1	acyl-CoA dehydrogenase [Mycolicibacterium fortuitum]	100.0	1.1e-203	718.8
1_1893	WP_054601708.1	Cys-tRNA(Pro) deacylase [Mycolicibacterium fortuitum]	100.0	6.8e-81	309.7
1_1894	WP_071533386.1	sigma-70 family RNA polymerase sigma factor [Mycolicibacterium fortuitum]	100.0	8.6e-136	492.7
1_1895	WP_003882800.1	MULTISPECIES: mycothiol system anti-sigma-R factor [Mycobacteriaceae]	100.0	6.5e-53	216.1
1_1896	WP_003882799.1	MULTISPECIES: hypothetical protein [Mycobacteriaceae]	100.0	5.6e-08	65.1
1_1897	CDP84337.1	acetyl-CoA carboxylase biotin carboxyl carrier protein subunit [Mycolicibacterium farcinogenes]	100.0	1.6e-29	137.9
1_1898	WP_003882797.1	MULTISPECIES: ATPase [Mycobacteriaceae]	100.0	7.1e-278	965.7
1_1899	GAT01013.1	transcriptional regulatory protein whib-like whiB1 [Mycolicibacterium fortuitum subsp. acetamidolyticum]	100.0	1.9e-42	181.0
1_1900	WP_003882794.1	MULTISPECIES: diacylglycerol kinase [Mycobacteriaceae]	100.0	8.8e-181	642.5
1_1901	WP_054601710.1	hypothetical protein [Mycolicibacterium fortuitum]	98.4	4.8e-69	270.0
1_1902	CRL56210.1	3-dehydroquinate dehydratase [Mycolicibacterium fortuitum subsp. fortuitum DSM 46621 = ATCC 6841]	100.0	1.2e-64	255.4
1_1903	EJZ13349.1	membrane protein [Mycolicibacterium fortuitum subsp. fortuitum DSM 46621 = ATCC 6841]	100.0	2.9e-63	250.8
1_1904	WP_003882790.1	MULTISPECIES: GNAT family N-acetyltransferase [Mycobacteriaceae]	99.4	2.4e-86	327.8
1_1905	EJZ13347.1	isochorismate synthase DhbC [Mycolicibacterium fortuitum subsp. fortuitum DSM 46621 = ATCC 6841]	99.4	1.5e-200	708.4
1_1906	WP_003882788.1	MULTISPECIES: acid phosphatase [Mycobacteriaceae]	100.0	8.5e-113	416.0
1_1907	WP_003882787.1	ParA family protein [Mycolicibacterium fortuitum]	100.0	1.0e-142	515.8
1_1908	ALI25781.1	Serine/threonine phosphatase PPP [Mycolicibacterium fortuitum]	100.0	1.2e-197	698.7
1_1909	WP_003882785.1	MULTISPECIES: hypothetical protein [Mycobacteriaceae]	100.0	4.2e-228	800.0
1_1910	STZ72904.1	ATP-dependent RNA helicase [Mycolicibacterium fortuitum]	100.0	0.0e+00	1149.8
1_1911	WP_003882783.1	MULTISPECIES: hydroxylase [Mycobacteriaceae]	100.0	7.2e-124	453.0
1_1912	WP_003882782.1	MULTISPECIES: hypothetical protein [Mycobacteriaceae]	99.6	2.2e-142	514.6
1_1913	WP_003882781.1	MULTISPECIES: DUF3107 domain-containing protein [Mycobacteriaceae]	100.0	6.9e-34	152.5
1_1914	WP_003882780.1	MULTISPECIES: TetR/AcrR family transcriptional regulator [Mycobacteriaceae]	100.0	2.8e-117	431.0
1_1915	WP_038563749.1	MULTISPECIES: DUF3152 domain-containing protein [Mycobacteriaceae]	100.0	3.2e-205	723.8
1_1916	ALI25789.1	ThiF [Mycolicibacterium fortuitum]	100.0	4.0e-223	783.5
1_1917	AIY49334.2	hypothetical protein G155_09705 [Mycobacterium sp. VKM Ac-1817D]	100.0	4.0e-161	577.0
1_1918	WP_003882776.1	MULTISPECIES: DNA methyltransferase [Mycobacteriaceae]	100.0	1.4e-47	198.4
1_1919	WP_061262701.1	alpha/beta hydrolase [Mycolicibacterium fortuitum]	100.0	1.3e-145	525.4
1_1920	WP_064925323.1	ATP-dependent helicase [Mycolicibacterium fortuitum]	99.8	0.0e+00	2004.6
1_1921	WP_102133866.1	ATP-dependent helicase [Mycolicibacterium fortuitum]	99.8	0.0e+00	2189.1
1_1922	CRL56230.1	integral membrane protein [Mycolicibacterium fortuitum subsp. fortuitum DSM 46621 = ATCC 6841]	100.0	6.4e-117	429.9
1_1923	WP_003882908.1	MULTISPECIES: hypothetical protein [Mycobacteriaceae]	100.0	3.2e-65	257.3
1_1924	CRL56232.1	ion channel membrane protein [Mycolicibacterium fortuitum subsp. fortuitum DSM 46621 = ATCC 6841]	100.0	1.8e-190	674.9
1_1925	WP_054601721.1	NAD(+) diphosphatase [Mycolicibacterium fortuitum]	100.0	3.1e-178	634.0
1_1926	AIY45800.2	putative glutaredoxin protein [Mycobacterium sp. VKM Ac-1817D]	100.0	2.2e-34	154.1
1_1927	GAT00985.1	acyl-CoA dehydrogenase [Mycolicibacterium fortuitum subsp. acetamidolyticum]	99.5	3.0e-220	773.9
1_1928	WP_064925319.1	acyl-CoA dehydrogenase [Mycolicibacterium fortuitum]	100.0	4.4e-191	676.8
1_1929	WP_038566392.1	MULTISPECIES: XRE family transcriptional regulator [Mycobacteriaceae]	100.0	4.6e-91	343.6
1_1930	WP_064849258.1	hypothetical protein [Mycolicibacterium fortuitum]	100.0	2.0e-46	194.5
1_1931	OBG51498.1	nitrilase [Mycolicibacterium fortuitum]	100.0	5.5e-180	639.8
1_1932	CRL80148.1	class II aldolase/adducin domain-containing protein [Mycolicibacter nonchromogenicus]	100.0	2.0e-157	564.7
1_1933	WP_003882878.1	MULTISPECIES: dihydrodipicolinate synthase family protein [Mycobacteriaceae]	100.0	2.6e-163	584.3
1_1934	WP_003882877.1	MULTISPECIES: hypothetical protein [Mycobacteriaceae]	100.0	3.9e-75	290.4
1_1935	WP_003882876.1	MULTISPECIES: Rrf2 family transcriptional regulator [Mycobacteriaceae]	100.0	2.1e-85	324.7
1_1936	WP_061262694.1	NAD-dependent epimerase/dehydratase family protein [Mycolicibacterium fortuitum]	100.0	1.2e-137	498.8
1_1937	GAT00975.1	ATP-dependent DNA helicase II uvrD2 [Mycolicibacterium fortuitum subsp. acetamidolyticum]	100.0	0.0e+00	1392.5
1_1938	GAT00974.1	uncharacterized protein RMCFA_1088 [Mycolicibacterium fortuitum subsp. acetamidolyticum]	98.7	4.0e-31	143.3
1_1939	WP_003882873.1	MULTISPECIES: WhiB family transcriptional regulator [Mycobacteriaceae]	100.0	3.8e-53	216.9
1_1940	ALI25811.1	UbiB-like protein [Mycolicibacterium fortuitum]	100.0	9.2e-253	882.1
1_1941	WP_064913831.1	hypothetical protein [Mycolicibacterium fortuitum]	100.0	1.0e-156	562.4
1_1942	CRL56250.1	putative hydrolase [Mycolicibacterium fortuitum subsp. fortuitum DSM 46621 = ATCC 6841]	100.0	2.7e-271	943.7
1_1943	WP_102133861.1	PDZ domain-containing protein [Mycolicibacterium fortuitum]	100.0	1.5e-194	688.3
1_1944	WP_064849250.1	UPF0182 family protein [Mycolicibacterium fortuitum]	100.0	0.0e+00	1984.5
1_1945	WP_003882867.1	hypothetical protein [Mycobacterium sp. VKM Ac-1817D]	99.4	3.6e-88	334.0
1_1946	WP_061262689.1	ESX-1 secretion-associated protein [Mycolicibacterium fortuitum]	99.7	9.3e-225	788.9
1_1947	WP_061262688.1	hypothetical protein [Mycolicibacterium fortuitum]	100.0	7.9e-99	369.4
1_1948	WP_065070857.1	FAD-binding oxidoreductase [Mycolicibacterium fortuitum]	99.8	8.6e-262	912.1
1_1949	WP_051018963.1	MULTISPECIES: hypothetical protein [Mycobacteriaceae]	98.3	2.8e-207	730.7
1_1950	WP_061262685.1	DHA2 family efflux MFS transporter permease subunit [Mycolicibacterium fortuitum]	99.6	2.1e-266	927.5
1_1951	WP_102133862.1	SDR family oxidoreductase [Mycolicibacterium fortuitum]	99.2	3.8e-131	477.2
1_1952	EJZ11708.1	hypothetical protein MFORT_18518 [Mycolicibacterium fortuitum subsp. fortuitum DSM 46621 = ATCC 6841]	100.0	5.7e-18	99.0
1_1953	WP_065068721.1	PucR family transcriptional regulator [Mycolicibacterium fortuitum]	99.6	7.8e-269	935.6
1_1954	WP_065070853.1	acyl-CoA dehydrogenase [Mycolicibacterium fortuitum]	99.5	7.2e-225	789.3
1_1955	WP_064914003.1	acyltransferase [Mycolicibacterium fortuitum]	99.6	0.0e+00	1396.3
1_1956	EJZ15387.1	hypothetical protein MFORT_04743 [Mycolicibacterium fortuitum subsp. fortuitum DSM 46621 = ATCC 6841]	100.0	2.2e-87	331.3
1_1957	WP_003881471.1	MULTISPECIES: MFS transporter [Mycobacteriaceae]	100.0	4.1e-220	773.5
1_1958	WP_061264132.1	SDR family oxidoreductase [Mycolicibacterium fortuitum]	100.0	9.8e-135	489.2
1_1959	WP_003881469.1	MULTISPECIES: TetR/AcrR family transcriptional regulator [Mycobacteriaceae]	100.0	1.7e-102	381.7
1_1960	WP_061264130.1	NADPH:quinone oxidoreductase family protein [Mycolicibacterium fortuitum]	99.1	9.6e-175	622.5
1_1961	WP_065069958.1	NAD(P)-dependent alcohol dehydrogenase [Mycolicibacterium fortuitum]	99.5	8.7e-201	709.1
1_1962	WP_038563772.1	MULTISPECIES: alpha/beta hydrolase [Mycobacteriaceae]	100.0	1.1e-172	615.5
1_1963	WP_061264128.1	flavin monoamine oxidase family protein [Mycolicibacterium fortuitum]	99.8	1.3e-262	914.8
1_1964	GAT03450.1	F420-dependent methylene-tetrahydromethanopterin reductase [Mycolicibacterium fortuitum subsp. acetamidolyticum]	99.7	1.1e-183	652.1
1_1965	WP_064914451.1	NAD(P)/FAD-dependent oxidoreductase [Mycolicibacterium fortuitum]	99.6	1.6e-293	1017.7
1_1966	WP_064914450.1	AraC family transcriptional regulator [Mycolicibacterium fortuitum]	99.6	4.5e-140	506.9
1_1967	ALI25884.1	hypothetical protein XA26_20380 [Mycolicibacterium fortuitum]	97.5	4.7e-58	233.4
1_1968	WP_054601792.1	hypothetical protein [Mycolicibacterium fortuitum]	99.7	1.1e-222	781.9
1_1969	WP_061264122.1	phosphotransferase family protein [Mycolicibacterium fortuitum]	100.0	1.5e-224	788.1
1_1970	WP_003881456.1	MULTISPECIES: TetR/AcrR family transcriptional regulator [Mycobacteriaceae]	100.0	2.2e-105	391.3
1_1971	WP_065069963.1	MFS transporter [Mycolicibacterium fortuitum]	100.0	1.9e-242	847.8
1_1972	WP_064867839.1	LLM class flavin-dependent oxidoreductase [Mycolicibacterium fortuitum]	99.8	9.7e-266	925.2
1_1973	WP_003881453.1	MULTISPECIES: SgcJ/EcaC family oxidoreductase [Mycobacteriaceae]	100.0	1.5e-73	285.0
1_1974	WP_064849918.1	GlcNAc-PI de-N-acetylase [Mycolicibacterium fortuitum]	100.0	2.0e-126	461.5
1_1975	GAT03437.1	alcohol dehydrogenase [Mycolicibacterium fortuitum subsp. acetamidolyticum]	99.7	1.5e-194	688.3
1_1976	WP_064849920.1	enoyl-CoA hydratase [Mycolicibacterium fortuitum]	99.6	1.1e-136	495.7
1_1977	WP_003881449.1	MULTISPECIES: NADH-quinone oxidoreductase subunit NuoN [Mycobacteriaceae]	99.8	9.6e-286	991.9
1_1978	CRL54724.1	NADH dehydrogenase subunit M [Mycolicibacterium fortuitum subsp. fortuitum DSM 46621 = ATCC 6841]	100.0	2.7e-296	1026.9
1_1979	WP_065070840.1	NADH-quinone oxidoreductase subunit L [Mycolicibacterium fortuitum]	99.8	0.0e+00	1221.1
1_1980	WP_003881446.1	MULTISPECIES: NADH-quinone oxidoreductase subunit NuoK [Mycobacteriaceae]	100.0	4.4e-46	193.4
1_1981	WP_064849923.1	NADH-quinone oxidoreductase subunit J [Mycolicibacterium fortuitum]	99.2	2.2e-134	488.0
1_1982	CRL54720.1	NADH dehydrogenase subunit I [Mycolicibacterium fortuitum subsp. fortuitum DSM 46621 = ATCC 6841]	100.0	3.1e-103	384.0
1_1983	WP_003881443.1	MULTISPECIES: NADH-quinone oxidoreductase subunit NuoH [Mycobacteriaceae]	100.0	1.5e-233	818.1
1_1984	WP_065069969.1	NADH-quinone oxidoreductase subunit G [Mycolicibacterium fortuitum]	99.5	0.0e+00	1563.5
1_1985	WP_003881441.1	MULTISPECIES: NADH oxidoreductase (quinone) subunit F [Mycobacteriaceae]	99.5	4.2e-258	899.8
1_1986	WP_003881440.1	MULTISPECIES: NADH-quinone oxidoreductase subunit NuoE [Mycobacteriaceae]	100.0	2.9e-136	494.2
1_1987	WP_054601804.1	NADH-quinone oxidoreductase subunit D [Mycolicibacterium fortuitum]	100.0	1.3e-251	878.2
1_1988	WP_003881438.1	MULTISPECIES: NADH-quinone oxidoreductase subunit C [Mycobacteriaceae]	100.0	1.1e-132	482.3
1_1989	WP_054601806.1	NADH-quinone oxidoreductase subunit B [Mycolicibacterium fortuitum]	100.0	3.7e-99	370.5
1_1990	WP_003881436.1	MULTISPECIES: NADH-quinone oxidoreductase subunit A [Mycobacteriaceae]	100.0	4.1e-62	246.9
1_1991	WP_003881435.1	MULTISPECIES: response regulator transcription factor [Mycobacteriaceae]	100.0	6.0e-67	263.1
1_1992	WP_003881434.1	MULTISPECIES: YceI family protein [Mycobacteriaceae]	100.0	2.3e-90	341.3
1_1993	WP_038563795.1	MULTISPECIES: nuclear transport factor 2 family protein [Mycobacteriaceae]	100.0	1.4e-68	268.5
1_1994	WP_054601807.1	class I SAM-dependent methyltransferase [Mycolicibacterium fortuitum]	100.0	2.9e-116	427.6
1_1995	WP_102133764.1	hypothetical protein [Mycolicibacterium fortuitum]	100.0	2.3e-54	221.1
1_1996	WP_109752572.1	phosphotransferase family protein [Mycolicibacterium fortuitum]	100.0	5.4e-186	659.8
1_1997	WP_064849927.1	acyl-CoA dehydrogenase family protein [Mycolicibacterium fortuitum]	99.8	1.2e-243	851.7
1_1998	WP_003881428.1	MULTISPECIES: TetR/AcrR family transcriptional regulator [Mycobacteriaceae]	100.0	7.5e-109	402.9
1_1999	GAT03413.1	hydroxymethylglutaryl-CoA lyase [Mycolicibacterium fortuitum subsp. acetamidolyticum]	99.7	9.4e-164	585.9
1_2000	WP_061264112.1	CoA transferase [Mycolicibacterium fortuitum]	100.0	1.9e-228	801.2
1_2001	WP_064896577.1	alpha/beta fold hydrolase [Mycolicibacterium fortuitum]	100.0	3.5e-235	823.5
1_2002	WP_064849930.1	homogentisate 1,2-dioxygenase [Mycolicibacterium fortuitum]	99.7	1.1e-216	761.9
1_2003	WP_003881422.1	MULTISPECIES: type 1 glutamine amidotransferase [Mycobacteriaceae]	100.0	7.1e-98	366.3
1_2004	WP_003881419.1	MULTISPECIES: DHA2 family efflux MFS transporter permease subunit [Mycobacteriaceae]	99.2	0.0e+00	1398.6
[truncated: 4,134 more rows]
