# Supplementary material for: Comparative genome analysis reveals high-level drug resistance markers in a clinical isolate of Mycobacterium fortuitum subsp. fortuitum MF GZ001
Source: Front Cell Infect Microbiol. 2023 Jan 4;12:1056007. doi: 10.3389/fcimb.2022.1056007 (PMC9846761; doi:10.3389/fcimb.2022.1056007)
Supplement: Supplementary file 1 [file DataSheet_1.zip › File.Xl.S4.xlsx]

## Sheet: Sheet1
Gene_ID	GO_ID	GO_terms	GO_Aspect
1_1	GO:0003677	DNA binding	molecular_function
1_1	GO:0003688	DNA replication origin binding	molecular_function
1_1	GO:0005524	ATP binding	molecular_function
1_1	GO:0006270	DNA replication initiation	biological_process
1_1	GO:0006275	regulation of DNA replication	biological_process
1_1	GO:0043565	sequence-specific DNA binding	molecular_function
1_2	GO:0003677	DNA binding	molecular_function
1_2	GO:0003887	DNA-directed DNA polymerase activity	molecular_function
1_2	GO:0006260	DNA replication	biological_process
1_2	GO:0008408	3'-5' exonuclease activity	molecular_function
1_2	GO:0009360	DNA polymerase III complex	cellular_component
1_3	GO:0004616	phosphogluconate dehydrogenase (decarboxylating) activity	molecular_function
1_3	GO:0006098	pentose-phosphate shunt	biological_process
1_3	GO:0016491	oxidoreductase activity	molecular_function
1_3	GO:0050661	NADP binding	molecular_function
1_3	GO:0055114	oxidation-reduction process	biological_process
1_4	GO:0003697	single-stranded DNA binding	molecular_function
1_4	GO:0005524	ATP binding	molecular_function
1_4	GO:0006281	DNA repair	biological_process
1_6	GO:0003677	DNA binding	molecular_function
1_6	GO:0003918	DNA topoisomerase type II (ATP-hydrolyzing) activity	molecular_function
1_6	GO:0005524	ATP binding	molecular_function
1_6	GO:0005694	chromosome	cellular_component
1_6	GO:0006265	DNA topological change	biological_process
1_7	GO:0003677	DNA binding	molecular_function
1_7	GO:0003916	DNA topoisomerase activity	molecular_function
1_7	GO:0003918	DNA topoisomerase type II (ATP-hydrolyzing) activity	molecular_function
1_7	GO:0005524	ATP binding	molecular_function
1_7	GO:0005694	chromosome	cellular_component
1_7	GO:0006259	DNA metabolic process	biological_process
1_7	GO:0006265	DNA topological change	biological_process
1_13	GO:0000413	protein peptidyl-prolyl isomerization	biological_process
1_13	GO:0003755	peptidyl-prolyl cis-trans isomerase activity	molecular_function
1_13	GO:0006457	protein folding	biological_process
1_18	GO:0004672	protein kinase activity	molecular_function
1_18	GO:0005524	ATP binding	molecular_function
1_18	GO:0006468	protein phosphorylation	biological_process
1_19	GO:0004672	protein kinase activity	molecular_function
1_19	GO:0005524	ATP binding	molecular_function
1_19	GO:0006468	protein phosphorylation	biological_process
1_20	GO:0008658	penicillin binding	molecular_function
1_21	GO:0016021	integral component of membrane	cellular_component
1_21	GO:0051301	cell division	biological_process
1_22	GO:0003824	catalytic activity	molecular_function
1_23	GO:0005515	protein binding	molecular_function
1_24	GO:0005515	protein binding	molecular_function
1_26	GO:0008879	glucose-1-phosphate thymidylyltransferase activity	molecular_function
1_26	GO:0009058	biosynthetic process	biological_process
1_26	GO:0016779	nucleotidyltransferase activity	molecular_function
1_26	GO:0045226	extracellular polysaccharide biosynthetic process	biological_process
1_27	GO:0006725	cellular aromatic compound metabolic process	biological_process
1_27	GO:0008198	ferrous iron binding	molecular_function
1_27	GO:0008270	zinc ion binding	molecular_function
1_27	GO:0016491	oxidoreductase activity	molecular_function
1_27	GO:0016701	oxidoreductase activity, acting on single donors with incorporation of molecular oxygen	molecular_function
1_27	GO:0055114	oxidation-reduction process	biological_process
1_28	GO:0016491	oxidoreductase activity	molecular_function
1_32	GO:0048037	cofactor binding	molecular_function
1_39	GO:0009306	protein secretion	biological_process
1_42	GO:0005515	protein binding	molecular_function
1_42	GO:0005524	ATP binding	molecular_function
1_44	GO:0000166	nucleotide binding	molecular_function
1_44	GO:0003677	DNA binding	molecular_function
1_44	GO:0005524	ATP binding	molecular_function
1_45	GO:0000166	nucleotide binding	molecular_function
1_45	GO:0003677	DNA binding	molecular_function
1_45	GO:0005524	ATP binding	molecular_function
1_54	GO:0004568	chitinase activity	molecular_function
1_54	GO:0006032	chitin catabolic process	biological_process
1_54	GO:0016998	cell wall macromolecule catabolic process	biological_process
1_61	GO:0004252	serine-type endopeptidase activity	molecular_function
1_61	GO:0006508	proteolysis	biological_process
1_66	GO:0005351	carbohydrate:proton symporter activity	molecular_function
1_66	GO:0008982	protein-N(PI)-phosphohistidine-sugar phosphotransferase activity	molecular_function
1_66	GO:0009401	phosphoenolpyruvate-dependent sugar phosphotransferase system	biological_process
1_66	GO:0016021	integral component of membrane	cellular_component
1_66	GO:0022877	protein-N(PI)-phosphohistidine-fructose phosphotransferase system transporter activity	molecular_function
1_67	GO:0005975	carbohydrate metabolic process	biological_process
1_67	GO:0016773	phosphotransferase activity, alcohol group as acceptor	molecular_function
1_68	GO:0003700	DNA-binding transcription factor activity	molecular_function
1_68	GO:0005622	intracellular	cellular_component
1_68	GO:0006355	regulation of transcription, DNA-templated	biological_process
1_69	GO:0003824	catalytic activity	molecular_function
1_69	GO:0008965	phosphoenolpyruvate-protein phosphotransferase activity	molecular_function
1_69	GO:0009401	phosphoenolpyruvate-dependent sugar phosphotransferase system	biological_process
1_69	GO:0016310	phosphorylation	biological_process
1_69	GO:0016772	transferase activity, transferring phosphorus-containing groups	molecular_function
1_72	GO:0003677	DNA binding	molecular_function
1_73	GO:0003677	DNA binding	molecular_function
1_74	GO:0008168	methyltransferase activity	molecular_function
1_74	GO:0032259	methylation	biological_process
1_75	GO:0008168	methyltransferase activity	molecular_function
1_75	GO:0032259	methylation	biological_process
1_78	GO:0016491	oxidoreductase activity	molecular_function
1_79	GO:0008270	zinc ion binding	molecular_function
1_79	GO:0016491	oxidoreductase activity	molecular_function
1_79	GO:0055114	oxidation-reduction process	biological_process
1_80	GO:0016787	hydrolase activity	molecular_function
1_80	GO:0019120	hydrolase activity, acting on acid halide bonds, in C-halide compounds	molecular_function
1_81	GO:0008168	methyltransferase activity	molecular_function
1_85	GO:0000166	nucleotide binding	molecular_function
1_85	GO:0016021	integral component of membrane	cellular_component
1_87	GO:0016311	dephosphorylation	biological_process
1_87	GO:0016791	phosphatase activity	molecular_function
1_88	GO:0016627	oxidoreductase activity, acting on the CH-CH group of donors	molecular_function
1_88	GO:0050660	flavin adenine dinucleotide binding	molecular_function
1_88	GO:0055114	oxidation-reduction process	biological_process
1_90	GO:0016021	integral component of membrane	cellular_component
1_90	GO:0055085	transmembrane transport	biological_process
1_91	GO:0003700	DNA-binding transcription factor activity	molecular_function
1_91	GO:0006355	regulation of transcription, DNA-templated	biological_process
1_92	GO:0000160	phosphorelay signal transduction system	biological_process
1_92	GO:0003677	DNA binding	molecular_function
1_92	GO:0006355	regulation of transcription, DNA-templated	biological_process
1_96	GO:0003995	acyl-CoA dehydrogenase activity	molecular_function
1_96	GO:0016627	oxidoreductase activity, acting on the CH-CH group of donors	molecular_function
1_96	GO:0050660	flavin adenine dinucleotide binding	molecular_function
1_96	GO:0055114	oxidation-reduction process	biological_process
1_101	GO:0008750	NAD(P)+ transhydrogenase (AB-specific) activity	molecular_function
1_101	GO:0016021	integral component of membrane	cellular_component
1_101	GO:0050661	NADP binding	molecular_function
1_101	GO:0055114	oxidation-reduction process	biological_process
1_102	GO:0008746	NAD(P)+ transhydrogenase activity	molecular_function
1_102	GO:0016491	oxidoreductase activity	molecular_function
1_102	GO:0055114	oxidation-reduction process	biological_process
1_102	GO:1902600	proton transmembrane transport	biological_process
1_103	GO:0016020	membrane	cellular_component
1_103	GO:0030001	metal ion transport	biological_process
1_103	GO:0046873	metal ion transmembrane transporter activity	molecular_function
1_103	GO:0055085	transmembrane transport	biological_process
1_105	GO:0006631	fatty acid metabolic process	biological_process
1_105	GO:0050151	oleate hydratase activity	molecular_function
1_105	GO:0071949	FAD binding	molecular_function
1_106	GO:0003857	3-hydroxyacyl-CoA dehydrogenase activity	molecular_function
1_106	GO:0006631	fatty acid metabolic process	biological_process
1_106	GO:0016491	oxidoreductase activity	molecular_function
1_106	GO:0055114	oxidation-reduction process	biological_process
1_106	GO:0070403	NAD+ binding	molecular_function
1_107	GO:0003677	DNA binding	molecular_function
1_108	GO:0016020	membrane	cellular_component
1_108	GO:0055085	transmembrane transport	biological_process
1_110	GO:0005524	ATP binding	molecular_function
1_110	GO:0016887	ATPase activity	molecular_function
1_112	GO:0003677	DNA binding	molecular_function
1_115	GO:0003677	DNA binding	molecular_function
1_115	GO:0003700	DNA-binding transcription factor activity	molecular_function
1_115	GO:0006352	DNA-templated transcription, initiation	biological_process
1_115	GO:0006355	regulation of transcription, DNA-templated	biological_process
1_115	GO:0016987	sigma factor activity	molecular_function
1_116	GO:0016627	oxidoreductase activity, acting on the CH-CH group of donors	molecular_function
1_116	GO:0050660	flavin adenine dinucleotide binding	molecular_function
1_116	GO:0055114	oxidation-reduction process	biological_process
1_117	GO:0016491	oxidoreductase activity	molecular_function
1_117	GO:0055114	oxidation-reduction process	biological_process
1_121	GO:0003700	DNA-binding transcription factor activity	molecular_function
1_121	GO:0006355	regulation of transcription, DNA-templated	biological_process
1_122	GO:0003824	catalytic activity	molecular_function
1_123	GO:0043190	ATP-binding cassette (ABC) transporter complex	cellular_component
1_124	GO:0043190	ATP-binding cassette (ABC) transporter complex	cellular_component
1_137	GO:0003676	nucleic acid binding	molecular_function
1_137	GO:0004519	endonuclease activity	molecular_function
1_138	GO:0003677	DNA binding	molecular_function
1_138	GO:0004803	transposase activity	molecular_function
1_138	GO:0006313	transposition, DNA-mediated	biological_process
1_139	GO:0003676	nucleic acid binding	molecular_function
1_139	GO:0015074	DNA integration	biological_process
1_143	GO:0003700	DNA-binding transcription factor activity	molecular_function
1_143	GO:0006355	regulation of transcription, DNA-templated	biological_process
1_144	GO:0003677	DNA binding	molecular_function
1_145	GO:0016702	oxidoreductase activity, acting on single donors with incorporation of molecular oxygen, incorporation of two atoms of oxygen	molecular_function
1_145	GO:0055114	oxidation-reduction process	biological_process
1_146	GO:0016747	transferase activity, transferring acyl groups other than amino-acyl groups	molecular_function
1_147	GO:0003723	RNA binding	molecular_function
1_147	GO:0004521	endoribonuclease activity	molecular_function
1_147	GO:0004540	ribonuclease activity	molecular_function
1_152	GO:0005524	ATP binding	molecular_function
1_152	GO:0016887	ATPase activity	molecular_function
1_154	GO:0003677	DNA binding	molecular_function
1_154	GO:0003700	DNA-binding transcription factor activity	molecular_function
1_154	GO:0006355	regulation of transcription, DNA-templated	biological_process
1_154	GO:0043565	sequence-specific DNA binding	molecular_function
1_155	GO:0003824	catalytic activity	molecular_function
1_157	GO:0016491	oxidoreductase activity	molecular_function
1_159	GO:0008270	zinc ion binding	molecular_function
1_159	GO:0016491	oxidoreductase activity	molecular_function
1_159	GO:0055114	oxidation-reduction process	biological_process
1_162	GO:0003677	DNA binding	molecular_function
1_162	GO:0003700	DNA-binding transcription factor activity	molecular_function
1_162	GO:0006352	DNA-templated transcription, initiation	biological_process
1_162	GO:0006355	regulation of transcription, DNA-templated	biological_process
1_162	GO:0016987	sigma factor activity	molecular_function
1_170	GO:0003677	DNA binding	molecular_function
1_170	GO:0004803	transposase activity	molecular_function
1_170	GO:0006313	transposition, DNA-mediated	biological_process
1_171	GO:0003677	DNA binding	molecular_function
1_171	GO:0004803	transposase activity	molecular_function
1_171	GO:0006313	transposition, DNA-mediated	biological_process
1_172	GO:0003677	DNA binding	molecular_function
1_173	GO:0003824	catalytic activity	molecular_function
1_173	GO:0016747	transferase activity, transferring acyl groups other than amino-acyl groups	molecular_function
1_177	GO:0003995	acyl-CoA dehydrogenase activity	molecular_function
1_177	GO:0016627	oxidoreductase activity, acting on the CH-CH group of donors	molecular_function
1_177	GO:0050660	flavin adenine dinucleotide binding	molecular_function
1_177	GO:0055114	oxidation-reduction process	biological_process
1_178	GO:0003824	catalytic activity	molecular_function
1_179	GO:0016787	hydrolase activity	molecular_function
1_180	GO:0043190	ATP-binding cassette (ABC) transporter complex	cellular_component
1_181	GO:0043190	ATP-binding cassette (ABC) transporter complex	cellular_component
1_192	GO:0016491	oxidoreductase activity	molecular_function
1_193	GO:0003677	DNA binding	molecular_function
1_194	GO:0003824	catalytic activity	molecular_function
1_195	GO:0016491	oxidoreductase activity	molecular_function
1_196	GO:0006081	cellular aldehyde metabolic process	biological_process
1_196	GO:0016491	oxidoreductase activity	molecular_function
1_196	GO:0016620	oxidoreductase activity, acting on the aldehyde or oxo group of donors, NAD or NADP as acceptor	molecular_function
1_196	GO:0055114	oxidation-reduction process	biological_process
1_198	GO:0003677	DNA binding	molecular_function
1_199	GO:0004499	N,N-dimethylaniline monooxygenase activity	molecular_function
1_199	GO:0050660	flavin adenine dinucleotide binding	molecular_function
1_199	GO:0050661	NADP binding	molecular_function
1_199	GO:0055114	oxidation-reduction process	biological_process
1_200	GO:0005506	iron ion binding	molecular_function
1_200	GO:0016705	oxidoreductase activity, acting on paired donors, with incorporation or reduction of molecular oxygen	molecular_function
1_200	GO:0020037	heme binding	molecular_function
1_200	GO:0055114	oxidation-reduction process	biological_process
1_201	GO:0003995	acyl-CoA dehydrogenase activity	molecular_function
1_201	GO:0016627	oxidoreductase activity, acting on the CH-CH group of donors	molecular_function
1_201	GO:0050660	flavin adenine dinucleotide binding	molecular_function
1_201	GO:0055114	oxidation-reduction process	biological_process
1_202	GO:0003677	DNA binding	molecular_function
1_203	GO:0016491	oxidoreductase activity	molecular_function
1_203	GO:0055114	oxidation-reduction process	biological_process
1_204	GO:0003677	DNA binding	molecular_function
1_206	GO:0005506	iron ion binding	molecular_function
1_206	GO:0016705	oxidoreductase activity, acting on paired donors, with incorporation or reduction of molecular oxygen	molecular_function
1_206	GO:0020037	heme binding	molecular_function
1_206	GO:0055114	oxidation-reduction process	biological_process
1_208	GO:0016491	oxidoreductase activity	molecular_function
1_208	GO:0055114	oxidation-reduction process	biological_process
1_209	GO:0003824	catalytic activity	molecular_function
1_210	GO:0003677	DNA binding	molecular_function
1_210	GO:0003700	DNA-binding transcription factor activity	molecular_function
1_210	GO:0006355	regulation of transcription, DNA-templated	biological_process
1_210	GO:0043565	sequence-specific DNA binding	molecular_function
1_211	GO:0003824	catalytic activity	molecular_function
1_211	GO:0016747	transferase activity, transferring acyl groups other than amino-acyl groups	molecular_function
1_214	GO:0016491	oxidoreductase activity	molecular_function
1_215	GO:0003995	acyl-CoA dehydrogenase activity	molecular_function
1_215	GO:0016627	oxidoreductase activity, acting on the CH-CH group of donors	molecular_function
1_215	GO:0050660	flavin adenine dinucleotide binding	molecular_function
1_215	GO:0055114	oxidation-reduction process	biological_process
1_216	GO:0003824	catalytic activity	molecular_function
1_217	GO:0003824	catalytic activity	molecular_function
1_219	GO:0006081	cellular aldehyde metabolic process	biological_process
1_219	GO:0016491	oxidoreductase activity	molecular_function
1_219	GO:0016620	oxidoreductase activity, acting on the aldehyde or oxo group of donors, NAD or NADP as acceptor	molecular_function
1_219	GO:0055114	oxidation-reduction process	biological_process
1_221	GO:0015074	DNA integration	biological_process
1_222	GO:0005524	ATP binding	molecular_function
1_226	GO:0003676	nucleic acid binding	molecular_function
1_226	GO:0015074	DNA integration	biological_process
1_228	GO:0016491	oxidoreductase activity	molecular_function
1_229	GO:0016787	hydrolase activity	molecular_function
1_230	GO:0016491	oxidoreductase activity	molecular_function
1_230	GO:0055114	oxidation-reduction process	biological_process
1_237	GO:0003677	DNA binding	molecular_function
1_238	GO:0003677	DNA binding	molecular_function
1_238	GO:0004803	transposase activity	molecular_function
1_238	GO:0006313	transposition, DNA-mediated	biological_process
1_240	GO:0015074	DNA integration	biological_process
1_241	GO:0005524	ATP binding	molecular_function
1_242	GO:0005524	ATP binding	molecular_function
1_244	GO:0015074	DNA integration	biological_process
1_246	GO:0016020	membrane	cellular_component
1_246	GO:0016021	integral component of membrane	cellular_component
1_249	GO:0003677	DNA binding	molecular_function
1_250	GO:0016491	oxidoreductase activity	molecular_function
1_250	GO:0016620	oxidoreductase activity, acting on the aldehyde or oxo group of donors, NAD or NADP as acceptor	molecular_function
1_250	GO:0055114	oxidation-reduction process	biological_process
1_251	GO:0016491	oxidoreductase activity	molecular_function
1_251	GO:0055114	oxidation-reduction process	biological_process
1_254	GO:0003677	DNA binding	molecular_function
1_257	GO:0003677	DNA binding	molecular_function
1_257	GO:0005515	protein binding	molecular_function
1_257	GO:0006355	regulation of transcription, DNA-templated	biological_process
1_258	GO:0005515	protein binding	molecular_function
1_259	GO:0003824	catalytic activity	molecular_function
1_259	GO:0004160	dihydroxy-acid dehydratase activity	molecular_function
1_259	GO:0009082	branched-chain amino acid biosynthetic process	biological_process
1_261	GO:0003677	DNA binding	molecular_function
1_261	GO:0006355	regulation of transcription, DNA-templated	biological_process
1_261	GO:0046872	metal ion binding	molecular_function
1_264	GO:0016021	integral component of membrane	cellular_component
1_264	GO:0055085	transmembrane transport	biological_process
1_265	GO:0016740	transferase activity	molecular_function
1_266	GO:0004222	metalloendopeptidase activity	molecular_function
1_266	GO:0006508	proteolysis	biological_process
1_266	GO:0008237	metallopeptidase activity	molecular_function
1_269	GO:0003677	DNA binding	molecular_function
1_270	GO:0016020	membrane	cellular_component
1_271	GO:0015886	heme transport	biological_process
1_271	GO:0020037	heme binding	molecular_function
1_272	GO:0020037	heme binding	molecular_function
1_273	GO:0000160	phosphorelay signal transduction system	biological_process
1_273	GO:0003677	DNA binding	molecular_function
1_273	GO:0006355	regulation of transcription, DNA-templated	biological_process
1_274	GO:0000155	phosphorelay sensor kinase activity	molecular_function
1_274	GO:0007165	signal transduction	biological_process
1_274	GO:0016021	integral component of membrane	cellular_component
1_274	GO:0016310	phosphorylation	biological_process
1_274	GO:0016772	transferase activity, transferring phosphorus-containing groups	molecular_function
1_279	GO:0016020	membrane	cellular_component
1_281	GO:0006400	tRNA modification	biological_process
1_281	GO:0008176	tRNA (guanine-N7-)-methyltransferase activity	molecular_function
1_284	GO:0004611	phosphoenolpyruvate carboxykinase activity	molecular_function
1_284	GO:0004613	phosphoenolpyruvate carboxykinase (GTP) activity	molecular_function
1_284	GO:0005525	GTP binding	molecular_function
1_284	GO:0006094	gluconeogenesis	biological_process
1_284	GO:0017076	purine nucleotide binding	molecular_function
1_285	GO:0016020	membrane	cellular_component
1_286	GO:0003677	DNA binding	molecular_function
1_287	GO:0009190	cyclic nucleotide biosynthetic process	biological_process
1_287	GO:0016849	phosphorus-oxygen lyase activity	molecular_function
1_287	GO:0035556	intracellular signal transduction	biological_process
1_288	GO:0003824	catalytic activity	molecular_function
1_289	GO:0003824	catalytic activity	molecular_function
1_290	GO:0016491	oxidoreductase activity	molecular_function
1_290	GO:0048037	cofactor binding	molecular_function
1_290	GO:0055114	oxidation-reduction process	biological_process
1_291	GO:0003824	catalytic activity	molecular_function
1_291	GO:0010181	FMN binding	molecular_function
1_291	GO:0016491	oxidoreductase activity	molecular_function
1_291	GO:0055114	oxidation-reduction process	biological_process
1_292	GO:0003677	DNA binding	molecular_function
1_294	GO:0003824	catalytic activity	molecular_function
1_295	GO:0016810	hydrolase activity, acting on carbon-nitrogen (but not peptide) bonds	molecular_function
1_296	GO:0016021	integral component of membrane	cellular_component
1_296	GO:0055085	transmembrane transport	biological_process
1_297	GO:0003824	catalytic activity	molecular_function
1_299	GO:0016787	hydrolase activity	molecular_function
1_302	GO:0003677	DNA binding	molecular_function
1_302	GO:0003700	DNA-binding transcription factor activity	molecular_function
1_302	GO:0006355	regulation of transcription, DNA-templated	biological_process
1_310	GO:0016491	oxidoreductase activity	molecular_function
1_310	GO:0016620	oxidoreductase activity, acting on the aldehyde or oxo group of donors, NAD or NADP as acceptor	molecular_function
1_310	GO:0055114	oxidation-reduction process	biological_process
1_311	GO:0003824	catalytic activity	molecular_function
1_311	GO:0008483	transaminase activity	molecular_function
1_311	GO:0030170	pyridoxal phosphate binding	molecular_function
1_312	GO:0016020	membrane	cellular_component
1_312	GO:0022857	transmembrane transporter activity	molecular_function
1_312	GO:0055085	transmembrane transport	biological_process
1_314	GO:0016787	hydrolase activity	molecular_function
1_315	GO:0016627	oxidoreductase activity, acting on the CH-CH group of donors	molecular_function
1_315	GO:0050660	flavin adenine dinucleotide binding	molecular_function
1_315	GO:0055114	oxidation-reduction process	biological_process
1_316	GO:0016787	hydrolase activity	molecular_function
1_317	GO:0004144	diacylglycerol O-acyltransferase activity	molecular_function
1_317	GO:0016746	transferase activity, transferring acyl groups	molecular_function
1_317	GO:0045017	glycerolipid biosynthetic process	biological_process
1_320	GO:0016491	oxidoreductase activity	molecular_function
1_320	GO:0055114	oxidation-reduction process	biological_process
1_322	GO:0005506	iron ion binding	molecular_function
1_322	GO:0044237	cellular metabolic process	biological_process
1_322	GO:0051537	2 iron, 2 sulfur cluster binding	molecular_function
1_322	GO:0055114	oxidation-reduction process	biological_process
1_324	GO:0016491	oxidoreductase activity	molecular_function
1_325	GO:0009055	electron transfer activity	molecular_function
1_325	GO:0016491	oxidoreductase activity	molecular_function
1_325	GO:0051536	iron-sulfur cluster binding	molecular_function
1_325	GO:0051537	2 iron, 2 sulfur cluster binding	molecular_function
1_325	GO:0055114	oxidation-reduction process	biological_process
1_326	GO:0003700	DNA-binding transcription factor activity	molecular_function
1_326	GO:0006355	regulation of transcription, DNA-templated	biological_process
1_327	GO:0016787	hydrolase activity	molecular_function
1_327	GO:0016810	hydrolase activity, acting on carbon-nitrogen (but not peptide) bonds	molecular_function
1_329	GO:0005506	iron ion binding	molecular_function
1_329	GO:0016491	oxidoreductase activity	molecular_function
1_329	GO:0044237	cellular metabolic process	biological_process
1_329	GO:0051537	2 iron, 2 sulfur cluster binding	molecular_function
1_329	GO:0055114	oxidation-reduction process	biological_process
1_330	GO:0016491	oxidoreductase activity	molecular_function
1_330	GO:0016620	oxidoreductase activity, acting on the aldehyde or oxo group of donors, NAD or NADP as acceptor	molecular_function
1_330	GO:0055114	oxidation-reduction process	biological_process
1_331	GO:0016787	hydrolase activity	molecular_function
1_333	GO:0003700	DNA-binding transcription factor activity	molecular_function
1_333	GO:0006355	regulation of transcription, DNA-templated	biological_process
1_335	GO:0003824	catalytic activity	molecular_function
1_335	GO:0016491	oxidoreductase activity	molecular_function
1_335	GO:0050660	flavin adenine dinucleotide binding	molecular_function
1_335	GO:0055114	oxidation-reduction process	biological_process
1_335	GO:0071949	FAD binding	molecular_function
1_336	GO:0016787	hydrolase activity	molecular_function
1_337	GO:0003824	catalytic activity	molecular_function
1_338	GO:0016746	transferase activity, transferring acyl groups	molecular_function
1_340	GO:0016407	acetyltransferase activity	molecular_function
1_341	GO:0003677	DNA binding	molecular_function
1_341	GO:0003700	DNA-binding transcription factor activity	molecular_function
1_341	GO:0006355	regulation of transcription, DNA-templated	biological_process
1_341	GO:0043565	sequence-specific DNA binding	molecular_function
1_342	GO:0008703	5-amino-6-(5-phosphoribosylamino)uracil reductase activity	molecular_function
1_342	GO:0009231	riboflavin biosynthetic process	biological_process
1_342	GO:0055114	oxidation-reduction process	biological_process
1_343	GO:0003677	DNA binding	molecular_function
1_345	GO:0003824	catalytic activity	molecular_function
1_347	GO:0016491	oxidoreductase activity	molecular_function
1_347	GO:0016620	oxidoreductase activity, acting on the aldehyde or oxo group of donors, NAD or NADP as acceptor	molecular_function
1_347	GO:0055114	oxidation-reduction process	biological_process
1_348	GO:0008168	methyltransferase activity	molecular_function
1_352	GO:0016747	transferase activity, transferring acyl groups other than amino-acyl groups	molecular_function
1_353	GO:0003824	catalytic activity	molecular_function
1_354	GO:0008270	zinc ion binding	molecular_function
1_354	GO:0009056	catabolic process	biological_process
1_354	GO:0016788	hydrolase activity, acting on ester bonds	molecular_function
1_355	GO:0048037	cofactor binding	molecular_function
1_356	GO:0003700	DNA-binding transcription factor activity	molecular_function
1_356	GO:0006355	regulation of transcription, DNA-templated	biological_process
1_357	GO:0008757	S-adenosylmethionine-dependent methyltransferase activity	molecular_function
1_360	GO:0003677	DNA binding	molecular_function
1_361	GO:0016491	oxidoreductase activity	molecular_function
1_361	GO:0055114	oxidation-reduction process	biological_process
1_362	GO:0016740	transferase activity	molecular_function
1_364	GO:0004553	hydrolase activity, hydrolyzing O-glycosyl compounds	molecular_function
1_364	GO:0005975	carbohydrate metabolic process	biological_process
1_365	GO:0003677	DNA binding	molecular_function
1_367	GO:0008168	methyltransferase activity	molecular_function
1_367	GO:0008171	O-methyltransferase activity	molecular_function
1_368	GO:0003824	catalytic activity	molecular_function
1_372	GO:0009306	protein secretion	biological_process
1_376	GO:0004312	fatty acid synthase activity	molecular_function
1_376	GO:0005835	fatty acid synthase complex	cellular_component
1_376	GO:0006633	fatty acid biosynthetic process	biological_process
1_376	GO:0055114	oxidation-reduction process	biological_process
1_377	GO:0016491	oxidoreductase activity	molecular_function
1_378	GO:0003824	catalytic activity	molecular_function
1_378	GO:0016747	transferase activity, transferring acyl groups other than amino-acyl groups	molecular_function
1_379	GO:0016705	oxidoreductase activity, acting on paired donors, with incorporation or reduction of molecular oxygen	molecular_function
1_379	GO:0055114	oxidation-reduction process	biological_process
1_380	GO:0000155	phosphorelay sensor kinase activity	molecular_function
1_380	GO:0000160	phosphorelay signal transduction system	biological_process
1_380	GO:0016021	integral component of membrane	cellular_component
1_380	GO:0046983	protein dimerization activity	molecular_function
1_381	GO:0000160	phosphorelay signal transduction system	biological_process
1_381	GO:0003677	DNA binding	molecular_function
1_381	GO:0006355	regulation of transcription, DNA-templated	biological_process
1_383	GO:0016020	membrane	cellular_component
1_383	GO:0016021	integral component of membrane	cellular_component
1_385	GO:0003677	DNA binding	molecular_function
1_392	GO:0016627	oxidoreductase activity, acting on the CH-CH group of donors	molecular_function
1_392	GO:0055114	oxidation-reduction process	biological_process
1_393	GO:0008839	4-hydroxy-tetrahydrodipicolinate reductase	molecular_function
1_393	GO:0009089	lysine biosynthetic process via diaminopimelate	biological_process
1_393	GO:0055114	oxidation-reduction process	biological_process
1_394	GO:0003824	catalytic activity	molecular_function
1_394	GO:0016491	oxidoreductase activity	molecular_function
1_394	GO:0016740	transferase activity	molecular_function
1_394	GO:0031177	phosphopantetheine binding	molecular_function
1_394	GO:0055114	oxidation-reduction process	biological_process
1_396	GO:0016020	membrane	cellular_component
1_396	GO:0016021	integral component of membrane	cellular_component
1_398	GO:0003824	catalytic activity	molecular_function
1_398	GO:0008610	lipid biosynthetic process	biological_process
1_399	GO:0010181	FMN binding	molecular_function
1_399	GO:0048037	cofactor binding	molecular_function
1_407	GO:0005524	ATP binding	molecular_function
1_407	GO:0016887	ATPase activity	molecular_function
1_408	GO:0006099	tricarboxylic acid cycle	biological_process
1_408	GO:0009055	electron transfer activity	molecular_function
1_408	GO:0016491	oxidoreductase activity	molecular_function
1_408	GO:0051536	iron-sulfur cluster binding	molecular_function
1_408	GO:0051537	2 iron, 2 sulfur cluster binding	molecular_function
1_408	GO:0055114	oxidation-reduction process	biological_process
1_409	GO:0016491	oxidoreductase activity	molecular_function
1_409	GO:0055114	oxidation-reduction process	biological_process
1_412	GO:0003824	catalytic activity	molecular_function
1_414	GO:0016020	membrane	cellular_component
1_414	GO:0016021	integral component of membrane	cellular_component
1_415	GO:0003700	DNA-binding transcription factor activity	molecular_function
1_415	GO:0003824	catalytic activity	molecular_function
1_415	GO:0006355	regulation of transcription, DNA-templated	biological_process
1_415	GO:0009058	biosynthetic process	biological_process
1_415	GO:0030170	pyridoxal phosphate binding	molecular_function
1_416	GO:0008942	nitrite reductase [NAD(P)H] activity	molecular_function
1_416	GO:0016491	oxidoreductase activity	molecular_function
1_416	GO:0020037	heme binding	molecular_function
1_416	GO:0042128	nitrate assimilation	biological_process
1_416	GO:0050660	flavin adenine dinucleotide binding	molecular_function
1_416	GO:0050661	NADP binding	molecular_function
1_416	GO:0051536	iron-sulfur cluster binding	molecular_function
1_416	GO:0055114	oxidation-reduction process	biological_process
1_417	GO:0008942	nitrite reductase [NAD(P)H] activity	molecular_function
1_417	GO:0016491	oxidoreductase activity	molecular_function
1_417	GO:0051537	2 iron, 2 sulfur cluster binding	molecular_function
1_417	GO:0055114	oxidation-reduction process	biological_process
1_418	GO:0003700	DNA-binding transcription factor activity	molecular_function
1_418	GO:0006355	regulation of transcription, DNA-templated	biological_process
1_419	GO:0009236	cobalamin biosynthetic process	biological_process
1_419	GO:0016852	sirohydrochlorin cobaltochelatase activity	molecular_function
1_420	GO:0000160	phosphorelay signal transduction system	biological_process
1_420	GO:0003677	DNA binding	molecular_function
1_420	GO:0004852	uroporphyrinogen-III synthase activity	molecular_function
1_420	GO:0006355	regulation of transcription, DNA-templated	biological_process
1_420	GO:0033014	tetrapyrrole biosynthetic process	biological_process
1_421	GO:0016021	integral component of membrane	cellular_component
1_421	GO:0055085	transmembrane transport	biological_process
1_425	GO:1990397	queuosine salvage	biological_process
1_427	GO:0016021	integral component of membrane	cellular_component
1_430	GO:0020037	heme binding	molecular_function
1_431	GO:0003677	DNA binding	molecular_function
1_431	GO:0045892	negative regulation of transcription, DNA-templated	biological_process
1_432	GO:0006807	nitrogen compound metabolic process	biological_process
1_433	GO:0004668	protein-arginine deiminase activity	molecular_function
1_433	GO:0009446	putrescine biosynthetic process	biological_process
1_434	GO:0016810	hydrolase activity, acting on carbon-nitrogen (but not peptide) bonds	molecular_function
1_435	GO:0016020	membrane	cellular_component
1_435	GO:0022857	transmembrane transporter activity	molecular_function
1_435	GO:0055085	transmembrane transport	biological_process
1_436	GO:0006979	response to oxidative stress	biological_process
1_437	GO:0003700	DNA-binding transcription factor activity	molecular_function
1_437	GO:0006355	regulation of transcription, DNA-templated	biological_process
1_438	GO:0016021	integral component of membrane	cellular_component
1_438	GO:0055085	transmembrane transport	biological_process
1_439	GO:0008270	zinc ion binding	molecular_function
1_439	GO:0016491	oxidoreductase activity	molecular_function
1_439	GO:0055114	oxidation-reduction process	biological_process
1_443	GO:0003824	catalytic activity	molecular_function
1_448	GO:0003677	DNA binding	molecular_function
1_450	GO:0003677	DNA binding	molecular_function
1_452	GO:0003677	DNA binding	molecular_function
1_452	GO:0006355	regulation of transcription, DNA-templated	biological_process
1_452	GO:0016491	oxidoreductase activity	molecular_function
1_453	GO:0003677	DNA binding	molecular_function
1_453	GO:0003916	DNA topoisomerase activity	molecular_function
1_453	GO:0003918	DNA topoisomerase type II (ATP-hydrolyzing) activity	molecular_function
1_453	GO:0005524	ATP binding	molecular_function
1_453	GO:0005694	chromosome	cellular_component
1_453	GO:0006259	DNA metabolic process	biological_process
1_453	GO:0006265	DNA topological change	biological_process
1_454	GO:0003677	DNA binding	molecular_function
1_454	GO:0003918	DNA topoisomerase type II (ATP-hydrolyzing) activity	molecular_function
1_454	GO:0005524	ATP binding	molecular_function
1_454	GO:0006265	DNA topological change	biological_process
1_457	GO:0006865	amino acid transport	biological_process
1_457	GO:0016020	membrane	cellular_component
1_457	GO:0016021	integral component of membrane	cellular_component
1_458	GO:0003677	DNA binding	molecular_function
1_458	GO:0005515	protein binding	molecular_function
1_458	GO:0006355	regulation of transcription, DNA-templated	biological_process
1_460	GO:0003824	catalytic activity	molecular_function
1_464	GO:0003995	acyl-CoA dehydrogenase activity	molecular_function
1_464	GO:0016627	oxidoreductase activity, acting on the CH-CH group of donors	molecular_function
1_464	GO:0050660	flavin adenine dinucleotide binding	molecular_function
1_464	GO:0055114	oxidation-reduction process	biological_process
1_465	GO:0003824	catalytic activity	molecular_function
1_466	GO:0003857	3-hydroxyacyl-CoA dehydrogenase activity	molecular_function
1_466	GO:0006631	fatty acid metabolic process	biological_process
1_466	GO:0016491	oxidoreductase activity	molecular_function
1_466	GO:0055114	oxidation-reduction process	biological_process
1_466	GO:0070403	NAD+ binding	molecular_function
1_468	GO:0016491	oxidoreductase activity	molecular_function
1_468	GO:0055114	oxidation-reduction process	biological_process
1_469	GO:0009055	electron transfer activity	molecular_function
1_469	GO:0016491	oxidoreductase activity	molecular_function
1_469	GO:0016668	oxidoreductase activity, acting on a sulfur group of donors, NAD(P) as acceptor	molecular_function
1_469	GO:0045454	cell redox homeostasis	biological_process
1_469	GO:0050660	flavin adenine dinucleotide binding	molecular_function
1_469	GO:0055114	oxidation-reduction process	biological_process
1_470	GO:0008270	zinc ion binding	molecular_function
1_470	GO:0016491	oxidoreductase activity	molecular_function
1_470	GO:0055114	oxidation-reduction process	biological_process
1_471	GO:0008270	zinc ion binding	molecular_function
1_471	GO:0016491	oxidoreductase activity	molecular_function
1_471	GO:0055114	oxidation-reduction process	biological_process
1_472	GO:0046872	metal ion binding	molecular_function
1_473	GO:0016020	membrane	cellular_component
1_473	GO:0016021	integral component of membrane	cellular_component
1_476	GO:0016021	integral component of membrane	cellular_component
1_476	GO:0055085	transmembrane transport	biological_process
1_481	GO:0043231	intracellular membrane-bounded organelle	cellular_component
1_481	GO:0051537	2 iron, 2 sulfur cluster binding	molecular_function
1_482	GO:0008168	methyltransferase activity	molecular_function
1_483	GO:0004096	catalase activity	molecular_function
1_483	GO:0006979	response to oxidative stress	biological_process
1_483	GO:0020037	heme binding	molecular_function
1_483	GO:0055114	oxidation-reduction process	biological_process
1_484	GO:0003824	catalytic activity	molecular_function
1_484	GO:0006281	DNA repair	biological_process
1_487	GO:0003885	D-arabinono-1,4-lactone oxidase activity	molecular_function
1_487	GO:0016020	membrane	cellular_component
1_487	GO:0016491	oxidoreductase activity	molecular_function
1_487	GO:0016899	oxidoreductase activity, acting on the CH-OH group of donors, oxygen as acceptor	molecular_function
1_487	GO:0050660	flavin adenine dinucleotide binding	molecular_function
1_487	GO:0055114	oxidation-reduction process	biological_process
1_487	GO:0071949	FAD binding	molecular_function
1_489	GO:0003677	DNA binding	molecular_function
1_489	GO:0003700	DNA-binding transcription factor activity	molecular_function
1_489	GO:0006355	regulation of transcription, DNA-templated	biological_process
1_489	GO:0043565	sequence-specific DNA binding	molecular_function
1_492	GO:0016491	oxidoreductase activity	molecular_function
1_492	GO:0048037	cofactor binding	molecular_function
1_492	GO:0055114	oxidation-reduction process	biological_process
1_495	GO:0016705	oxidoreductase activity, acting on paired donors, with incorporation or reduction of molecular oxygen	molecular_function
1_495	GO:0055114	oxidation-reduction process	biological_process
1_496	GO:0016891	endoribonuclease activity, producing 5'-phosphomonoesters	molecular_function
1_496	GO:0042779	tRNA 3'-trailer cleavage	biological_process
1_501	GO:0016620	oxidoreductase activity, acting on the aldehyde or oxo group of donors, NAD or NADP as acceptor	molecular_function
1_501	GO:0055114	oxidation-reduction process	biological_process
1_502	GO:0003677	DNA binding	molecular_function
1_502	GO:0006281	DNA repair	biological_process
1_502	GO:0006355	regulation of transcription, DNA-templated	biological_process
1_502	GO:0008168	methyltransferase activity	molecular_function
1_502	GO:0008270	zinc ion binding	molecular_function
1_504	GO:0003824	catalytic activity	molecular_function
1_504	GO:0003908	methylated-DNA-[protein]-cysteine S-methyltransferase activity	molecular_function
1_504	GO:0006281	DNA repair	biological_process
1_505	GO:0003677	DNA binding	molecular_function
1_505	GO:0003700	DNA-binding transcription factor activity	molecular_function
1_505	GO:0006352	DNA-templated transcription, initiation	biological_process
1_505	GO:0006355	regulation of transcription, DNA-templated	biological_process
1_505	GO:0016987	sigma factor activity	molecular_function
1_506	GO:0003677	DNA binding	molecular_function
1_508	GO:0016740	transferase activity	molecular_function
1_509	GO:0045454	cell redox homeostasis	biological_process
1_510	GO:0016020	membrane	cellular_component
1_510	GO:0017004	cytochrome complex assembly	biological_process
1_510	GO:0055114	oxidation-reduction process	biological_process
1_511	GO:0003677	DNA binding	molecular_function
1_511	GO:0045892	negative regulation of transcription, DNA-templated	biological_process
1_512	GO:0004222	metalloendopeptidase activity	molecular_function
1_512	GO:0006508	proteolysis	biological_process
1_514	GO:0003700	DNA-binding transcription factor activity	molecular_function
1_514	GO:0006355	regulation of transcription, DNA-templated	biological_process
1_516	GO:0003677	DNA binding	molecular_function
1_519	GO:0004553	hydrolase activity, hydrolyzing O-glycosyl compounds	molecular_function
1_519	GO:0005975	carbohydrate metabolic process	biological_process
1_519	GO:0030245	cellulose catabolic process	biological_process
1_522	GO:0016491	oxidoreductase activity	molecular_function
1_524	GO:0008972	phosphomethylpyrimidine kinase activity	molecular_function
1_524	GO:0009228	thiamine biosynthetic process	biological_process
1_526	GO:0003677	DNA binding	molecular_function
1_527	GO:0005506	iron ion binding	molecular_function
1_527	GO:0016491	oxidoreductase activity	molecular_function
1_527	GO:0044237	cellular metabolic process	biological_process
1_527	GO:0051537	2 iron, 2 sulfur cluster binding	molecular_function
1_527	GO:0055114	oxidation-reduction process	biological_process
1_530	GO:0003677	DNA binding	molecular_function
1_530	GO:0006355	regulation of transcription, DNA-templated	biological_process
1_533	GO:0003995	acyl-CoA dehydrogenase activity	molecular_function
1_533	GO:0016627	oxidoreductase activity, acting on the CH-CH group of donors	molecular_function
1_533	GO:0050660	flavin adenine dinucleotide binding	molecular_function
1_533	GO:0055114	oxidation-reduction process	biological_process
1_534	GO:0003677	DNA binding	molecular_function
1_538	GO:0016021	integral component of membrane	cellular_component
1_538	GO:0055085	transmembrane transport	biological_process
1_539	GO:0003700	DNA-binding transcription factor activity	molecular_function
1_539	GO:0006355	regulation of transcription, DNA-templated	biological_process
1_541	GO:0003700	DNA-binding transcription factor activity	molecular_function
1_541	GO:0006355	regulation of transcription, DNA-templated	biological_process
1_542	GO:0003677	DNA binding	molecular_function
1_542	GO:0006355	regulation of transcription, DNA-templated	biological_process
1_544	GO:0004129	cytochrome-c oxidase activity	molecular_function
1_544	GO:0009060	aerobic respiration	biological_process
1_544	GO:0015990	electron transport coupled proton transport	biological_process
1_544	GO:0016021	integral component of membrane	cellular_component
1_544	GO:0020037	heme binding	molecular_function
1_544	GO:0055114	oxidation-reduction process	biological_process
1_545	GO:0000160	phosphorelay signal transduction system	biological_process
1_545	GO:0003677	DNA binding	molecular_function
1_545	GO:0006355	regulation of transcription, DNA-templated	biological_process
1_546	GO:0000155	phosphorelay sensor kinase activity	molecular_function
1_546	GO:0000160	phosphorelay signal transduction system	biological_process
1_546	GO:0016021	integral component of membrane	cellular_component
1_546	GO:0046983	protein dimerization activity	molecular_function
1_548	GO:0003677	DNA binding	molecular_function
1_549	GO:0003700	DNA-binding transcription factor activity	molecular_function
1_549	GO:0006355	regulation of transcription, DNA-templated	biological_process
1_550	GO:0003677	DNA binding	molecular_function
1_553	GO:0008839	4-hydroxy-tetrahydrodipicolinate reductase	molecular_function
1_553	GO:0009089	lysine biosynthetic process via diaminopimelate	biological_process
1_553	GO:0055114	oxidation-reduction process	biological_process
1_554	GO:0003677	DNA binding	molecular_function
1_554	GO:0045892	negative regulation of transcription, DNA-templated	biological_process
1_556	GO:0016020	membrane	cellular_component
1_556	GO:0016021	integral component of membrane	cellular_component
1_557	GO:0003677	DNA binding	molecular_function
1_558	GO:0003676	nucleic acid binding	molecular_function
1_560	GO:0016020	membrane	cellular_component
1_560	GO:0022857	transmembrane transporter activity	molecular_function
1_560	GO:0055085	transmembrane transport	biological_process
1_561	GO:0003677	DNA binding	molecular_function
1_561	GO:0003700	DNA-binding transcription factor activity	molecular_function
1_561	GO:0006352	DNA-templated transcription, initiation	biological_process
1_561	GO:0006355	regulation of transcription, DNA-templated	biological_process
1_561	GO:0016987	sigma factor activity	molecular_function
1_563	GO:0016020	membrane	cellular_component
1_563	GO:0016021	integral component of membrane	cellular_component
1_564	GO:0016627	oxidoreductase activity, acting on the CH-CH group of donors	molecular_function
1_564	GO:0050660	flavin adenine dinucleotide binding	molecular_function
1_564	GO:0055114	oxidation-reduction process	biological_process
1_567	GO:0003824	catalytic activity	molecular_function
1_567	GO:0003867	4-aminobutyrate transaminase activity	molecular_function
1_567	GO:0008483	transaminase activity	molecular_function
1_567	GO:0009448	gamma-aminobutyric acid metabolic process	biological_process
1_567	GO:0030170	pyridoxal phosphate binding	molecular_function
1_568	GO:0016491	oxidoreductase activity	molecular_function
1_568	GO:0016620	oxidoreductase activity, acting on the aldehyde or oxo group of donors, NAD or NADP as acceptor	molecular_function
1_568	GO:0055114	oxidation-reduction process	biological_process
1_570	GO:0016627	oxidoreductase activity, acting on the CH-CH group of donors	molecular_function
1_570	GO:0050660	flavin adenine dinucleotide binding	molecular_function
1_570	GO:0055114	oxidation-reduction process	biological_process
1_571	GO:0003824	catalytic activity	molecular_function
1_573	GO:0020037	heme binding	molecular_function
1_574	GO:0003824	catalytic activity	molecular_function
1_574	GO:0008484	sulfuric ester hydrolase activity	molecular_function
1_577	GO:0019516	lactate oxidation	biological_process
1_582	GO:0003824	catalytic activity	molecular_function
1_583	GO:0016491	oxidoreductase activity	molecular_function
1_586	GO:0016627	oxidoreductase activity, acting on the CH-CH group of donors	molecular_function
1_586	GO:0050660	flavin adenine dinucleotide binding	molecular_function
1_586	GO:0055114	oxidation-reduction process	biological_process
1_587	GO:0016616	oxidoreductase activity, acting on the CH-OH group of donors, NAD or NADP as acceptor	molecular_function
1_587	GO:0051287	NAD binding	molecular_function
1_587	GO:0055114	oxidation-reduction process	biological_process
1_589	GO:0003677	DNA binding	molecular_function
1_591	GO:0008168	methyltransferase activity	molecular_function
1_591	GO:0032259	methylation	biological_process
1_592	GO:0003677	DNA binding	molecular_function
1_592	GO:0003700	DNA-binding transcription factor activity	molecular_function
1_592	GO:0006355	regulation of transcription, DNA-templated	biological_process
1_592	GO:0043565	sequence-specific DNA binding	molecular_function
1_593	GO:0003677	DNA binding	molecular_function
1_595	GO:0008168	methyltransferase activity	molecular_function
1_595	GO:0032259	methylation	biological_process
1_596	GO:0005515	protein binding	molecular_function
1_596	GO:0005524	ATP binding	molecular_function
1_598	GO:0000166	nucleotide binding	molecular_function
1_598	GO:0003677	DNA binding	molecular_function
1_598	GO:0005524	ATP binding	molecular_function
1_605	GO:0004252	serine-type endopeptidase activity	molecular_function
1_605	GO:0006508	proteolysis	biological_process
1_608	GO:0016787	hydrolase activity	molecular_function
1_609	GO:0030798	trans-aconitate 2-methyltransferase activity	molecular_function
1_611	GO:0000103	sulfate assimilation	biological_process
1_611	GO:0003924	GTPase activity	molecular_function
1_611	GO:0004020	adenylylsulfate kinase activity	molecular_function
1_611	GO:0005524	ATP binding	molecular_function
1_611	GO:0005525	GTP binding	molecular_function
1_611	GO:0006790	sulfur compound metabolic process	biological_process
1_612	GO:0003824	catalytic activity	molecular_function
1_612	GO:0004781	sulfate adenylyltransferase (ATP) activity	molecular_function
1_612	GO:0019419	sulfate reduction	biological_process
1_613	GO:0016740	transferase activity	molecular_function
1_614	GO:0003824	catalytic activity	molecular_function
1_614	GO:0008484	sulfuric ester hydrolase activity	molecular_function
1_615	GO:0003677	DNA binding	molecular_function
1_616	GO:0016491	oxidoreductase activity	molecular_function
1_616	GO:0055114	oxidation-reduction process	biological_process
1_620	GO:0003951	NAD+ kinase activity	molecular_function
1_620	GO:0016301	kinase activity	molecular_function
1_621	GO:0016740	transferase activity	molecular_function
1_623	GO:0016491	oxidoreductase activity	molecular_function
1_623	GO:0051537	2 iron, 2 sulfur cluster binding	molecular_function
1_623	GO:0055114	oxidation-reduction process	biological_process
1_626	GO:0004553	hydrolase activity, hydrolyzing O-glycosyl compounds	molecular_function
1_626	GO:0005975	carbohydrate metabolic process	biological_process
1_627	GO:0055114	oxidation-reduction process	biological_process
1_628	GO:0005887	integral component of plasma membrane	cellular_component
1_628	GO:0015604	organic phosphonate transmembrane transporter activity	molecular_function
1_628	GO:0015716	organic phosphonate transport	biological_process
1_628	GO:0016020	membrane	cellular_component
1_628	GO:0055085	transmembrane transport	biological_process
1_629	GO:0005524	ATP binding	molecular_function
1_629	GO:0015416	ATPase-coupled organic phosphonate transmembrane transporter activity	molecular_function
1_629	GO:0015716	organic phosphonate transport	biological_process
1_629	GO:0016020	membrane	cellular_component
1_629	GO:0016887	ATPase activity	molecular_function
1_630	GO:0043190	ATP-binding cassette (ABC) transporter complex	cellular_component
1_630	GO:0055085	transmembrane transport	biological_process
1_631	GO:0003677	DNA binding	molecular_function
1_631	GO:0003700	DNA-binding transcription factor activity	molecular_function
1_631	GO:0006355	regulation of transcription, DNA-templated	biological_process
1_633	GO:0003677	DNA binding	molecular_function
1_633	GO:0003700	DNA-binding transcription factor activity	molecular_function
1_633	GO:0006355	regulation of transcription, DNA-templated	biological_process
1_633	GO:0043565	sequence-specific DNA binding	molecular_function
1_634	GO:0003677	DNA binding	molecular_function
1_634	GO:0003700	DNA-binding transcription factor activity	molecular_function
1_634	GO:0006355	regulation of transcription, DNA-templated	biological_process
1_634	GO:0043565	sequence-specific DNA binding	molecular_function
1_635	GO:0003700	DNA-binding transcription factor activity	molecular_function
1_635	GO:0006355	regulation of transcription, DNA-templated	biological_process
1_635	GO:0043565	sequence-specific DNA binding	molecular_function
1_638	GO:0005524	ATP binding	molecular_function
1_638	GO:0016021	integral component of membrane	cellular_component
1_638	GO:0016887	ATPase activity	molecular_function
1_638	GO:0042626	ATPase activity, coupled to transmembrane movement of substances	molecular_function
1_638	GO:0055085	transmembrane transport	biological_process
1_641	GO:0046872	metal ion binding	molecular_function
1_642	GO:0003824	catalytic activity	molecular_function
1_642	GO:0008484	sulfuric ester hydrolase activity	molecular_function
1_643	GO:0003700	DNA-binding transcription factor activity	molecular_function
1_643	GO:0006355	regulation of transcription, DNA-templated	biological_process
1_644	GO:0003677	DNA binding	molecular_function
1_645	GO:0016705	oxidoreductase activity, acting on paired donors, with incorporation or reduction of molecular oxygen	molecular_function
1_645	GO:0055114	oxidation-reduction process	biological_process
1_650	GO:0006229	dUTP biosynthetic process	biological_process
1_650	GO:0008829	dCTP deaminase activity	molecular_function
1_651	GO:0008519	ammonium transmembrane transporter activity	molecular_function
1_651	GO:0015696	ammonium transport	biological_process
1_651	GO:0016020	membrane	cellular_component
1_651	GO:0072488	ammonium transmembrane transport	biological_process
1_653	GO:0000271	polysaccharide biosynthetic process	biological_process
1_653	GO:0003979	UDP-glucose 6-dehydrogenase activity	molecular_function
1_653	GO:0016616	oxidoreductase activity, acting on the CH-OH group of donors, NAD or NADP as acceptor	molecular_function
1_653	GO:0051287	NAD binding	molecular_function
1_653	GO:0055114	oxidation-reduction process	biological_process
1_654	GO:0005506	iron ion binding	molecular_function
1_654	GO:0016705	oxidoreductase activity, acting on paired donors, with incorporation or reduction of molecular oxygen	molecular_function
1_654	GO:0020037	heme binding	molecular_function
1_654	GO:0055114	oxidation-reduction process	biological_process
1_655	GO:0046872	metal ion binding	molecular_function
1_657	GO:0016491	oxidoreductase activity	molecular_function
1_657	GO:0055114	oxidation-reduction process	biological_process
1_658	GO:0016491	oxidoreductase activity	molecular_function
1_658	GO:0050660	flavin adenine dinucleotide binding	molecular_function
1_658	GO:0055114	oxidation-reduction process	biological_process
1_658	GO:0071949	FAD binding	molecular_function
1_659	GO:0009055	electron transfer activity	molecular_function
1_659	GO:0016491	oxidoreductase activity	molecular_function
1_659	GO:0046872	metal ion binding	molecular_function
1_659	GO:0051536	iron-sulfur cluster binding	molecular_function
1_659	GO:0051537	2 iron, 2 sulfur cluster binding	molecular_function
1_659	GO:0055114	oxidation-reduction process	biological_process
1_662	GO:0003824	catalytic activity	molecular_function
1_662	GO:0009058	biosynthetic process	biological_process
1_662	GO:0030170	pyridoxal phosphate binding	molecular_function
1_663	GO:0051536	iron-sulfur cluster binding	molecular_function
1_664	GO:0003677	DNA binding	molecular_function
1_664	GO:0006355	regulation of transcription, DNA-templated	biological_process
1_674	GO:0016705	oxidoreductase activity, acting on paired donors, with incorporation or reduction of molecular oxygen	molecular_function
1_674	GO:0055114	oxidation-reduction process	biological_process
1_675	GO:0000160	phosphorelay signal transduction system	biological_process
1_675	GO:0003677	DNA binding	molecular_function
1_675	GO:0005515	protein binding	molecular_function
1_675	GO:0006355	regulation of transcription, DNA-templated	biological_process
1_675	GO:0009190	cyclic nucleotide biosynthetic process	biological_process
1_675	GO:0016849	phosphorus-oxygen lyase activity	molecular_function
1_675	GO:0035556	intracellular signal transduction	biological_process
1_676	GO:0046872	metal ion binding	molecular_function
1_680	GO:0003824	catalytic activity	molecular_function
1_681	GO:0004144	diacylglycerol O-acyltransferase activity	molecular_function
1_681	GO:0016746	transferase activity, transferring acyl groups	molecular_function
1_681	GO:0045017	glycerolipid biosynthetic process	biological_process
1_684	GO:0016491	oxidoreductase activity	molecular_function
1_685	GO:0016787	hydrolase activity	molecular_function
1_688	GO:0005524	ATP binding	molecular_function
1_688	GO:0016887	ATPase activity	molecular_function
1_689	GO:0016020	membrane	cellular_component
1_689	GO:0055085	transmembrane transport	biological_process
1_690	GO:0004062	aryl sulfotransferase activity	molecular_function
1_691	GO:0003677	DNA binding	molecular_function
1_691	GO:0006355	regulation of transcription, DNA-templated	biological_process
1_694	GO:0003677	DNA binding	molecular_function
1_695	GO:0016491	oxidoreductase activity	molecular_function
1_696	GO:0003941	L-serine ammonia-lyase activity	molecular_function
1_696	GO:0006094	gluconeogenesis	biological_process
1_696	GO:0051539	4 iron, 4 sulfur cluster binding	molecular_function
1_697	GO:0005524	ATP binding	molecular_function
1_697	GO:0006457	protein folding	biological_process
1_697	GO:0051082	unfolded protein binding	molecular_function
1_698	GO:0000774	adenyl-nucleotide exchange factor activity	molecular_function
1_698	GO:0006457	protein folding	biological_process
1_698	GO:0042803	protein homodimerization activity	molecular_function
1_698	GO:0051087	chaperone binding	molecular_function
1_699	GO:0005524	ATP binding	molecular_function
1_699	GO:0006457	protein folding	biological_process
1_699	GO:0009408	response to heat	biological_process
1_699	GO:0031072	heat shock protein binding	molecular_function
1_699	GO:0051082	unfolded protein binding	molecular_function
1_700	GO:0003677	DNA binding	molecular_function
1_700	GO:0006355	regulation of transcription, DNA-templated	biological_process
1_701	GO:0003824	catalytic activity	molecular_function
1_701	GO:0005975	carbohydrate metabolic process	biological_process
1_701	GO:0016853	isomerase activity	molecular_function
1_701	GO:0030246	carbohydrate binding	molecular_function
1_702	GO:0016491	oxidoreductase activity	molecular_function
1_702	GO:0019825	oxygen binding	molecular_function
1_702	GO:0020037	heme binding	molecular_function
1_702	GO:0055114	oxidation-reduction process	biological_process
1_704	GO:0003677	DNA binding	molecular_function
1_710	GO:0016758	transferase activity, transferring hexosyl groups	molecular_function
1_710	GO:0016999	antibiotic metabolic process	biological_process
1_711	GO:0005524	ATP binding	molecular_function
1_711	GO:0005737	cytoplasm	cellular_component
1_711	GO:0009408	response to heat	biological_process
1_711	GO:0019538	protein metabolic process	biological_process
1_711	GO:0042026	protein refolding	biological_process
1_714	GO:0003677	DNA binding	molecular_function
1_714	GO:0003700	DNA-binding transcription factor activity	molecular_function
1_714	GO:0006355	regulation of transcription, DNA-templated	biological_process
1_714	GO:0043565	sequence-specific DNA binding	molecular_function
1_716	GO:0016491	oxidoreductase activity	molecular_function
1_716	GO:0051537	2 iron, 2 sulfur cluster binding	molecular_function
1_716	GO:0055114	oxidation-reduction process	biological_process
1_717	GO:0003677	DNA binding	molecular_function
1_721	GO:0003723	RNA binding	molecular_function
1_721	GO:0006396	RNA processing	biological_process
1_721	GO:0008173	RNA methyltransferase activity	molecular_function
1_722	GO:0003824	catalytic activity	molecular_function
1_722	GO:0008270	zinc ion binding	molecular_function
1_722	GO:0016787	hydrolase activity	molecular_function
1_723	GO:0003677	DNA binding	molecular_function
1_723	GO:0008824	cyanate hydratase activity	molecular_function
1_723	GO:0009439	cyanate metabolic process	biological_process
1_724	GO:0004089	carbonate dehydratase activity	molecular_function
1_724	GO:0008270	zinc ion binding	molecular_function
1_724	GO:0015976	carbon utilization	biological_process
1_725	GO:0003700	DNA-binding transcription factor activity	molecular_function
1_725	GO:0006355	regulation of transcription, DNA-templated	biological_process
1_726	GO:0004190	aspartic-type endopeptidase activity	molecular_function
1_726	GO:0005515	protein binding	molecular_function
1_726	GO:0006508	proteolysis	biological_process
1_728	GO:0016810	hydrolase activity, acting on carbon-nitrogen (but not peptide) bonds	molecular_function
1_729	GO:0003824	catalytic activity	molecular_function
1_730	GO:0003700	DNA-binding transcription factor activity	molecular_function
1_730	GO:0006355	regulation of transcription, DNA-templated	biological_process
1_732	GO:0016705	oxidoreductase activity, acting on paired donors, with incorporation or reduction of molecular oxygen	molecular_function
1_732	GO:0055114	oxidation-reduction process	biological_process
1_734	GO:0003824	catalytic activity	molecular_function
1_734	GO:0004332	fructose-bisphosphate aldolase activity	molecular_function
1_734	GO:0005975	carbohydrate metabolic process	biological_process
1_734	GO:0006096	glycolytic process	biological_process
1_734	GO:0008270	zinc ion binding	molecular_function
1_734	GO:0016832	aldehyde-lyase activity	molecular_function
1_738	GO:0006812	cation transport	biological_process
1_738	GO:0008324	cation transmembrane transporter activity	molecular_function
1_738	GO:0016021	integral component of membrane	cellular_component
1_738	GO:0055085	transmembrane transport	biological_process
1_741	GO:0004019	adenylosuccinate synthase activity	molecular_function
1_741	GO:0005525	GTP binding	molecular_function
1_741	GO:0006164	purine nucleotide biosynthetic process	biological_process
1_744	GO:0016491	oxidoreductase activity	molecular_function
1_744	GO:0048037	cofactor binding	molecular_function
1_744	GO:0055114	oxidation-reduction process	biological_process
1_746	GO:0005506	iron ion binding	molecular_function
1_746	GO:0016705	oxidoreductase activity, acting on paired donors, with incorporation or reduction of molecular oxygen	molecular_function
1_746	GO:0020037	heme binding	molecular_function
1_746	GO:0055114	oxidation-reduction process	biological_process
1_747	GO:0003824	catalytic activity	molecular_function
1_748	GO:0016020	membrane	cellular_component
1_749	GO:0006812	cation transport	biological_process
1_749	GO:0015299	solute:proton antiporter activity	molecular_function
1_749	GO:0016021	integral component of membrane	cellular_component
1_749	GO:0055085	transmembrane transport	biological_process
1_750	GO:0005524	ATP binding	molecular_function
1_750	GO:0046872	metal ion binding	molecular_function
1_753	GO:0003824	catalytic activity	molecular_function
1_753	GO:0030170	pyridoxal phosphate binding	molecular_function
1_753	GO:0071268	homocysteine biosynthetic process	biological_process
1_755	GO:0016491	oxidoreductase activity	molecular_function
1_758	GO:0016705	oxidoreductase activity, acting on paired donors, with incorporation or reduction of molecular oxygen	molecular_function
1_758	GO:0055114	oxidation-reduction process	biological_process
1_761	GO:0016705	oxidoreductase activity, acting on paired donors, with incorporation or reduction of molecular oxygen	molecular_function
1_761	GO:0055114	oxidation-reduction process	biological_process
1_763	GO:0003677	DNA binding	molecular_function
1_763	GO:0003700	DNA-binding transcription factor activity	molecular_function
1_763	GO:0006355	regulation of transcription, DNA-templated	biological_process
1_764	GO:0016020	membrane	cellular_component
1_764	GO:0022857	transmembrane transporter activity	molecular_function
1_764	GO:0055085	transmembrane transport	biological_process
1_765	GO:0003824	catalytic activity	molecular_function
1_765	GO:0008483	transaminase activity	molecular_function
1_765	GO:0030170	pyridoxal phosphate binding	molecular_function
1_766	GO:0016407	acetyltransferase activity	molecular_function
1_766	GO:0016746	transferase activity, transferring acyl groups	molecular_function
1_767	GO:0005622	intracellular	cellular_component
1_767	GO:0006082	organic acid metabolic process	biological_process
1_767	GO:0016301	kinase activity	molecular_function
1_767	GO:0016310	phosphorylation	biological_process
1_767	GO:0016774	phosphotransferase activity, carboxyl group as acceptor	molecular_function
1_769	GO:0004672	protein kinase activity	molecular_function
1_769	GO:0005515	protein binding	molecular_function
1_769	GO:0005524	ATP binding	molecular_function
1_769	GO:0006468	protein phosphorylation	biological_process
1_772	GO:0016787	hydrolase activity	molecular_function
1_773	GO:0003824	catalytic activity	molecular_function
1_773	GO:0004789	thiamine-phosphate diphosphorylase activity	molecular_function
1_773	GO:0009228	thiamine biosynthetic process	biological_process
1_774	GO:0016491	oxidoreductase activity	molecular_function
1_774	GO:0050660	flavin adenine dinucleotide binding	molecular_function
1_774	GO:0055114	oxidation-reduction process	biological_process
1_776	GO:0003824	catalytic activity	molecular_function
1_776	GO:0009228	thiamine biosynthetic process	biological_process
1_777	GO:0016788	hydrolase activity, acting on ester bonds	molecular_function
1_781	GO:0005524	ATP binding	molecular_function
1_781	GO:0016887	ATPase activity	molecular_function
1_782	GO:0055085	transmembrane transport	biological_process
1_783	GO:0016020	membrane	cellular_component
1_786	GO:0003824	catalytic activity	molecular_function
1_786	GO:0009058	biosynthetic process	biological_process
1_786	GO:0016747	transferase activity, transferring acyl groups other than amino-acyl groups	molecular_function
1_787	GO:0004671	protein C-terminal S-isoprenylcysteine carboxyl O-methyltransferase activity	molecular_function
1_787	GO:0006481	C-terminal protein methylation	biological_process
1_787	GO:0016021	integral component of membrane	cellular_component
1_788	GO:0071949	FAD binding	molecular_function
1_789	GO:0016020	membrane	cellular_component
1_789	GO:0022857	transmembrane transporter activity	molecular_function
1_789	GO:0055085	transmembrane transport	biological_process
1_790	GO:0008271	secondary active sulfate transmembrane transporter activity	molecular_function
1_790	GO:0008272	sulfate transport	biological_process
1_790	GO:0015116	sulfate transmembrane transporter activity	molecular_function
1_790	GO:0016020	membrane	cellular_component
1_790	GO:0016021	integral component of membrane	cellular_component
1_790	GO:0055085	transmembrane transport	biological_process
1_791	GO:0016020	membrane	cellular_component
1_791	GO:0022857	transmembrane transporter activity	molecular_function
1_791	GO:0055085	transmembrane transport	biological_process
1_793	GO:0010181	FMN binding	molecular_function
1_793	GO:0048037	cofactor binding	molecular_function
1_796	GO:0016491	oxidoreductase activity	molecular_function
1_796	GO:0051537	2 iron, 2 sulfur cluster binding	molecular_function
1_796	GO:0055114	oxidation-reduction process	biological_process
1_798	GO:0003677	DNA binding	molecular_function
1_800	GO:0003677	DNA binding	molecular_function
1_802	GO:0016491	oxidoreductase activity	molecular_function
1_804	GO:0016787	hydrolase activity	molecular_function
1_807	GO:0016627	oxidoreductase activity, acting on the CH-CH group of donors	molecular_function
1_807	GO:0050660	flavin adenine dinucleotide binding	molecular_function
1_807	GO:0055114	oxidation-reduction process	biological_process
1_808	GO:0003995	acyl-CoA dehydrogenase activity	molecular_function
1_808	GO:0016627	oxidoreductase activity, acting on the CH-CH group of donors	molecular_function
1_808	GO:0050660	flavin adenine dinucleotide binding	molecular_function
1_808	GO:0055114	oxidation-reduction process	biological_process
1_809	GO:0003824	catalytic activity	molecular_function
1_810	GO:0016491	oxidoreductase activity	molecular_function
1_810	GO:0016620	oxidoreductase activity, acting on the aldehyde or oxo group of donors, NAD or NADP as acceptor	molecular_function
1_810	GO:0055114	oxidation-reduction process	biological_process
1_811	GO:0016491	oxidoreductase activity	molecular_function
1_811	GO:0055114	oxidation-reduction process	biological_process
1_812	GO:0003824	catalytic activity	molecular_function
1_813	GO:0004499	N,N-dimethylaniline monooxygenase activity	molecular_function
1_813	GO:0050660	flavin adenine dinucleotide binding	molecular_function
1_813	GO:0050661	NADP binding	molecular_function
1_813	GO:0055114	oxidation-reduction process	biological_process
1_814	GO:0016491	oxidoreductase activity	molecular_function
1_816	GO:0003824	catalytic activity	molecular_function
1_816	GO:0010181	FMN binding	molecular_function
1_816	GO:0016491	oxidoreductase activity	molecular_function
1_816	GO:0055114	oxidation-reduction process	biological_process
1_817	GO:0016787	hydrolase activity	molecular_function
1_818	GO:0003677	DNA binding	molecular_function
1_818	GO:0006355	regulation of transcription, DNA-templated	biological_process
1_819	GO:0003677	DNA binding	molecular_function
1_819	GO:0006355	regulation of transcription, DNA-templated	biological_process
1_821	GO:0046983	protein dimerization activity	molecular_function
1_822	GO:0016491	oxidoreductase activity	molecular_function
1_823	GO:0008270	zinc ion binding	molecular_function
1_823	GO:0016491	oxidoreductase activity	molecular_function
1_823	GO:0055114	oxidation-reduction process	biological_process
1_826	GO:0005506	iron ion binding	molecular_function
1_826	GO:0042178	xenobiotic catabolic process	biological_process
1_826	GO:0051213	dioxygenase activity	molecular_function
1_826	GO:0055114	oxidation-reduction process	biological_process
1_827	GO:0016627	oxidoreductase activity, acting on the CH-CH group of donors	molecular_function
1_827	GO:0050660	flavin adenine dinucleotide binding	molecular_function
1_827	GO:0055114	oxidation-reduction process	biological_process
1_828	GO:0009055	electron transfer activity	molecular_function
1_828	GO:0016491	oxidoreductase activity	molecular_function
1_828	GO:0051536	iron-sulfur cluster binding	molecular_function
1_828	GO:0051537	2 iron, 2 sulfur cluster binding	molecular_function
1_828	GO:0055114	oxidation-reduction process	biological_process
1_829	GO:0004499	N,N-dimethylaniline monooxygenase activity	molecular_function
1_829	GO:0050660	flavin adenine dinucleotide binding	molecular_function
1_829	GO:0050661	NADP binding	molecular_function
1_829	GO:0055114	oxidation-reduction process	biological_process
1_830	GO:0016491	oxidoreductase activity	molecular_function
1_831	GO:0016491	oxidoreductase activity	molecular_function
1_833	GO:0016705	oxidoreductase activity, acting on paired donors, with incorporation or reduction of molecular oxygen	molecular_function
1_833	GO:0055114	oxidation-reduction process	biological_process
1_837	GO:0003677	DNA binding	molecular_function
1_837	GO:0006355	regulation of transcription, DNA-templated	biological_process
1_838	GO:0003677	DNA binding	molecular_function
1_840	GO:0043190	ATP-binding cassette (ABC) transporter complex	cellular_component
1_841	GO:0043190	ATP-binding cassette (ABC) transporter complex	cellular_component
1_855	GO:0003677	DNA binding	molecular_function
1_855	GO:0043565	sequence-specific DNA binding	molecular_function
1_861	GO:0005506	iron ion binding	molecular_function
1_861	GO:0016705	oxidoreductase activity, acting on paired donors, with incorporation or reduction of molecular oxygen	molecular_function
1_861	GO:0020037	heme binding	molecular_function
1_861	GO:0055114	oxidation-reduction process	biological_process
1_864	GO:0008972	phosphomethylpyrimidine kinase activity	molecular_function
1_864	GO:0009228	thiamine biosynthetic process	biological_process
1_865	GO:0009228	thiamine biosynthetic process	biological_process
1_865	GO:0016830	carbon-carbon lyase activity	molecular_function
1_865	GO:0051536	iron-sulfur cluster binding	molecular_function
1_866	GO:0016021	integral component of membrane	cellular_component
1_866	GO:0055085	transmembrane transport	biological_process
1_868	GO:0008168	methyltransferase activity	molecular_function
1_874	GO:0005524	ATP binding	molecular_function
1_874	GO:0016887	ATPase activity	molecular_function
1_875	GO:0004518	nuclease activity	molecular_function
1_875	GO:0006281	DNA repair	biological_process
1_875	GO:0008853	exodeoxyribonuclease III activity	molecular_function
1_881	GO:0004784	superoxide dismutase activity	molecular_function
1_881	GO:0006801	superoxide metabolic process	biological_process
1_881	GO:0046872	metal ion binding	molecular_function
1_881	GO:0055114	oxidation-reduction process	biological_process
1_882	GO:0003824	catalytic activity	molecular_function
1_882	GO:0004357	glutamate-cysteine ligase activity	molecular_function
1_882	GO:0016879	ligase activity, forming carbon-nitrogen bonds	molecular_function
1_882	GO:0042398	cellular modified amino acid biosynthetic process	biological_process
1_884	GO:0003700	DNA-binding transcription factor activity	molecular_function
1_884	GO:0005622	intracellular	cellular_component
1_884	GO:0006355	regulation of transcription, DNA-templated	biological_process
1_884	GO:0043565	sequence-specific DNA binding	molecular_function
1_887	GO:0008168	methyltransferase activity	molecular_function
1_887	GO:0032259	methylation	biological_process
1_888	GO:0005451	monovalent cation:proton antiporter activity	molecular_function
1_888	GO:0015672	monovalent inorganic cation transport	biological_process
1_888	GO:1902600	proton transmembrane transport	biological_process
1_889	GO:0015075	ion transmembrane transporter activity	molecular_function
1_889	GO:0016021	integral component of membrane	cellular_component
1_889	GO:0034220	ion transmembrane transport	biological_process
1_890	GO:0006812	cation transport	biological_process
1_890	GO:0008324	cation transmembrane transporter activity	molecular_function
1_890	GO:0016021	integral component of membrane	cellular_component
1_891	GO:0008137	NADH dehydrogenase (ubiquinone) activity	molecular_function
1_891	GO:0042773	ATP synthesis coupled electron transport	biological_process
1_891	GO:0055114	oxidation-reduction process	biological_process
1_897	GO:0003677	DNA binding	molecular_function
1_900	GO:0016491	oxidoreductase activity	molecular_function
1_900	GO:0055114	oxidation-reduction process	biological_process
1_901	GO:0003824	catalytic activity	molecular_function
1_902	GO:0008774	acetaldehyde dehydrogenase (acetylating) activity	molecular_function
1_902	GO:0016620	oxidoreductase activity, acting on the aldehyde or oxo group of donors, NAD or NADP as acceptor	molecular_function
1_902	GO:0019439	aromatic compound catabolic process	biological_process
1_902	GO:0051287	NAD binding	molecular_function
1_902	GO:0055114	oxidation-reduction process	biological_process
1_903	GO:0003824	catalytic activity	molecular_function
1_903	GO:0008701	4-hydroxy-2-oxovalerate aldolase activity	molecular_function
1_903	GO:0016833	oxo-acid-lyase activity	molecular_function
1_903	GO:0019439	aromatic compound catabolic process	biological_process
1_904	GO:0003676	nucleic acid binding	molecular_function
1_904	GO:0005524	ATP binding	molecular_function
1_904	GO:0006310	DNA recombination	biological_process
1_904	GO:0008026	ATP-dependent helicase activity	molecular_function
1_904	GO:0009116	nucleoside metabolic process	biological_process
1_906	GO:0003824	catalytic activity	molecular_function
1_906	GO:0031177	phosphopantetheine binding	molecular_function
1_907	GO:0003824	catalytic activity	molecular_function
1_907	GO:0009058	biosynthetic process	biological_process
1_907	GO:0016788	hydrolase activity, acting on ester bonds	molecular_function
1_907	GO:0031177	phosphopantetheine binding	molecular_function
1_911	GO:0003824	catalytic activity	molecular_function
1_911	GO:0009058	biosynthetic process	biological_process
1_911	GO:0016788	hydrolase activity, acting on ester bonds	molecular_function
1_911	GO:0031177	phosphopantetheine binding	molecular_function
1_914	GO:0005524	ATP binding	molecular_function
1_914	GO:0006457	protein folding	biological_process
1_914	GO:0051082	unfolded protein binding	molecular_function
1_916	GO:0003824	catalytic activity	molecular_function
1_916	GO:0016491	oxidoreductase activity	molecular_function
1_916	GO:0016740	transferase activity	molecular_function
1_916	GO:0031177	phosphopantetheine binding	molecular_function
1_916	GO:0055114	oxidation-reduction process	biological_process
1_917	GO:0003824	catalytic activity	molecular_function
1_917	GO:0008610	lipid biosynthetic process	biological_process
1_920	GO:0016020	membrane	cellular_component
1_920	GO:0016021	integral component of membrane	cellular_component
1_921	GO:0016020	membrane	cellular_component
1_921	GO:0016021	integral component of membrane	cellular_component
1_922	GO:0020037	heme binding	molecular_function
1_923	GO:0003677	DNA binding	molecular_function
1_923	GO:0006355	regulation of transcription, DNA-templated	biological_process
1_928	GO:0016491	oxidoreductase activity	molecular_function
1_928	GO:0051537	2 iron, 2 sulfur cluster binding	molecular_function
1_928	GO:0055114	oxidation-reduction process	biological_process
1_932	GO:0016787	hydrolase activity	molecular_function
1_933	GO:0003824	catalytic activity	molecular_function
1_935	GO:0016705	oxidoreductase activity, acting on paired donors, with incorporation or reduction of molecular oxygen	molecular_function
1_935	GO:0055114	oxidation-reduction process	biological_process
1_936	GO:0003824	catalytic activity	molecular_function
1_936	GO:0016747	transferase activity, transferring acyl groups other than amino-acyl groups	molecular_function
1_937	GO:0003824	catalytic activity	molecular_function
1_939	GO:0016705	oxidoreductase activity, acting on paired donors, with incorporation or reduction of molecular oxygen	molecular_function
1_939	GO:0055114	oxidation-reduction process	biological_process
1_940	GO:0016829	lyase activity	molecular_function
1_941	GO:0005506	iron ion binding	molecular_function
1_941	GO:0016705	oxidoreductase activity, acting on paired donors, with incorporation or reduction of molecular oxygen	molecular_function
1_941	GO:0020037	heme binding	molecular_function
1_941	GO:0055114	oxidation-reduction process	biological_process
1_943	GO:0003824	catalytic activity	molecular_function
1_944	GO:0003824	catalytic activity	molecular_function
1_945	GO:0003824	catalytic activity	molecular_function
1_945	GO:0018580	nitronate monooxygenase activity	molecular_function
1_945	GO:0055114	oxidation-reduction process	biological_process
1_947	GO:0016491	oxidoreductase activity	molecular_function
1_947	GO:0016620	oxidoreductase activity, acting on the aldehyde or oxo group of donors, NAD or NADP as acceptor	molecular_function
1_947	GO:0055114	oxidation-reduction process	biological_process
1_949	GO:0003700	DNA-binding transcription factor activity	molecular_function
1_949	GO:0006355	regulation of transcription, DNA-templated	biological_process
1_949	GO:0043565	sequence-specific DNA binding	molecular_function
1_950	GO:0003677	DNA binding	molecular_function
1_951	GO:0003824	catalytic activity	molecular_function
1_951	GO:0050662	coenzyme binding	molecular_function
1_952	GO:0003824	catalytic activity	molecular_function
1_953	GO:0016627	oxidoreductase activity, acting on the CH-CH group of donors	molecular_function
1_953	GO:0050660	flavin adenine dinucleotide binding	molecular_function
1_953	GO:0055114	oxidation-reduction process	biological_process
1_954	GO:0016627	oxidoreductase activity, acting on the CH-CH group of donors	molecular_function
1_954	GO:0050660	flavin adenine dinucleotide binding	molecular_function
1_954	GO:0055114	oxidation-reduction process	biological_process
1_956	GO:0016491	oxidoreductase activity	molecular_function
1_957	GO:0043190	ATP-binding cassette (ABC) transporter complex	cellular_component
1_958	GO:0043190	ATP-binding cassette (ABC) transporter complex	cellular_component
1_967	GO:0003824	catalytic activity	molecular_function
1_967	GO:0005992	trehalose biosynthetic process	biological_process
1_972	GO:0003824	catalytic activity	molecular_function
1_974	GO:0016491	oxidoreductase activity	molecular_function
1_974	GO:0050661	NADP binding	molecular_function
1_974	GO:0051287	NAD binding	molecular_function
1_974	GO:0055114	oxidation-reduction process	biological_process
1_975	GO:0009055	electron transfer activity	molecular_function
1_975	GO:0016491	oxidoreductase activity	molecular_function
1_975	GO:0046872	metal ion binding	molecular_function
1_975	GO:0051536	iron-sulfur cluster binding	molecular_function
1_975	GO:0051537	2 iron, 2 sulfur cluster binding	molecular_function
1_975	GO:0055114	oxidation-reduction process	biological_process
1_976	GO:0016491	oxidoreductase activity	molecular_function
1_976	GO:0050660	flavin adenine dinucleotide binding	molecular_function
1_976	GO:0055114	oxidation-reduction process	biological_process
1_976	GO:0071949	FAD binding	molecular_function
1_978	GO:0016491	oxidoreductase activity	molecular_function
1_978	GO:0055114	oxidation-reduction process	biological_process
1_981	GO:0005515	protein binding	molecular_function
1_981	GO:0009190	cyclic nucleotide biosynthetic process	biological_process
1_981	GO:0016849	phosphorus-oxygen lyase activity	molecular_function
1_981	GO:0035556	intracellular signal transduction	biological_process
1_982	GO:0006508	proteolysis	biological_process
1_982	GO:0008237	metallopeptidase activity	molecular_function
1_982	GO:0016805	dipeptidase activity	molecular_function
1_983	GO:0005576	extracellular region	cellular_component
1_983	GO:0016787	hydrolase activity	molecular_function
1_983	GO:0050525	cutinase activity	molecular_function
1_984	GO:0004553	hydrolase activity, hydrolyzing O-glycosyl compounds	molecular_function
1_984	GO:0005975	carbohydrate metabolic process	biological_process
1_988	GO:0000160	phosphorelay signal transduction system	biological_process
1_988	GO:0003677	DNA binding	molecular_function
1_988	GO:0006355	regulation of transcription, DNA-templated	biological_process
1_989	GO:0000155	phosphorelay sensor kinase activity	molecular_function
1_989	GO:0007165	signal transduction	biological_process
1_989	GO:0016021	integral component of membrane	cellular_component
1_989	GO:0016310	phosphorylation	biological_process
1_989	GO:0016772	transferase activity, transferring phosphorus-containing groups	molecular_function
1_990	GO:0003824	catalytic activity	molecular_function
1_991	GO:0006631	fatty acid metabolic process	biological_process
1_991	GO:0016491	oxidoreductase activity	molecular_function
1_991	GO:0045300	acyl-[acyl-carrier-protein] desaturase activity	molecular_function
1_991	GO:0055114	oxidation-reduction process	biological_process
1_992	GO:0016491	oxidoreductase activity	molecular_function
1_994	GO:0008270	zinc ion binding	molecular_function
1_994	GO:0016491	oxidoreductase activity	molecular_function
1_994	GO:0055114	oxidation-reduction process	biological_process
1_996	GO:0005506	iron ion binding	molecular_function
1_996	GO:0009055	electron transfer activity	molecular_function
1_997	GO:0004497	monooxygenase activity	molecular_function
1_997	GO:0005506	iron ion binding	molecular_function
1_997	GO:0016705	oxidoreductase activity, acting on paired donors, with incorporation or reduction of molecular oxygen	molecular_function
1_997	GO:0020037	heme binding	molecular_function
1_997	GO:0055114	oxidation-reduction process	biological_process
1_998	GO:0016491	oxidoreductase activity	molecular_function
1_999	GO:0005506	iron ion binding	molecular_function
1_999	GO:0016705	oxidoreductase activity, acting on paired donors, with incorporation or reduction of molecular oxygen	molecular_function
1_999	GO:0020037	heme binding	molecular_function
1_999	GO:0055114	oxidation-reduction process	biological_process
1_1000	GO:0003677	DNA binding	molecular_function
1_1001	GO:0016491	oxidoreductase activity	molecular_function
1_1001	GO:0016620	oxidoreductase activity, acting on the aldehyde or oxo group of donors, NAD or NADP as acceptor	molecular_function
1_1001	GO:0055114	oxidation-reduction process	biological_process
1_1003	GO:0016491	oxidoreductase activity	molecular_function
1_1003	GO:0050661	NADP binding	molecular_function
1_1003	GO:0051287	NAD binding	molecular_function
1_1003	GO:0055114	oxidation-reduction process	biological_process
1_1004	GO:0051920	peroxiredoxin activity	molecular_function
1_1004	GO:0055114	oxidation-reduction process	biological_process
1_1012	GO:0008233	peptidase activity	molecular_function
1_1013	GO:0003677	DNA binding	molecular_function
1_1014	GO:0005506	iron ion binding	molecular_function
1_1014	GO:0016705	oxidoreductase activity, acting on paired donors, with incorporation or reduction of molecular oxygen	molecular_function
1_1014	GO:0020037	heme binding	molecular_function
1_1014	GO:0055114	oxidation-reduction process	biological_process
1_1015	GO:0004637	phosphoribosylamine-glycine ligase activity	molecular_function
1_1015	GO:0005524	ATP binding	molecular_function
1_1015	GO:0009113	purine nucleobase biosynthetic process	biological_process
1_1015	GO:0046872	metal ion binding	molecular_function
1_1017	GO:0003677	DNA binding	molecular_function
1_1018	GO:0016020	membrane	cellular_component
1_1018	GO:0022857	transmembrane transporter activity	molecular_function
1_1018	GO:0055085	transmembrane transport	biological_process
1_1019	GO:0015969	guanosine tetraphosphate metabolic process	biological_process
1_1020	GO:0003824	catalytic activity	molecular_function
1_1020	GO:0004018	N6-(1,2-dicarboxyethyl)AMP AMP-lyase (fumarate-forming) activity	molecular_function
1_1020	GO:0009152	purine ribonucleotide biosynthetic process	biological_process
1_1021	GO:0005506	iron ion binding	molecular_function
1_1021	GO:0016705	oxidoreductase activity, acting on paired donors, with incorporation or reduction of molecular oxygen	molecular_function
1_1021	GO:0020037	heme binding	molecular_function
1_1021	GO:0055114	oxidation-reduction process	biological_process
1_1022	GO:0016021	integral component of membrane	cellular_component
1_1022	GO:0055085	transmembrane transport	biological_process
1_1026	GO:0004639	phosphoribosylaminoimidazolesuccinocarboxamide synthase activity	molecular_function
1_1026	GO:0006164	purine nucleotide biosynthetic process	biological_process
1_1027	GO:0004252	serine-type endopeptidase activity	molecular_function
1_1027	GO:0006508	proteolysis	biological_process
1_1027	GO:0008236	serine-type peptidase activity	molecular_function
1_1027	GO:0070008	serine-type exopeptidase activity	molecular_function
1_1029	GO:0003677	DNA binding	molecular_function
1_1030	GO:0004602	glutathione peroxidase activity	molecular_function
1_1030	GO:0006979	response to oxidative stress	biological_process
1_1030	GO:0055114	oxidation-reduction process	biological_process
1_1031	GO:0003824	catalytic activity	molecular_function
1_1031	GO:0005975	carbohydrate metabolic process	biological_process
1_1032	GO:0016627	oxidoreductase activity, acting on the CH-CH group of donors	molecular_function
1_1032	GO:0055114	oxidation-reduction process	biological_process
1_1036	GO:0004642	phosphoribosylformylglycinamidine synthase activity	molecular_function
1_1036	GO:0006189	'de novo' IMP biosynthetic process	biological_process
1_1037	GO:0008233	peptidase activity	molecular_function
1_1037	GO:0042742	defense response to bacterium	biological_process
1_1038	GO:0004601	peroxidase activity	molecular_function
1_1038	GO:0020037	heme binding	molecular_function
1_1038	GO:0055114	oxidation-reduction process	biological_process
1_1039	GO:0004177	aminopeptidase activity	molecular_function
1_1039	GO:0006508	proteolysis	biological_process
1_1039	GO:0008270	zinc ion binding	molecular_function
1_1042	GO:0006812	cation transport	biological_process
1_1042	GO:0015299	solute:proton antiporter activity	molecular_function
1_1042	GO:0016021	integral component of membrane	cellular_component
1_1042	GO:0055085	transmembrane transport	biological_process
1_1043	GO:0004642	phosphoribosylformylglycinamidine synthase activity	molecular_function
1_1043	GO:0006189	'de novo' IMP biosynthetic process	biological_process
1_1045	GO:0016020	membrane	cellular_component
1_1051	GO:0004044	amidophosphoribosyltransferase activity	molecular_function
1_1051	GO:0009113	purine nucleobase biosynthetic process	biological_process
1_1051	GO:0009116	nucleoside metabolic process	biological_process
1_1052	GO:0004641	phosphoribosylformylglycinamidine cyclo-ligase activity	molecular_function
1_1052	GO:0006189	'de novo' IMP biosynthetic process	biological_process
1_1054	GO:0005515	protein binding	molecular_function
1_1055	GO:0003824	catalytic activity	molecular_function
1_1061	GO:0004792	thiosulfate sulfurtransferase activity	molecular_function
1_1063	GO:0045454	cell redox homeostasis	biological_process
1_1065	GO:0000160	phosphorelay signal transduction system	biological_process
1_1065	GO:0003677	DNA binding	molecular_function
1_1065	GO:0006355	regulation of transcription, DNA-templated	biological_process
1_1066	GO:0016747	transferase activity, transferring acyl groups other than amino-acyl groups	molecular_function
1_1067	GO:0035435	phosphate ion transmembrane transport	biological_process
1_1067	GO:0042301	phosphate ion binding	molecular_function
1_1067	GO:0043190	ATP-binding cassette (ABC) transporter complex	cellular_component
1_1068	GO:0005315	inorganic phosphate transmembrane transporter activity	molecular_function
1_1068	GO:0006817	phosphate ion transport	biological_process
1_1068	GO:0016020	membrane	cellular_component
1_1068	GO:0016021	integral component of membrane	cellular_component
1_1068	GO:0055085	transmembrane transport	biological_process
1_1069	GO:0005315	inorganic phosphate transmembrane transporter activity	molecular_function
1_1069	GO:0005887	integral component of plasma membrane	cellular_component
1_1069	GO:0016020	membrane	cellular_component
1_1069	GO:0035435	phosphate ion transmembrane transport	biological_process
1_1069	GO:0055085	transmembrane transport	biological_process
1_1070	GO:0005315	inorganic phosphate transmembrane transporter activity	molecular_function
1_1070	GO:0005524	ATP binding	molecular_function
1_1070	GO:0006817	phosphate ion transport	biological_process
1_1070	GO:0015415	ATPase-coupled phosphate ion transmembrane transporter activity	molecular_function
1_1070	GO:0016020	membrane	cellular_component
1_1070	GO:0016887	ATPase activity	molecular_function
1_1070	GO:0035435	phosphate ion transmembrane transport	biological_process
1_1071	GO:0016491	oxidoreductase activity	molecular_function
1_1071	GO:0055114	oxidation-reduction process	biological_process
1_1072	GO:0003700	DNA-binding transcription factor activity	molecular_function
1_1072	GO:0006355	regulation of transcription, DNA-templated	biological_process
1_1073	GO:0030643	cellular phosphate ion homeostasis	biological_process
1_1073	GO:0045936	negative regulation of phosphate metabolic process	biological_process
1_1075	GO:0003824	catalytic activity	molecular_function
1_1075	GO:0008033	tRNA processing	biological_process
1_1075	GO:0016491	oxidoreductase activity	molecular_function
1_1075	GO:0017150	tRNA dihydrouridine synthase activity	molecular_function
1_1075	GO:0050660	flavin adenine dinucleotide binding	molecular_function
1_1075	GO:0055114	oxidation-reduction process	biological_process
1_1076	GO:0006631	fatty acid metabolic process	biological_process
1_1076	GO:0016491	oxidoreductase activity	molecular_function
1_1076	GO:0045300	acyl-[acyl-carrier-protein] desaturase activity	molecular_function
1_1076	GO:0055114	oxidation-reduction process	biological_process
1_1079	GO:0003677	DNA binding	molecular_function
1_1082	GO:0015671	oxygen transport	biological_process
1_1082	GO:0019825	oxygen binding	molecular_function
1_1082	GO:0020037	heme binding	molecular_function
1_1083	GO:0016779	nucleotidyltransferase activity	molecular_function
1_1089	GO:0016740	transferase activity	molecular_function
1_1093	GO:0003677	DNA binding	molecular_function
1_1095	GO:0003677	DNA binding	molecular_function
1_1097	GO:0008270	zinc ion binding	molecular_function
1_1099	GO:0000287	magnesium ion binding	molecular_function
1_1099	GO:0003824	catalytic activity	molecular_function
1_1099	GO:0016831	carboxy-lyase activity	molecular_function
1_1099	GO:0030976	thiamine pyrophosphate binding	molecular_function
1_1100	GO:0003824	catalytic activity	molecular_function
1_1105	GO:0016705	oxidoreductase activity, acting on paired donors, with incorporation or reduction of molecular oxygen	molecular_function
1_1105	GO:0055114	oxidation-reduction process	biological_process
1_1110	GO:0003824	catalytic activity	molecular_function
1_1110	GO:0009058	biosynthetic process	biological_process
1_1110	GO:0030170	pyridoxal phosphate binding	molecular_function
1_1111	GO:0003824	catalytic activity	molecular_function
1_1111	GO:0010181	FMN binding	molecular_function
1_1111	GO:0016491	oxidoreductase activity	molecular_function
1_1111	GO:0055114	oxidation-reduction process	biological_process
1_1112	GO:0003824	catalytic activity	molecular_function
1_1112	GO:0016747	transferase activity, transferring acyl groups other than amino-acyl groups	molecular_function
1_1113	GO:0003824	catalytic activity	molecular_function
1_1113	GO:0003857	3-hydroxyacyl-CoA dehydrogenase activity	molecular_function
1_1113	GO:0006631	fatty acid metabolic process	biological_process
1_1113	GO:0016491	oxidoreductase activity	molecular_function
1_1113	GO:0055114	oxidation-reduction process	biological_process
1_1114	GO:0004252	serine-type endopeptidase activity	molecular_function
1_1114	GO:0006508	proteolysis	biological_process
1_1114	GO:0008236	serine-type peptidase activity	molecular_function
1_1115	GO:0048037	cofactor binding	molecular_function
1_1116	GO:0048037	cofactor binding	molecular_function
1_1117	GO:0071949	FAD binding	molecular_function
1_1118	GO:0003677	DNA binding	molecular_function
1_1122	GO:0009306	protein secretion	biological_process
1_1124	GO:0048037	cofactor binding	molecular_function
1_1125	GO:0016705	oxidoreductase activity, acting on paired donors, with incorporation or reduction of molecular oxygen	molecular_function
1_1125	GO:0055114	oxidation-reduction process	biological_process
1_1127	GO:0003700	DNA-binding transcription factor activity	molecular_function
1_1127	GO:0006355	regulation of transcription, DNA-templated	biological_process
1_1132	GO:0003677	DNA binding	molecular_function
1_1132	GO:0005524	ATP binding	molecular_function
1_1132	GO:0016787	hydrolase activity	molecular_function
1_1135	GO:0006777	Mo-molybdopterin cofactor biosynthetic process	biological_process
1_1137	GO:0006777	Mo-molybdopterin cofactor biosynthetic process	biological_process
1_1140	GO:0003824	catalytic activity	molecular_function
1_1140	GO:0006777	Mo-molybdopterin cofactor biosynthetic process	biological_process
1_1140	GO:0019008	molybdopterin synthase complex	cellular_component
1_1140	GO:0046872	metal ion binding	molecular_function
1_1140	GO:0051536	iron-sulfur cluster binding	molecular_function
1_1140	GO:0051539	4 iron, 4 sulfur cluster binding	molecular_function
1_1142	GO:0003676	nucleic acid binding	molecular_function
1_1143	GO:0004364	glutathione transferase activity	molecular_function
1_1143	GO:0005515	protein binding	molecular_function
1_1146	GO:0016021	integral component of membrane	cellular_component
1_1146	GO:0055085	transmembrane transport	biological_process
1_1150	GO:0003700	DNA-binding transcription factor activity	molecular_function
1_1150	GO:0006355	regulation of transcription, DNA-templated	biological_process
1_1151	GO:0003723	RNA binding	molecular_function
1_1151	GO:0006396	RNA processing	biological_process
1_1151	GO:0008173	RNA methyltransferase activity	molecular_function
1_1153	GO:0008168	methyltransferase activity	molecular_function
1_1153	GO:0032259	methylation	biological_process
1_1156	GO:0003824	catalytic activity	molecular_function
1_1156	GO:0004648	O-phospho-L-serine:2-oxoglutarate aminotransferase activity	molecular_function
1_1156	GO:0006564	L-serine biosynthetic process	biological_process
1_1156	GO:0009058	biosynthetic process	biological_process
1_1157	GO:0004177	aminopeptidase activity	molecular_function
1_1157	GO:0006508	proteolysis	biological_process
1_1157	GO:0008235	metalloexopeptidase activity	molecular_function
1_1159	GO:0016491	oxidoreductase activity	molecular_function
1_1159	GO:0055114	oxidation-reduction process	biological_process
1_1161	GO:0016020	membrane	cellular_component
1_1161	GO:0034257	nicotinamide riboside transmembrane transporter activity	molecular_function
1_1161	GO:0034258	nicotinamide riboside transport	biological_process
1_1164	GO:0005524	ATP binding	molecular_function
1_1164	GO:0016887	ATPase activity	molecular_function
1_1167	GO:0006099	tricarboxylic acid cycle	biological_process
1_1167	GO:0046912	transferase activity, transferring acyl groups, acyl groups converted into alkyl on transfer	molecular_function
1_1168	GO:0004733	pyridoxamine-phosphate oxidase activity	molecular_function
1_1168	GO:0008615	pyridoxine biosynthetic process	biological_process
1_1168	GO:0010181	FMN binding	molecular_function
1_1168	GO:0016638	oxidoreductase activity, acting on the CH-NH2 group of donors	molecular_function
1_1168	GO:0048037	cofactor binding	molecular_function
1_1168	GO:0055114	oxidation-reduction process	biological_process
1_1170	GO:0003677	DNA binding	molecular_function
1_1183	GO:0004108	citrate (Si)-synthase activity	molecular_function
1_1183	GO:0005737	cytoplasm	cellular_component
1_1183	GO:0006099	tricarboxylic acid cycle	biological_process
1_1183	GO:0046912	transferase activity, transferring acyl groups, acyl groups converted into alkyl on transfer	molecular_function
1_1184	GO:0002161	aminoacyl-tRNA editing activity	molecular_function
1_1186	GO:0016021	integral component of membrane	cellular_component
1_1186	GO:0022857	transmembrane transporter activity	molecular_function
1_1186	GO:0055085	transmembrane transport	biological_process
1_1187	GO:0003700	DNA-binding transcription factor activity	molecular_function
1_1187	GO:0006355	regulation of transcription, DNA-templated	biological_process
1_1189	GO:0003677	DNA binding	molecular_function
1_1189	GO:0045892	negative regulation of transcription, DNA-templated	biological_process
1_1193	GO:0009279	cell outer membrane	cellular_component
1_1193	GO:0016021	integral component of membrane	cellular_component
1_1196	GO:0000155	phosphorelay sensor kinase activity	molecular_function
1_1196	GO:0007165	signal transduction	biological_process
1_1196	GO:0016021	integral component of membrane	cellular_component
1_1196	GO:0016310	phosphorylation	biological_process
1_1196	GO:0016772	transferase activity, transferring phosphorus-containing groups	molecular_function
1_1197	GO:0000160	phosphorelay signal transduction system	biological_process
1_1197	GO:0003677	DNA binding	molecular_function
1_1197	GO:0006355	regulation of transcription, DNA-templated	biological_process
1_1198	GO:0005524	ATP binding	molecular_function
1_1198	GO:0016021	integral component of membrane	cellular_component
1_1198	GO:0016887	ATPase activity	molecular_function
1_1198	GO:0042626	ATPase activity, coupled to transmembrane movement of substances	molecular_function
1_1198	GO:0055085	transmembrane transport	biological_process
1_1199	GO:0005524	ATP binding	molecular_function
1_1199	GO:0016021	integral component of membrane	cellular_component
1_1199	GO:0016887	ATPase activity	molecular_function
1_1199	GO:0042626	ATPase activity, coupled to transmembrane movement of substances	molecular_function
1_1199	GO:0055085	transmembrane transport	biological_process
1_1200	GO:0005524	ATP binding	molecular_function
1_1200	GO:0016021	integral component of membrane	cellular_component
1_1200	GO:0016887	ATPase activity	molecular_function
1_1200	GO:0042626	ATPase activity, coupled to transmembrane movement of substances	molecular_function
1_1200	GO:0055085	transmembrane transport	biological_process
1_1203	GO:0003824	catalytic activity	molecular_function
1_1203	GO:0033961	cis-stilbene-oxide hydrolase activity	molecular_function
1_1204	GO:0003677	DNA binding	molecular_function
1_1204	GO:0005515	protein binding	molecular_function
1_1204	GO:0006355	regulation of transcription, DNA-templated	biological_process
1_1205	GO:0003824	catalytic activity	molecular_function
1_1206	GO:0003824	catalytic activity	molecular_function
1_1207	GO:0006520	cellular amino acid metabolic process	biological_process
1_1210	GO:0000166	nucleotide binding	molecular_function
1_1210	GO:0015444	magnesium-importing ATPase activity	molecular_function
1_1210	GO:0015693	magnesium ion transport	biological_process
1_1210	GO:0016021	integral component of membrane	cellular_component
1_1215	GO:0003989	acetyl-CoA carboxylase activity	molecular_function
1_1215	GO:0006633	fatty acid biosynthetic process	biological_process
1_1215	GO:0009317	acetyl-CoA carboxylase complex	cellular_component
1_1215	GO:0016874	ligase activity	molecular_function
1_1216	GO:0003824	catalytic activity	molecular_function
1_1217	GO:0008270	zinc ion binding	molecular_function
1_1217	GO:0070290	N-acylphosphatidylethanolamine-specific phospholipase D activity	molecular_function
1_1218	GO:0000166	nucleotide binding	molecular_function
1_1218	GO:0016021	integral component of membrane	cellular_component
1_1224	GO:0005524	ATP binding	molecular_function
1_1224	GO:0016887	ATPase activity	molecular_function
1_1227	GO:0003677	DNA binding	molecular_function
1_1230	GO:0003824	catalytic activity	molecular_function
1_1231	GO:0016491	oxidoreductase activity	molecular_function
1_1232	GO:0003824	catalytic activity	molecular_function
1_1233	GO:0003677	DNA binding	molecular_function
1_1233	GO:0003700	DNA-binding transcription factor activity	molecular_function
1_1233	GO:0006355	regulation of transcription, DNA-templated	biological_process
1_1236	GO:0005506	iron ion binding	molecular_function
1_1236	GO:0016491	oxidoreductase activity	molecular_function
1_1236	GO:0044237	cellular metabolic process	biological_process
1_1236	GO:0051537	2 iron, 2 sulfur cluster binding	molecular_function
1_1236	GO:0055114	oxidation-reduction process	biological_process
1_1237	GO:0016705	oxidoreductase activity, acting on paired donors, with incorporation or reduction of molecular oxygen	molecular_function
1_1237	GO:0055114	oxidation-reduction process	biological_process
1_1239	GO:0016491	oxidoreductase activity	molecular_function
1_1239	GO:0055114	oxidation-reduction process	biological_process
1_1240	GO:0016491	oxidoreductase activity	molecular_function
1_1241	GO:0003824	catalytic activity	molecular_function
1_1242	GO:0016627	oxidoreductase activity, acting on the CH-CH group of donors	molecular_function
1_1242	GO:0050660	flavin adenine dinucleotide binding	molecular_function
1_1242	GO:0055114	oxidation-reduction process	biological_process
1_1243	GO:0016627	oxidoreductase activity, acting on the CH-CH group of donors	molecular_function
1_1243	GO:0055114	oxidation-reduction process	biological_process
1_1244	GO:0016627	oxidoreductase activity, acting on the CH-CH group of donors	molecular_function
1_1244	GO:0050660	flavin adenine dinucleotide binding	molecular_function
1_1244	GO:0055114	oxidation-reduction process	biological_process
1_1245	GO:0016627	oxidoreductase activity, acting on the CH-CH group of donors	molecular_function
1_1245	GO:0050660	flavin adenine dinucleotide binding	molecular_function
1_1245	GO:0055114	oxidation-reduction process	biological_process
1_1252	GO:0016021	integral component of membrane	cellular_component
1_1252	GO:0055085	transmembrane transport	biological_process
1_1254	GO:0016702	oxidoreductase activity, acting on single donors with incorporation of molecular oxygen, incorporation of two atoms of oxygen	molecular_function
1_1254	GO:0055114	oxidation-reduction process	biological_process
1_1255	GO:0003824	catalytic activity	molecular_function
1_1255	GO:0016747	transferase activity, transferring acyl groups other than amino-acyl groups	molecular_function
1_1260	GO:0003676	nucleic acid binding	molecular_function
1_1260	GO:0003677	DNA binding	molecular_function
1_1260	GO:0015074	DNA integration	biological_process
1_1264	GO:0003700	DNA-binding transcription factor activity	molecular_function
1_1264	GO:0006355	regulation of transcription, DNA-templated	biological_process
1_1266	GO:0004420	hydroxymethylglutaryl-CoA reductase (NADPH) activity	molecular_function
1_1266	GO:0015936	coenzyme A metabolic process	biological_process
1_1266	GO:0016020	membrane	cellular_component
1_1266	GO:0016021	integral component of membrane	cellular_component
1_1266	GO:0050662	coenzyme binding	molecular_function
1_1266	GO:0055114	oxidation-reduction process	biological_process
1_1270	GO:0005524	ATP binding	molecular_function
1_1271	GO:0015074	DNA integration	biological_process
1_1273	GO:0005886	plasma membrane	cellular_component
1_1273	GO:0016021	integral component of membrane	cellular_component
1_1274	GO:0003700	DNA-binding transcription factor activity	molecular_function
1_1274	GO:0006352	DNA-templated transcription, initiation	biological_process
1_1274	GO:0006355	regulation of transcription, DNA-templated	biological_process
1_1275	GO:0006629	lipid metabolic process	biological_process
1_1275	GO:0016627	oxidoreductase activity, acting on the CH-CH group of donors	molecular_function
1_1276	GO:0008610	lipid biosynthetic process	biological_process
1_1278	GO:0016491	oxidoreductase activity	molecular_function
1_1278	GO:0055114	oxidation-reduction process	biological_process
1_1279	GO:0016705	oxidoreductase activity, acting on paired donors, with incorporation or reduction of molecular oxygen	molecular_function
1_1279	GO:0055114	oxidation-reduction process	biological_process
1_1280	GO:0003824	catalytic activity	molecular_function
1_1280	GO:0004357	glutamate-cysteine ligase activity	molecular_function
1_1280	GO:0016879	ligase activity, forming carbon-nitrogen bonds	molecular_function
1_1280	GO:0042398	cellular modified amino acid biosynthetic process	biological_process
1_1282	GO:0016020	membrane	cellular_component
1_1282	GO:0030001	metal ion transport	biological_process
1_1282	GO:0046873	metal ion transmembrane transporter activity	molecular_function
1_1285	GO:0008839	4-hydroxy-tetrahydrodipicolinate reductase	molecular_function
1_1285	GO:0009089	lysine biosynthetic process via diaminopimelate	biological_process
1_1285	GO:0055114	oxidation-reduction process	biological_process
1_1287	GO:0004345	glucose-6-phosphate dehydrogenase activity	molecular_function
1_1287	GO:0006006	glucose metabolic process	biological_process
1_1287	GO:0050661	NADP binding	molecular_function
1_1287	GO:0055114	oxidation-reduction process	biological_process
1_1289	GO:0003677	DNA binding	molecular_function
1_1289	GO:0006303	double-strand break repair via nonhomologous end joining	biological_process
1_1290	GO:0048037	cofactor binding	molecular_function
1_1291	GO:0003700	DNA-binding transcription factor activity	molecular_function
1_1291	GO:0003824	catalytic activity	molecular_function
1_1291	GO:0006355	regulation of transcription, DNA-templated	biological_process
1_1291	GO:0009058	biosynthetic process	biological_process
1_1291	GO:0030170	pyridoxal phosphate binding	molecular_function
1_1293	GO:0016787	hydrolase activity	molecular_function
1_1297	GO:0003910	DNA ligase (ATP) activity	molecular_function
1_1297	GO:0005524	ATP binding	molecular_function
1_1297	GO:0006281	DNA repair	biological_process
1_1297	GO:0006310	DNA recombination	biological_process
1_1298	GO:0003676	nucleic acid binding	molecular_function
1_1298	GO:0004523	RNA-DNA hybrid ribonuclease activity	molecular_function
1_1301	GO:0003995	acyl-CoA dehydrogenase activity	molecular_function
1_1301	GO:0016627	oxidoreductase activity, acting on the CH-CH group of donors	molecular_function
1_1301	GO:0050660	flavin adenine dinucleotide binding	molecular_function
1_1301	GO:0055114	oxidation-reduction process	biological_process
1_1305	GO:0016021	integral component of membrane	cellular_component
1_1305	GO:0055085	transmembrane transport	biological_process
1_1306	GO:0016705	oxidoreductase activity, acting on paired donors, with incorporation or reduction of molecular oxygen	molecular_function
1_1306	GO:0055114	oxidation-reduction process	biological_process
1_1308	GO:0003723	RNA binding	molecular_function
1_1308	GO:0005515	protein binding	molecular_function
1_1310	GO:0006355	regulation of transcription, DNA-templated	biological_process
1_1310	GO:0008757	S-adenosylmethionine-dependent methyltransferase activity	molecular_function
1_1312	GO:0000156	phosphorelay response regulator activity	molecular_function
1_1312	GO:0000160	phosphorelay signal transduction system	biological_process
1_1312	GO:0005737	cytoplasm	cellular_component
1_1312	GO:0006935	chemotaxis	biological_process
1_1312	GO:0008984	protein-glutamate methylesterase activity	molecular_function
1_1313	GO:0016021	integral component of membrane	cellular_component
1_1313	GO:0055085	transmembrane transport	biological_process
1_1314	GO:0016491	oxidoreductase activity	molecular_function
1_1314	GO:0055114	oxidation-reduction process	biological_process
1_1315	GO:0008168	methyltransferase activity	molecular_function
1_1315	GO:0009236	cobalamin biosynthetic process	biological_process
1_1315	GO:0043819	precorrin-6A synthase (deacetylating) activity	molecular_function
1_1318	GO:0003676	nucleic acid binding	molecular_function
1_1318	GO:0003684	damaged DNA binding	molecular_function
1_1318	GO:0003906	DNA-(apurinic or apyrimidinic site) endonuclease activity	molecular_function
1_1318	GO:0006281	DNA repair	biological_process
1_1318	GO:0006284	base-excision repair	biological_process
1_1318	GO:0006289	nucleotide-excision repair	biological_process
1_1318	GO:0008270	zinc ion binding	molecular_function
1_1318	GO:0016799	hydrolase activity, hydrolyzing N-glycosyl compounds	molecular_function
1_1319	GO:0016491	oxidoreductase activity	molecular_function
1_1320	GO:0003824	catalytic activity	molecular_function
1_1325	GO:0016491	oxidoreductase activity	molecular_function
1_1325	GO:0019825	oxygen binding	molecular_function
1_1325	GO:0020037	heme binding	molecular_function
1_1325	GO:0055114	oxidation-reduction process	biological_process
1_1326	GO:0003735	structural constituent of ribosome	molecular_function
1_1326	GO:0005622	intracellular	cellular_component
1_1326	GO:0005840	ribosome	cellular_component
1_1326	GO:0006412	translation	biological_process
1_1330	GO:0006605	protein targeting	biological_process
1_1330	GO:0006886	intracellular protein transport	biological_process
1_1330	GO:0009306	protein secretion	biological_process
1_1330	GO:0015450	P-P-bond-hydrolysis-driven protein transmembrane transporter activity	molecular_function
1_1330	GO:0016020	membrane	cellular_component
1_1330	GO:0016021	integral component of membrane	cellular_component
1_1331	GO:0006355	regulation of transcription, DNA-templated	biological_process
1_1331	GO:0032784	regulation of DNA-templated transcription, elongation	biological_process
1_1332	GO:0003735	structural constituent of ribosome	molecular_function
1_1332	GO:0005840	ribosome	cellular_component
1_1332	GO:0006412	translation	biological_process
1_1333	GO:0003723	RNA binding	molecular_function
1_1333	GO:0003735	structural constituent of ribosome	molecular_function
1_1333	GO:0006412	translation	biological_process
1_1333	GO:0015934	large ribosomal subunit	cellular_component
1_1334	GO:0003677	DNA binding	molecular_function
1_1334	GO:0003700	DNA-binding transcription factor activity	molecular_function
1_1334	GO:0006352	DNA-templated transcription, initiation	biological_process
1_1334	GO:0006355	regulation of transcription, DNA-templated	biological_process
1_1334	GO:0016987	sigma factor activity	molecular_function
1_1336	GO:0008610	lipid biosynthetic process	biological_process
1_1337	GO:0008610	lipid biosynthetic process	biological_process
1_1339	GO:0004672	protein kinase activity	molecular_function
1_1339	GO:0005524	ATP binding	molecular_function
1_1339	GO:0006468	protein phosphorylation	biological_process
1_1341	GO:0003677	DNA binding	molecular_function
1_1344	GO:0003700	DNA-binding transcription factor activity	molecular_function
1_1344	GO:0005622	intracellular	cellular_component
1_1344	GO:0006355	regulation of transcription, DNA-templated	biological_process
1_1347	GO:0003824	catalytic activity	molecular_function
1_1347	GO:0004559	alpha-mannosidase activity	molecular_function
1_1347	GO:0005975	carbohydrate metabolic process	biological_process
1_1347	GO:0006013	mannose metabolic process	biological_process
1_1347	GO:0030246	carbohydrate binding	molecular_function
1_1352	GO:0003735	structural constituent of ribosome	molecular_function
1_1352	GO:0005622	intracellular	cellular_component
1_1352	GO:0005840	ribosome	cellular_component
1_1352	GO:0006412	translation	biological_process
1_1352	GO:0042254	ribosome biogenesis	biological_process
1_1353	GO:0003735	structural constituent of ribosome	molecular_function
1_1353	GO:0005622	intracellular	cellular_component
1_1353	GO:0005840	ribosome	cellular_component
1_1353	GO:0006412	translation	biological_process
1_1354	GO:0005524	ATP binding	molecular_function
1_1354	GO:0016887	ATPase activity	molecular_function
1_1356	GO:0003677	DNA binding	molecular_function
1_1356	GO:0003899	DNA-directed 5'-3' RNA polymerase activity	molecular_function
1_1356	GO:0006351	transcription, DNA-templated	biological_process
1_1356	GO:0032549	ribonucleoside binding	molecular_function
1_1357	GO:0003677	DNA binding	molecular_function
1_1357	GO:0003899	DNA-directed 5'-3' RNA polymerase activity	molecular_function
1_1357	GO:0006351	transcription, DNA-templated	biological_process
1_1359	GO:0003677	DNA binding	molecular_function
1_1359	GO:0006281	DNA repair	biological_process
1_1359	GO:0008270	zinc ion binding	molecular_function
1_1361	GO:0003995	acyl-CoA dehydrogenase activity	molecular_function
1_1361	GO:0016627	oxidoreductase activity, acting on the CH-CH group of donors	molecular_function
1_1361	GO:0055114	oxidation-reduction process	biological_process
1_1362	GO:0003824	catalytic activity	molecular_function
1_1364	GO:0003824	catalytic activity	molecular_function
1_1369	GO:0003677	DNA binding	molecular_function
1_1370	GO:0003735	structural constituent of ribosome	molecular_function
1_1370	GO:0005840	ribosome	cellular_component
1_1370	GO:0006412	translation	biological_process
1_1370	GO:0015935	small ribosomal subunit	cellular_component
1_1371	GO:0003723	RNA binding	molecular_function
1_1371	GO:0003735	structural constituent of ribosome	molecular_function
1_1371	GO:0006412	translation	biological_process
1_1371	GO:0015935	small ribosomal subunit	cellular_component
1_1372	GO:0003746	translation elongation factor activity	molecular_function
1_1372	GO:0003924	GTPase activity	molecular_function
1_1372	GO:0005525	GTP binding	molecular_function
1_1372	GO:0005622	intracellular	cellular_component
1_1372	GO:0006414	translational elongation	biological_process
1_1373	GO:0003746	translation elongation factor activity	molecular_function
1_1373	GO:0003924	GTPase activity	molecular_function
1_1373	GO:0005525	GTP binding	molecular_function
1_1373	GO:0005622	intracellular	cellular_component
1_1373	GO:0006414	translational elongation	biological_process
1_1374	GO:0016787	hydrolase activity	molecular_function
1_1376	GO:0016491	oxidoreductase activity	molecular_function
1_1378	GO:0016020	membrane	cellular_component
1_1378	GO:0022857	transmembrane transporter activity	molecular_function
1_1378	GO:0055085	transmembrane transport	biological_process
1_1379	GO:0003824	catalytic activity	molecular_function
1_1379	GO:0004587	ornithine-oxo-acid transaminase activity	molecular_function
1_1379	GO:0008483	transaminase activity	molecular_function
1_1379	GO:0030170	pyridoxal phosphate binding	molecular_function
1_1381	GO:0003700	DNA-binding transcription factor activity	molecular_function
1_1381	GO:0005622	intracellular	cellular_component
1_1381	GO:0006355	regulation of transcription, DNA-templated	biological_process
1_1381	GO:0043565	sequence-specific DNA binding	molecular_function
1_1382	GO:0016491	oxidoreductase activity	molecular_function
1_1382	GO:0050660	flavin adenine dinucleotide binding	molecular_function
1_1382	GO:0055114	oxidation-reduction process	biological_process
1_1384	GO:0003677	DNA binding	molecular_function
1_1384	GO:0003700	DNA-binding transcription factor activity	molecular_function
1_1384	GO:0006352	DNA-templated transcription, initiation	biological_process
1_1384	GO:0006355	regulation of transcription, DNA-templated	biological_process
1_1384	GO:0016987	sigma factor activity	molecular_function
1_1386	GO:0003677	DNA binding	molecular_function
1_1389	GO:0003824	catalytic activity	molecular_function
1_1389	GO:0051536	iron-sulfur cluster binding	molecular_function
1_1390	GO:0003824	catalytic activity	molecular_function
1_1390	GO:0010181	FMN binding	molecular_function
1_1390	GO:0016491	oxidoreductase activity	molecular_function
1_1390	GO:0055114	oxidation-reduction process	biological_process
1_1393	GO:0016614	oxidoreductase activity, acting on CH-OH group of donors	molecular_function
1_1393	GO:0050660	flavin adenine dinucleotide binding	molecular_function
1_1393	GO:0055114	oxidation-reduction process	biological_process
1_1394	GO:0016021	integral component of membrane	cellular_component
1_1394	GO:0055085	transmembrane transport	biological_process
1_1395	GO:0003677	DNA binding	molecular_function
1_1396	GO:0005506	iron ion binding	molecular_function
1_1396	GO:0016705	oxidoreductase activity, acting on paired donors, with incorporation or reduction of molecular oxygen	molecular_function
1_1396	GO:0020037	heme binding	molecular_function
1_1396	GO:0055114	oxidation-reduction process	biological_process
1_1400	GO:0003723	RNA binding	molecular_function
1_1400	GO:0003735	structural constituent of ribosome	molecular_function
1_1400	GO:0005622	intracellular	cellular_component
1_1400	GO:0005840	ribosome	cellular_component
1_1400	GO:0006412	translation	biological_process
1_1401	GO:0003735	structural constituent of ribosome	molecular_function
1_1401	GO:0005622	intracellular	cellular_component
1_1401	GO:0005840	ribosome	cellular_component
1_1401	GO:0006412	translation	biological_process
1_1402	GO:0003735	structural constituent of ribosome	molecular_function
1_1402	GO:0005840	ribosome	cellular_component
1_1402	GO:0006412	translation	biological_process
1_1403	GO:0003735	structural constituent of ribosome	molecular_function
1_1403	GO:0005622	intracellular	cellular_component
1_1403	GO:0005840	ribosome	cellular_component
1_1403	GO:0006412	translation	biological_process
1_1404	GO:0003723	RNA binding	molecular_function
1_1404	GO:0003735	structural constituent of ribosome	molecular_function
1_1404	GO:0005840	ribosome	cellular_component
1_1404	GO:0006412	translation	biological_process
1_1404	GO:0015934	large ribosomal subunit	cellular_component
1_1404	GO:0016740	transferase activity	molecular_function
1_1405	GO:0003723	RNA binding	molecular_function
1_1405	GO:0003735	structural constituent of ribosome	molecular_function
1_1405	GO:0005840	ribosome	cellular_component
1_1405	GO:0006412	translation	biological_process
1_1405	GO:0015935	small ribosomal subunit	cellular_component
1_1406	GO:0003735	structural constituent of ribosome	molecular_function
1_1406	GO:0005622	intracellular	cellular_component
1_1406	GO:0005840	ribosome	cellular_component
1_1406	GO:0006412	translation	biological_process
1_1406	GO:0015934	large ribosomal subunit	cellular_component
1_1407	GO:0003676	nucleic acid binding	molecular_function
1_1407	GO:0003723	RNA binding	molecular_function
1_1407	GO:0003735	structural constituent of ribosome	molecular_function
1_1407	GO:0005840	ribosome	cellular_component
1_1407	GO:0006412	translation	biological_process
1_1407	GO:0015935	small ribosomal subunit	cellular_component
1_1408	GO:0003735	structural constituent of ribosome	molecular_function
1_1408	GO:0005622	intracellular	cellular_component
1_1408	GO:0005840	ribosome	cellular_component
1_1408	GO:0006412	translation	biological_process
1_1408	GO:0019843	rRNA binding	molecular_function
1_1409	GO:0003735	structural constituent of ribosome	molecular_function
1_1409	GO:0005622	intracellular	cellular_component
1_1409	GO:0005840	ribosome	cellular_component
1_1409	GO:0006412	translation	biological_process
1_1410	GO:0003735	structural constituent of ribosome	molecular_function
1_1410	GO:0005622	intracellular	cellular_component
1_1410	GO:0005840	ribosome	cellular_component
1_1410	GO:0006412	translation	biological_process
1_1411	GO:0003824	catalytic activity	molecular_function
1_1411	GO:0008484	sulfuric ester hydrolase activity	molecular_function
1_1412	GO:0046983	protein dimerization activity	molecular_function
1_1413	GO:0003677	DNA binding	molecular_function
1_1413	GO:0005515	protein binding	molecular_function
1_1413	GO:0006355	regulation of transcription, DNA-templated	biological_process
1_1414	GO:0016787	hydrolase activity	molecular_function
1_1414	GO:0016817	hydrolase activity, acting on acid anhydrides	molecular_function
1_1415	GO:0016491	oxidoreductase activity	molecular_function
1_1415	GO:0055114	oxidation-reduction process	biological_process
1_1418	GO:0003677	DNA binding	molecular_function
1_1418	GO:0045892	negative regulation of transcription, DNA-templated	biological_process
1_1419	GO:0003677	DNA binding	molecular_function
1_1419	GO:0045892	negative regulation of transcription, DNA-templated	biological_process
1_1421	GO:0003677	DNA binding	molecular_function
1_1423	GO:0003824	catalytic activity	molecular_function
1_1423	GO:0008484	sulfuric ester hydrolase activity	molecular_function
1_1426	GO:0003735	structural constituent of ribosome	molecular_function
1_1426	GO:0005840	ribosome	cellular_component
1_1426	GO:0006412	translation	biological_process
1_1426	GO:0015934	large ribosomal subunit	cellular_component
1_1427	GO:0003735	structural constituent of ribosome	molecular_function
1_1427	GO:0005622	intracellular	cellular_component
1_1427	GO:0005840	ribosome	cellular_component
1_1427	GO:0006412	translation	biological_process
1_1428	GO:0003735	structural constituent of ribosome	molecular_function
1_1428	GO:0005622	intracellular	cellular_component
1_1428	GO:0005840	ribosome	cellular_component
1_1428	GO:0006412	translation	biological_process
1_1429	GO:0003735	structural constituent of ribosome	molecular_function
1_1429	GO:0005622	intracellular	cellular_component
1_1429	GO:0005840	ribosome	cellular_component
1_1429	GO:0006412	translation	biological_process
1_1430	GO:0003735	structural constituent of ribosome	molecular_function
1_1430	GO:0005840	ribosome	cellular_component
1_1430	GO:0006412	translation	biological_process
1_1431	GO:0003735	structural constituent of ribosome	molecular_function
1_1431	GO:0005622	intracellular	cellular_component
1_1431	GO:0005840	ribosome	cellular_component
1_1431	GO:0006412	translation	biological_process
1_1431	GO:0019843	rRNA binding	molecular_function
1_1432	GO:0003735	structural constituent of ribosome	molecular_function
1_1432	GO:0005622	intracellular	cellular_component
1_1432	GO:0005840	ribosome	cellular_component
1_1432	GO:0006412	translation	biological_process
1_1433	GO:0003723	RNA binding	molecular_function
1_1433	GO:0003735	structural constituent of ribosome	molecular_function
1_1433	GO:0005840	ribosome	cellular_component
1_1433	GO:0006412	translation	biological_process
1_1433	GO:0015935	small ribosomal subunit	cellular_component
1_1434	GO:0003735	structural constituent of ribosome	molecular_function
1_1434	GO:0006412	translation	biological_process
1_1434	GO:0015934	large ribosomal subunit	cellular_component
1_1435	GO:0003735	structural constituent of ribosome	molecular_function
1_1435	GO:0005622	intracellular	cellular_component
1_1435	GO:0005840	ribosome	cellular_component
1_1435	GO:0006412	translation	biological_process
1_1435	GO:0015934	large ribosomal subunit	cellular_component
1_1436	GO:0016705	oxidoreductase activity, acting on paired donors, with incorporation or reduction of molecular oxygen	molecular_function
1_1436	GO:0055114	oxidation-reduction process	biological_process
1_1437	GO:0006465	signal peptide processing	biological_process
1_1437	GO:0006508	proteolysis	biological_process
1_1437	GO:0008233	peptidase activity	molecular_function
1_1437	GO:0016021	integral component of membrane	cellular_component
1_1438	GO:0005215	transporter activity	molecular_function
1_1438	GO:0016021	integral component of membrane	cellular_component
1_1438	GO:0055085	transmembrane transport	biological_process
1_1439	GO:0008168	methyltransferase activity	molecular_function
1_1439	GO:0032259	methylation	biological_process
1_1440	GO:0008168	methyltransferase activity	molecular_function
1_1440	GO:0032259	methylation	biological_process
1_1441	GO:0008168	methyltransferase activity	molecular_function
1_1441	GO:0032259	methylation	biological_process
1_1442	GO:0008168	methyltransferase activity	molecular_function
1_1442	GO:0032259	methylation	biological_process
1_1443	GO:0015031	protein transport	biological_process
1_1443	GO:0016020	membrane	cellular_component
1_1444	GO:0005524	ATP binding	molecular_function
1_1444	GO:0006139	nucleobase-containing compound metabolic process	biological_process
1_1444	GO:0019205	nucleobase-containing compound kinase activity	molecular_function
1_1445	GO:0004177	aminopeptidase activity	molecular_function
1_1445	GO:0006508	proteolysis	biological_process
1_1445	GO:0008235	metalloexopeptidase activity	molecular_function
1_1446	GO:0003700	DNA-binding transcription factor activity	molecular_function
1_1446	GO:0006352	DNA-templated transcription, initiation	biological_process
1_1446	GO:0006355	regulation of transcription, DNA-templated	biological_process
1_1449	GO:0000287	magnesium ion binding	molecular_function
1_1449	GO:0003824	catalytic activity	molecular_function
1_1449	GO:0030976	thiamine pyrophosphate binding	molecular_function
1_1451	GO:0003824	catalytic activity	molecular_function
1_1451	GO:0004315	3-oxoacyl-[acyl-carrier-protein] synthase activity	molecular_function
1_1451	GO:0006633	fatty acid biosynthetic process	biological_process
1_1452	GO:0003824	catalytic activity	molecular_function
1_1452	GO:0009058	biosynthetic process	biological_process
1_1452	GO:0016740	transferase activity	molecular_function
1_1452	GO:0030170	pyridoxal phosphate binding	molecular_function
1_1453	GO:0003700	DNA-binding transcription factor activity	molecular_function
1_1453	GO:0006355	regulation of transcription, DNA-templated	biological_process
1_1455	GO:0000155	phosphorelay sensor kinase activity	molecular_function
1_1455	GO:0000160	phosphorelay signal transduction system	biological_process
1_1455	GO:0005515	protein binding	molecular_function
1_1455	GO:0016021	integral component of membrane	cellular_component
1_1455	GO:0046983	protein dimerization activity	molecular_function
1_1456	GO:0000160	phosphorelay signal transduction system	biological_process
1_1456	GO:0003677	DNA binding	molecular_function
1_1456	GO:0006355	regulation of transcription, DNA-templated	biological_process
1_1460	GO:0008442	3-hydroxyisobutyrate dehydrogenase activity	molecular_function
1_1460	GO:0016491	oxidoreductase activity	molecular_function
1_1460	GO:0050661	NADP binding	molecular_function
1_1460	GO:0051287	NAD binding	molecular_function
1_1460	GO:0055114	oxidation-reduction process	biological_process
1_1461	GO:0003995	acyl-CoA dehydrogenase activity	molecular_function
1_1461	GO:0006629	lipid metabolic process	biological_process
1_1461	GO:0016627	oxidoreductase activity, acting on the CH-CH group of donors	molecular_function
1_1461	GO:0050660	flavin adenine dinucleotide binding	molecular_function
1_1461	GO:0055114	oxidation-reduction process	biological_process
1_1462	GO:0004491	methylmalonate-semialdehyde dehydrogenase (acylating) activity	molecular_function
1_1462	GO:0016491	oxidoreductase activity	molecular_function
1_1462	GO:0016620	oxidoreductase activity, acting on the aldehyde or oxo group of donors, NAD or NADP as acceptor	molecular_function
1_1462	GO:0055114	oxidation-reduction process	biological_process
1_1463	GO:0003824	catalytic activity	molecular_function
1_1463	GO:0030151	molybdenum ion binding	molecular_function
1_1463	GO:0030170	pyridoxal phosphate binding	molecular_function
1_1464	GO:0071949	FAD binding	molecular_function
1_1465	GO:0003677	DNA binding	molecular_function
1_1466	GO:0003700	DNA-binding transcription factor activity	molecular_function
1_1466	GO:0006355	regulation of transcription, DNA-templated	biological_process
1_1467	GO:0005524	ATP binding	molecular_function
1_1467	GO:0016887	ATPase activity	molecular_function
1_1470	GO:0003700	DNA-binding transcription factor activity	molecular_function
1_1470	GO:0006355	regulation of transcription, DNA-templated	biological_process
1_1472	GO:0016020	membrane	cellular_component
1_1473	GO:0004040	amidase activity	molecular_function
1_1473	GO:0006807	nitrogen compound metabolic process	biological_process
1_1474	GO:0005524	ATP binding	molecular_function
1_1475	GO:0016020	membrane	cellular_component
1_1475	GO:0016021	integral component of membrane	cellular_component
1_1476	GO:0003677	DNA binding	molecular_function
1_1479	GO:0008830	dTDP-4-dehydrorhamnose 3,5-epimerase activity	molecular_function
1_1480	GO:0008460	dTDP-glucose 4,6-dehydratase activity	molecular_function
1_1480	GO:0009225	nucleotide-sugar metabolic process	biological_process
1_1481	GO:0016705	oxidoreductase activity, acting on paired donors, with incorporation or reduction of molecular oxygen	molecular_function
1_1481	GO:0055114	oxidation-reduction process	biological_process
1_1482	GO:0016705	oxidoreductase activity, acting on paired donors, with incorporation or reduction of molecular oxygen	molecular_function
1_1482	GO:0055114	oxidation-reduction process	biological_process
1_1483	GO:0016310	phosphorylation	biological_process
1_1483	GO:0016772	transferase activity, transferring phosphorus-containing groups	molecular_function
1_1484	GO:0000160	phosphorelay signal transduction system	biological_process
1_1484	GO:0016491	oxidoreductase activity	molecular_function
1_1484	GO:0055114	oxidation-reduction process	biological_process
1_1486	GO:0005215	transporter activity	molecular_function
1_1486	GO:0016020	membrane	cellular_component
1_1487	GO:0005524	ATP binding	molecular_function
1_1487	GO:0016887	ATPase activity	molecular_function
1_1487	GO:0051537	2 iron, 2 sulfur cluster binding	molecular_function
1_1492	GO:0003723	RNA binding	molecular_function
1_1492	GO:0003743	translation initiation factor activity	molecular_function
1_1492	GO:0006413	translational initiation	biological_process
1_1493	GO:0003676	nucleic acid binding	molecular_function
1_1493	GO:0003723	RNA binding	molecular_function
1_1493	GO:0003735	structural constituent of ribosome	molecular_function
1_1493	GO:0005622	intracellular	cellular_component
[truncated: 6,989 more rows]

## Sheet: Sheet2
Gene_ID	Subject_ID	CAZy_family	CAZy_class	CAZy_note	CAZy_activities
1_7	AKQ02536.1	GT51	GT	There are two categories of enzymes in this family : monofunctional (just the GT51 module) or bifunctional (GT51 module attached to a penicillin-binding transpeptidase module). These enzymes utilise Und-PP-MurAc-(GlcNAc)-pentapeptide as the sugar donor.	murein polymerase (EC 2.4.1.129).
1_13	AFU57543.1	GT66	GT	These enzymes utilise an oligosaccharide-PP-dolichol as the donor	Dol-PP-alpha-oligosaccharide: protein beta-oligosaccharyltransferase (EC 2.4.1.119)
1_18	AGL14357.1	CBM2	CBM	Previously known as cellulose-binding domain family II (CBD II).	Modules of approx. 100 residues and which are found in a large number of bacterial enzymes. The cellulose-binding function has been demonstrated in many cases. Several of these modules have been shown to also bind chitin or xylan.
1_19	AGZ39094.1	CBM2	CBM	Previously known as cellulose-binding domain family II (CBD II).	Modules of approx. 100 residues and which are found in a large number of bacterial enzymes. The cellulose-binding function has been demonstrated in many cases. Several of these modules have been shown to also bind chitin or xylan.
1_20	CAJ59942.1	GT51	GT	There are two categories of enzymes in this family : monofunctional (just the GT51 module) or bifunctional (GT51 module attached to a penicillin-binding transpeptidase module). These enzymes utilise Und-PP-MurAc-(GlcNAc)-pentapeptide as the sugar donor.	murein polymerase (EC 2.4.1.129).
1_21	ADB31951.1	GT28	GT	Distantly related to family GT1	1,2-diacylglycerol 3-beta-galactosyltransferase (EC 2.4.1.46); 1,2-diacylglycerol 3-beta-glucosyltransferase (EC 2.4.1.157); UDP-GlcNAc: Und-PP-MurAc-pentapeptide beta-N-acetylglucosaminyltransferase (EC 2.4.1.227).
1_53	ALN89461.1	CBM50	CBM	Also known as LysM domains	Modules of approx. 50 residues found attached to various enzymes from families GH18, GH19, GH23, GH24, GH25 and GH73, i.e. enzymes cleaving either chitin or peptidoglycan. Binding to chitopentaose demonstrated in the case of Pteris ryukyuensis chitinase A [Ohnuma T et al. (2008) J. Biol. Chem. 283:5178-87 (PMID: 18083709)]. CBM50 modules are also found in a multitude of other enzymes targeting th…
1_54	ALI23926.1	GH19	GH	Contains chitinases of classes I, II, and IV.	chitinase (EC 3.2.1.14).
1_61	AEE95448.1	GH18	GH	Contains chitinases of classes III and V. Contains non-catalytic proteins such as xylanase inhibitor; concanavalin B; narbonin	chitinase (EC 3.2.1.14); endo-beta-N-acetylglucosaminidase (EC 3.2.1.96); xylanase inhibitor; concanavalin B; narbonin
1_74	AHH99160.1	GT1	GT	Distantly related to family GT28; several members of this family are made of two subunits (for instance Alg13 and Alg14 in Saccharomyces); the complete enzyme has been reconstituted whenever possible, and appears with the two subunit names separated by a + sign and with the N-terminal subunit followed by the C-terminal one	UDP-glucuronosyltransferase (EC 2.4.1.17); 2-hydroxyacylsphingosine 1-beta-galactosyltransferase (EC 2.4.1.45); N-acylsphingosine galactosyltransferase (EC 2.4.1.47); flavonol 3-O-glucosyltransferase (EC 2.4.1.91); indole-3-acetate beta-glucosyltransferase (EC 2.4.1.121); sterol glucosyltransferase (EC 2.4.1.173); ecdysteroid UDP-glucosyltransferase (EC 2.4.1.-); zeaxanthin glucosyltransferase (E…
1_75	AHH99160.1	GT1	GT	Distantly related to family GT28; several members of this family are made of two subunits (for instance Alg13 and Alg14 in Saccharomyces); the complete enzyme has been reconstituted whenever possible, and appears with the two subunit names separated by a + sign and with the N-terminal subunit followed by the C-terminal one	UDP-glucuronosyltransferase (EC 2.4.1.17); 2-hydroxyacylsphingosine 1-beta-galactosyltransferase (EC 2.4.1.45); N-acylsphingosine galactosyltransferase (EC 2.4.1.47); flavonol 3-O-glucosyltransferase (EC 2.4.1.91); indole-3-acetate beta-glucosyltransferase (EC 2.4.1.121); sterol glucosyltransferase (EC 2.4.1.173); ecdysteroid UDP-glucosyltransferase (EC 2.4.1.-); zeaxanthin glucosyltransferase (E…
1_99	ABM15802.1	GH1	GH		beta-glucosidase (EC 3.2.1.21); beta-galactosidase (EC 3.2.1.23); beta-mannosidase (EC 3.2.1.25); beta-glucuronidase (EC 3.2.1.31); beta-D-fucosidase (EC 3.2.1.38); phlorizin hydrolase (EC 3.2.1.62); exo-beta-1,4-glucanase (EC 3.2.1.74); 6-phospho-beta-galactosidase (EC 3.2.1.85); 6-phospho-beta-glucosidase (EC 3.2.1.86); strictosidine beta-glucosidase (EC 3.2.1.105); lactase (EC 3.2.1.108); amyg…
1_110	ACL49294.1	GT4	GT		sucrose synthase (EC 2.4.1.13); sucrose-phosphate synthase (EC 2.4.1.14); alpha-glucosyltransferase (EC 2.4.1.52); lipopolysaccharide N-acetylglucosaminyltransferase (EC 2.4.1.56); GDP-Man alpha-mannosyltransferase (EC 2.4.1.-); 1,2-diacylglycerol 3-glucosyltransferase (EC 2.4.1.157); diglucosyl diacylglycerol synthase (EC 2.4.1.208); digalactosyldiacylglycerol synthase (EC 2.4.1.141); trehalose …
1_146	BAG21593.1	GH16	GH		xyloglucan:xyloglucosyltransferase (EC 2.4.1.207); keratan-sulfate endo-1,4-beta-galactosidase (EC 3.2.1.103); endo-1,3-beta-glucanase (EC 3.2.1.39); endo-1,3(4)-beta-glucanase (EC 3.2.1.6); licheninase (EC 3.2.1.73); beta-agarase (EC 3.2.1.81); kappa;-carrageenase (EC 3.2.1.83); xyloglucanase (EC 3.2.1.151)
1_273	ABS01822.1	GT2	GT	Distant similarity to families GT12, GT21, GT27, GT55, GT81 etc.	cellulose synthase (EC 2.4.1.12); chitin synthase (EC 2.4.1.16); dolichyl-phosphate beta-D-mannosyltransferase (EC 2.4.1.83); dolichyl-phosphate beta-glucosyltransferase (EC 2.4.1.117); N-acetylglucosaminyltransferase (EC 2.4.1.-); N-acetylgalactosaminyltransferase (EC 2.4.1.-); hyaluronan synthase (EC 2.4.1.212); chitin oligosaccharide synthase (EC 2.4.1.-); beta-1,3-glucan synthase (EC 2.4.1.34…
1_276	CCA60089.1	CBM50	CBM	Also known as LysM domains	Modules of approx. 50 residues found attached to various enzymes from families GH18, GH19, GH23, GH24, GH25 and GH73, i.e. enzymes cleaving either chitin or peptidoglycan. Binding to chitopentaose demonstrated in the case of Pteris ryukyuensis chitinase A [Ohnuma T et al. (2008) J. Biol. Chem. 283:5178-87 (PMID: 18083709)]. CBM50 modules are also found in a multitude of other enzymes targeting th…
1_303	AJK45936.1	GT9	GT		lipopolysaccharide N-acetylglucosaminyltransferase (EC 2.4.1.56); heptosyltransferase (EC 2.4.-.-).
1_314	AGA79320.1	CE8	CE		pectin methylesterase (EC 3.1.1.11).
1_316	AHV98491.1	CBM32	CBM	Formerly known as X56 modules. Distantly related to CBM6 modules and to Anguilla anguilla agglutinin.	Binding to galactose and lactose has been demonstrated for the module of Micromonospora viridifaciens sialidase (PMID: 16239725). Binding to polygalacturonic acid has been shown for a Yersinia member (PMID: 17292916). Binding to LacNAc (beta-D-galactosyl-1,4-beta-D-N-acetylglucosamine) has been shown for an N-acetylglucosaminidase from Clostridium perfingens (PMID: 16990278).
1_335	CAL65161.1	AA7	AA
1_336	AHV98491.1	CBM32	CBM	Formerly known as X56 modules. Distantly related to CBM6 modules and to Anguilla anguilla agglutinin.	Binding to galactose and lactose has been demonstrated for the module of Micromonospora viridifaciens sialidase (PMID: 16239725). Binding to polygalacturonic acid has been shown for a Yersinia member (PMID: 17292916). Binding to LacNAc (beta-D-galactosyl-1,4-beta-D-N-acetylglucosamine) has been shown for an N-acetylglucosaminidase from Clostridium perfingens (PMID: 16990278).
1_337	ACY97654.1	GT2	GT	Distant similarity to families GT12, GT21, GT27, GT55, GT81 etc.	cellulose synthase (EC 2.4.1.12); chitin synthase (EC 2.4.1.16); dolichyl-phosphate beta-D-mannosyltransferase (EC 2.4.1.83); dolichyl-phosphate beta-glucosyltransferase (EC 2.4.1.117); N-acetylglucosaminyltransferase (EC 2.4.1.-); N-acetylgalactosaminyltransferase (EC 2.4.1.-); hyaluronan synthase (EC 2.4.1.212); chitin oligosaccharide synthase (EC 2.4.1.-); beta-1,3-glucan synthase (EC 2.4.1.34…
1_349	AIY44457.1	GT4	GT		sucrose synthase (EC 2.4.1.13); sucrose-phosphate synthase (EC 2.4.1.14); alpha-glucosyltransferase (EC 2.4.1.52); lipopolysaccharide N-acetylglucosaminyltransferase (EC 2.4.1.56); GDP-Man alpha-mannosyltransferase (EC 2.4.1.-); 1,2-diacylglycerol 3-glucosyltransferase (EC 2.4.1.157); diglucosyl diacylglycerol synthase (EC 2.4.1.208); digalactosyldiacylglycerol synthase (EC 2.4.1.141); trehalose …
1_353	AFZ04852.1	GT2	GT	Distant similarity to families GT12, GT21, GT27, GT55, GT81 etc.	cellulose synthase (EC 2.4.1.12); chitin synthase (EC 2.4.1.16); dolichyl-phosphate beta-D-mannosyltransferase (EC 2.4.1.83); dolichyl-phosphate beta-glucosyltransferase (EC 2.4.1.117); N-acetylglucosaminyltransferase (EC 2.4.1.-); N-acetylgalactosaminyltransferase (EC 2.4.1.-); hyaluronan synthase (EC 2.4.1.212); chitin oligosaccharide synthase (EC 2.4.1.-); beta-1,3-glucan synthase (EC 2.4.1.34…
1_362	ADP83107.1	GT2	GT	Distant similarity to families GT12, GT21, GT27, GT55, GT81 etc.	cellulose synthase (EC 2.4.1.12); chitin synthase (EC 2.4.1.16); dolichyl-phosphate beta-D-mannosyltransferase (EC 2.4.1.83); dolichyl-phosphate beta-glucosyltransferase (EC 2.4.1.117); N-acetylglucosaminyltransferase (EC 2.4.1.-); N-acetylgalactosaminyltransferase (EC 2.4.1.-); hyaluronan synthase (EC 2.4.1.212); chitin oligosaccharide synthase (EC 2.4.1.-); beta-1,3-glucan synthase (EC 2.4.1.34…
1_364	ALI24171.1	GH3	GH		beta-glucosidase (EC 3.2.1.21); xylan 1,4-beta-xylosidase (EC 3.2.1.37); beta-N-acetylhexosaminidase (EC 3.2.1.52); glucan 1,3-beta-glucosidase (EC 3.2.1.58); glucan 1,4-beta-glucosidase (EC 3.2.1.74); exo-1,3-1,4-glucanase (EC 3.2.1.-); alphalpha-L-arabinofuranosidase (EC 3.2.1.55).
1_394	AFY93865.1	GT2	GT	Distant similarity to families GT12, GT21, GT27, GT55, GT81 etc.	cellulose synthase (EC 2.4.1.12); chitin synthase (EC 2.4.1.16); dolichyl-phosphate beta-D-mannosyltransferase (EC 2.4.1.83); dolichyl-phosphate beta-glucosyltransferase (EC 2.4.1.117); N-acetylglucosaminyltransferase (EC 2.4.1.-); N-acetylgalactosaminyltransferase (EC 2.4.1.-); hyaluronan synthase (EC 2.4.1.212); chitin oligosaccharide synthase (EC 2.4.1.-); beta-1,3-glucan synthase (EC 2.4.1.34…
1_439	KFY84961.1	GH135	GH
1_504	AGX07948.1	GT19	GT		lipid-A-disaccharide synthase (EC 2.4.1.182).
1_519	AIY44639.1	GH6	GH	formerly known as cellulase family B. The cellobiohydrolases of this family are widely believed to act processively from the non-reducing ends of cellulose chains to generate cellobiose.	endoglucanase (EC 3.2.1.4); cellobiohydrolase (EC 3.2.1.91)
1_536	AFR51518.1	GH23	GH	Corresponds to family 1 of the peptidoglycan lytic transglycosylases described by N.T. Blackburn and A.J. Clarke (2001) J. Mol. Evol. 52, 78-84; Note that 'peptidoglycan lytic transglycosylases' cleave peptidoglycan without intervention of a water molecule.	lysozyme type G (EC 3.2.1.17); peptidoglycan lyase (EC 4.2.2.-) also known in the literature as peptidoglycan lytic transglycosylase
1_537	ACY47819.1	GH3	GH		beta-glucosidase (EC 3.2.1.21); xylan 1,4-beta-xylosidase (EC 3.2.1.37); beta-N-acetylhexosaminidase (EC 3.2.1.52); glucan 1,3-beta-glucosidase (EC 3.2.1.58); glucan 1,4-beta-glucosidase (EC 3.2.1.74); exo-1,3-1,4-glucanase (EC 3.2.1.-); alphalpha-L-arabinofuranosidase (EC 3.2.1.55).
1_545	CEA14488.1	GT2	GT	Distant similarity to families GT12, GT21, GT27, GT55, GT81 etc.	cellulose synthase (EC 2.4.1.12); chitin synthase (EC 2.4.1.16); dolichyl-phosphate beta-D-mannosyltransferase (EC 2.4.1.83); dolichyl-phosphate beta-glucosyltransferase (EC 2.4.1.117); N-acetylglucosaminyltransferase (EC 2.4.1.-); N-acetylgalactosaminyltransferase (EC 2.4.1.-); hyaluronan synthase (EC 2.4.1.212); chitin oligosaccharide synthase (EC 2.4.1.-); beta-1,3-glucan synthase (EC 2.4.1.34…
1_574	AKJ65363.1	GH2	GH		beta-galactosidase (EC 3.2.1.23) ; beta-mannosidase (EC 3.2.1.25); beta-glucuronidase (EC 3.2.1.31); mannosylglycoprotein endo-beta-mannosidase (EC 3.2.1.152); exo-beta-glucosaminidase (EC 3.2.1.165)
1_582	ACY97654.1	GT2	GT	Distant similarity to families GT12, GT21, GT27, GT55, GT81 etc.	cellulose synthase (EC 2.4.1.12); chitin synthase (EC 2.4.1.16); dolichyl-phosphate beta-D-mannosyltransferase (EC 2.4.1.83); dolichyl-phosphate beta-glucosyltransferase (EC 2.4.1.117); N-acetylglucosaminyltransferase (EC 2.4.1.-); N-acetylgalactosaminyltransferase (EC 2.4.1.-); hyaluronan synthase (EC 2.4.1.212); chitin oligosaccharide synthase (EC 2.4.1.-); beta-1,3-glucan synthase (EC 2.4.1.34…
1_583	AID32530.1	GT51	GT	There are two categories of enzymes in this family : monofunctional (just the GT51 module) or bifunctional (GT51 module attached to a penicillin-binding transpeptidase module). These enzymes utilise Und-PP-MurAc-(GlcNAc)-pentapeptide as the sugar donor.	murein polymerase (EC 2.4.1.129).
1_591	AHH99160.1	GT1	GT	Distantly related to family GT28; several members of this family are made of two subunits (for instance Alg13 and Alg14 in Saccharomyces); the complete enzyme has been reconstituted whenever possible, and appears with the two subunit names separated by a + sign and with the N-terminal subunit followed by the C-terminal one	UDP-glucuronosyltransferase (EC 2.4.1.17); 2-hydroxyacylsphingosine 1-beta-galactosyltransferase (EC 2.4.1.45); N-acylsphingosine galactosyltransferase (EC 2.4.1.47); flavonol 3-O-glucosyltransferase (EC 2.4.1.91); indole-3-acetate beta-glucosyltransferase (EC 2.4.1.121); sterol glucosyltransferase (EC 2.4.1.173); ecdysteroid UDP-glucosyltransferase (EC 2.4.1.-); zeaxanthin glucosyltransferase (E…
1_595	AHH99160.1	GT1	GT	Distantly related to family GT28; several members of this family are made of two subunits (for instance Alg13 and Alg14 in Saccharomyces); the complete enzyme has been reconstituted whenever possible, and appears with the two subunit names separated by a + sign and with the N-terminal subunit followed by the C-terminal one	UDP-glucuronosyltransferase (EC 2.4.1.17); 2-hydroxyacylsphingosine 1-beta-galactosyltransferase (EC 2.4.1.45); N-acylsphingosine galactosyltransferase (EC 2.4.1.47); flavonol 3-O-glucosyltransferase (EC 2.4.1.91); indole-3-acetate beta-glucosyltransferase (EC 2.4.1.121); sterol glucosyltransferase (EC 2.4.1.173); ecdysteroid UDP-glucosyltransferase (EC 2.4.1.-); zeaxanthin glucosyltransferase (E…
1_600	ABH65273.1	CE1	CE	Family CE1 also contains lots of other esterases such as PHB depolymerases.	acetyl xylan esterase (EC 3.1.1.72); cinnamoyl esterase (EC 3.1.1.-); feruloyl esterase (EC 3.1.1.73); carboxylesterase (EC 3.1.1.1); S-formylglutathione hydrolase (EC 3.1.2.12)
1_605	ALU45543.1	CBM5	CBM	Previously known as cellulose-binding domain family V (CBD V).	Modules of approx. 60 residues found in bacterial enzymes. Chitin-binding described in several cases. Distantly related to the CBM12 family.
1_614	CAD72594.1	GH43	GH		beta-xylosidase (EC 3.2.1.37); beta-1,3-xylosidase (EC 3.2.1.-); alpha-L-arabinofuranosidase (EC 3.2.1.55); arabinanase (EC 3.2.1.99); xylanase (EC 3.2.1.8); galactan 1,3-beta-galactosidase (EC 3.2.1.145)
1_626	ALI24442.1	GH16	GH		xyloglucan:xyloglucosyltransferase (EC 2.4.1.207); keratan-sulfate endo-1,4-beta-galactosidase (EC 3.2.1.103); endo-1,3-beta-glucanase (EC 3.2.1.39); endo-1,3(4)-beta-glucanase (EC 3.2.1.6); licheninase (EC 3.2.1.73); beta-agarase (EC 3.2.1.81); kappa;-carrageenase (EC 3.2.1.83); xyloglucanase (EC 3.2.1.151)
1_629	ACL49294.1	GT4	GT		sucrose synthase (EC 2.4.1.13); sucrose-phosphate synthase (EC 2.4.1.14); alpha-glucosyltransferase (EC 2.4.1.52); lipopolysaccharide N-acetylglucosaminyltransferase (EC 2.4.1.56); GDP-Man alpha-mannosyltransferase (EC 2.4.1.-); 1,2-diacylglycerol 3-glucosyltransferase (EC 2.4.1.157); diglucosyl diacylglycerol synthase (EC 2.4.1.208); digalactosyldiacylglycerol synthase (EC 2.4.1.141); trehalose …
1_636	AFR51518.1	GH23	GH	Corresponds to family 1 of the peptidoglycan lytic transglycosylases described by N.T. Blackburn and A.J. Clarke (2001) J. Mol. Evol. 52, 78-84; Note that 'peptidoglycan lytic transglycosylases' cleave peptidoglycan without intervention of a water molecule.	lysozyme type G (EC 3.2.1.17); peptidoglycan lyase (EC 4.2.2.-) also known in the literature as peptidoglycan lytic transglycosylase
1_638	AJC53641.1	GT2	GT	Distant similarity to families GT12, GT21, GT27, GT55, GT81 etc.	cellulose synthase (EC 2.4.1.12); chitin synthase (EC 2.4.1.16); dolichyl-phosphate beta-D-mannosyltransferase (EC 2.4.1.83); dolichyl-phosphate beta-glucosyltransferase (EC 2.4.1.117); N-acetylglucosaminyltransferase (EC 2.4.1.-); N-acetylgalactosaminyltransferase (EC 2.4.1.-); hyaluronan synthase (EC 2.4.1.212); chitin oligosaccharide synthase (EC 2.4.1.-); beta-1,3-glucan synthase (EC 2.4.1.34…
1_640	AJR29943.1	CBM50	CBM	Also known as LysM domains	Modules of approx. 50 residues found attached to various enzymes from families GH18, GH19, GH23, GH24, GH25 and GH73, i.e. enzymes cleaving either chitin or peptidoglycan. Binding to chitopentaose demonstrated in the case of Pteris ryukyuensis chitinase A [Ohnuma T et al. (2008) J. Biol. Chem. 283:5178-87 (PMID: 18083709)]. CBM50 modules are also found in a multitude of other enzymes targeting th…
1_642	CAD72594.1	GH43	GH		beta-xylosidase (EC 3.2.1.37); beta-1,3-xylosidase (EC 3.2.1.-); alpha-L-arabinofuranosidase (EC 3.2.1.55); arabinanase (EC 3.2.1.99); xylanase (EC 3.2.1.8); galactan 1,3-beta-galactosidase (EC 3.2.1.145)
1_652	AEJ45696.1	GT2	GT	Distant similarity to families GT12, GT21, GT27, GT55, GT81 etc.	cellulose synthase (EC 2.4.1.12); chitin synthase (EC 2.4.1.16); dolichyl-phosphate beta-D-mannosyltransferase (EC 2.4.1.83); dolichyl-phosphate beta-glucosyltransferase (EC 2.4.1.117); N-acetylglucosaminyltransferase (EC 2.4.1.-); N-acetylgalactosaminyltransferase (EC 2.4.1.-); hyaluronan synthase (EC 2.4.1.212); chitin oligosaccharide synthase (EC 2.4.1.-); beta-1,3-glucan synthase (EC 2.4.1.34…
1_653	ADN36115.1	GT2	GT	Distant similarity to families GT12, GT21, GT27, GT55, GT81 etc.	cellulose synthase (EC 2.4.1.12); chitin synthase (EC 2.4.1.16); dolichyl-phosphate beta-D-mannosyltransferase (EC 2.4.1.83); dolichyl-phosphate beta-glucosyltransferase (EC 2.4.1.117); N-acetylglucosaminyltransferase (EC 2.4.1.-); N-acetylgalactosaminyltransferase (EC 2.4.1.-); hyaluronan synthase (EC 2.4.1.212); chitin oligosaccharide synthase (EC 2.4.1.-); beta-1,3-glucan synthase (EC 2.4.1.34…
1_670	CAJ61616.1	CBM13	CBM	Previously known as cellulose-binding domain family XIII (CBD XIII).	Modules of approx. 150 residues which always appear as a threefold internal repeat. The only apparent exception to this, xylanase II of Actinomadura sp. FC7 (GenBank U08894), is in fact not completely sequenced. These modules were first identified in several plant lectins such as ricin or agglutinin of Ricinus communis which bind galactose residues. The three-dimensional structure of a plant lect…
1_675	AGL16419.1	GH16	GH		xyloglucan:xyloglucosyltransferase (EC 2.4.1.207); keratan-sulfate endo-1,4-beta-galactosidase (EC 3.2.1.103); endo-1,3-beta-glucanase (EC 3.2.1.39); endo-1,3(4)-beta-glucanase (EC 3.2.1.6); licheninase (EC 3.2.1.73); beta-agarase (EC 3.2.1.81); kappa;-carrageenase (EC 3.2.1.83); xyloglucanase (EC 3.2.1.151)
1_680	AMY71568.1	AA3	AA
1_697	CUI24525.1	GH19	GH	Contains chitinases of classes I, II, and IV.	chitinase (EC 3.2.1.14).
1_710	AIY44814.1	GT1	GT	Distantly related to family GT28; several members of this family are made of two subunits (for instance Alg13 and Alg14 in Saccharomyces); the complete enzyme has been reconstituted whenever possible, and appears with the two subunit names separated by a + sign and with the N-terminal subunit followed by the C-terminal one	UDP-glucuronosyltransferase (EC 2.4.1.17); 2-hydroxyacylsphingosine 1-beta-galactosyltransferase (EC 2.4.1.45); N-acylsphingosine galactosyltransferase (EC 2.4.1.47); flavonol 3-O-glucosyltransferase (EC 2.4.1.91); indole-3-acetate beta-glucosyltransferase (EC 2.4.1.121); sterol glucosyltransferase (EC 2.4.1.173); ecdysteroid UDP-glucosyltransferase (EC 2.4.1.-); zeaxanthin glucosyltransferase (E…
1_722	ADO37723.1	GH13	GH	New: many members have been assigned to subfamilies as described by Stam et al. (2006) Protein Eng Des Sel. 19, 555-562 (PMID: 17085431)	alpha-amylase (EC 3.2.1.1); pullulanase (EC 3.2.1.41); cyclomaltodextrin glucanotransferase (EC 2.4.1.19); cyclomaltodextrinase (EC 3.2.1.54); trehalose-6-phosphate hydrolase (EC 3.2.1.93); oligo-alpha-glucosidase (EC 3.2.1.10); maltogenic amylase (EC 3.2.1.133); neopullulanase (EC 3.2.1.135); alpha-glucosidase (EC 3.2.1.20); maltotetraose-forming alpha-amylase (EC 3.2.1.60); isoamylase (EC 3.2.1…
1_729	ALI24564.1	GH76	GH		alpha-1,6-mannanase (EC 3.2.1.101)
1_741	CAN80640.1	GT47	GT	The long animal heparan synthases are made of two domains. The N-terminal domain, which adds b-1,4-GlcA residues, belongs to family GT47 while the C-terminal domain, which adds a-1,4-GlcNAc residues, belongs to family GT64. The plant homologs, which have a single domain, display various specificities ranging from xyloglucan b-galactosyltransferase to a pectin b-glucuronyltransferase and arabinan …	heparan beta-glucuronyltransferase (EC 2.4.1.225); xyloglucan beta-galactosyltransferase (EC 2.4.1.-); heparan synthase (EC 2.4.1.-); arabinan alphalpha-L-arabinosyltransferase (EC 2.4.2.-).
1_756	AEO78253.1	GT2	GT	Distant similarity to families GT12, GT21, GT27, GT55, GT81 etc.	cellulose synthase (EC 2.4.1.12); chitin synthase (EC 2.4.1.16); dolichyl-phosphate beta-D-mannosyltransferase (EC 2.4.1.83); dolichyl-phosphate beta-glucosyltransferase (EC 2.4.1.117); N-acetylglucosaminyltransferase (EC 2.4.1.-); N-acetylgalactosaminyltransferase (EC 2.4.1.-); hyaluronan synthase (EC 2.4.1.212); chitin oligosaccharide synthase (EC 2.4.1.-); beta-1,3-glucan synthase (EC 2.4.1.34…
1_769	ALG11156.1	CBM2	CBM	Previously known as cellulose-binding domain family II (CBD II).	Modules of approx. 100 residues and which are found in a large number of bacterial enzymes. The cellulose-binding function has been demonstrated in many cases. Several of these modules have been shown to also bind chitin or xylan.
1_777	ALV53616.1	CBM13	CBM	Previously known as cellulose-binding domain family XIII (CBD XIII).	Modules of approx. 150 residues which always appear as a threefold internal repeat. The only apparent exception to this, xylanase II of Actinomadura sp. FC7 (GenBank U08894), is in fact not completely sequenced. These modules were first identified in several plant lectins such as ricin or agglutinin of Ricinus communis which bind galactose residues. The three-dimensional structure of a plant lect…
1_781	AJC53641.1	GT2	GT	Distant similarity to families GT12, GT21, GT27, GT55, GT81 etc.	cellulose synthase (EC 2.4.1.12); chitin synthase (EC 2.4.1.16); dolichyl-phosphate beta-D-mannosyltransferase (EC 2.4.1.83); dolichyl-phosphate beta-glucosyltransferase (EC 2.4.1.117); N-acetylglucosaminyltransferase (EC 2.4.1.-); N-acetylgalactosaminyltransferase (EC 2.4.1.-); hyaluronan synthase (EC 2.4.1.212); chitin oligosaccharide synthase (EC 2.4.1.-); beta-1,3-glucan synthase (EC 2.4.1.34…
1_784	ACZ86812.1	CBM12	CBM	Previously known as cellulose-binding domain family XII (CBD XII).	Modules of approx. 40-60 residues. The majority of these modules is found among chitinases where the function is chitin-binding. Distantly related to the CBM5 family.
1_785	ACZ86812.1	CBM12	CBM	Previously known as cellulose-binding domain family XII (CBD XII).	Modules of approx. 40-60 residues. The majority of these modules is found among chitinases where the function is chitin-binding. Distantly related to the CBM5 family.
1_817	AEE45876.1	GH39	GH		alpha-L-iduronidase (EC 3.2.1.76); beta-xylosidase (EC 3.2.1.37).
1_887	AHH99160.1	GT1	GT	Distantly related to family GT28; several members of this family are made of two subunits (for instance Alg13 and Alg14 in Saccharomyces); the complete enzyme has been reconstituted whenever possible, and appears with the two subunit names separated by a + sign and with the N-terminal subunit followed by the C-terminal one	UDP-glucuronosyltransferase (EC 2.4.1.17); 2-hydroxyacylsphingosine 1-beta-galactosyltransferase (EC 2.4.1.45); N-acylsphingosine galactosyltransferase (EC 2.4.1.47); flavonol 3-O-glucosyltransferase (EC 2.4.1.91); indole-3-acetate beta-glucosyltransferase (EC 2.4.1.121); sterol glucosyltransferase (EC 2.4.1.173); ecdysteroid UDP-glucosyltransferase (EC 2.4.1.-); zeaxanthin glucosyltransferase (E…
1_906	ACX49739.1	GH4	GH	The enzymes in this family display an unusual mechanism involving NAD+.	maltose-6-phosphate glucosidase (EC 3.2.1.122); alpha-glucosidase (EC 3.2.1.20); alpha-galactosidase (EC 3.2.1.22); 6-phospho-beta-glucosidase (EC 3.2.1.86); alpha-glucuronidase (EC 3.2.1.139).
1_907	ACX49739.1	GH4	GH	The enzymes in this family display an unusual mechanism involving NAD+.	maltose-6-phosphate glucosidase (EC 3.2.1.122); alpha-glucosidase (EC 3.2.1.20); alpha-galactosidase (EC 3.2.1.22); 6-phospho-beta-glucosidase (EC 3.2.1.86); alpha-glucuronidase (EC 3.2.1.139).
1_911	ACX49739.1	GH4	GH	The enzymes in this family display an unusual mechanism involving NAD+.	maltose-6-phosphate glucosidase (EC 3.2.1.122); alpha-glucosidase (EC 3.2.1.20); alpha-galactosidase (EC 3.2.1.22); 6-phospho-beta-glucosidase (EC 3.2.1.86); alpha-glucuronidase (EC 3.2.1.139).
1_916	AFY93865.1	GT2	GT	Distant similarity to families GT12, GT21, GT27, GT55, GT81 etc.	cellulose synthase (EC 2.4.1.12); chitin synthase (EC 2.4.1.16); dolichyl-phosphate beta-D-mannosyltransferase (EC 2.4.1.83); dolichyl-phosphate beta-glucosyltransferase (EC 2.4.1.117); N-acetylglucosaminyltransferase (EC 2.4.1.-); N-acetylgalactosaminyltransferase (EC 2.4.1.-); hyaluronan synthase (EC 2.4.1.212); chitin oligosaccharide synthase (EC 2.4.1.-); beta-1,3-glucan synthase (EC 2.4.1.34…
1_926	AGY91491.1	GT4	GT		sucrose synthase (EC 2.4.1.13); sucrose-phosphate synthase (EC 2.4.1.14); alpha-glucosyltransferase (EC 2.4.1.52); lipopolysaccharide N-acetylglucosaminyltransferase (EC 2.4.1.56); GDP-Man alpha-mannosyltransferase (EC 2.4.1.-); 1,2-diacylglycerol 3-glucosyltransferase (EC 2.4.1.157); diglucosyl diacylglycerol synthase (EC 2.4.1.208); digalactosyldiacylglycerol synthase (EC 2.4.1.141); trehalose …
1_944	AFZ04852.1	GT2	GT	Distant similarity to families GT12, GT21, GT27, GT55, GT81 etc.	cellulose synthase (EC 2.4.1.12); chitin synthase (EC 2.4.1.16); dolichyl-phosphate beta-D-mannosyltransferase (EC 2.4.1.83); dolichyl-phosphate beta-glucosyltransferase (EC 2.4.1.117); N-acetylglucosaminyltransferase (EC 2.4.1.-); N-acetylgalactosaminyltransferase (EC 2.4.1.-); hyaluronan synthase (EC 2.4.1.212); chitin oligosaccharide synthase (EC 2.4.1.-); beta-1,3-glucan synthase (EC 2.4.1.34…
1_967	AIY45028.1	GT20	GT		alpha,alpha-trehalose-phosphate synthase [UDP-forming] (EC 2.4.1.15)
1_982	BAF60462.1	GH3	GH		beta-glucosidase (EC 3.2.1.21); xylan 1,4-beta-xylosidase (EC 3.2.1.37); beta-N-acetylhexosaminidase (EC 3.2.1.52); glucan 1,3-beta-glucosidase (EC 3.2.1.58); glucan 1,4-beta-glucosidase (EC 3.2.1.74); exo-1,3-1,4-glucanase (EC 3.2.1.-); alphalpha-L-arabinofuranosidase (EC 3.2.1.55).
1_983	ALI24829.1	CE5	CE	There are many cutinases in the databanks. Only an example is given here as cutinases act on cutin rather than on carbohydrate esters.	acetyl xylan esterase (EC 3.1.1.72); cutinase (EC 3.1.1.74)
1_984	ALI24830.1	GH5	GH	formerly known as cellulase family A; Following a recent paper by St John et al. (FEBS Letters, 2010, in press) several GH5 subfamilies have been reassigned to GH30.	chitosanase (EC 3.2.1.132); beta-mannosidase (EC 3.2.1.25); Cellulase (EC 3.2.1.4); glucan 1,3-beta-glucosidase (EC 3.2.1.58); licheninase (EC 3.2.1.73); glucan endo-1,6-beta-glucosidase (EC 3.2.1.75); mannan endo-beta-1,4-mannosidase (EC 3.2.1.78); endo-beta-1,4-xylanase (EC 3.2.1.8); cellulose beta-1,4-cellobiosidase (EC 3.2.1.91); beta-1,3-mannanase (EC 3.2.1.-); xyloglucan-specific endo-beta-…
1_988	ADB74244.1	GT2	GT	Distant similarity to families GT12, GT21, GT27, GT55, GT81 etc.	cellulose synthase (EC 2.4.1.12); chitin synthase (EC 2.4.1.16); dolichyl-phosphate beta-D-mannosyltransferase (EC 2.4.1.83); dolichyl-phosphate beta-glucosyltransferase (EC 2.4.1.117); N-acetylglucosaminyltransferase (EC 2.4.1.-); N-acetylgalactosaminyltransferase (EC 2.4.1.-); hyaluronan synthase (EC 2.4.1.212); chitin oligosaccharide synthase (EC 2.4.1.-); beta-1,3-glucan synthase (EC 2.4.1.34…
1_1120	AMY54298.1	GH23	GH	Corresponds to family 1 of the peptidoglycan lytic transglycosylases described by N.T. Blackburn and A.J. Clarke (2001) J. Mol. Evol. 52, 78-84; Note that 'peptidoglycan lytic transglycosylases' cleave peptidoglycan without intervention of a water molecule.	lysozyme type G (EC 3.2.1.17); peptidoglycan lyase (EC 4.2.2.-) also known in the literature as peptidoglycan lytic transglycosylase
1_1122	ALI24988.1	GH23	GH	Corresponds to family 1 of the peptidoglycan lytic transglycosylases described by N.T. Blackburn and A.J. Clarke (2001) J. Mol. Evol. 52, 78-84; Note that 'peptidoglycan lytic transglycosylases' cleave peptidoglycan without intervention of a water molecule.	lysozyme type G (EC 3.2.1.17); peptidoglycan lyase (EC 4.2.2.-) also known in the literature as peptidoglycan lytic transglycosylase
1_1137	CAP83076.1	GH13	GH	New: many members have been assigned to subfamilies as described by Stam et al. (2006) Protein Eng Des Sel. 19, 555-562 (PMID: 17085431)	alpha-amylase (EC 3.2.1.1); pullulanase (EC 3.2.1.41); cyclomaltodextrin glucanotransferase (EC 2.4.1.19); cyclomaltodextrinase (EC 3.2.1.54); trehalose-6-phosphate hydrolase (EC 3.2.1.93); oligo-alpha-glucosidase (EC 3.2.1.10); maltogenic amylase (EC 3.2.1.133); neopullulanase (EC 3.2.1.135); alpha-glucosidase (EC 3.2.1.20); maltotetraose-forming alpha-amylase (EC 3.2.1.60); isoamylase (EC 3.2.1…
1_1138	AIY45164.1	GH23	GH	Corresponds to family 1 of the peptidoglycan lytic transglycosylases described by N.T. Blackburn and A.J. Clarke (2001) J. Mol. Evol. 52, 78-84; Note that 'peptidoglycan lytic transglycosylases' cleave peptidoglycan without intervention of a water molecule.	lysozyme type G (EC 3.2.1.17); peptidoglycan lyase (EC 4.2.2.-) also known in the literature as peptidoglycan lytic transglycosylase
1_1153	AHH99160.1	GT1	GT	Distantly related to family GT28; several members of this family are made of two subunits (for instance Alg13 and Alg14 in Saccharomyces); the complete enzyme has been reconstituted whenever possible, and appears with the two subunit names separated by a + sign and with the N-terminal subunit followed by the C-terminal one	UDP-glucuronosyltransferase (EC 2.4.1.17); 2-hydroxyacylsphingosine 1-beta-galactosyltransferase (EC 2.4.1.45); N-acylsphingosine galactosyltransferase (EC 2.4.1.47); flavonol 3-O-glucosyltransferase (EC 2.4.1.91); indole-3-acetate beta-glucosyltransferase (EC 2.4.1.121); sterol glucosyltransferase (EC 2.4.1.173); ecdysteroid UDP-glucosyltransferase (EC 2.4.1.-); zeaxanthin glucosyltransferase (E…
1_1157	CAZ34341.1	CBM13	CBM	Previously known as cellulose-binding domain family XIII (CBD XIII).	Modules of approx. 150 residues which always appear as a threefold internal repeat. The only apparent exception to this, xylanase II of Actinomadura sp. FC7 (GenBank U08894), is in fact not completely sequenced. These modules were first identified in several plant lectins such as ricin or agglutinin of Ricinus communis which bind galactose residues. The three-dimensional structure of a plant lect…
1_1164	AJC53641.1	GT2	GT	Distant similarity to families GT12, GT21, GT27, GT55, GT81 etc.	cellulose synthase (EC 2.4.1.12); chitin synthase (EC 2.4.1.16); dolichyl-phosphate beta-D-mannosyltransferase (EC 2.4.1.83); dolichyl-phosphate beta-glucosyltransferase (EC 2.4.1.117); N-acetylglucosaminyltransferase (EC 2.4.1.-); N-acetylgalactosaminyltransferase (EC 2.4.1.-); hyaluronan synthase (EC 2.4.1.212); chitin oligosaccharide synthase (EC 2.4.1.-); beta-1,3-glucan synthase (EC 2.4.1.34…
1_1186	AGS66965.1	CE14	CE		N-acetyl-1-D-myo-inosityl-2-amino-2-deoxy-alpha-D-glucopyranoside deacetylase (EC 3.5.1.89); diacetylchitobiose deacetylase (EC 3.5.1.-); mycothiol S-conjugate amidase (EC 3.5.1.-)
1_1197	ABS01822.1	GT2	GT	Distant similarity to families GT12, GT21, GT27, GT55, GT81 etc.	cellulose synthase (EC 2.4.1.12); chitin synthase (EC 2.4.1.16); dolichyl-phosphate beta-D-mannosyltransferase (EC 2.4.1.83); dolichyl-phosphate beta-glucosyltransferase (EC 2.4.1.117); N-acetylglucosaminyltransferase (EC 2.4.1.-); N-acetylgalactosaminyltransferase (EC 2.4.1.-); hyaluronan synthase (EC 2.4.1.212); chitin oligosaccharide synthase (EC 2.4.1.-); beta-1,3-glucan synthase (EC 2.4.1.34…
1_1199	ACL49294.1	GT4	GT		sucrose synthase (EC 2.4.1.13); sucrose-phosphate synthase (EC 2.4.1.14); alpha-glucosyltransferase (EC 2.4.1.52); lipopolysaccharide N-acetylglucosaminyltransferase (EC 2.4.1.56); GDP-Man alpha-mannosyltransferase (EC 2.4.1.-); 1,2-diacylglycerol 3-glucosyltransferase (EC 2.4.1.157); diglucosyl diacylglycerol synthase (EC 2.4.1.208); digalactosyldiacylglycerol synthase (EC 2.4.1.141); trehalose …
1_1206	ACY97654.1	GT2	GT	Distant similarity to families GT12, GT21, GT27, GT55, GT81 etc.	cellulose synthase (EC 2.4.1.12); chitin synthase (EC 2.4.1.16); dolichyl-phosphate beta-D-mannosyltransferase (EC 2.4.1.83); dolichyl-phosphate beta-glucosyltransferase (EC 2.4.1.117); N-acetylglucosaminyltransferase (EC 2.4.1.-); N-acetylgalactosaminyltransferase (EC 2.4.1.-); hyaluronan synthase (EC 2.4.1.212); chitin oligosaccharide synthase (EC 2.4.1.-); beta-1,3-glucan synthase (EC 2.4.1.34…
1_1279	AGZ38990.1	AA7	AA
1_1293	ALI25179.1	CE5	CE	There are many cutinases in the databanks. Only an example is given here as cutinases act on cutin rather than on carbohydrate esters.	acetyl xylan esterase (EC 3.1.1.72); cutinase (EC 3.1.1.74)
1_1338	ADJ49655.1	GT4	GT		sucrose synthase (EC 2.4.1.13); sucrose-phosphate synthase (EC 2.4.1.14); alpha-glucosyltransferase (EC 2.4.1.52); lipopolysaccharide N-acetylglucosaminyltransferase (EC 2.4.1.56); GDP-Man alpha-mannosyltransferase (EC 2.4.1.-); 1,2-diacylglycerol 3-glucosyltransferase (EC 2.4.1.157); diglucosyl diacylglycerol synthase (EC 2.4.1.208); digalactosyldiacylglycerol synthase (EC 2.4.1.141); trehalose …
1_1347	AIY45341.1	GH38	GH		alpha-mannosidase (EC 3.2.1.24) ; mannosyl-oligosaccharide alpha-1,3-1,6-mannosidase (EC 3.2.1.114); mannosyl-oligosaccharide alpha-1,3-mannosidase (EC 3.2.1.-)
1_1354	AMD89422.1	GT4	GT		sucrose synthase (EC 2.4.1.13); sucrose-phosphate synthase (EC 2.4.1.14); alpha-glucosyltransferase (EC 2.4.1.52); lipopolysaccharide N-acetylglucosaminyltransferase (EC 2.4.1.56); GDP-Man alpha-mannosyltransferase (EC 2.4.1.-); 1,2-diacylglycerol 3-glucosyltransferase (EC 2.4.1.157); diglucosyl diacylglycerol synthase (EC 2.4.1.208); digalactosyldiacylglycerol synthase (EC 2.4.1.141); trehalose …
1_1374	AMO60102.1	CE5	CE	There are many cutinases in the databanks. Only an example is given here as cutinases act on cutin rather than on carbohydrate esters.	acetyl xylan esterase (EC 3.1.1.72); cutinase (EC 3.1.1.74)
1_1392	ALI25277.1	GT2	GT	Distant similarity to families GT12, GT21, GT27, GT55, GT81 etc.	cellulose synthase (EC 2.4.1.12); chitin synthase (EC 2.4.1.16); dolichyl-phosphate beta-D-mannosyltransferase (EC 2.4.1.83); dolichyl-phosphate beta-glucosyltransferase (EC 2.4.1.117); N-acetylglucosaminyltransferase (EC 2.4.1.-); N-acetylgalactosaminyltransferase (EC 2.4.1.-); hyaluronan synthase (EC 2.4.1.212); chitin oligosaccharide synthase (EC 2.4.1.-); beta-1,3-glucan synthase (EC 2.4.1.34…
1_1393	AIY49258.1	AA3	AA
1_1397	AEI52017.1	CE6	CE		acetyl xylan esterase (EC 3.1.1.72).
1_1403	ABK58683.1	GH35	GH		beta-galactosidase (EC 3.2.1.23); exo-beta-glucosaminidase (EC 3.2.1.165)
1_1411	CAD72594.1	GH43	GH		beta-xylosidase (EC 3.2.1.37); beta-1,3-xylosidase (EC 3.2.1.-); alpha-L-arabinofuranosidase (EC 3.2.1.55); arabinanase (EC 3.2.1.99); xylanase (EC 3.2.1.8); galactan 1,3-beta-galactosidase (EC 3.2.1.145)
1_1423	CAD72594.1	GH43	GH		beta-xylosidase (EC 3.2.1.37); beta-1,3-xylosidase (EC 3.2.1.-); alpha-L-arabinofuranosidase (EC 3.2.1.55); arabinanase (EC 3.2.1.99); xylanase (EC 3.2.1.8); galactan 1,3-beta-galactosidase (EC 3.2.1.145)
1_1425	CUS05598.1	CBM23	CBM		Mannan-binding function demonstrated in one case.
1_1439	AHH99160.1	GT1	GT	Distantly related to family GT28; several members of this family are made of two subunits (for instance Alg13 and Alg14 in Saccharomyces); the complete enzyme has been reconstituted whenever possible, and appears with the two subunit names separated by a + sign and with the N-terminal subunit followed by the C-terminal one	UDP-glucuronosyltransferase (EC 2.4.1.17); 2-hydroxyacylsphingosine 1-beta-galactosyltransferase (EC 2.4.1.45); N-acylsphingosine galactosyltransferase (EC 2.4.1.47); flavonol 3-O-glucosyltransferase (EC 2.4.1.91); indole-3-acetate beta-glucosyltransferase (EC 2.4.1.121); sterol glucosyltransferase (EC 2.4.1.173); ecdysteroid UDP-glucosyltransferase (EC 2.4.1.-); zeaxanthin glucosyltransferase (E…
1_1440	AHH99160.1	GT1	GT	Distantly related to family GT28; several members of this family are made of two subunits (for instance Alg13 and Alg14 in Saccharomyces); the complete enzyme has been reconstituted whenever possible, and appears with the two subunit names separated by a + sign and with the N-terminal subunit followed by the C-terminal one	UDP-glucuronosyltransferase (EC 2.4.1.17); 2-hydroxyacylsphingosine 1-beta-galactosyltransferase (EC 2.4.1.45); N-acylsphingosine galactosyltransferase (EC 2.4.1.47); flavonol 3-O-glucosyltransferase (EC 2.4.1.91); indole-3-acetate beta-glucosyltransferase (EC 2.4.1.121); sterol glucosyltransferase (EC 2.4.1.173); ecdysteroid UDP-glucosyltransferase (EC 2.4.1.-); zeaxanthin glucosyltransferase (E…
1_1441	AHH99160.1	GT1	GT	Distantly related to family GT28; several members of this family are made of two subunits (for instance Alg13 and Alg14 in Saccharomyces); the complete enzyme has been reconstituted whenever possible, and appears with the two subunit names separated by a + sign and with the N-terminal subunit followed by the C-terminal one	UDP-glucuronosyltransferase (EC 2.4.1.17); 2-hydroxyacylsphingosine 1-beta-galactosyltransferase (EC 2.4.1.45); N-acylsphingosine galactosyltransferase (EC 2.4.1.47); flavonol 3-O-glucosyltransferase (EC 2.4.1.91); indole-3-acetate beta-glucosyltransferase (EC 2.4.1.121); sterol glucosyltransferase (EC 2.4.1.173); ecdysteroid UDP-glucosyltransferase (EC 2.4.1.-); zeaxanthin glucosyltransferase (E…
1_1442	AHH99160.1	GT1	GT	Distantly related to family GT28; several members of this family are made of two subunits (for instance Alg13 and Alg14 in Saccharomyces); the complete enzyme has been reconstituted whenever possible, and appears with the two subunit names separated by a + sign and with the N-terminal subunit followed by the C-terminal one	UDP-glucuronosyltransferase (EC 2.4.1.17); 2-hydroxyacylsphingosine 1-beta-galactosyltransferase (EC 2.4.1.45); N-acylsphingosine galactosyltransferase (EC 2.4.1.47); flavonol 3-O-glucosyltransferase (EC 2.4.1.91); indole-3-acetate beta-glucosyltransferase (EC 2.4.1.121); sterol glucosyltransferase (EC 2.4.1.173); ecdysteroid UDP-glucosyltransferase (EC 2.4.1.-); zeaxanthin glucosyltransferase (E…
1_1445	CAZ34341.1	CBM13	CBM	Previously known as cellulose-binding domain family XIII (CBD XIII).	Modules of approx. 150 residues which always appear as a threefold internal repeat. The only apparent exception to this, xylanase II of Actinomadura sp. FC7 (GenBank U08894), is in fact not completely sequenced. These modules were first identified in several plant lectins such as ricin or agglutinin of Ricinus communis which bind galactose residues. The three-dimensional structure of a plant lect…
1_1456	ANF33222.1	CE14	CE		N-acetyl-1-D-myo-inosityl-2-amino-2-deoxy-alpha-D-glucopyranoside deacetylase (EC 3.5.1.89); diacetylchitobiose deacetylase (EC 3.5.1.-); mycothiol S-conjugate amidase (EC 3.5.1.-)
1_1467	AIS04007.1	CBM50	CBM	Also known as LysM domains	Modules of approx. 50 residues found attached to various enzymes from families GH18, GH19, GH23, GH24, GH25 and GH73, i.e. enzymes cleaving either chitin or peptidoglycan. Binding to chitopentaose demonstrated in the case of Pteris ryukyuensis chitinase A [Ohnuma T et al. (2008) J. Biol. Chem. 283:5178-87 (PMID: 18083709)]. CBM50 modules are also found in a multitude of other enzymes targeting th…
1_1480	AJT63630.1	GT2	GT	Distant similarity to families GT12, GT21, GT27, GT55, GT81 etc.	cellulose synthase (EC 2.4.1.12); chitin synthase (EC 2.4.1.16); dolichyl-phosphate beta-D-mannosyltransferase (EC 2.4.1.83); dolichyl-phosphate beta-glucosyltransferase (EC 2.4.1.117); N-acetylglucosaminyltransferase (EC 2.4.1.-); N-acetylgalactosaminyltransferase (EC 2.4.1.-); hyaluronan synthase (EC 2.4.1.212); chitin oligosaccharide synthase (EC 2.4.1.-); beta-1,3-glucan synthase (EC 2.4.1.34…
1_1489	ABH65273.1	CE1	CE	Family CE1 also contains lots of other esterases such as PHB depolymerases.	acetyl xylan esterase (EC 3.1.1.72); cinnamoyl esterase (EC 3.1.1.-); feruloyl esterase (EC 3.1.1.73); carboxylesterase (EC 3.1.1.1); S-formylglutathione hydrolase (EC 3.1.2.12)
1_1500	ALI25379.1	CE5	CE	There are many cutinases in the databanks. Only an example is given here as cutinases act on cutin rather than on carbohydrate esters.	acetyl xylan esterase (EC 3.1.1.72); cutinase (EC 3.1.1.74)
1_1501	ALI25380.1	CE5	CE	There are many cutinases in the databanks. Only an example is given here as cutinases act on cutin rather than on carbohydrate esters.	acetyl xylan esterase (EC 3.1.1.72); cutinase (EC 3.1.1.74)
1_1502	AIY45479.1	CE5	CE	There are many cutinases in the databanks. Only an example is given here as cutinases act on cutin rather than on carbohydrate esters.	acetyl xylan esterase (EC 3.1.1.72); cutinase (EC 3.1.1.74)
1_1506	ALU45543.1	CBM5	CBM	Previously known as cellulose-binding domain family V (CBD V).	Modules of approx. 60 residues found in bacterial enzymes. Chitin-binding described in several cases. Distantly related to the CBM12 family.
1_1537	AMD89422.1	GT4	GT		sucrose synthase (EC 2.4.1.13); sucrose-phosphate synthase (EC 2.4.1.14); alpha-glucosyltransferase (EC 2.4.1.52); lipopolysaccharide N-acetylglucosaminyltransferase (EC 2.4.1.56); GDP-Man alpha-mannosyltransferase (EC 2.4.1.-); 1,2-diacylglycerol 3-glucosyltransferase (EC 2.4.1.157); diglucosyl diacylglycerol synthase (EC 2.4.1.208); digalactosyldiacylglycerol synthase (EC 2.4.1.141); trehalose …
1_1579	CTQ91604.1	AA7	AA
1_1580	EAA29319.1	GH93	GH		exo-alpha-L-1,5-arabinanase (EC 3.2.1.-)
1_1602	ALI25481.1	GH65	GH		alpha,alpha-trehalase (EC 3.2.1.28); maltose phosphorylase (EC 2.4.1.8); trehalose phosphorylase (EC 2.4.1.64); kojibiose phosphorylase (EC 2.4.1.230); trehalose-6-phosphate phosphorylase (EC 2.4.1.-);
1_1603	ACT36394.1	GH65	GH		alpha,alpha-trehalase (EC 3.2.1.28); maltose phosphorylase (EC 2.4.1.8); trehalose phosphorylase (EC 2.4.1.64); kojibiose phosphorylase (EC 2.4.1.230); trehalose-6-phosphate phosphorylase (EC 2.4.1.-);
1_1615	AJK45936.1	GT9	GT		lipopolysaccharide N-acetylglucosaminyltransferase (EC 2.4.1.56); heptosyltransferase (EC 2.4.-.-).
1_1657	ADU49754.1	CBM51	CBM	Also know as NPCBM domains	Modules of approx. 150 residues found attached to various enzymes from families GH2, GH27, GH31, GH95, GH98 and GH101 . Binding to galactose and to blood group A/B-antigens demonstrated in the case of C. perfringens GH95CBM51 and GH98CBM51 respectively [Gregg KJ et al. (2008) J. Biol. Chem. 283:12604-13 PMID: 18292090].
1_1663	ALI25545.1	AA7	AA
1_1675	AMD89422.1	GT4	GT		sucrose synthase (EC 2.4.1.13); sucrose-phosphate synthase (EC 2.4.1.14); alpha-glucosyltransferase (EC 2.4.1.52); lipopolysaccharide N-acetylglucosaminyltransferase (EC 2.4.1.56); GDP-Man alpha-mannosyltransferase (EC 2.4.1.-); 1,2-diacylglycerol 3-glucosyltransferase (EC 2.4.1.157); diglucosyl diacylglycerol synthase (EC 2.4.1.208); digalactosyldiacylglycerol synthase (EC 2.4.1.141); trehalose …
1_1690	ANH22675.1	CE4	CE		acetyl xylan esterase (EC 3.1.1.72); chitin deacetylase (EC 3.5.1.41); chitooligosaccharide deacetylase (EC 3.5.1.-); peptidoglycan GlcNAc deacetylase (EC 3.5.1.-); peptidoglycan N-acetylmuramic acid deacetylase (EC 3.5.1.-).
1_1700	ALI25583.1	GT1	GT	Distantly related to family GT28; several members of this family are made of two subunits (for instance Alg13 and Alg14 in Saccharomyces); the complete enzyme has been reconstituted whenever possible, and appears with the two subunit names separated by a + sign and with the N-terminal subunit followed by the C-terminal one	UDP-glucuronosyltransferase (EC 2.4.1.17); 2-hydroxyacylsphingosine 1-beta-galactosyltransferase (EC 2.4.1.45); N-acylsphingosine galactosyltransferase (EC 2.4.1.47); flavonol 3-O-glucosyltransferase (EC 2.4.1.91); indole-3-acetate beta-glucosyltransferase (EC 2.4.1.121); sterol glucosyltransferase (EC 2.4.1.173); ecdysteroid UDP-glucosyltransferase (EC 2.4.1.-); zeaxanthin glucosyltransferase (E…
1_1716	ACL49294.1	GT4	GT		sucrose synthase (EC 2.4.1.13); sucrose-phosphate synthase (EC 2.4.1.14); alpha-glucosyltransferase (EC 2.4.1.52); lipopolysaccharide N-acetylglucosaminyltransferase (EC 2.4.1.56); GDP-Man alpha-mannosyltransferase (EC 2.4.1.-); 1,2-diacylglycerol 3-glucosyltransferase (EC 2.4.1.157); diglucosyl diacylglycerol synthase (EC 2.4.1.208); digalactosyldiacylglycerol synthase (EC 2.4.1.141); trehalose …
1_1732	BAK43713.1	GH73	GH	The 3-D structure of Sphingomonas sp. strain A1 FlgJ protein of this family has recently been solved (Hashimotoa et al., BBRC 2009, in press); there is only one, unconfirmed, report of b-1,4-N-acetylmuramoylhydrolase (EC 3.2.1.17) activity	peptidoglycan hydrolase with endo-beta-N-acetylglucosaminidase specificity (EC 3.2.1.-)
1_1735	AID32530.1	GT51	GT	There are two categories of enzymes in this family : monofunctional (just the GT51 module) or bifunctional (GT51 module attached to a penicillin-binding transpeptidase module). These enzymes utilise Und-PP-MurAc-(GlcNAc)-pentapeptide as the sugar donor.	murein polymerase (EC 2.4.1.129).
1_1752	AID32530.1	GT51	GT	There are two categories of enzymes in this family : monofunctional (just the GT51 module) or bifunctional (GT51 module attached to a penicillin-binding transpeptidase module). These enzymes utilise Und-PP-MurAc-(GlcNAc)-pentapeptide as the sugar donor.	murein polymerase (EC 2.4.1.129).
1_1786	AIY49316.1	GT9	GT		lipopolysaccharide N-acetylglucosaminyltransferase (EC 2.4.1.56); heptosyltransferase (EC 2.4.-.-).
1_1793	AFC46596.1	GT53	GT		UDP-L-Ara: alpha-L-arabinosyltransferase (EC 2.4.2.-)
1_1800	AGZ38990.1	AA7	AA
1_1822	ALH82785.1	AA3	AA
1_1834	ALI25709.1	GT2	GT	Distant similarity to families GT12, GT21, GT27, GT55, GT81 etc.	cellulose synthase (EC 2.4.1.12); chitin synthase (EC 2.4.1.16); dolichyl-phosphate beta-D-mannosyltransferase (EC 2.4.1.83); dolichyl-phosphate beta-glucosyltransferase (EC 2.4.1.117); N-acetylglucosaminyltransferase (EC 2.4.1.-); N-acetylgalactosaminyltransferase (EC 2.4.1.-); hyaluronan synthase (EC 2.4.1.212); chitin oligosaccharide synthase (EC 2.4.1.-); beta-1,3-glucan synthase (EC 2.4.1.34…
1_1860	ACN26645.1	GT41	GT		UDP-GlcNAc: peptide beta-N-acetylglucosaminyltransferase (EC 2.4.1.94)
1_1863	ABS01822.1	GT2	GT	Distant similarity to families GT12, GT21, GT27, GT55, GT81 etc.	cellulose synthase (EC 2.4.1.12); chitin synthase (EC 2.4.1.16); dolichyl-phosphate beta-D-mannosyltransferase (EC 2.4.1.83); dolichyl-phosphate beta-glucosyltransferase (EC 2.4.1.117); N-acetylglucosaminyltransferase (EC 2.4.1.-); N-acetylgalactosaminyltransferase (EC 2.4.1.-); hyaluronan synthase (EC 2.4.1.212); chitin oligosaccharide synthase (EC 2.4.1.-); beta-1,3-glucan synthase (EC 2.4.1.34…
1_1870	AMD89422.1	GT4	GT		sucrose synthase (EC 2.4.1.13); sucrose-phosphate synthase (EC 2.4.1.14); alpha-glucosyltransferase (EC 2.4.1.52); lipopolysaccharide N-acetylglucosaminyltransferase (EC 2.4.1.56); GDP-Man alpha-mannosyltransferase (EC 2.4.1.-); 1,2-diacylglycerol 3-glucosyltransferase (EC 2.4.1.157); diglucosyl diacylglycerol synthase (EC 2.4.1.208); digalactosyldiacylglycerol synthase (EC 2.4.1.141); trehalose …
1_1910	CAL53384.1	CE11	CE		UDP-3-0-acyl N-acetylglucosamine deacetylase (EC 3.5.1.-).
1_1948	BAU49407.1	AA7	AA
1_1974	AIY45837.1	CE14	CE		N-acetyl-1-D-myo-inosityl-2-amino-2-deoxy-alpha-D-glucopyranoside deacetylase (EC 3.5.1.89); diacetylchitobiose deacetylase (EC 3.5.1.-); mycothiol S-conjugate amidase (EC 3.5.1.-)
1_1975	CCQ75502.1	GT2	GT	Distant similarity to families GT12, GT21, GT27, GT55, GT81 etc.	cellulose synthase (EC 2.4.1.12); chitin synthase (EC 2.4.1.16); dolichyl-phosphate beta-D-mannosyltransferase (EC 2.4.1.83); dolichyl-phosphate beta-glucosyltransferase (EC 2.4.1.117); N-acetylglucosaminyltransferase (EC 2.4.1.-); N-acetylgalactosaminyltransferase (EC 2.4.1.-); hyaluronan synthase (EC 2.4.1.212); chitin oligosaccharide synthase (EC 2.4.1.-); beta-1,3-glucan synthase (EC 2.4.1.34…
1_2007	AMD54478.1	CE1	CE	Family CE1 also contains lots of other esterases such as PHB depolymerases.	acetyl xylan esterase (EC 3.1.1.72); cinnamoyl esterase (EC 3.1.1.-); feruloyl esterase (EC 3.1.1.73); carboxylesterase (EC 3.1.1.1); S-formylglutathione hydrolase (EC 3.1.2.12)
1_2016	CDZ96803.1	GT8	GT	Distant similarity to family GT24	lipopolysaccharide alpha-1,3-galactosyltransferase (EC 2.4.1.44); UDP-Glc: (glucosyl)lipopolysaccharide alpha-1,2-glucosyltransferase (EC 2.4.1.-); lipopolysaccharide glucosyltransferase 1 (EC 2.4.1.58); glycogenin glucosyltransferase (EC 2.4.1.186); inositol 1-alpha-galactosyltransferase (galactinol synthase) (EC 2.4.1.123); homogalacturonan alpha-1,4-galacturonosyltransferase (EC 2.4.1.43); UDP…
1_2019	ACL49294.1	GT4	GT		sucrose synthase (EC 2.4.1.13); sucrose-phosphate synthase (EC 2.4.1.14); alpha-glucosyltransferase (EC 2.4.1.52); lipopolysaccharide N-acetylglucosaminyltransferase (EC 2.4.1.56); GDP-Man alpha-mannosyltransferase (EC 2.4.1.-); 1,2-diacylglycerol 3-glucosyltransferase (EC 2.4.1.157); diglucosyl diacylglycerol synthase (EC 2.4.1.208); digalactosyldiacylglycerol synthase (EC 2.4.1.141); trehalose …
1_2025	AIY45881.1	CE5	CE	There are many cutinases in the databanks. Only an example is given here as cutinases act on cutin rather than on carbohydrate esters.	acetyl xylan esterase (EC 3.1.1.72); cutinase (EC 3.1.1.74)
1_2034	AKV87788.1	GH20	GH		beta-hexosaminidase (EC 3.2.1.52); lacto-N-biosidase (EC 3.2.1.140); beta-1,6-N-acetylglucosaminidase) (EC 3.2.1.-); beta-6-SO3-N-acetylglucosaminidase (EC 3.2.1.-)
1_2045	BAS15664.1	GH3	GH		beta-glucosidase (EC 3.2.1.21); xylan 1,4-beta-xylosidase (EC 3.2.1.37); beta-N-acetylhexosaminidase (EC 3.2.1.52); glucan 1,3-beta-glucosidase (EC 3.2.1.58); glucan 1,4-beta-glucosidase (EC 3.2.1.74); exo-1,3-1,4-glucanase (EC 3.2.1.-); alphalpha-L-arabinofuranosidase (EC 3.2.1.55).
1_2046	ALI25963.1	CE9	CE		N-acetylglucosamine 6-phosphate deacetylase (EC 3.5.1.25); N-acetylgalactosamine-6-phosphate deacetylase (EC 3.5.1.80).
1_2089	CDO14464.1	GH2	GH		beta-galactosidase (EC 3.2.1.23) ; beta-mannosidase (EC 3.2.1.25); beta-glucuronidase (EC 3.2.1.31); mannosylglycoprotein endo-beta-mannosidase (EC 3.2.1.152); exo-beta-glucosaminidase (EC 3.2.1.165)
1_2142	ACX49739.1	GH4	GH	The enzymes in this family display an unusual mechanism involving NAD+.	maltose-6-phosphate glucosidase (EC 3.2.1.122); alpha-glucosidase (EC 3.2.1.20); alpha-galactosidase (EC 3.2.1.22); 6-phospho-beta-glucosidase (EC 3.2.1.86); alpha-glucuronidase (EC 3.2.1.139).
1_2210	AEI46491.1	GT81	GT	Created after reading Costa et al. (2006) J. Bacteriol. 188:1022-1030; updated to include mycobacterial,enzymes after reading Empadinhas et al. (2008) FEMS Microbiol Lett 280:195Ã¯Â¿Â½202; distantly related to family GT2	NDP-Glc: glucosyl-3-phosphoglycerate synthase (EC 2.4.1.-); NDP-Man: mannosyl-3-phosphoglycerate synthase (EC 2.4.1.-);
1_2215	AJC53641.1	GT2	GT	Distant similarity to families GT12, GT21, GT27, GT55, GT81 etc.	cellulose synthase (EC 2.4.1.12); chitin synthase (EC 2.4.1.16); dolichyl-phosphate beta-D-mannosyltransferase (EC 2.4.1.83); dolichyl-phosphate beta-glucosyltransferase (EC 2.4.1.117); N-acetylglucosaminyltransferase (EC 2.4.1.-); N-acetylgalactosaminyltransferase (EC 2.4.1.-); hyaluronan synthase (EC 2.4.1.212); chitin oligosaccharide synthase (EC 2.4.1.-); beta-1,3-glucan synthase (EC 2.4.1.34…
1_2218	BAJ64955.1	GT4	GT		sucrose synthase (EC 2.4.1.13); sucrose-phosphate synthase (EC 2.4.1.14); alpha-glucosyltransferase (EC 2.4.1.52); lipopolysaccharide N-acetylglucosaminyltransferase (EC 2.4.1.56); GDP-Man alpha-mannosyltransferase (EC 2.4.1.-); 1,2-diacylglycerol 3-glucosyltransferase (EC 2.4.1.157); diglucosyl diacylglycerol synthase (EC 2.4.1.208); digalactosyldiacylglycerol synthase (EC 2.4.1.141); trehalose …
1_2220	AJD35874.1	CE4	CE		acetyl xylan esterase (EC 3.1.1.72); chitin deacetylase (EC 3.5.1.41); chitooligosaccharide deacetylase (EC 3.5.1.-); peptidoglycan GlcNAc deacetylase (EC 3.5.1.-); peptidoglycan N-acetylmuramic acid deacetylase (EC 3.5.1.-).
1_2222	AFY52977.1	GT2	GT	Distant similarity to families GT12, GT21, GT27, GT55, GT81 etc.	cellulose synthase (EC 2.4.1.12); chitin synthase (EC 2.4.1.16); dolichyl-phosphate beta-D-mannosyltransferase (EC 2.4.1.83); dolichyl-phosphate beta-glucosyltransferase (EC 2.4.1.117); N-acetylglucosaminyltransferase (EC 2.4.1.-); N-acetylgalactosaminyltransferase (EC 2.4.1.-); hyaluronan synthase (EC 2.4.1.212); chitin oligosaccharide synthase (EC 2.4.1.-); beta-1,3-glucan synthase (EC 2.4.1.34…
1_2225	AGS66965.1	CE14	CE		N-acetyl-1-D-myo-inosityl-2-amino-2-deoxy-alpha-D-glucopyranoside deacetylase (EC 3.5.1.89); diacetylchitobiose deacetylase (EC 3.5.1.-); mycothiol S-conjugate amidase (EC 3.5.1.-)
1_2226	ALI26157.1	GT4	GT		sucrose synthase (EC 2.4.1.13); sucrose-phosphate synthase (EC 2.4.1.14); alpha-glucosyltransferase (EC 2.4.1.52); lipopolysaccharide N-acetylglucosaminyltransferase (EC 2.4.1.56); GDP-Man alpha-mannosyltransferase (EC 2.4.1.-); 1,2-diacylglycerol 3-glucosyltransferase (EC 2.4.1.157); diglucosyl diacylglycerol synthase (EC 2.4.1.208); digalactosyldiacylglycerol synthase (EC 2.4.1.141); trehalose …
1_2227	ALI26158.1	GH57	GH		alpha-amylase (EC 3.2.1.1); 4-alpha-glucanotransferase (EC 2.4.1.25); alpha-galactosidase (EC 3.2.1.22); amylopullulanase (EC 3.2.1.41); branching enzyme (EC 2.4.1.18)
1_2228	AEA59483.1	GT4	GT		sucrose synthase (EC 2.4.1.13); sucrose-phosphate synthase (EC 2.4.1.14); alpha-glucosyltransferase (EC 2.4.1.52); lipopolysaccharide N-acetylglucosaminyltransferase (EC 2.4.1.56); GDP-Man alpha-mannosyltransferase (EC 2.4.1.-); 1,2-diacylglycerol 3-glucosyltransferase (EC 2.4.1.157); diglucosyl diacylglycerol synthase (EC 2.4.1.208); digalactosyldiacylglycerol synthase (EC 2.4.1.141); trehalose …
1_2241	AFY93865.1	GT2	GT	Distant similarity to families GT12, GT21, GT27, GT55, GT81 etc.	cellulose synthase (EC 2.4.1.12); chitin synthase (EC 2.4.1.16); dolichyl-phosphate beta-D-mannosyltransferase (EC 2.4.1.83); dolichyl-phosphate beta-glucosyltransferase (EC 2.4.1.117); N-acetylglucosaminyltransferase (EC 2.4.1.-); N-acetylgalactosaminyltransferase (EC 2.4.1.-); hyaluronan synthase (EC 2.4.1.212); chitin oligosaccharide synthase (EC 2.4.1.-); beta-1,3-glucan synthase (EC 2.4.1.34…
1_2266	AIY46081.1	AA6	AA
1_2267	AIY46081.1	AA6	AA
1_2311	ACV06133.1	GT2	GT	Distant similarity to families GT12, GT21, GT27, GT55, GT81 etc.	cellulose synthase (EC 2.4.1.12); chitin synthase (EC 2.4.1.16); dolichyl-phosphate beta-D-mannosyltransferase (EC 2.4.1.83); dolichyl-phosphate beta-glucosyltransferase (EC 2.4.1.117); N-acetylglucosaminyltransferase (EC 2.4.1.-); N-acetylgalactosaminyltransferase (EC 2.4.1.-); hyaluronan synthase (EC 2.4.1.212); chitin oligosaccharide synthase (EC 2.4.1.-); beta-1,3-glucan synthase (EC 2.4.1.34…
1_2334	EAA63395.1	GH2	GH		beta-galactosidase (EC 3.2.1.23) ; beta-mannosidase (EC 3.2.1.25); beta-glucuronidase (EC 3.2.1.31); mannosylglycoprotein endo-beta-mannosidase (EC 3.2.1.152); exo-beta-glucosaminidase (EC 3.2.1.165)
1_2379	ALI26311.1	GH3	GH		beta-glucosidase (EC 3.2.1.21); xylan 1,4-beta-xylosidase (EC 3.2.1.37); beta-N-acetylhexosaminidase (EC 3.2.1.52); glucan 1,3-beta-glucosidase (EC 3.2.1.58); glucan 1,4-beta-glucosidase (EC 3.2.1.74); exo-1,3-1,4-glucanase (EC 3.2.1.-); alphalpha-L-arabinofuranosidase (EC 3.2.1.55).
1_2386	AHH16356.1	GT4	GT		sucrose synthase (EC 2.4.1.13); sucrose-phosphate synthase (EC 2.4.1.14); alpha-glucosyltransferase (EC 2.4.1.52); lipopolysaccharide N-acetylglucosaminyltransferase (EC 2.4.1.56); GDP-Man alpha-mannosyltransferase (EC 2.4.1.-); 1,2-diacylglycerol 3-glucosyltransferase (EC 2.4.1.157); diglucosyl diacylglycerol synthase (EC 2.4.1.208); digalactosyldiacylglycerol synthase (EC 2.4.1.141); trehalose …
1_2391	AGA79320.1	CE8	CE		pectin methylesterase (EC 3.1.1.11).
1_2415	CAZ34341.1	CBM13	CBM	Previously known as cellulose-binding domain family XIII (CBD XIII).	Modules of approx. 150 residues which always appear as a threefold internal repeat. The only apparent exception to this, xylanase II of Actinomadura sp. FC7 (GenBank U08894), is in fact not completely sequenced. These modules were first identified in several plant lectins such as ricin or agglutinin of Ricinus communis which bind galactose residues. The three-dimensional structure of a plant lect…
1_2420	AEA24083.1	GT4	GT		sucrose synthase (EC 2.4.1.13); sucrose-phosphate synthase (EC 2.4.1.14); alpha-glucosyltransferase (EC 2.4.1.52); lipopolysaccharide N-acetylglucosaminyltransferase (EC 2.4.1.56); GDP-Man alpha-mannosyltransferase (EC 2.4.1.-); 1,2-diacylglycerol 3-glucosyltransferase (EC 2.4.1.157); diglucosyl diacylglycerol synthase (EC 2.4.1.208); digalactosyldiacylglycerol synthase (EC 2.4.1.141); trehalose …
1_2426	EAA62552.1	GH92	GH	Asp	mannosyl-oligosaccharide alpha-1,2-mannosidase (EC 3.2.1.113); mannosyl-oligosaccharide alpha-1,3-mannosidase (EC 3.2.1.-);
1_2475	AEE54321.1	GT2	GT	Distant similarity to families GT12, GT21, GT27, GT55, GT81 etc.	cellulose synthase (EC 2.4.1.12); chitin synthase (EC 2.4.1.16); dolichyl-phosphate beta-D-mannosyltransferase (EC 2.4.1.83); dolichyl-phosphate beta-glucosyltransferase (EC 2.4.1.117); N-acetylglucosaminyltransferase (EC 2.4.1.-); N-acetylgalactosaminyltransferase (EC 2.4.1.-); hyaluronan synthase (EC 2.4.1.212); chitin oligosaccharide synthase (EC 2.4.1.-); beta-1,3-glucan synthase (EC 2.4.1.34…
1_2526	ALI26458.1	GT1	GT	Distantly related to family GT28; several members of this family are made of two subunits (for instance Alg13 and Alg14 in Saccharomyces); the complete enzyme has been reconstituted whenever possible, and appears with the two subunit names separated by a + sign and with the N-terminal subunit followed by the C-terminal one	UDP-glucuronosyltransferase (EC 2.4.1.17); 2-hydroxyacylsphingosine 1-beta-galactosyltransferase (EC 2.4.1.45); N-acylsphingosine galactosyltransferase (EC 2.4.1.47); flavonol 3-O-glucosyltransferase (EC 2.4.1.91); indole-3-acetate beta-glucosyltransferase (EC 2.4.1.121); sterol glucosyltransferase (EC 2.4.1.173); ecdysteroid UDP-glucosyltransferase (EC 2.4.1.-); zeaxanthin glucosyltransferase (E…
1_2527	AMC51767.1	GT1	GT	Distantly related to family GT28; several members of this family are made of two subunits (for instance Alg13 and Alg14 in Saccharomyces); the complete enzyme has been reconstituted whenever possible, and appears with the two subunit names separated by a + sign and with the N-terminal subunit followed by the C-terminal one	UDP-glucuronosyltransferase (EC 2.4.1.17); 2-hydroxyacylsphingosine 1-beta-galactosyltransferase (EC 2.4.1.45); N-acylsphingosine galactosyltransferase (EC 2.4.1.47); flavonol 3-O-glucosyltransferase (EC 2.4.1.91); indole-3-acetate beta-glucosyltransferase (EC 2.4.1.121); sterol glucosyltransferase (EC 2.4.1.173); ecdysteroid UDP-glucosyltransferase (EC 2.4.1.-); zeaxanthin glucosyltransferase (E…
1_2534	ACL49294.1	GT4	GT		sucrose synthase (EC 2.4.1.13); sucrose-phosphate synthase (EC 2.4.1.14); alpha-glucosyltransferase (EC 2.4.1.52); lipopolysaccharide N-acetylglucosaminyltransferase (EC 2.4.1.56); GDP-Man alpha-mannosyltransferase (EC 2.4.1.-); 1,2-diacylglycerol 3-glucosyltransferase (EC 2.4.1.157); diglucosyl diacylglycerol synthase (EC 2.4.1.208); digalactosyldiacylglycerol synthase (EC 2.4.1.141); trehalose …
1_2545	AKN78046.1	CE1	CE	Family CE1 also contains lots of other esterases such as PHB depolymerases.	acetyl xylan esterase (EC 3.1.1.72); cinnamoyl esterase (EC 3.1.1.-); feruloyl esterase (EC 3.1.1.73); carboxylesterase (EC 3.1.1.1); S-formylglutathione hydrolase (EC 3.1.2.12)
1_2565	AID32530.1	GT51	GT	There are two categories of enzymes in this family : monofunctional (just the GT51 module) or bifunctional (GT51 module attached to a penicillin-binding transpeptidase module). These enzymes utilise Und-PP-MurAc-(GlcNAc)-pentapeptide as the sugar donor.	murein polymerase (EC 2.4.1.129).
1_2567	AGA79320.1	CE8	CE		pectin methylesterase (EC 3.1.1.11).
1_2577	ACB77556.1	GH95	GH	Created based on a paper by Katayama, Sakuma, Kimura, Makimura, Hiratake, Sakata, Yamanoi, Kumagai, and Yamamoto (J. Bacteriol. 2004 Aug;186(15):4885-4893)	alpha-1,2-L-fucosidase (EC 3.2.1.63); alpha-L-fucosidase (EC 3.2.1.51)
1_2608	AIH21691.1	GT0	GT
1_2623	ABH65273.1	CE1	CE	Family CE1 also contains lots of other esterases such as PHB depolymerases.	acetyl xylan esterase (EC 3.1.1.72); cinnamoyl esterase (EC 3.1.1.-); feruloyl esterase (EC 3.1.1.73); carboxylesterase (EC 3.1.1.1); S-formylglutathione hydrolase (EC 3.1.2.12)
1_2627	CUS05598.1	CBM23	CBM		Mannan-binding function demonstrated in one case.
1_2634	ABT17376.1	CE4	CE		acetyl xylan esterase (EC 3.1.1.72); chitin deacetylase (EC 3.5.1.41); chitooligosaccharide deacetylase (EC 3.5.1.-); peptidoglycan GlcNAc deacetylase (EC 3.5.1.-); peptidoglycan N-acetylmuramic acid deacetylase (EC 3.5.1.-).
1_2643	CAN65674.1	GH28	GH		polygalacturonase (EC 3.2.1.15); exo-polygalacturonase (EC 3.2.1.67); exo-polygalacturonosidase (EC 3.2.1.82); rhamnogalacturonase (EC 3.2.1.-); endo-xylogalacturonan hydrolase (EC 3.2.1.-); rhamnogalacturonan alpha-L-rhamnopyranohydrolase (EC 3.2.1.40)
1_2647	ALI26596.1	GT4	GT		sucrose synthase (EC 2.4.1.13); sucrose-phosphate synthase (EC 2.4.1.14); alpha-glucosyltransferase (EC 2.4.1.52); lipopolysaccharide N-acetylglucosaminyltransferase (EC 2.4.1.56); GDP-Man alpha-mannosyltransferase (EC 2.4.1.-); 1,2-diacylglycerol 3-glucosyltransferase (EC 2.4.1.157); diglucosyl diacylglycerol synthase (EC 2.4.1.208); digalactosyldiacylglycerol synthase (EC 2.4.1.141); trehalose …
1_2652	AGB26459.1	GT0	GT
1_2682	CCO19054.1	GT29	GT	These enzymes use CMP-beta-N-acetylneuraminate as the sugar donor	sialyltransferase (EC 2.4.99.-); beta-galactoside alpha-2,6-sialyltransferase (EC 2.4.99.1); alpha-N-acetylgalactosaminide alpha-2,6-sialyltransferase (EC 2.4.99.3); beta-galactoside alpha-2,3-sialyltransferase (EC 2.4.99.4); N-acetyllactosaminide alpha-2,3-sialyltransferase (EC 2.4.99.6); (alpha-N-acetyl-neuraminyl-2,3-beta-galactosyl-1,3)-N-acetylgalactosaminide alpha-2,6-sialyltransferase (EC …
1_2691	AGZ38990.1	AA7	AA
1_2699	AEI52017.1	CE6	CE		acetyl xylan esterase (EC 3.1.1.72).
1_2736	AMD89422.1	GT4	GT		sucrose synthase (EC 2.4.1.13); sucrose-phosphate synthase (EC 2.4.1.14); alpha-glucosyltransferase (EC 2.4.1.52); lipopolysaccharide N-acetylglucosaminyltransferase (EC 2.4.1.56); GDP-Man alpha-mannosyltransferase (EC 2.4.1.-); 1,2-diacylglycerol 3-glucosyltransferase (EC 2.4.1.157); diglucosyl diacylglycerol synthase (EC 2.4.1.208); digalactosyldiacylglycerol synthase (EC 2.4.1.141); trehalose …
1_2740	ALW87073.1	GH3	GH		beta-glucosidase (EC 3.2.1.21); xylan 1,4-beta-xylosidase (EC 3.2.1.37); beta-N-acetylhexosaminidase (EC 3.2.1.52); glucan 1,3-beta-glucosidase (EC 3.2.1.58); glucan 1,4-beta-glucosidase (EC 3.2.1.74); exo-1,3-1,4-glucanase (EC 3.2.1.-); alphalpha-L-arabinofuranosidase (EC 3.2.1.55).
1_2757	CAZ29389.1	GH99	GH	Created after Spiro, Bhoyroo and Spiro (1997) J. Biol. Chem. 272, 29356-29363	glycoprotein endo-alpha-1,2-mannosidase (EC 3.2.1.130)
1_2767	AFK02438.1	CE8	CE		pectin methylesterase (EC 3.1.1.11).
1_2812	AJC53641.1	GT2	GT	Distant similarity to families GT12, GT21, GT27, GT55, GT81 etc.	cellulose synthase (EC 2.4.1.12); chitin synthase (EC 2.4.1.16); dolichyl-phosphate beta-D-mannosyltransferase (EC 2.4.1.83); dolichyl-phosphate beta-glucosyltransferase (EC 2.4.1.117); N-acetylglucosaminyltransferase (EC 2.4.1.-); N-acetylgalactosaminyltransferase (EC 2.4.1.-); hyaluronan synthase (EC 2.4.1.212); chitin oligosaccharide synthase (EC 2.4.1.-); beta-1,3-glucan synthase (EC 2.4.1.34…
1_2817	AMD89422.1	GT4	GT		sucrose synthase (EC 2.4.1.13); sucrose-phosphate synthase (EC 2.4.1.14); alpha-glucosyltransferase (EC 2.4.1.52); lipopolysaccharide N-acetylglucosaminyltransferase (EC 2.4.1.56); GDP-Man alpha-mannosyltransferase (EC 2.4.1.-); 1,2-diacylglycerol 3-glucosyltransferase (EC 2.4.1.157); diglucosyl diacylglycerol synthase (EC 2.4.1.208); digalactosyldiacylglycerol synthase (EC 2.4.1.141); trehalose …
1_2832	AJK56497.1	GH23	GH	Corresponds to family 1 of the peptidoglycan lytic transglycosylases described by N.T. Blackburn and A.J. Clarke (2001) J. Mol. Evol. 52, 78-84; Note that 'peptidoglycan lytic transglycosylases' cleave peptidoglycan without intervention of a water molecule.	lysozyme type G (EC 3.2.1.17); peptidoglycan lyase (EC 4.2.2.-) also known in the literature as peptidoglycan lytic transglycosylase
1_2833	AHK29699.1	GH23	GH	Corresponds to family 1 of the peptidoglycan lytic transglycosylases described by N.T. Blackburn and A.J. Clarke (2001) J. Mol. Evol. 52, 78-84; Note that 'peptidoglycan lytic transglycosylases' cleave peptidoglycan without intervention of a water molecule.	lysozyme type G (EC 3.2.1.17); peptidoglycan lyase (EC 4.2.2.-) also known in the literature as peptidoglycan lytic transglycosylase
1_2837	AID32530.1	GT51	GT	There are two categories of enzymes in this family : monofunctional (just the GT51 module) or bifunctional (GT51 module attached to a penicillin-binding transpeptidase module). These enzymes utilise Und-PP-MurAc-(GlcNAc)-pentapeptide as the sugar donor.	murein polymerase (EC 2.4.1.129).
1_2851	CBX91235.1	GH43	GH		beta-xylosidase (EC 3.2.1.37); beta-1,3-xylosidase (EC 3.2.1.-); alpha-L-arabinofuranosidase (EC 3.2.1.55); arabinanase (EC 3.2.1.99); xylanase (EC 3.2.1.8); galactan 1,3-beta-galactosidase (EC 3.2.1.145)
1_2852	AFY93865.1	GT2	GT	Distant similarity to families GT12, GT21, GT27, GT55, GT81 etc.	cellulose synthase (EC 2.4.1.12); chitin synthase (EC 2.4.1.16); dolichyl-phosphate beta-D-mannosyltransferase (EC 2.4.1.83); dolichyl-phosphate beta-glucosyltransferase (EC 2.4.1.117); N-acetylglucosaminyltransferase (EC 2.4.1.-); N-acetylgalactosaminyltransferase (EC 2.4.1.-); hyaluronan synthase (EC 2.4.1.212); chitin oligosaccharide synthase (EC 2.4.1.-); beta-1,3-glucan synthase (EC 2.4.1.34…
1_2886	AMD54872.1	CBM48	CBM		Modules of approx. 100 residues with glycogen-binding function, appended to GH13 modules. Also found in the beta subunit (glycogen-binding) of AMP-activated protein kinases (AMPK)
1_2887	ALI26844.1	GH13	GH	New: many members have been assigned to subfamilies as described by Stam et al. (2006) Protein Eng Des Sel. 19, 555-562 (PMID: 17085431)	alpha-amylase (EC 3.2.1.1); pullulanase (EC 3.2.1.41); cyclomaltodextrin glucanotransferase (EC 2.4.1.19); cyclomaltodextrinase (EC 3.2.1.54); trehalose-6-phosphate hydrolase (EC 3.2.1.93); oligo-alpha-glucosidase (EC 3.2.1.10); maltogenic amylase (EC 3.2.1.133); neopullulanase (EC 3.2.1.135); alpha-glucosidase (EC 3.2.1.20); maltotetraose-forming alpha-amylase (EC 3.2.1.60); isoamylase (EC 3.2.1…
1_2888	ALI26845.1	GH13	GH	New: many members have been assigned to subfamilies as described by Stam et al. (2006) Protein Eng Des Sel. 19, 555-562 (PMID: 17085431)	alpha-amylase (EC 3.2.1.1); pullulanase (EC 3.2.1.41); cyclomaltodextrin glucanotransferase (EC 2.4.1.19); cyclomaltodextrinase (EC 3.2.1.54); trehalose-6-phosphate hydrolase (EC 3.2.1.93); oligo-alpha-glucosidase (EC 3.2.1.10); maltogenic amylase (EC 3.2.1.133); neopullulanase (EC 3.2.1.135); alpha-glucosidase (EC 3.2.1.20); maltotetraose-forming alpha-amylase (EC 3.2.1.60); isoamylase (EC 3.2.1…
1_2905	AFM03407	GT4	GT		sucrose synthase (EC 2.4.1.13); sucrose-phosphate synthase (EC 2.4.1.14); alpha-glucosyltransferase (EC 2.4.1.52); lipopolysaccharide N-acetylglucosaminyltransferase (EC 2.4.1.56); GDP-Man alpha-mannosyltransferase (EC 2.4.1.-); 1,2-diacylglycerol 3-glucosyltransferase (EC 2.4.1.157); diglucosyl diacylglycerol synthase (EC 2.4.1.208); digalactosyldiacylglycerol synthase (EC 2.4.1.141); trehalose …
1_2919	AJC53641.1	GT2	GT	Distant similarity to families GT12, GT21, GT27, GT55, GT81 etc.	cellulose synthase (EC 2.4.1.12); chitin synthase (EC 2.4.1.16); dolichyl-phosphate beta-D-mannosyltransferase (EC 2.4.1.83); dolichyl-phosphate beta-glucosyltransferase (EC 2.4.1.117); N-acetylglucosaminyltransferase (EC 2.4.1.-); N-acetylgalactosaminyltransferase (EC 2.4.1.-); hyaluronan synthase (EC 2.4.1.212); chitin oligosaccharide synthase (EC 2.4.1.-); beta-1,3-glucan synthase (EC 2.4.1.34…
1_2956	AEA85773.1	GT2	GT	Distant similarity to families GT12, GT21, GT27, GT55, GT81 etc.	cellulose synthase (EC 2.4.1.12); chitin synthase (EC 2.4.1.16); dolichyl-phosphate beta-D-mannosyltransferase (EC 2.4.1.83); dolichyl-phosphate beta-glucosyltransferase (EC 2.4.1.117); N-acetylglucosaminyltransferase (EC 2.4.1.-); N-acetylgalactosaminyltransferase (EC 2.4.1.-); hyaluronan synthase (EC 2.4.1.212); chitin oligosaccharide synthase (EC 2.4.1.-); beta-1,3-glucan synthase (EC 2.4.1.34…
1_2958	ALI26916.1	GT1	GT	Distantly related to family GT28; several members of this family are made of two subunits (for instance Alg13 and Alg14 in Saccharomyces); the complete enzyme has been reconstituted whenever possible, and appears with the two subunit names separated by a + sign and with the N-terminal subunit followed by the C-terminal one	UDP-glucuronosyltransferase (EC 2.4.1.17); 2-hydroxyacylsphingosine 1-beta-galactosyltransferase (EC 2.4.1.45); N-acylsphingosine galactosyltransferase (EC 2.4.1.47); flavonol 3-O-glucosyltransferase (EC 2.4.1.91); indole-3-acetate beta-glucosyltransferase (EC 2.4.1.121); sterol glucosyltransferase (EC 2.4.1.173); ecdysteroid UDP-glucosyltransferase (EC 2.4.1.-); zeaxanthin glucosyltransferase (E…
1_2960	AIY46641.1	GT1	GT	Distantly related to family GT28; several members of this family are made of two subunits (for instance Alg13 and Alg14 in Saccharomyces); the complete enzyme has been reconstituted whenever possible, and appears with the two subunit names separated by a + sign and with the N-terminal subunit followed by the C-terminal one	UDP-glucuronosyltransferase (EC 2.4.1.17); 2-hydroxyacylsphingosine 1-beta-galactosyltransferase (EC 2.4.1.45); N-acylsphingosine galactosyltransferase (EC 2.4.1.47); flavonol 3-O-glucosyltransferase (EC 2.4.1.91); indole-3-acetate beta-glucosyltransferase (EC 2.4.1.121); sterol glucosyltransferase (EC 2.4.1.173); ecdysteroid UDP-glucosyltransferase (EC 2.4.1.-); zeaxanthin glucosyltransferase (E…
1_2965	ADE86165.1	GT2	GT	Distant similarity to families GT12, GT21, GT27, GT55, GT81 etc.	cellulose synthase (EC 2.4.1.12); chitin synthase (EC 2.4.1.16); dolichyl-phosphate beta-D-mannosyltransferase (EC 2.4.1.83); dolichyl-phosphate beta-glucosyltransferase (EC 2.4.1.117); N-acetylglucosaminyltransferase (EC 2.4.1.-); N-acetylgalactosaminyltransferase (EC 2.4.1.-); hyaluronan synthase (EC 2.4.1.212); chitin oligosaccharide synthase (EC 2.4.1.-); beta-1,3-glucan synthase (EC 2.4.1.34…
1_2966	ALI26924.1	GT1	GT	Distantly related to family GT28; several members of this family are made of two subunits (for instance Alg13 and Alg14 in Saccharomyces); the complete enzyme has been reconstituted whenever possible, and appears with the two subunit names separated by a + sign and with the N-terminal subunit followed by the C-terminal one	UDP-glucuronosyltransferase (EC 2.4.1.17); 2-hydroxyacylsphingosine 1-beta-galactosyltransferase (EC 2.4.1.45); N-acylsphingosine galactosyltransferase (EC 2.4.1.47); flavonol 3-O-glucosyltransferase (EC 2.4.1.91); indole-3-acetate beta-glucosyltransferase (EC 2.4.1.121); sterol glucosyltransferase (EC 2.4.1.173); ecdysteroid UDP-glucosyltransferase (EC 2.4.1.-); zeaxanthin glucosyltransferase (E…
1_2969	ACX49739.1	GH4	GH	The enzymes in this family display an unusual mechanism involving NAD+.	maltose-6-phosphate glucosidase (EC 3.2.1.122); alpha-glucosidase (EC 3.2.1.20); alpha-galactosidase (EC 3.2.1.22); 6-phospho-beta-glucosidase (EC 3.2.1.86); alpha-glucuronidase (EC 3.2.1.139).
1_2970	ACX49739.1	GH4	GH	The enzymes in this family display an unusual mechanism involving NAD+.	maltose-6-phosphate glucosidase (EC 3.2.1.122); alpha-glucosidase (EC 3.2.1.20); alpha-galactosidase (EC 3.2.1.22); 6-phospho-beta-glucosidase (EC 3.2.1.86); alpha-glucuronidase (EC 3.2.1.139).
1_2973	ALJ06490.1	GT2	GT	Distant similarity to families GT12, GT21, GT27, GT55, GT81 etc.	cellulose synthase (EC 2.4.1.12); chitin synthase (EC 2.4.1.16); dolichyl-phosphate beta-D-mannosyltransferase (EC 2.4.1.83); dolichyl-phosphate beta-glucosyltransferase (EC 2.4.1.117); N-acetylglucosaminyltransferase (EC 2.4.1.-); N-acetylgalactosaminyltransferase (EC 2.4.1.-); hyaluronan synthase (EC 2.4.1.212); chitin oligosaccharide synthase (EC 2.4.1.-); beta-1,3-glucan synthase (EC 2.4.1.34…
1_2977	AJC53641.1	GT2	GT	Distant similarity to families GT12, GT21, GT27, GT55, GT81 etc.	cellulose synthase (EC 2.4.1.12); chitin synthase (EC 2.4.1.16); dolichyl-phosphate beta-D-mannosyltransferase (EC 2.4.1.83); dolichyl-phosphate beta-glucosyltransferase (EC 2.4.1.117); N-acetylglucosaminyltransferase (EC 2.4.1.-); N-acetylgalactosaminyltransferase (EC 2.4.1.-); hyaluronan synthase (EC 2.4.1.212); chitin oligosaccharide synthase (EC 2.4.1.-); beta-1,3-glucan synthase (EC 2.4.1.34…
1_2978	AIS04007.1	CBM50	CBM	Also known as LysM domains	Modules of approx. 50 residues found attached to various enzymes from families GH18, GH19, GH23, GH24, GH25 and GH73, i.e. enzymes cleaving either chitin or peptidoglycan. Binding to chitopentaose demonstrated in the case of Pteris ryukyuensis chitinase A [Ohnuma T et al. (2008) J. Biol. Chem. 283:5178-87 (PMID: 18083709)]. CBM50 modules are also found in a multitude of other enzymes targeting th…
1_2982	AMB39214.1	GH3	GH		beta-glucosidase (EC 3.2.1.21); xylan 1,4-beta-xylosidase (EC 3.2.1.37); beta-N-acetylhexosaminidase (EC 3.2.1.52); glucan 1,3-beta-glucosidase (EC 3.2.1.58); glucan 1,4-beta-glucosidase (EC 3.2.1.74); exo-1,3-1,4-glucanase (EC 3.2.1.-); alphalpha-L-arabinofuranosidase (EC 3.2.1.55).
1_2999	AJC53641.1	GT2	GT	Distant similarity to families GT12, GT21, GT27, GT55, GT81 etc.	cellulose synthase (EC 2.4.1.12); chitin synthase (EC 2.4.1.16); dolichyl-phosphate beta-D-mannosyltransferase (EC 2.4.1.83); dolichyl-phosphate beta-glucosyltransferase (EC 2.4.1.117); N-acetylglucosaminyltransferase (EC 2.4.1.-); N-acetylgalactosaminyltransferase (EC 2.4.1.-); hyaluronan synthase (EC 2.4.1.212); chitin oligosaccharide synthase (EC 2.4.1.-); beta-1,3-glucan synthase (EC 2.4.1.34…
1_3018	AFC76164.1	AA1	AA
1_3021	ALV48041.1	GH23	GH	Corresponds to family 1 of the peptidoglycan lytic transglycosylases described by N.T. Blackburn and A.J. Clarke (2001) J. Mol. Evol. 52, 78-84; Note that 'peptidoglycan lytic transglycosylases' cleave peptidoglycan without intervention of a water molecule.	lysozyme type G (EC 3.2.1.17); peptidoglycan lyase (EC 4.2.2.-) also known in the literature as peptidoglycan lytic transglycosylase
1_3023	ANH56445.1	GH36	GH	Mechanistic commonality with family GH27 demonstrated by Comfort et al. (2007) Biochemistry, 46: 3319-3330 (PMID: 17323919)	alpha-galactosidase (EC 3.2.1.22); alpha-N-acetylgalactosaminidase (EC 3.2.1.49); stachyose synthase (EC 2.4.1.67); raffinose synthase (EC 2.4.1.82)
1_3029	BAL85746.1	CBM2	CBM	Previously known as cellulose-binding domain family II (CBD II).	Modules of approx. 100 residues and which are found in a large number of bacterial enzymes. The cellulose-binding function has been demonstrated in many cases. Several of these modules have been shown to also bind chitin or xylan.
1_3058	AGZ38990.1	AA7	AA
1_3060	AIY46741.1	AA3	AA
1_3072	AIY46753.1	CBM2	CBM	Previously known as cellulose-binding domain family II (CBD II).	Modules of approx. 100 residues and which are found in a large number of bacterial enzymes. The cellulose-binding function has been demonstrated in many cases. Several of these modules have been shown to also bind chitin or xylan.
1_3086	ALI27044.1	GH23	GH	Corresponds to family 1 of the peptidoglycan lytic transglycosylases described by N.T. Blackburn and A.J. Clarke (2001) J. Mol. Evol. 52, 78-84; Note that 'peptidoglycan lytic transglycosylases' cleave peptidoglycan without intervention of a water molecule.	lysozyme type G (EC 3.2.1.17); peptidoglycan lyase (EC 4.2.2.-) also known in the literature as peptidoglycan lytic transglycosylase
1_3087	AIY46760.1	CE1	CE	Family CE1 also contains lots of other esterases such as PHB depolymerases.	acetyl xylan esterase (EC 3.1.1.72); cinnamoyl esterase (EC 3.1.1.-); feruloyl esterase (EC 3.1.1.73); carboxylesterase (EC 3.1.1.1); S-formylglutathione hydrolase (EC 3.1.2.12)
1_3096	ANE60256.1	AA2	AA
1_3102	ACY24657.1	GH0	GH
1_3105	AII28174.1	GH19	GH	Contains chitinases of classes I, II, and IV.	chitinase (EC 3.2.1.14).
1_3114	ALI27073.1	CE1	CE	Family CE1 also contains lots of other esterases such as PHB depolymerases.	acetyl xylan esterase (EC 3.1.1.72); cinnamoyl esterase (EC 3.1.1.-); feruloyl esterase (EC 3.1.1.73); carboxylesterase (EC 3.1.1.1); S-formylglutathione hydrolase (EC 3.1.2.12)
1_3131	AII08502.1	GH23	GH	Corresponds to family 1 of the peptidoglycan lytic transglycosylases described by N.T. Blackburn and A.J. Clarke (2001) J. Mol. Evol. 52, 78-84; Note that 'peptidoglycan lytic transglycosylases' cleave peptidoglycan without intervention of a water molecule.	lysozyme type G (EC 3.2.1.17); peptidoglycan lyase (EC 4.2.2.-) also known in the literature as peptidoglycan lytic transglycosylase
1_3164	ALI27122.1	GH2	GH		beta-galactosidase (EC 3.2.1.23) ; beta-mannosidase (EC 3.2.1.25); beta-glucuronidase (EC 3.2.1.31); mannosylglycoprotein endo-beta-mannosidase (EC 3.2.1.152); exo-beta-glucosaminidase (EC 3.2.1.165)
1_3172	AGB25659.1	GH23	GH	Corresponds to family 1 of the peptidoglycan lytic transglycosylases described by N.T. Blackburn and A.J. Clarke (2001) J. Mol. Evol. 52, 78-84; Note that 'peptidoglycan lytic transglycosylases' cleave peptidoglycan without intervention of a water molecule.	lysozyme type G (EC 3.2.1.17); peptidoglycan lyase (EC 4.2.2.-) also known in the literature as peptidoglycan lytic transglycosylase
1_3193	AIY46845.1	GT4	GT		sucrose synthase (EC 2.4.1.13); sucrose-phosphate synthase (EC 2.4.1.14); alpha-glucosyltransferase (EC 2.4.1.52); lipopolysaccharide N-acetylglucosaminyltransferase (EC 2.4.1.56); GDP-Man alpha-mannosyltransferase (EC 2.4.1.-); 1,2-diacylglycerol 3-glucosyltransferase (EC 2.4.1.157); diglucosyl diacylglycerol synthase (EC 2.4.1.208); digalactosyldiacylglycerol synthase (EC 2.4.1.141); trehalose …
1_3210	ALI27167.1	GH13	GH	New: many members have been assigned to subfamilies as described by Stam et al. (2006) Protein Eng Des Sel. 19, 555-562 (PMID: 17085431)	alpha-amylase (EC 3.2.1.1); pullulanase (EC 3.2.1.41); cyclomaltodextrin glucanotransferase (EC 2.4.1.19); cyclomaltodextrinase (EC 3.2.1.54); trehalose-6-phosphate hydrolase (EC 3.2.1.93); oligo-alpha-glucosidase (EC 3.2.1.10); maltogenic amylase (EC 3.2.1.133); neopullulanase (EC 3.2.1.135); alpha-glucosidase (EC 3.2.1.20); maltotetraose-forming alpha-amylase (EC 3.2.1.60); isoamylase (EC 3.2.1…
1_3214	ALI27171.1	CE1	CE	Family CE1 also contains lots of other esterases such as PHB depolymerases.	acetyl xylan esterase (EC 3.1.1.72); cinnamoyl esterase (EC 3.1.1.-); feruloyl esterase (EC 3.1.1.73); carboxylesterase (EC 3.1.1.1); S-formylglutathione hydrolase (EC 3.1.2.12)
1_3244	AGZ38990.1	AA7	AA
1_3256	CBA03971.1	GT30	GT	These enzymes use a nucleotide monophosphosugar as the donor (CMP-b-KDO) instead of a nucleotide diphosphosugar	CMP-beta-KDO: alpha-3-deoxy-D-manno-octulosonic-acid (KDO) transferase (EC 2.4.99.-).
1_3282	AIY46920.1	CBM50	CBM	Also known as LysM domains	Modules of approx. 50 residues found attached to various enzymes from families GH18, GH19, GH23, GH24, GH25 and GH73, i.e. enzymes cleaving either chitin or peptidoglycan. Binding to chitopentaose demonstrated in the case of Pteris ryukyuensis chitinase A [Ohnuma T et al. (2008) J. Biol. Chem. 283:5178-87 (PMID: 18083709)]. CBM50 modules are also found in a multitude of other enzymes targeting th…
1_3284	AEI52017.1	CE6	CE		acetyl xylan esterase (EC 3.1.1.72).
1_3290	ALI27244.1	GH77	GH		amylomaltase or 4-alpha-glucanotransferase (EC 2.4.1.25)
1_3296	BAJ73294.1	GT4	GT		sucrose synthase (EC 2.4.1.13); sucrose-phosphate synthase (EC 2.4.1.14); alpha-glucosyltransferase (EC 2.4.1.52); lipopolysaccharide N-acetylglucosaminyltransferase (EC 2.4.1.56); GDP-Man alpha-mannosyltransferase (EC 2.4.1.-); 1,2-diacylglycerol 3-glucosyltransferase (EC 2.4.1.157); diglucosyl diacylglycerol synthase (EC 2.4.1.208); digalactosyldiacylglycerol synthase (EC 2.4.1.141); trehalose …
1_3320	CAQ30292.1	GH23	GH	Corresponds to family 1 of the peptidoglycan lytic transglycosylases described by N.T. Blackburn and A.J. Clarke (2001) J. Mol. Evol. 52, 78-84; Note that 'peptidoglycan lytic transglycosylases' cleave peptidoglycan without intervention of a water molecule.	lysozyme type G (EC 3.2.1.17); peptidoglycan lyase (EC 4.2.2.-) also known in the literature as peptidoglycan lytic transglycosylase
1_3326	ACY24053.1	GH23	GH	Corresponds to family 1 of the peptidoglycan lytic transglycosylases described by N.T. Blackburn and A.J. Clarke (2001) J. Mol. Evol. 52, 78-84; Note that 'peptidoglycan lytic transglycosylases' cleave peptidoglycan without intervention of a water molecule.	lysozyme type G (EC 3.2.1.17); peptidoglycan lyase (EC 4.2.2.-) also known in the literature as peptidoglycan lytic transglycosylase
1_3366	AII08502.1	GH23	GH	Corresponds to family 1 of the peptidoglycan lytic transglycosylases described by N.T. Blackburn and A.J. Clarke (2001) J. Mol. Evol. 52, 78-84; Note that 'peptidoglycan lytic transglycosylases' cleave peptidoglycan without intervention of a water molecule.	lysozyme type G (EC 3.2.1.17); peptidoglycan lyase (EC 4.2.2.-) also known in the literature as peptidoglycan lytic transglycosylase
1_3374	AJK56497.1	GH23	GH	Corresponds to family 1 of the peptidoglycan lytic transglycosylases described by N.T. Blackburn and A.J. Clarke (2001) J. Mol. Evol. 52, 78-84; Note that 'peptidoglycan lytic transglycosylases' cleave peptidoglycan without intervention of a water molecule.	lysozyme type G (EC 3.2.1.17); peptidoglycan lyase (EC 4.2.2.-) also known in the literature as peptidoglycan lytic transglycosylase
1_3376	ABS01822.1	GT2	GT	Distant similarity to families GT12, GT21, GT27, GT55, GT81 etc.	cellulose synthase (EC 2.4.1.12); chitin synthase (EC 2.4.1.16); dolichyl-phosphate beta-D-mannosyltransferase (EC 2.4.1.83); dolichyl-phosphate beta-glucosyltransferase (EC 2.4.1.117); N-acetylglucosaminyltransferase (EC 2.4.1.-); N-acetylgalactosaminyltransferase (EC 2.4.1.-); hyaluronan synthase (EC 2.4.1.212); chitin oligosaccharide synthase (EC 2.4.1.-); beta-1,3-glucan synthase (EC 2.4.1.34…
1_3381	ABB15789.1	CBM50	CBM	Also known as LysM domains	Modules of approx. 50 residues found attached to various enzymes from families GH18, GH19, GH23, GH24, GH25 and GH73, i.e. enzymes cleaving either chitin or peptidoglycan. Binding to chitopentaose demonstrated in the case of Pteris ryukyuensis chitinase A [Ohnuma T et al. (2008) J. Biol. Chem. 283:5178-87 (PMID: 18083709)]. CBM50 modules are also found in a multitude of other enzymes targeting th…
1_3428	AJC53641.1	GT2	GT	Distant similarity to families GT12, GT21, GT27, GT55, GT81 etc.	cellulose synthase (EC 2.4.1.12); chitin synthase (EC 2.4.1.16); dolichyl-phosphate beta-D-mannosyltransferase (EC 2.4.1.83); dolichyl-phosphate beta-glucosyltransferase (EC 2.4.1.117); N-acetylglucosaminyltransferase (EC 2.4.1.-); N-acetylgalactosaminyltransferase (EC 2.4.1.-); hyaluronan synthase (EC 2.4.1.212); chitin oligosaccharide synthase (EC 2.4.1.-); beta-1,3-glucan synthase (EC 2.4.1.34…
1_3434	AJC53641.1	GT2	GT	Distant similarity to families GT12, GT21, GT27, GT55, GT81 etc.	cellulose synthase (EC 2.4.1.12); chitin synthase (EC 2.4.1.16); dolichyl-phosphate beta-D-mannosyltransferase (EC 2.4.1.83); dolichyl-phosphate beta-glucosyltransferase (EC 2.4.1.117); N-acetylglucosaminyltransferase (EC 2.4.1.-); N-acetylgalactosaminyltransferase (EC 2.4.1.-); hyaluronan synthase (EC 2.4.1.212); chitin oligosaccharide synthase (EC 2.4.1.-); beta-1,3-glucan synthase (EC 2.4.1.34…
1_3471	AIY47025.1	GT83	GT	Known sugar donors include undecaprenyl phospho-a-L-4-amino-4-deoxy-L-arabinose ; dodecaprenyl phospho-b-galacturonic acid	undecaprenyl phosphate-alpha-L-Ara4N: 4-amino-4-deoxy-beta-L-arabinosyltransferase (EC 2.4.2.-); dodecaprenyl phosphate-beta-galacturonic acid: lipopolysaccharide core alpha-galacturonosyl transferase (EC 2.4.1.-)
1_3500	AEI52017.1	CE6	CE		acetyl xylan esterase (EC 3.1.1.72).
1_3504	ALI27388.1	GT2	GT	Distant similarity to families GT12, GT21, GT27, GT55, GT81 etc.	cellulose synthase (EC 2.4.1.12); chitin synthase (EC 2.4.1.16); dolichyl-phosphate beta-D-mannosyltransferase (EC 2.4.1.83); dolichyl-phosphate beta-glucosyltransferase (EC 2.4.1.117); N-acetylglucosaminyltransferase (EC 2.4.1.-); N-acetylgalactosaminyltransferase (EC 2.4.1.-); hyaluronan synthase (EC 2.4.1.212); chitin oligosaccharide synthase (EC 2.4.1.-); beta-1,3-glucan synthase (EC 2.4.1.34…
1_3505	CCK60144.1	GT2	GT	Distant similarity to families GT12, GT21, GT27, GT55, GT81 etc.	cellulose synthase (EC 2.4.1.12); chitin synthase (EC 2.4.1.16); dolichyl-phosphate beta-D-mannosyltransferase (EC 2.4.1.83); dolichyl-phosphate beta-glucosyltransferase (EC 2.4.1.117); N-acetylglucosaminyltransferase (EC 2.4.1.-); N-acetylgalactosaminyltransferase (EC 2.4.1.-); hyaluronan synthase (EC 2.4.1.212); chitin oligosaccharide synthase (EC 2.4.1.-); beta-1,3-glucan synthase (EC 2.4.1.34…
1_3561	AMD55138.1	GT4	GT		sucrose synthase (EC 2.4.1.13); sucrose-phosphate synthase (EC 2.4.1.14); alpha-glucosyltransferase (EC 2.4.1.52); lipopolysaccharide N-acetylglucosaminyltransferase (EC 2.4.1.56); GDP-Man alpha-mannosyltransferase (EC 2.4.1.-); 1,2-diacylglycerol 3-glucosyltransferase (EC 2.4.1.157); diglucosyl diacylglycerol synthase (EC 2.4.1.208); digalactosyldiacylglycerol synthase (EC 2.4.1.141); trehalose …
1_3562	AIY47090.1	GH0	GH
1_3565	BAU57583.1	AA6	AA
1_3572	ALN62070.1	GH65	GH		alpha,alpha-trehalase (EC 3.2.1.28); maltose phosphorylase (EC 2.4.1.8); trehalose phosphorylase (EC 2.4.1.64); kojibiose phosphorylase (EC 2.4.1.230); trehalose-6-phosphate phosphorylase (EC 2.4.1.-);
1_3630	AFY93865.1	GT2	GT	Distant similarity to families GT12, GT21, GT27, GT55, GT81 etc.	cellulose synthase (EC 2.4.1.12); chitin synthase (EC 2.4.1.16); dolichyl-phosphate beta-D-mannosyltransferase (EC 2.4.1.83); dolichyl-phosphate beta-glucosyltransferase (EC 2.4.1.117); N-acetylglucosaminyltransferase (EC 2.4.1.-); N-acetylgalactosaminyltransferase (EC 2.4.1.-); hyaluronan synthase (EC 2.4.1.212); chitin oligosaccharide synthase (EC 2.4.1.-); beta-1,3-glucan synthase (EC 2.4.1.34…
1_3656	AGL19172.1	CBM57	CBM		Created from reading Schallus et al (2008) Mol Biol Cell. 19:3404-3414 [PMID: 18524852] and finding related domains attached to various glycosidases.
1_3666	ADL58534.1	GT2	GT	Distant similarity to families GT12, GT21, GT27, GT55, GT81 etc.	cellulose synthase (EC 2.4.1.12); chitin synthase (EC 2.4.1.16); dolichyl-phosphate beta-D-mannosyltransferase (EC 2.4.1.83); dolichyl-phosphate beta-glucosyltransferase (EC 2.4.1.117); N-acetylglucosaminyltransferase (EC 2.4.1.-); N-acetylgalactosaminyltransferase (EC 2.4.1.-); hyaluronan synthase (EC 2.4.1.212); chitin oligosaccharide synthase (EC 2.4.1.-); beta-1,3-glucan synthase (EC 2.4.1.34…
1_3678	AEI12495.1	GT28	GT	Distantly related to family GT1	1,2-diacylglycerol 3-beta-galactosyltransferase (EC 2.4.1.46); 1,2-diacylglycerol 3-beta-glucosyltransferase (EC 2.4.1.157); UDP-GlcNAc: Und-PP-MurAc-pentapeptide beta-N-acetylglucosaminyltransferase (EC 2.4.1.227).
1_3679	ALI27497.1	GT28	GT	Distantly related to family GT1	1,2-diacylglycerol 3-beta-galactosyltransferase (EC 2.4.1.46); 1,2-diacylglycerol 3-beta-glucosyltransferase (EC 2.4.1.157); UDP-GlcNAc: Und-PP-MurAc-pentapeptide beta-N-acetylglucosaminyltransferase (EC 2.4.1.227).
1_3680	AMC73549.1	GT28	GT	Distantly related to family GT1	1,2-diacylglycerol 3-beta-galactosyltransferase (EC 2.4.1.46); 1,2-diacylglycerol 3-beta-glucosyltransferase (EC 2.4.1.157); UDP-GlcNAc: Und-PP-MurAc-pentapeptide beta-N-acetylglucosaminyltransferase (EC 2.4.1.227).
1_3685	AER66520.1	GT51	GT	There are two categories of enzymes in this family : monofunctional (just the GT51 module) or bifunctional (GT51 module attached to a penicillin-binding transpeptidase module). These enzymes utilise Und-PP-MurAc-(GlcNAc)-pentapeptide as the sugar donor.	murein polymerase (EC 2.4.1.129).
1_3695	AGM06064.1	CBM2	CBM	Previously known as cellulose-binding domain family II (CBD II).	Modules of approx. 100 residues and which are found in a large number of bacterial enzymes. The cellulose-binding function has been demonstrated in many cases. Several of these modules have been shown to also bind chitin or xylan.
1_3699	AIY47142.1	GT87	GT	These enzymes use polyprenol-P-mannose as the sugar donor; created after Morita, YS et al. (2006) J. Biol. Chem., 281(35):25143-55 (PMID: 16803893)	polyprenol-P-Man: alpha-1,2-mannosyltransferase (EC 2.4.1.-)
1_3706	ALI27524.1	GT4	GT		sucrose synthase (EC 2.4.1.13); sucrose-phosphate synthase (EC 2.4.1.14); alpha-glucosyltransferase (EC 2.4.1.52); lipopolysaccharide N-acetylglucosaminyltransferase (EC 2.4.1.56); GDP-Man alpha-mannosyltransferase (EC 2.4.1.-); 1,2-diacylglycerol 3-glucosyltransferase (EC 2.4.1.157); diglucosyl diacylglycerol synthase (EC 2.4.1.208); digalactosyldiacylglycerol synthase (EC 2.4.1.141); trehalose …
1_3708	ABB15789.1	CBM50	CBM	Also known as LysM domains	Modules of approx. 50 residues found attached to various enzymes from families GH18, GH19, GH23, GH24, GH25 and GH73, i.e. enzymes cleaving either chitin or peptidoglycan. Binding to chitopentaose demonstrated in the case of Pteris ryukyuensis chitinase A [Ohnuma T et al. (2008) J. Biol. Chem. 283:5178-87 (PMID: 18083709)]. CBM50 modules are also found in a multitude of other enzymes targeting th…
1_3721	AKT37581.1	PL12	PL		heparin-sulfate lyase (EC 4.2.2.8)
1_3733	ALI27565.1	GH23	GH	Corresponds to family 1 of the peptidoglycan lytic transglycosylases described by N.T. Blackburn and A.J. Clarke (2001) J. Mol. Evol. 52, 78-84; Note that 'peptidoglycan lytic transglycosylases' cleave peptidoglycan without intervention of a water molecule.	lysozyme type G (EC 3.2.1.17); peptidoglycan lyase (EC 4.2.2.-) also known in the literature as peptidoglycan lytic transglycosylase
1_3737	ACY24657.1	GH0	GH
1_3767	AMU95124.1	GH65	GH		alpha,alpha-trehalase (EC 3.2.1.28); maltose phosphorylase (EC 2.4.1.8); trehalose phosphorylase (EC 2.4.1.64); kojibiose phosphorylase (EC 2.4.1.230); trehalose-6-phosphate phosphorylase (EC 2.4.1.-);
1_3800	KFY84961.1	GH135	GH
1_3807	AJK45936.1	GT9	GT		lipopolysaccharide N-acetylglucosaminyltransferase (EC 2.4.1.56); heptosyltransferase (EC 2.4.-.-).
1_3822	EAA62552.1	GH92	GH	Asp	mannosyl-oligosaccharide alpha-1,2-mannosidase (EC 3.2.1.113); mannosyl-oligosaccharide alpha-1,3-mannosidase (EC 3.2.1.-);
1_3824	AMC66013.1	GT20	GT		alpha,alpha-trehalose-phosphate synthase [UDP-forming] (EC 2.4.1.15)
1_3828	AJC53641.1	GT2	GT	Distant similarity to families GT12, GT21, GT27, GT55, GT81 etc.	cellulose synthase (EC 2.4.1.12); chitin synthase (EC 2.4.1.16); dolichyl-phosphate beta-D-mannosyltransferase (EC 2.4.1.83); dolichyl-phosphate beta-glucosyltransferase (EC 2.4.1.117); N-acetylglucosaminyltransferase (EC 2.4.1.-); N-acetylgalactosaminyltransferase (EC 2.4.1.-); hyaluronan synthase (EC 2.4.1.212); chitin oligosaccharide synthase (EC 2.4.1.-); beta-1,3-glucan synthase (EC 2.4.1.34…
1_3834	AGZ44449.1	CBM2	CBM	Previously known as cellulose-binding domain family II (CBD II).	Modules of approx. 100 residues and which are found in a large number of bacterial enzymes. The cellulose-binding function has been demonstrated in many cases. Several of these modules have been shown to also bind chitin or xylan.
1_3844	ALI27675.1	GT51	GT	There are two categories of enzymes in this family : monofunctional (just the GT51 module) or bifunctional (GT51 module attached to a penicillin-binding transpeptidase module). These enzymes utilise Und-PP-MurAc-(GlcNAc)-pentapeptide as the sugar donor.	murein polymerase (EC 2.4.1.129).
1_3860	AMD55227.1	CE5	CE	There are many cutinases in the databanks. Only an example is given here as cutinases act on cutin rather than on carbohydrate esters.	acetyl xylan esterase (EC 3.1.1.72); cutinase (EC 3.1.1.74)
1_3919	ACX49739.1	GH4	GH	The enzymes in this family display an unusual mechanism involving NAD+.	maltose-6-phosphate glucosidase (EC 3.2.1.122); alpha-glucosidase (EC 3.2.1.20); alpha-galactosidase (EC 3.2.1.22); 6-phospho-beta-glucosidase (EC 3.2.1.86); alpha-glucuronidase (EC 3.2.1.139).
1_3920	ACX49739.1	GH4	GH	The enzymes in this family display an unusual mechanism involving NAD+.	maltose-6-phosphate glucosidase (EC 3.2.1.122); alpha-glucosidase (EC 3.2.1.20); alpha-galactosidase (EC 3.2.1.22); 6-phospho-beta-glucosidase (EC 3.2.1.86); alpha-glucuronidase (EC 3.2.1.139).
1_3921	AFY93865.1	GT2	GT	Distant similarity to families GT12, GT21, GT27, GT55, GT81 etc.	cellulose synthase (EC 2.4.1.12); chitin synthase (EC 2.4.1.16); dolichyl-phosphate beta-D-mannosyltransferase (EC 2.4.1.83); dolichyl-phosphate beta-glucosyltransferase (EC 2.4.1.117); N-acetylglucosaminyltransferase (EC 2.4.1.-); N-acetylgalactosaminyltransferase (EC 2.4.1.-); hyaluronan synthase (EC 2.4.1.212); chitin oligosaccharide synthase (EC 2.4.1.-); beta-1,3-glucan synthase (EC 2.4.1.34…
1_3925	AFZ04852.1	GT2	GT	Distant similarity to families GT12, GT21, GT27, GT55, GT81 etc.	cellulose synthase (EC 2.4.1.12); chitin synthase (EC 2.4.1.16); dolichyl-phosphate beta-D-mannosyltransferase (EC 2.4.1.83); dolichyl-phosphate beta-glucosyltransferase (EC 2.4.1.117); N-acetylglucosaminyltransferase (EC 2.4.1.-); N-acetylgalactosaminyltransferase (EC 2.4.1.-); hyaluronan synthase (EC 2.4.1.212); chitin oligosaccharide synthase (EC 2.4.1.-); beta-1,3-glucan synthase (EC 2.4.1.34…
1_3928	AFY93865.1	GT2	GT	Distant similarity to families GT12, GT21, GT27, GT55, GT81 etc.	cellulose synthase (EC 2.4.1.12); chitin synthase (EC 2.4.1.16); dolichyl-phosphate beta-D-mannosyltransferase (EC 2.4.1.83); dolichyl-phosphate beta-glucosyltransferase (EC 2.4.1.117); N-acetylglucosaminyltransferase (EC 2.4.1.-); N-acetylgalactosaminyltransferase (EC 2.4.1.-); hyaluronan synthase (EC 2.4.1.212); chitin oligosaccharide synthase (EC 2.4.1.-); beta-1,3-glucan synthase (EC 2.4.1.34…
1_3939	ACL49294.1	GT4	GT		sucrose synthase (EC 2.4.1.13); sucrose-phosphate synthase (EC 2.4.1.14); alpha-glucosyltransferase (EC 2.4.1.52); lipopolysaccharide N-acetylglucosaminyltransferase (EC 2.4.1.56); GDP-Man alpha-mannosyltransferase (EC 2.4.1.-); 1,2-diacylglycerol 3-glucosyltransferase (EC 2.4.1.157); diglucosyl diacylglycerol synthase (EC 2.4.1.208); digalactosyldiacylglycerol synthase (EC 2.4.1.141); trehalose …
1_3944	AIY47352.1	GH15	GH		glucoamylase (EC 3.2.1.3); glucodextranase (EC 3.2.1.70); alpha,alpha-trehalase (EC 3.2.1.28)
1_3955	AJC53641.1	GT2	GT	Distant similarity to families GT12, GT21, GT27, GT55, GT81 etc.	cellulose synthase (EC 2.4.1.12); chitin synthase (EC 2.4.1.16); dolichyl-phosphate beta-D-mannosyltransferase (EC 2.4.1.83); dolichyl-phosphate beta-glucosyltransferase (EC 2.4.1.117); N-acetylglucosaminyltransferase (EC 2.4.1.-); N-acetylgalactosaminyltransferase (EC 2.4.1.-); hyaluronan synthase (EC 2.4.1.212); chitin oligosaccharide synthase (EC 2.4.1.-); beta-1,3-glucan synthase (EC 2.4.1.34…
1_3959	AIG75305.1	GH43	GH		beta-xylosidase (EC 3.2.1.37); beta-1,3-xylosidase (EC 3.2.1.-); alpha-L-arabinofuranosidase (EC 3.2.1.55); arabinanase (EC 3.2.1.99); xylanase (EC 3.2.1.8); galactan 1,3-beta-galactosidase (EC 3.2.1.145)
1_3987	ABP44203.1	GH1	GH		beta-glucosidase (EC 3.2.1.21); beta-galactosidase (EC 3.2.1.23); beta-mannosidase (EC 3.2.1.25); beta-glucuronidase (EC 3.2.1.31); beta-D-fucosidase (EC 3.2.1.38); phlorizin hydrolase (EC 3.2.1.62); exo-beta-1,4-glucanase (EC 3.2.1.74); 6-phospho-beta-galactosidase (EC 3.2.1.85); 6-phospho-beta-glucosidase (EC 3.2.1.86); strictosidine beta-glucosidase (EC 3.2.1.105); lactase (EC 3.2.1.108); amyg…
1_3997	BAT81564.1	CBM20	CBM	PDB:1b90	The granular starch-binding function has been demonstrated in several cases. Interact strongly with cyclodextrins. Often designated as starch-binding domains (SBD).
1_4001	ABY40380.1	GH18	GH	Contains chitinases of classes III and V. Contains non-catalytic proteins such as xylanase inhibitor; concanavalin B; narbonin	chitinase (EC 3.2.1.14); endo-beta-N-acetylglucosaminidase (EC 3.2.1.96); xylanase inhibitor; concanavalin B; narbonin
1_4007	ALI27822.1	GH23	GH	Corresponds to family 1 of the peptidoglycan lytic transglycosylases described by N.T. Blackburn and A.J. Clarke (2001) J. Mol. Evol. 52, 78-84; Note that 'peptidoglycan lytic transglycosylases' cleave peptidoglycan without intervention of a water molecule.	lysozyme type G (EC 3.2.1.17); peptidoglycan lyase (EC 4.2.2.-) also known in the literature as peptidoglycan lytic transglycosylase
1_4008	ALI27823.1	GH23	GH	Corresponds to family 1 of the peptidoglycan lytic transglycosylases described by N.T. Blackburn and A.J. Clarke (2001) J. Mol. Evol. 52, 78-84; Note that 'peptidoglycan lytic transglycosylases' cleave peptidoglycan without intervention of a water molecule.	lysozyme type G (EC 3.2.1.17); peptidoglycan lyase (EC 4.2.2.-) also known in the literature as peptidoglycan lytic transglycosylase
1_4025	ABD08495.1	GT41	GT		UDP-GlcNAc: peptide beta-N-acetylglucosaminyltransferase (EC 2.4.1.94)
1_4026	ACY47819.1	GH3	GH		beta-glucosidase (EC 3.2.1.21); xylan 1,4-beta-xylosidase (EC 3.2.1.37); beta-N-acetylhexosaminidase (EC 3.2.1.52); glucan 1,3-beta-glucosidase (EC 3.2.1.58); glucan 1,4-beta-glucosidase (EC 3.2.1.74); exo-1,3-1,4-glucanase (EC 3.2.1.-); alphalpha-L-arabinofuranosidase (EC 3.2.1.55).
1_4044	ALI27859.1	GH13	GH	New: many members have been assigned to subfamilies as described by Stam et al. (2006) Protein Eng Des Sel. 19, 555-562 (PMID: 17085431)	alpha-amylase (EC 3.2.1.1); pullulanase (EC 3.2.1.41); cyclomaltodextrin glucanotransferase (EC 2.4.1.19); cyclomaltodextrinase (EC 3.2.1.54); trehalose-6-phosphate hydrolase (EC 3.2.1.93); oligo-alpha-glucosidase (EC 3.2.1.10); maltogenic amylase (EC 3.2.1.133); neopullulanase (EC 3.2.1.135); alpha-glucosidase (EC 3.2.1.20); maltotetraose-forming alpha-amylase (EC 3.2.1.60); isoamylase (EC 3.2.1…
1_4068	AFM19925.1	GH15	GH		glucoamylase (EC 3.2.1.3); glucodextranase (EC 3.2.1.70); alpha,alpha-trehalase (EC 3.2.1.28)
1_4073	ALG09189.1	AA3	AA
1_4099	ABH65273.1	CE1	CE	Family CE1 also contains lots of other esterases such as PHB depolymerases.	acetyl xylan esterase (EC 3.1.1.72); cinnamoyl esterase (EC 3.1.1.-); feruloyl esterase (EC 3.1.1.73); carboxylesterase (EC 3.1.1.1); S-formylglutathione hydrolase (EC 3.1.2.12)
1_4132	ABH65273.1	CE1	CE	Family CE1 also contains lots of other esterases such as PHB depolymerases.	acetyl xylan esterase (EC 3.1.1.72); cinnamoyl esterase (EC 3.1.1.-); feruloyl esterase (EC 3.1.1.73); carboxylesterase (EC 3.1.1.1); S-formylglutathione hydrolase (EC 3.1.2.12)
1_4144	AFN50494.1	GH0	GH
1_4154	ACY97654.1	GT2	GT	Distant similarity to families GT12, GT21, GT27, GT55, GT81 etc.	cellulose synthase (EC 2.4.1.12); chitin synthase (EC 2.4.1.16); dolichyl-phosphate beta-D-mannosyltransferase (EC 2.4.1.83); dolichyl-phosphate beta-glucosyltransferase (EC 2.4.1.117); N-acetylglucosaminyltransferase (EC 2.4.1.-); N-acetylgalactosaminyltransferase (EC 2.4.1.-); hyaluronan synthase (EC 2.4.1.212); chitin oligosaccharide synthase (EC 2.4.1.-); beta-1,3-glucan synthase (EC 2.4.1.34…
1_4175	AID32530.1	GT51	GT	There are two categories of enzymes in this family : monofunctional (just the GT51 module) or bifunctional (GT51 module attached to a penicillin-binding transpeptidase module). These enzymes utilise Und-PP-MurAc-(GlcNAc)-pentapeptide as the sugar donor.	murein polymerase (EC 2.4.1.129).
1_4208	AGZ38990.1	AA7	AA
1_4247	AID32530.1	GT51	GT	There are two categories of enzymes in this family : monofunctional (just the GT51 module) or bifunctional (GT51 module attached to a penicillin-binding transpeptidase module). These enzymes utilise Und-PP-MurAc-(GlcNAc)-pentapeptide as the sugar donor.	murein polymerase (EC 2.4.1.129).
1_4276	EAA62552.1	GH92	GH	Asp	mannosyl-oligosaccharide alpha-1,2-mannosidase (EC 3.2.1.113); mannosyl-oligosaccharide alpha-1,3-mannosidase (EC 3.2.1.-);
1_4319	AIY47658.1	GT35	GT	NULL	glycogen or starch phosphorylase (EC 2.4.1.1).
1_4320	AIY47659.1	GH13	GH	New: many members have been assigned to subfamilies as described by Stam et al. (2006) Protein Eng Des Sel. 19, 555-562 (PMID: 17085431)	alpha-amylase (EC 3.2.1.1); pullulanase (EC 3.2.1.41); cyclomaltodextrin glucanotransferase (EC 2.4.1.19); cyclomaltodextrinase (EC 3.2.1.54); trehalose-6-phosphate hydrolase (EC 3.2.1.93); oligo-alpha-glucosidase (EC 3.2.1.10); maltogenic amylase (EC 3.2.1.133); neopullulanase (EC 3.2.1.135); alpha-glucosidase (EC 3.2.1.20); maltotetraose-forming alpha-amylase (EC 3.2.1.60); isoamylase (EC 3.2.1…
1_4321	ALI28131.1	CBM48	CBM		Modules of approx. 100 residues with glycogen-binding function, appended to GH13 modules. Also found in the beta subunit (glycogen-binding) of AMP-activated protein kinases (AMPK)
1_4346	CDZ96803.1	GT8	GT	Distant similarity to family GT24	lipopolysaccharide alpha-1,3-galactosyltransferase (EC 2.4.1.44); UDP-Glc: (glucosyl)lipopolysaccharide alpha-1,2-glucosyltransferase (EC 2.4.1.-); lipopolysaccharide glucosyltransferase 1 (EC 2.4.1.58); glycogenin glucosyltransferase (EC 2.4.1.186); inositol 1-alpha-galactosyltransferase (galactinol synthase) (EC 2.4.1.123); homogalacturonan alpha-1,4-galacturonosyltransferase (EC 2.4.1.43); UDP…
1_4359	AMD89422.1	GT4	GT		sucrose synthase (EC 2.4.1.13); sucrose-phosphate synthase (EC 2.4.1.14); alpha-glucosyltransferase (EC 2.4.1.52); lipopolysaccharide N-acetylglucosaminyltransferase (EC 2.4.1.56); GDP-Man alpha-mannosyltransferase (EC 2.4.1.-); 1,2-diacylglycerol 3-glucosyltransferase (EC 2.4.1.157); diglucosyl diacylglycerol synthase (EC 2.4.1.208); digalactosyldiacylglycerol synthase (EC 2.4.1.141); trehalose …
1_4385	AIU16651.1	GT0	GT
1_4386	AMD55469.1	GT2	GT	Distant similarity to families GT12, GT21, GT27, GT55, GT81 etc.	cellulose synthase (EC 2.4.1.12); chitin synthase (EC 2.4.1.16); dolichyl-phosphate beta-D-mannosyltransferase (EC 2.4.1.83); dolichyl-phosphate beta-glucosyltransferase (EC 2.4.1.117); N-acetylglucosaminyltransferase (EC 2.4.1.-); N-acetylgalactosaminyltransferase (EC 2.4.1.-); hyaluronan synthase (EC 2.4.1.212); chitin oligosaccharide synthase (EC 2.4.1.-); beta-1,3-glucan synthase (EC 2.4.1.34…
1_4387	ABN99714.1	GT0	GT
1_4389	ADB74244.1	GT2	GT	Distant similarity to families GT12, GT21, GT27, GT55, GT81 etc.	cellulose synthase (EC 2.4.1.12); chitin synthase (EC 2.4.1.16); dolichyl-phosphate beta-D-mannosyltransferase (EC 2.4.1.83); dolichyl-phosphate beta-glucosyltransferase (EC 2.4.1.117); N-acetylglucosaminyltransferase (EC 2.4.1.-); N-acetylgalactosaminyltransferase (EC 2.4.1.-); hyaluronan synthase (EC 2.4.1.212); chitin oligosaccharide synthase (EC 2.4.1.-); beta-1,3-glucan synthase (EC 2.4.1.34…
1_4396	AMD89422.1	GT4	GT		sucrose synthase (EC 2.4.1.13); sucrose-phosphate synthase (EC 2.4.1.14); alpha-glucosyltransferase (EC 2.4.1.52); lipopolysaccharide N-acetylglucosaminyltransferase (EC 2.4.1.56); GDP-Man alpha-mannosyltransferase (EC 2.4.1.-); 1,2-diacylglycerol 3-glucosyltransferase (EC 2.4.1.157); diglucosyl diacylglycerol synthase (EC 2.4.1.208); digalactosyldiacylglycerol synthase (EC 2.4.1.141); trehalose …
1_4413	AMD89422.1	GT4	GT		sucrose synthase (EC 2.4.1.13); sucrose-phosphate synthase (EC 2.4.1.14); alpha-glucosyltransferase (EC 2.4.1.52); lipopolysaccharide N-acetylglucosaminyltransferase (EC 2.4.1.56); GDP-Man alpha-mannosyltransferase (EC 2.4.1.-); 1,2-diacylglycerol 3-glucosyltransferase (EC 2.4.1.157); diglucosyl diacylglycerol synthase (EC 2.4.1.208); digalactosyldiacylglycerol synthase (EC 2.4.1.141); trehalose …
1_4424	ABS01822.1	GT2	GT	Distant similarity to families GT12, GT21, GT27, GT55, GT81 etc.	cellulose synthase (EC 2.4.1.12); chitin synthase (EC 2.4.1.16); dolichyl-phosphate beta-D-mannosyltransferase (EC 2.4.1.83); dolichyl-phosphate beta-glucosyltransferase (EC 2.4.1.117); N-acetylglucosaminyltransferase (EC 2.4.1.-); N-acetylgalactosaminyltransferase (EC 2.4.1.-); hyaluronan synthase (EC 2.4.1.212); chitin oligosaccharide synthase (EC 2.4.1.-); beta-1,3-glucan synthase (EC 2.4.1.34…
1_4431	ALI28242.1	CE4	CE		acetyl xylan esterase (EC 3.1.1.72); chitin deacetylase (EC 3.5.1.41); chitooligosaccharide deacetylase (EC 3.5.1.-); peptidoglycan GlcNAc deacetylase (EC 3.5.1.-); peptidoglycan N-acetylmuramic acid deacetylase (EC 3.5.1.-).
1_4444	ALG08668.1	AA7	AA
1_4451	CAL53384.1	CE11	CE		UDP-3-0-acyl N-acetylglucosamine deacetylase (EC 3.5.1.-).
1_4462	CAZ34341.1	CBM13	CBM	Previously known as cellulose-binding domain family XIII (CBD XIII).	Modules of approx. 150 residues which always appear as a threefold internal repeat. The only apparent exception to this, xylanase II of Actinomadura sp. FC7 (GenBank U08894), is in fact not completely sequenced. These modules were first identified in several plant lectins such as ricin or agglutinin of Ricinus communis which bind galactose residues. The three-dimensional structure of a plant lect…
1_4469	AJC53641.1	GT2	GT	Distant similarity to families GT12, GT21, GT27, GT55, GT81 etc.	cellulose synthase (EC 2.4.1.12); chitin synthase (EC 2.4.1.16); dolichyl-phosphate beta-D-mannosyltransferase (EC 2.4.1.83); dolichyl-phosphate beta-glucosyltransferase (EC 2.4.1.117); N-acetylglucosaminyltransferase (EC 2.4.1.-); N-acetylgalactosaminyltransferase (EC 2.4.1.-); hyaluronan synthase (EC 2.4.1.212); chitin oligosaccharide synthase (EC 2.4.1.-); beta-1,3-glucan synthase (EC 2.4.1.34…
1_4478	ALI28286.1	GH23	GH	Corresponds to family 1 of the peptidoglycan lytic transglycosylases described by N.T. Blackburn and A.J. Clarke (2001) J. Mol. Evol. 52, 78-84; Note that 'peptidoglycan lytic transglycosylases' cleave peptidoglycan without intervention of a water molecule.	lysozyme type G (EC 3.2.1.17); peptidoglycan lyase (EC 4.2.2.-) also known in the literature as peptidoglycan lytic transglycosylase
1_4481	ABH65273.1	CE1	CE	Family CE1 also contains lots of other esterases such as PHB depolymerases.	acetyl xylan esterase (EC 3.1.1.72); cinnamoyl esterase (EC 3.1.1.-); feruloyl esterase (EC 3.1.1.73); carboxylesterase (EC 3.1.1.1); S-formylglutathione hydrolase (EC 3.1.2.12)
1_4491	AMC09045.1	GT5	GT		UDP-Glc: glycogen glucosyltransferase (EC 2.4.1.11); ADP-Glc: starch glucosyltransferase (EC 2.4.1.21); NDP-Glc: starch glucosyltransferase (EC 2.4.1.242); UDP-Glc: alpha-1,3-glucan synthase (EC 2.4.1.183) UDP-Glc: alpha-1,4-glucan synthase (EC 2.4.1.-)
1_4492	AMD55513.1	GT4	GT		sucrose synthase (EC 2.4.1.13); sucrose-phosphate synthase (EC 2.4.1.14); alpha-glucosyltransferase (EC 2.4.1.52); lipopolysaccharide N-acetylglucosaminyltransferase (EC 2.4.1.56); GDP-Man alpha-mannosyltransferase (EC 2.4.1.-); 1,2-diacylglycerol 3-glucosyltransferase (EC 2.4.1.157); diglucosyl diacylglycerol synthase (EC 2.4.1.208); digalactosyldiacylglycerol synthase (EC 2.4.1.141); trehalose …
1_4496	AIY47801.1	GT81	GT	Created after reading Costa et al. (2006) J. Bacteriol. 188:1022-1030; updated to include mycobacterial,enzymes after reading Empadinhas et al. (2008) FEMS Microbiol Lett 280:195Ã¯Â¿Â½202; distantly related to family GT2	NDP-Glc: glucosyl-3-phosphoglycerate synthase (EC 2.4.1.-); NDP-Man: mannosyl-3-phosphoglycerate synthase (EC 2.4.1.-);
1_4520	AAO76290.1	GT2	GT	Distant similarity to families GT12, GT21, GT27, GT55, GT81 etc.	cellulose synthase (EC 2.4.1.12); chitin synthase (EC 2.4.1.16); dolichyl-phosphate beta-D-mannosyltransferase (EC 2.4.1.83); dolichyl-phosphate beta-glucosyltransferase (EC 2.4.1.117); N-acetylglucosaminyltransferase (EC 2.4.1.-); N-acetylgalactosaminyltransferase (EC 2.4.1.-); hyaluronan synthase (EC 2.4.1.212); chitin oligosaccharide synthase (EC 2.4.1.-); beta-1,3-glucan synthase (EC 2.4.1.34…
1_4532	ALI28341.1	CE14	CE		N-acetyl-1-D-myo-inosityl-2-amino-2-deoxy-alpha-D-glucopyranoside deacetylase (EC 3.5.1.89); diacetylchitobiose deacetylase (EC 3.5.1.-); mycothiol S-conjugate amidase (EC 3.5.1.-)
1_4548	ACY22246.1	GT87	GT	These enzymes use polyprenol-P-mannose as the sugar donor; created after Morita, YS et al. (2006) J. Biol. Chem., 281(35):25143-55 (PMID: 16803893)	polyprenol-P-Man: alpha-1,2-mannosyltransferase (EC 2.4.1.-)
1_4550	AIY47848.1	GT87	GT	These enzymes use polyprenol-P-mannose as the sugar donor; created after Morita, YS et al. (2006) J. Biol. Chem., 281(35):25143-55 (PMID: 16803893)	polyprenol-P-Man: alpha-1,2-mannosyltransferase (EC 2.4.1.-)
1_4564	ALD22730.1	GH3	GH		beta-glucosidase (EC 3.2.1.21); xylan 1,4-beta-xylosidase (EC 3.2.1.37); beta-N-acetylhexosaminidase (EC 3.2.1.52); glucan 1,3-beta-glucosidase (EC 3.2.1.58); glucan 1,4-beta-glucosidase (EC 3.2.1.74); exo-1,3-1,4-glucanase (EC 3.2.1.-); alphalpha-L-arabinofuranosidase (EC 3.2.1.55).
1_4570	AFK06814.1	CBM50	CBM	Also known as LysM domains	Modules of approx. 50 residues found attached to various enzymes from families GH18, GH19, GH23, GH24, GH25 and GH73, i.e. enzymes cleaving either chitin or peptidoglycan. Binding to chitopentaose demonstrated in the case of Pteris ryukyuensis chitinase A [Ohnuma T et al. (2008) J. Biol. Chem. 283:5178-87 (PMID: 18083709)]. CBM50 modules are also found in a multitude of other enzymes targeting th…
1_4602	AID32530.1	GT51	GT	There are two categories of enzymes in this family : monofunctional (just the GT51 module) or bifunctional (GT51 module attached to a penicillin-binding transpeptidase module). These enzymes utilise Und-PP-MurAc-(GlcNAc)-pentapeptide as the sugar donor.	murein polymerase (EC 2.4.1.129).
1_4617	CCA15473.1	GH72	GH		beta-1,3-glucanosyltransglycosylase (EC 2.4.1.-)
1_4623	AKD01869.1	GH0	GH
1_4628	CCA60043.1	CBM51	CBM	Also know as NPCBM domains	Modules of approx. 150 residues found attached to various enzymes from families GH2, GH27, GH31, GH95, GH98 and GH101 . Binding to galactose and to blood group A/B-antigens demonstrated in the case of C. perfringens GH95CBM51 and GH98CBM51 respectively [Gregg KJ et al. (2008) J. Biol. Chem. 283:12604-13 PMID: 18292090].
1_4647	AIY47917.1	CE4	CE		acetyl xylan esterase (EC 3.1.1.72); chitin deacetylase (EC 3.5.1.41); chitooligosaccharide deacetylase (EC 3.5.1.-); peptidoglycan GlcNAc deacetylase (EC 3.5.1.-); peptidoglycan N-acetylmuramic acid deacetylase (EC 3.5.1.-).
1_4650	AHO16406.1	GH13	GH	New: many members have been assigned to subfamilies as described by Stam et al. (2006) Protein Eng Des Sel. 19, 555-562 (PMID: 17085431)	alpha-amylase (EC 3.2.1.1); pullulanase (EC 3.2.1.41); cyclomaltodextrin glucanotransferase (EC 2.4.1.19); cyclomaltodextrinase (EC 3.2.1.54); trehalose-6-phosphate hydrolase (EC 3.2.1.93); oligo-alpha-glucosidase (EC 3.2.1.10); maltogenic amylase (EC 3.2.1.133); neopullulanase (EC 3.2.1.135); alpha-glucosidase (EC 3.2.1.20); maltotetraose-forming alpha-amylase (EC 3.2.1.60); isoamylase (EC 3.2.1…
1_4666	ALI28500.1	CE14	CE		N-acetyl-1-D-myo-inosityl-2-amino-2-deoxy-alpha-D-glucopyranoside deacetylase (EC 3.5.1.89); diacetylchitobiose deacetylase (EC 3.5.1.-); mycothiol S-conjugate amidase (EC 3.5.1.-)
1_4670	ANH22675.1	CE4	CE		acetyl xylan esterase (EC 3.1.1.72); chitin deacetylase (EC 3.5.1.41); chitooligosaccharide deacetylase (EC 3.5.1.-); peptidoglycan GlcNAc deacetylase (EC 3.5.1.-); peptidoglycan N-acetylmuramic acid deacetylase (EC 3.5.1.-).
1_4690	CCQ75502.1	GT2	GT	Distant similarity to families GT12, GT21, GT27, GT55, GT81 etc.	cellulose synthase (EC 2.4.1.12); chitin synthase (EC 2.4.1.16); dolichyl-phosphate beta-D-mannosyltransferase (EC 2.4.1.83); dolichyl-phosphate beta-glucosyltransferase (EC 2.4.1.117); N-acetylglucosaminyltransferase (EC 2.4.1.-); N-acetylgalactosaminyltransferase (EC 2.4.1.-); hyaluronan synthase (EC 2.4.1.212); chitin oligosaccharide synthase (EC 2.4.1.-); beta-1,3-glucan synthase (EC 2.4.1.34…
1_4704	AER47584.1	GH19	GH	Contains chitinases of classes I, II, and IV.	chitinase (EC 3.2.1.14).
1_4706	ADJ49655.1	GT4	GT		sucrose synthase (EC 2.4.1.13); sucrose-phosphate synthase (EC 2.4.1.14); alpha-glucosyltransferase (EC 2.4.1.52); lipopolysaccharide N-acetylglucosaminyltransferase (EC 2.4.1.56); GDP-Man alpha-mannosyltransferase (EC 2.4.1.-); 1,2-diacylglycerol 3-glucosyltransferase (EC 2.4.1.157); diglucosyl diacylglycerol synthase (EC 2.4.1.208); digalactosyldiacylglycerol synthase (EC 2.4.1.141); trehalose …
1_4708	AJC53641.1	GT2	GT	Distant similarity to families GT12, GT21, GT27, GT55, GT81 etc.	cellulose synthase (EC 2.4.1.12); chitin synthase (EC 2.4.1.16); dolichyl-phosphate beta-D-mannosyltransferase (EC 2.4.1.83); dolichyl-phosphate beta-glucosyltransferase (EC 2.4.1.117); N-acetylglucosaminyltransferase (EC 2.4.1.-); N-acetylgalactosaminyltransferase (EC 2.4.1.-); hyaluronan synthase (EC 2.4.1.212); chitin oligosaccharide synthase (EC 2.4.1.-); beta-1,3-glucan synthase (EC 2.4.1.34…
1_4729	AMD55625.1	GH16	GH		xyloglucan:xyloglucosyltransferase (EC 2.4.1.207); keratan-sulfate endo-1,4-beta-galactosidase (EC 3.2.1.103); endo-1,3-beta-glucanase (EC 3.2.1.39); endo-1,3(4)-beta-glucanase (EC 3.2.1.6); licheninase (EC 3.2.1.73); beta-agarase (EC 3.2.1.81); kappa;-carrageenase (EC 3.2.1.83); xyloglucanase (EC 3.2.1.151)
1_4739	ALG08540.1	GH16	GH		xyloglucan:xyloglucosyltransferase (EC 2.4.1.207); keratan-sulfate endo-1,4-beta-galactosidase (EC 3.2.1.103); endo-1,3-beta-glucanase (EC 3.2.1.39); endo-1,3(4)-beta-glucanase (EC 3.2.1.6); licheninase (EC 3.2.1.73); beta-agarase (EC 3.2.1.81); kappa;-carrageenase (EC 3.2.1.83); xyloglucanase (EC 3.2.1.151)
1_4741	CUS05598.1	CBM23	CBM		Mannan-binding function demonstrated in one case.
1_4745	AMD55640.1	CE5	CE	There are many cutinases in the databanks. Only an example is given here as cutinases act on cutin rather than on carbohydrate esters.	acetyl xylan esterase (EC 3.1.1.72); cutinase (EC 3.1.1.74)
1_4760	AMD89422.1	GT4	GT		sucrose synthase (EC 2.4.1.13); sucrose-phosphate synthase (EC 2.4.1.14); alpha-glucosyltransferase (EC 2.4.1.52); lipopolysaccharide N-acetylglucosaminyltransferase (EC 2.4.1.56); GDP-Man alpha-mannosyltransferase (EC 2.4.1.-); 1,2-diacylglycerol 3-glucosyltransferase (EC 2.4.1.157); diglucosyl diacylglycerol synthase (EC 2.4.1.208); digalactosyldiacylglycerol synthase (EC 2.4.1.141); trehalose …
1_4771	ADY29055.1	GT2	GT	Distant similarity to families GT12, GT21, GT27, GT55, GT81 etc.	cellulose synthase (EC 2.4.1.12); chitin synthase (EC 2.4.1.16); dolichyl-phosphate beta-D-mannosyltransferase (EC 2.4.1.83); dolichyl-phosphate beta-glucosyltransferase (EC 2.4.1.117); N-acetylglucosaminyltransferase (EC 2.4.1.-); N-acetylgalactosaminyltransferase (EC 2.4.1.-); hyaluronan synthase (EC 2.4.1.212); chitin oligosaccharide synthase (EC 2.4.1.-); beta-1,3-glucan synthase (EC 2.4.1.34…
1_4787	AIY48076.1	GH23	GH	Corresponds to family 1 of the peptidoglycan lytic transglycosylases described by N.T. Blackburn and A.J. Clarke (2001) J. Mol. Evol. 52, 78-84; Note that 'peptidoglycan lytic transglycosylases' cleave peptidoglycan without intervention of a water molecule.	lysozyme type G (EC 3.2.1.17); peptidoglycan lyase (EC 4.2.2.-) also known in the literature as peptidoglycan lytic transglycosylase
1_4801	CDM22846.1	GT51	GT	There are two categories of enzymes in this family : monofunctional (just the GT51 module) or bifunctional (GT51 module attached to a penicillin-binding transpeptidase module). These enzymes utilise Und-PP-MurAc-(GlcNAc)-pentapeptide as the sugar donor.	murein polymerase (EC 2.4.1.129).
1_4818	ALG11156.1	CBM2	CBM	Previously known as cellulose-binding domain family II (CBD II).	Modules of approx. 100 residues and which are found in a large number of bacterial enzymes. The cellulose-binding function has been demonstrated in many cases. Several of these modules have been shown to also bind chitin or xylan.
1_4820	ALI28657.1	GH23	GH	Corresponds to family 1 of the peptidoglycan lytic transglycosylases described by N.T. Blackburn and A.J. Clarke (2001) J. Mol. Evol. 52, 78-84; Note that 'peptidoglycan lytic transglycosylases' cleave peptidoglycan without intervention of a water molecule.	lysozyme type G (EC 3.2.1.17); peptidoglycan lyase (EC 4.2.2.-) also known in the literature as peptidoglycan lytic transglycosylase
1_4829	ALI28666.1	GT39	GT	These enzymes use dolichol-P-mannose (b-linked) as the sugar donor.	Dol-P-Man: protein alpha-mannosyltransferase (EC 2.4.1.109)
1_4873	AIK67629.1	GH23	GH	Corresponds to family 1 of the peptidoglycan lytic transglycosylases described by N.T. Blackburn and A.J. Clarke (2001) J. Mol. Evol. 52, 78-84; Note that 'peptidoglycan lytic transglycosylases' cleave peptidoglycan without intervention of a water molecule.	lysozyme type G (EC 3.2.1.17); peptidoglycan lyase (EC 4.2.2.-) also known in the literature as peptidoglycan lytic transglycosylase
1_4953	ABH65273.1	CE1	CE	Family CE1 also contains lots of other esterases such as PHB depolymerases.	acetyl xylan esterase (EC 3.1.1.72); cinnamoyl esterase (EC 3.1.1.-); feruloyl esterase (EC 3.1.1.73); carboxylesterase (EC 3.1.1.1); S-formylglutathione hydrolase (EC 3.1.2.12)
1_4955	ADB74244.1	GT2	GT	Distant similarity to families GT12, GT21, GT27, GT55, GT81 etc.	cellulose synthase (EC 2.4.1.12); chitin synthase (EC 2.4.1.16); dolichyl-phosphate beta-D-mannosyltransferase (EC 2.4.1.83); dolichyl-phosphate beta-glucosyltransferase (EC 2.4.1.117); N-acetylglucosaminyltransferase (EC 2.4.1.-); N-acetylgalactosaminyltransferase (EC 2.4.1.-); hyaluronan synthase (EC 2.4.1.212); chitin oligosaccharide synthase (EC 2.4.1.-); beta-1,3-glucan synthase (EC 2.4.1.34…
1_4981	AEV81602.1	CBM2	CBM	Previously known as cellulose-binding domain family II (CBD II).	Modules of approx. 100 residues and which are found in a large number of bacterial enzymes. The cellulose-binding function has been demonstrated in many cases. Several of these modules have been shown to also bind chitin or xylan.
1_5001	BAP17854.1	CBM50	CBM	Also known as LysM domains	Modules of approx. 50 residues found attached to various enzymes from families GH18, GH19, GH23, GH24, GH25 and GH73, i.e. enzymes cleaving either chitin or peptidoglycan. Binding to chitopentaose demonstrated in the case of Pteris ryukyuensis chitinase A [Ohnuma T et al. (2008) J. Biol. Chem. 283:5178-87 (PMID: 18083709)]. CBM50 modules are also found in a multitude of other enzymes targeting th…
1_5006	AJC53641.1	GT2	GT	Distant similarity to families GT12, GT21, GT27, GT55, GT81 etc.	cellulose synthase (EC 2.4.1.12); chitin synthase (EC 2.4.1.16); dolichyl-phosphate beta-D-mannosyltransferase (EC 2.4.1.83); dolichyl-phosphate beta-glucosyltransferase (EC 2.4.1.117); N-acetylglucosaminyltransferase (EC 2.4.1.-); N-acetylgalactosaminyltransferase (EC 2.4.1.-); hyaluronan synthase (EC 2.4.1.212); chitin oligosaccharide synthase (EC 2.4.1.-); beta-1,3-glucan synthase (EC 2.4.1.34…
1_5014	ALC29807.1	GH16	GH		xyloglucan:xyloglucosyltransferase (EC 2.4.1.207); keratan-sulfate endo-1,4-beta-galactosidase (EC 3.2.1.103); endo-1,3-beta-glucanase (EC 3.2.1.39); endo-1,3(4)-beta-glucanase (EC 3.2.1.6); licheninase (EC 3.2.1.73); beta-agarase (EC 3.2.1.81); kappa;-carrageenase (EC 3.2.1.83); xyloglucanase (EC 3.2.1.151)
1_5036	CCA23362.1	GH0	GH
1_5087	CUS05598.1	CBM23	CBM		Mannan-binding function demonstrated in one case.
1_5094	AMD89422.1	GT4	GT		sucrose synthase (EC 2.4.1.13); sucrose-phosphate synthase (EC 2.4.1.14); alpha-glucosyltransferase (EC 2.4.1.52); lipopolysaccharide N-acetylglucosaminyltransferase (EC 2.4.1.56); GDP-Man alpha-mannosyltransferase (EC 2.4.1.-); 1,2-diacylglycerol 3-glucosyltransferase (EC 2.4.1.157); diglucosyl diacylglycerol synthase (EC 2.4.1.208); digalactosyldiacylglycerol synthase (EC 2.4.1.141); trehalose …
1_5108	CUS05598.1	CBM23	CBM		Mannan-binding function demonstrated in one case.
1_5117	AIY48249.1	CE5	CE	There are many cutinases in the databanks. Only an example is given here as cutinases act on cutin rather than on carbohydrate esters.	acetyl xylan esterase (EC 3.1.1.72); cutinase (EC 3.1.1.74)
1_5122	AEJ45696.1	GT2	GT	Distant similarity to families GT12, GT21, GT27, GT55, GT81 etc.	cellulose synthase (EC 2.4.1.12); chitin synthase (EC 2.4.1.16); dolichyl-phosphate beta-D-mannosyltransferase (EC 2.4.1.83); dolichyl-phosphate beta-glucosyltransferase (EC 2.4.1.117); N-acetylglucosaminyltransferase (EC 2.4.1.-); N-acetylgalactosaminyltransferase (EC 2.4.1.-); hyaluronan synthase (EC 2.4.1.212); chitin oligosaccharide synthase (EC 2.4.1.-); beta-1,3-glucan synthase (EC 2.4.1.34…
1_5128	AMD89422.1	GT4	GT		sucrose synthase (EC 2.4.1.13); sucrose-phosphate synthase (EC 2.4.1.14); alpha-glucosyltransferase (EC 2.4.1.52); lipopolysaccharide N-acetylglucosaminyltransferase (EC 2.4.1.56); GDP-Man alpha-mannosyltransferase (EC 2.4.1.-); 1,2-diacylglycerol 3-glucosyltransferase (EC 2.4.1.157); diglucosyl diacylglycerol synthase (EC 2.4.1.208); digalactosyldiacylglycerol synthase (EC 2.4.1.141); trehalose …
1_5150	AFR70078.1	CE11	CE		UDP-3-0-acyl N-acetylglucosamine deacetylase (EC 3.5.1.-).
1_5176	ALI28925.1	GT4	GT		sucrose synthase (EC 2.4.1.13); sucrose-phosphate synthase (EC 2.4.1.14); alpha-glucosyltransferase (EC 2.4.1.52); lipopolysaccharide N-acetylglucosaminyltransferase (EC 2.4.1.56); GDP-Man alpha-mannosyltransferase (EC 2.4.1.-); 1,2-diacylglycerol 3-glucosyltransferase (EC 2.4.1.157); diglucosyl diacylglycerol synthase (EC 2.4.1.208); digalactosyldiacylglycerol synthase (EC 2.4.1.141); trehalose …
1_5184	ALI28933.1	CE1	CE	Family CE1 also contains lots of other esterases such as PHB depolymerases.	acetyl xylan esterase (EC 3.1.1.72); cinnamoyl esterase (EC 3.1.1.-); feruloyl esterase (EC 3.1.1.73); carboxylesterase (EC 3.1.1.1); S-formylglutathione hydrolase (EC 3.1.2.12)
1_5185	AFY93865.1	GT2	GT	Distant similarity to families GT12, GT21, GT27, GT55, GT81 etc.	cellulose synthase (EC 2.4.1.12); chitin synthase (EC 2.4.1.16); dolichyl-phosphate beta-D-mannosyltransferase (EC 2.4.1.83); dolichyl-phosphate beta-glucosyltransferase (EC 2.4.1.117); N-acetylglucosaminyltransferase (EC 2.4.1.-); N-acetylgalactosaminyltransferase (EC 2.4.1.-); hyaluronan synthase (EC 2.4.1.212); chitin oligosaccharide synthase (EC 2.4.1.-); beta-1,3-glucan synthase (EC 2.4.1.34…
1_5191	ABD75762.1	GH65	GH		alpha,alpha-trehalase (EC 3.2.1.28); maltose phosphorylase (EC 2.4.1.8); trehalose phosphorylase (EC 2.4.1.64); kojibiose phosphorylase (EC 2.4.1.230); trehalose-6-phosphate phosphorylase (EC 2.4.1.-);
1_5196	AID32530.1	GT51	GT	There are two categories of enzymes in this family : monofunctional (just the GT51 module) or bifunctional (GT51 module attached to a penicillin-binding transpeptidase module). These enzymes utilise Und-PP-MurAc-(GlcNAc)-pentapeptide as the sugar donor.	murein polymerase (EC 2.4.1.129).
1_5203	ACY97654.1	GT2	GT	Distant similarity to families GT12, GT21, GT27, GT55, GT81 etc.	cellulose synthase (EC 2.4.1.12); chitin synthase (EC 2.4.1.16); dolichyl-phosphate beta-D-mannosyltransferase (EC 2.4.1.83); dolichyl-phosphate beta-glucosyltransferase (EC 2.4.1.117); N-acetylglucosaminyltransferase (EC 2.4.1.-); N-acetylgalactosaminyltransferase (EC 2.4.1.-); hyaluronan synthase (EC 2.4.1.212); chitin oligosaccharide synthase (EC 2.4.1.-); beta-1,3-glucan synthase (EC 2.4.1.34…
1_5226	AFY93865.1	GT2	GT	Distant similarity to families GT12, GT21, GT27, GT55, GT81 etc.	cellulose synthase (EC 2.4.1.12); chitin synthase (EC 2.4.1.16); dolichyl-phosphate beta-D-mannosyltransferase (EC 2.4.1.83); dolichyl-phosphate beta-glucosyltransferase (EC 2.4.1.117); N-acetylglucosaminyltransferase (EC 2.4.1.-); N-acetylgalactosaminyltransferase (EC 2.4.1.-); hyaluronan synthase (EC 2.4.1.212); chitin oligosaccharide synthase (EC 2.4.1.-); beta-1,3-glucan synthase (EC 2.4.1.34…
1_5263	AIY48362.1	GT4	GT		sucrose synthase (EC 2.4.1.13); sucrose-phosphate synthase (EC 2.4.1.14); alpha-glucosyltransferase (EC 2.4.1.52); lipopolysaccharide N-acetylglucosaminyltransferase (EC 2.4.1.56); GDP-Man alpha-mannosyltransferase (EC 2.4.1.-); 1,2-diacylglycerol 3-glucosyltransferase (EC 2.4.1.157); diglucosyl diacylglycerol synthase (EC 2.4.1.208); digalactosyldiacylglycerol synthase (EC 2.4.1.141); trehalose …
1_5312	ADI07346.1	CBM13	CBM	Previously known as cellulose-binding domain family XIII (CBD XIII).	Modules of approx. 150 residues which always appear as a threefold internal repeat. The only apparent exception to this, xylanase II of Actinomadura sp. FC7 (GenBank U08894), is in fact not completely sequenced. These modules were first identified in several plant lectins such as ricin or agglutinin of Ricinus communis which bind galactose residues. The three-dimensional structure of a plant lect…
1_5315	AMG83870.1	GH20	GH		beta-hexosaminidase (EC 3.2.1.52); lacto-N-biosidase (EC 3.2.1.140); beta-1,6-N-acetylglucosaminidase) (EC 3.2.1.-); beta-6-SO3-N-acetylglucosaminidase (EC 3.2.1.-)
1_5318	AGW14320.1	CE4	CE		acetyl xylan esterase (EC 3.1.1.72); chitin deacetylase (EC 3.5.1.41); chitooligosaccharide deacetylase (EC 3.5.1.-); peptidoglycan GlcNAc deacetylase (EC 3.5.1.-); peptidoglycan N-acetylmuramic acid deacetylase (EC 3.5.1.-).
1_5320	AGZ38990.1	AA7	AA
1_5321	AKK26224.1	GH5	GH	formerly known as cellulase family A; Following a recent paper by St John et al. (FEBS Letters, 2010, in press) several GH5 subfamilies have been reassigned to GH30.	chitosanase (EC 3.2.1.132); beta-mannosidase (EC 3.2.1.25); Cellulase (EC 3.2.1.4); glucan 1,3-beta-glucosidase (EC 3.2.1.58); licheninase (EC 3.2.1.73); glucan endo-1,6-beta-glucosidase (EC 3.2.1.75); mannan endo-beta-1,4-mannosidase (EC 3.2.1.78); endo-beta-1,4-xylanase (EC 3.2.1.8); cellulose beta-1,4-cellobiosidase (EC 3.2.1.91); beta-1,3-mannanase (EC 3.2.1.-); xyloglucan-specific endo-beta-…
1_5354	AJK45936.1	GT9	GT		lipopolysaccharide N-acetylglucosaminyltransferase (EC 2.4.1.56); heptosyltransferase (EC 2.4.-.-).
1_5373	ABS01822.1	GT2	GT	Distant similarity to families GT12, GT21, GT27, GT55, GT81 etc.	cellulose synthase (EC 2.4.1.12); chitin synthase (EC 2.4.1.16); dolichyl-phosphate beta-D-mannosyltransferase (EC 2.4.1.83); dolichyl-phosphate beta-glucosyltransferase (EC 2.4.1.117); N-acetylglucosaminyltransferase (EC 2.4.1.-); N-acetylgalactosaminyltransferase (EC 2.4.1.-); hyaluronan synthase (EC 2.4.1.212); chitin oligosaccharide synthase (EC 2.4.1.-); beta-1,3-glucan synthase (EC 2.4.1.34…
1_5389	AJK45936.1	GT9	GT		lipopolysaccharide N-acetylglucosaminyltransferase (EC 2.4.1.56); heptosyltransferase (EC 2.4.-.-).
1_5412	AGB26017.1	GH15	GH		glucoamylase (EC 3.2.1.3); glucodextranase (EC 3.2.1.70); alpha,alpha-trehalase (EC 3.2.1.28)
1_5415	AJC53641.1	GT2	GT	Distant similarity to families GT12, GT21, GT27, GT55, GT81 etc.	cellulose synthase (EC 2.4.1.12); chitin synthase (EC 2.4.1.16); dolichyl-phosphate beta-D-mannosyltransferase (EC 2.4.1.83); dolichyl-phosphate beta-glucosyltransferase (EC 2.4.1.117); N-acetylglucosaminyltransferase (EC 2.4.1.-); N-acetylgalactosaminyltransferase (EC 2.4.1.-); hyaluronan synthase (EC 2.4.1.212); chitin oligosaccharide synthase (EC 2.4.1.-); beta-1,3-glucan synthase (EC 2.4.1.34…
1_5432	AJC53641.1	GT2	GT	Distant similarity to families GT12, GT21, GT27, GT55, GT81 etc.	cellulose synthase (EC 2.4.1.12); chitin synthase (EC 2.4.1.16); dolichyl-phosphate beta-D-mannosyltransferase (EC 2.4.1.83); dolichyl-phosphate beta-glucosyltransferase (EC 2.4.1.117); N-acetylglucosaminyltransferase (EC 2.4.1.-); N-acetylgalactosaminyltransferase (EC 2.4.1.-); hyaluronan synthase (EC 2.4.1.212); chitin oligosaccharide synthase (EC 2.4.1.-); beta-1,3-glucan synthase (EC 2.4.1.34…
1_5448	AMD89422.1	GT4	GT		sucrose synthase (EC 2.4.1.13); sucrose-phosphate synthase (EC 2.4.1.14); alpha-glucosyltransferase (EC 2.4.1.52); lipopolysaccharide N-acetylglucosaminyltransferase (EC 2.4.1.56); GDP-Man alpha-mannosyltransferase (EC 2.4.1.-); 1,2-diacylglycerol 3-glucosyltransferase (EC 2.4.1.157); diglucosyl diacylglycerol synthase (EC 2.4.1.208); digalactosyldiacylglycerol synthase (EC 2.4.1.141); trehalose …
1_5460	ACZ43481.1	GT2	GT	Distant similarity to families GT12, GT21, GT27, GT55, GT81 etc.	cellulose synthase (EC 2.4.1.12); chitin synthase (EC 2.4.1.16); dolichyl-phosphate beta-D-mannosyltransferase (EC 2.4.1.83); dolichyl-phosphate beta-glucosyltransferase (EC 2.4.1.117); N-acetylglucosaminyltransferase (EC 2.4.1.-); N-acetylgalactosaminyltransferase (EC 2.4.1.-); hyaluronan synthase (EC 2.4.1.212); chitin oligosaccharide synthase (EC 2.4.1.-); beta-1,3-glucan synthase (EC 2.4.1.34…
1_5469	BAQ97614.1	GH16	GH		xyloglucan:xyloglucosyltransferase (EC 2.4.1.207); keratan-sulfate endo-1,4-beta-galactosidase (EC 3.2.1.103); endo-1,3-beta-glucanase (EC 3.2.1.39); endo-1,3(4)-beta-glucanase (EC 3.2.1.6); licheninase (EC 3.2.1.73); beta-agarase (EC 3.2.1.81); kappa;-carrageenase (EC 3.2.1.83); xyloglucanase (EC 3.2.1.151)
1_5513	AFZ04852.1	GT2	GT	Distant similarity to families GT12, GT21, GT27, GT55, GT81 etc.	cellulose synthase (EC 2.4.1.12); chitin synthase (EC 2.4.1.16); dolichyl-phosphate beta-D-mannosyltransferase (EC 2.4.1.83); dolichyl-phosphate beta-glucosyltransferase (EC 2.4.1.117); N-acetylglucosaminyltransferase (EC 2.4.1.-); N-acetylgalactosaminyltransferase (EC 2.4.1.-); hyaluronan synthase (EC 2.4.1.212); chitin oligosaccharide synthase (EC 2.4.1.-); beta-1,3-glucan synthase (EC 2.4.1.34…
1_5516	AMD55954.1	GT2	GT	Distant similarity to families GT12, GT21, GT27, GT55, GT81 etc.	cellulose synthase (EC 2.4.1.12); chitin synthase (EC 2.4.1.16); dolichyl-phosphate beta-D-mannosyltransferase (EC 2.4.1.83); dolichyl-phosphate beta-glucosyltransferase (EC 2.4.1.117); N-acetylglucosaminyltransferase (EC 2.4.1.-); N-acetylgalactosaminyltransferase (EC 2.4.1.-); hyaluronan synthase (EC 2.4.1.212); chitin oligosaccharide synthase (EC 2.4.1.-); beta-1,3-glucan synthase (EC 2.4.1.34…
1_5520	ACT18578.1	GH0	GH
1_5556	ALL05036.1	AA6	AA
1_5561	ALI29324.1	GT51	GT	There are two categories of enzymes in this family : monofunctional (just the GT51 module) or bifunctional (GT51 module attached to a penicillin-binding transpeptidase module). These enzymes utilise Und-PP-MurAc-(GlcNAc)-pentapeptide as the sugar donor.	murein polymerase (EC 2.4.1.129).
1_5586	AJK56878.1	CBM2	CBM	Previously known as cellulose-binding domain family II (CBD II).	Modules of approx. 100 residues and which are found in a large number of bacterial enzymes. The cellulose-binding function has been demonstrated in many cases. Several of these modules have been shown to also bind chitin or xylan.
1_5602	AGS66965.1	CE14	CE		N-acetyl-1-D-myo-inosityl-2-amino-2-deoxy-alpha-D-glucopyranoside deacetylase (EC 3.5.1.89); diacetylchitobiose deacetylase (EC 3.5.1.-); mycothiol S-conjugate amidase (EC 3.5.1.-)
1_5631	BAN02470.1	CBM2	CBM	Previously known as cellulose-binding domain family II (CBD II).	Modules of approx. 100 residues and which are found in a large number of bacterial enzymes. The cellulose-binding function has been demonstrated in many cases. Several of these modules have been shown to also bind chitin or xylan.
1_5635	ACL69397.1	CBM50	CBM	Also known as LysM domains	Modules of approx. 50 residues found attached to various enzymes from families GH18, GH19, GH23, GH24, GH25 and GH73, i.e. enzymes cleaving either chitin or peptidoglycan. Binding to chitopentaose demonstrated in the case of Pteris ryukyuensis chitinase A [Ohnuma T et al. (2008) J. Biol. Chem. 283:5178-87 (PMID: 18083709)]. CBM50 modules are also found in a multitude of other enzymes targeting th…
1_5643	EAA59072.1	AA9	AA
1_5663	AMD56038.1	GT4	GT		sucrose synthase (EC 2.4.1.13); sucrose-phosphate synthase (EC 2.4.1.14); alpha-glucosyltransferase (EC 2.4.1.52); lipopolysaccharide N-acetylglucosaminyltransferase (EC 2.4.1.56); GDP-Man alpha-mannosyltransferase (EC 2.4.1.-); 1,2-diacylglycerol 3-glucosyltransferase (EC 2.4.1.157); diglucosyl diacylglycerol synthase (EC 2.4.1.208); digalactosyldiacylglycerol synthase (EC 2.4.1.141); trehalose …
1_5664	ABM07221.1	GT2	GT	Distant similarity to families GT12, GT21, GT27, GT55, GT81 etc.	cellulose synthase (EC 2.4.1.12); chitin synthase (EC 2.4.1.16); dolichyl-phosphate beta-D-mannosyltransferase (EC 2.4.1.83); dolichyl-phosphate beta-glucosyltransferase (EC 2.4.1.117); N-acetylglucosaminyltransferase (EC 2.4.1.-); N-acetylgalactosaminyltransferase (EC 2.4.1.-); hyaluronan synthase (EC 2.4.1.212); chitin oligosaccharide synthase (EC 2.4.1.-); beta-1,3-glucan synthase (EC 2.4.1.34…
1_5667	AIY48695.1	GT4	GT		sucrose synthase (EC 2.4.1.13); sucrose-phosphate synthase (EC 2.4.1.14); alpha-glucosyltransferase (EC 2.4.1.52); lipopolysaccharide N-acetylglucosaminyltransferase (EC 2.4.1.56); GDP-Man alpha-mannosyltransferase (EC 2.4.1.-); 1,2-diacylglycerol 3-glucosyltransferase (EC 2.4.1.157); diglucosyl diacylglycerol synthase (EC 2.4.1.208); digalactosyldiacylglycerol synthase (EC 2.4.1.141); trehalose …
1_5669	AIY48696.1	GT4	GT		sucrose synthase (EC 2.4.1.13); sucrose-phosphate synthase (EC 2.4.1.14); alpha-glucosyltransferase (EC 2.4.1.52); lipopolysaccharide N-acetylglucosaminyltransferase (EC 2.4.1.56); GDP-Man alpha-mannosyltransferase (EC 2.4.1.-); 1,2-diacylglycerol 3-glucosyltransferase (EC 2.4.1.157); diglucosyl diacylglycerol synthase (EC 2.4.1.208); digalactosyldiacylglycerol synthase (EC 2.4.1.141); trehalose …
1_5670	AIY48697.1	GT4	GT		sucrose synthase (EC 2.4.1.13); sucrose-phosphate synthase (EC 2.4.1.14); alpha-glucosyltransferase (EC 2.4.1.52); lipopolysaccharide N-acetylglucosaminyltransferase (EC 2.4.1.56); GDP-Man alpha-mannosyltransferase (EC 2.4.1.-); 1,2-diacylglycerol 3-glucosyltransferase (EC 2.4.1.157); diglucosyl diacylglycerol synthase (EC 2.4.1.208); digalactosyldiacylglycerol synthase (EC 2.4.1.141); trehalose …
1_5676	AHM05437.1	GT26	GT		UDP-ManNAcA: beta-N-acetyl mannosaminuronyltransferase (EC 2.4.1.-); UDP-ManNAc: beta-N-acetyl-mannosaminyltransferase (EC 2.4.1.-); UDP-Glc: beta-1,4-glucosyltransferase (EC 2.4.1.-).
1_5677	AIJ23939.1	CE1	CE	Family CE1 also contains lots of other esterases such as PHB depolymerases.	acetyl xylan esterase (EC 3.1.1.72); cinnamoyl esterase (EC 3.1.1.-); feruloyl esterase (EC 3.1.1.73); carboxylesterase (EC 3.1.1.1); S-formylglutathione hydrolase (EC 3.1.2.12)
1_5709	ADU49754.1	CBM51	CBM	Also know as NPCBM domains	Modules of approx. 150 residues found attached to various enzymes from families GH2, GH27, GH31, GH95, GH98 and GH101 . Binding to galactose and to blood group A/B-antigens demonstrated in the case of C. perfringens GH95CBM51 and GH98CBM51 respectively [Gregg KJ et al. (2008) J. Biol. Chem. 283:12604-13 PMID: 18292090].
1_5722	ABH65273.1	CE1	CE	Family CE1 also contains lots of other esterases such as PHB depolymerases.	acetyl xylan esterase (EC 3.1.1.72); cinnamoyl esterase (EC 3.1.1.-); feruloyl esterase (EC 3.1.1.73); carboxylesterase (EC 3.1.1.1); S-formylglutathione hydrolase (EC 3.1.2.12)
1_5739	CAY52016.1	GH23	GH	Corresponds to family 1 of the peptidoglycan lytic transglycosylases described by N.T. Blackburn and A.J. Clarke (2001) J. Mol. Evol. 52, 78-84; Note that 'peptidoglycan lytic transglycosylases' cleave peptidoglycan without intervention of a water molecule.	lysozyme type G (EC 3.2.1.17); peptidoglycan lyase (EC 4.2.2.-) also known in the literature as peptidoglycan lytic transglycosylase
1_5740	AJC53641.1	GT2	GT	Distant similarity to families GT12, GT21, GT27, GT55, GT81 etc.	cellulose synthase (EC 2.4.1.12); chitin synthase (EC 2.4.1.16); dolichyl-phosphate beta-D-mannosyltransferase (EC 2.4.1.83); dolichyl-phosphate beta-glucosyltransferase (EC 2.4.1.117); N-acetylglucosaminyltransferase (EC 2.4.1.-); N-acetylgalactosaminyltransferase (EC 2.4.1.-); hyaluronan synthase (EC 2.4.1.212); chitin oligosaccharide synthase (EC 2.4.1.-); beta-1,3-glucan synthase (EC 2.4.1.34…
1_5748	ADJ49655.1	GT4	GT		sucrose synthase (EC 2.4.1.13); sucrose-phosphate synthase (EC 2.4.1.14); alpha-glucosyltransferase (EC 2.4.1.52); lipopolysaccharide N-acetylglucosaminyltransferase (EC 2.4.1.56); GDP-Man alpha-mannosyltransferase (EC 2.4.1.-); 1,2-diacylglycerol 3-glucosyltransferase (EC 2.4.1.157); diglucosyl diacylglycerol synthase (EC 2.4.1.208); digalactosyldiacylglycerol synthase (EC 2.4.1.141); trehalose …
1_5798	AMD56104.1	CE5	CE	There are many cutinases in the databanks. Only an example is given here as cutinases act on cutin rather than on carbohydrate esters.	acetyl xylan esterase (EC 3.1.1.72); cutinase (EC 3.1.1.74)
1_5812	AII12421.1	CBM50	CBM	Also known as LysM domains	Modules of approx. 50 residues found attached to various enzymes from families GH18, GH19, GH23, GH24, GH25 and GH73, i.e. enzymes cleaving either chitin or peptidoglycan. Binding to chitopentaose demonstrated in the case of Pteris ryukyuensis chitinase A [Ohnuma T et al. (2008) J. Biol. Chem. 283:5178-87 (PMID: 18083709)]. CBM50 modules are also found in a multitude of other enzymes targeting th…
1_5813	ALI29545.1	GT2	GT	Distant similarity to families GT12, GT21, GT27, GT55, GT81 etc.	cellulose synthase (EC 2.4.1.12); chitin synthase (EC 2.4.1.16); dolichyl-phosphate beta-D-mannosyltransferase (EC 2.4.1.83); dolichyl-phosphate beta-glucosyltransferase (EC 2.4.1.117); N-acetylglucosaminyltransferase (EC 2.4.1.-); N-acetylgalactosaminyltransferase (EC 2.4.1.-); hyaluronan synthase (EC 2.4.1.212); chitin oligosaccharide synthase (EC 2.4.1.-); beta-1,3-glucan synthase (EC 2.4.1.34…
1_5814	BAL77163.1	GT4	GT		sucrose synthase (EC 2.4.1.13); sucrose-phosphate synthase (EC 2.4.1.14); alpha-glucosyltransferase (EC 2.4.1.52); lipopolysaccharide N-acetylglucosaminyltransferase (EC 2.4.1.56); GDP-Man alpha-mannosyltransferase (EC 2.4.1.-); 1,2-diacylglycerol 3-glucosyltransferase (EC 2.4.1.157); diglucosyl diacylglycerol synthase (EC 2.4.1.208); digalactosyldiacylglycerol synthase (EC 2.4.1.141); trehalose …
1_5821	ANE60256.1	AA2	AA
1_5827	ALI29559.1	GT85	GT	These enzymes utilise b-D-arabinofuranosyl monophosphoryldecaprenol as the donor; created after reading Alderwick et al. (2006) J. Biol. Chem., 281 (2006) 15653-15661 (PMID - 16595677)	beta-D-arabinofuranosyl monophosphoryldecaprenol: galactan alpha-D-arabinofuranosyltransferase (EC 2.4.2.-)
1_5828	AIY48810.1	GT53	GT		UDP-L-Ara: alpha-L-arabinosyltransferase (EC 2.4.2.-)
1_5829	AIY48811.1	GT53	GT		UDP-L-Ara: alpha-L-arabinosyltransferase (EC 2.4.2.-)
1_5830	AIY48812.1	GT53	GT		UDP-L-Ara: alpha-L-arabinosyltransferase (EC 2.4.2.-)
1_5838	AFY93865.1	GT2	GT	Distant similarity to families GT12, GT21, GT27, GT55, GT81 etc.	cellulose synthase (EC 2.4.1.12); chitin synthase (EC 2.4.1.16); dolichyl-phosphate beta-D-mannosyltransferase (EC 2.4.1.83); dolichyl-phosphate beta-glucosyltransferase (EC 2.4.1.117); N-acetylglucosaminyltransferase (EC 2.4.1.-); N-acetylgalactosaminyltransferase (EC 2.4.1.-); hyaluronan synthase (EC 2.4.1.212); chitin oligosaccharide synthase (EC 2.4.1.-); beta-1,3-glucan synthase (EC 2.4.1.34…
1_5839	AFZ04852.1	GT2	GT	Distant similarity to families GT12, GT21, GT27, GT55, GT81 etc.	cellulose synthase (EC 2.4.1.12); chitin synthase (EC 2.4.1.16); dolichyl-phosphate beta-D-mannosyltransferase (EC 2.4.1.83); dolichyl-phosphate beta-glucosyltransferase (EC 2.4.1.117); N-acetylglucosaminyltransferase (EC 2.4.1.-); N-acetylgalactosaminyltransferase (EC 2.4.1.-); hyaluronan synthase (EC 2.4.1.212); chitin oligosaccharide synthase (EC 2.4.1.-); beta-1,3-glucan synthase (EC 2.4.1.34…
1_5840	AIY48821.1	CE0	CE
1_5842	AIY49876.1	CE1	CE	Family CE1 also contains lots of other esterases such as PHB depolymerases.	acetyl xylan esterase (EC 3.1.1.72); cinnamoyl esterase (EC 3.1.1.-); feruloyl esterase (EC 3.1.1.73); carboxylesterase (EC 3.1.1.1); S-formylglutathione hydrolase (EC 3.1.2.12)
1_5843	AIY48822.1	CE1	CE	Family CE1 also contains lots of other esterases such as PHB depolymerases.	acetyl xylan esterase (EC 3.1.1.72); cinnamoyl esterase (EC 3.1.1.-); feruloyl esterase (EC 3.1.1.73); carboxylesterase (EC 3.1.1.1); S-formylglutathione hydrolase (EC 3.1.2.12)
1_5845	ALI29576.1	GT89	GT	These enzymes use b-D-arabinofuranosyl-1-monophosphoryldecaprenol as the sugar donor; created after Seidel et al., J Biol Chem. 282:14729-14740 (2007) (PMID - 17387176).	beta-D-arabinofuranosyl-1-monophosphoryldecaprenol : arabinan beta-1,2-arabinofuranosyltransferase (EC 2.4.2.-)
1_5848	AIY48825.1	GT2	GT	Distant similarity to families GT12, GT21, GT27, GT55, GT81 etc.	cellulose synthase (EC 2.4.1.12); chitin synthase (EC 2.4.1.16); dolichyl-phosphate beta-D-mannosyltransferase (EC 2.4.1.83); dolichyl-phosphate beta-glucosyltransferase (EC 2.4.1.117); N-acetylglucosaminyltransferase (EC 2.4.1.-); N-acetylgalactosaminyltransferase (EC 2.4.1.-); hyaluronan synthase (EC 2.4.1.212); chitin oligosaccharide synthase (EC 2.4.1.-); beta-1,3-glucan synthase (EC 2.4.1.34…
1_5849	ACL44383.1	GT4	GT		sucrose synthase (EC 2.4.1.13); sucrose-phosphate synthase (EC 2.4.1.14); alpha-glucosyltransferase (EC 2.4.1.52); lipopolysaccharide N-acetylglucosaminyltransferase (EC 2.4.1.56); GDP-Man alpha-mannosyltransferase (EC 2.4.1.-); 1,2-diacylglycerol 3-glucosyltransferase (EC 2.4.1.157); diglucosyl diacylglycerol synthase (EC 2.4.1.208); digalactosyldiacylglycerol synthase (EC 2.4.1.141); trehalose …
1_5851	BAD55026.1	CE1	CE	Family CE1 also contains lots of other esterases such as PHB depolymerases.	acetyl xylan esterase (EC 3.1.1.72); cinnamoyl esterase (EC 3.1.1.-); feruloyl esterase (EC 3.1.1.73); carboxylesterase (EC 3.1.1.1); S-formylglutathione hydrolase (EC 3.1.2.12)
1_5852	CAL64851.1	GT5	GT		UDP-Glc: glycogen glucosyltransferase (EC 2.4.1.11); ADP-Glc: starch glucosyltransferase (EC 2.4.1.21); NDP-Glc: starch glucosyltransferase (EC 2.4.1.242); UDP-Glc: alpha-1,3-glucan synthase (EC 2.4.1.183) UDP-Glc: alpha-1,4-glucan synthase (EC 2.4.1.-)
1_5870	ABP54505.1	CBM6	CBM	Previously known as cellulose-binding domain family VI (CBD VI).	Modules of approx. 120 residues. The cellulose-binding function has been demonstrated in one case on amorphous cellulose and beta-1,4-xylan. Some of these modules also bind beta-1,3-glucan, beta-1,3-1,4-glucan, and beta-1,4-glucan.
1_5896	AGZ38990.1	AA7	AA
1_5899	ALI29633.1	GT87	GT	These enzymes use polyprenol-P-mannose as the sugar donor; created after Morita, YS et al. (2006) J. Biol. Chem., 281(35):25143-55 (PMID: 16803893)	polyprenol-P-Man: alpha-1,2-mannosyltransferase (EC 2.4.1.-)
1_5923	AKK27760.1	GH0	GH
1_5924	ABU56167.1	GT4	GT		sucrose synthase (EC 2.4.1.13); sucrose-phosphate synthase (EC 2.4.1.14); alpha-glucosyltransferase (EC 2.4.1.52); lipopolysaccharide N-acetylglucosaminyltransferase (EC 2.4.1.56); GDP-Man alpha-mannosyltransferase (EC 2.4.1.-); 1,2-diacylglycerol 3-glucosyltransferase (EC 2.4.1.157); diglucosyl diacylglycerol synthase (EC 2.4.1.208); digalactosyldiacylglycerol synthase (EC 2.4.1.141); trehalose …
1_5925	ALI29658.1	GT4	GT		sucrose synthase (EC 2.4.1.13); sucrose-phosphate synthase (EC 2.4.1.14); alpha-glucosyltransferase (EC 2.4.1.52); lipopolysaccharide N-acetylglucosaminyltransferase (EC 2.4.1.56); GDP-Man alpha-mannosyltransferase (EC 2.4.1.-); 1,2-diacylglycerol 3-glucosyltransferase (EC 2.4.1.157); diglucosyl diacylglycerol synthase (EC 2.4.1.208); digalactosyldiacylglycerol synthase (EC 2.4.1.141); trehalose …
1_5936	ALI29669.1	CBM48	CBM		Modules of approx. 100 residues with glycogen-binding function, appended to GH13 modules. Also found in the beta subunit (glycogen-binding) of AMP-activated protein kinases (AMPK)
1_5938	AII12421.1	CBM50	CBM	Also known as LysM domains	Modules of approx. 50 residues found attached to various enzymes from families GH18, GH19, GH23, GH24, GH25 and GH73, i.e. enzymes cleaving either chitin or peptidoglycan. Binding to chitopentaose demonstrated in the case of Pteris ryukyuensis chitinase A [Ohnuma T et al. (2008) J. Biol. Chem. 283:5178-87 (PMID: 18083709)]. CBM50 modules are also found in a multitude of other enzymes targeting th…
1_5943	ALV40859.1	CBM48	CBM		Modules of approx. 100 residues with glycogen-binding function, appended to GH13 modules. Also found in the beta subunit (glycogen-binding) of AMP-activated protein kinases (AMPK)
1_5944	AIY48905.1	GH13	GH	New: many members have been assigned to subfamilies as described by Stam et al. (2006) Protein Eng Des Sel. 19, 555-562 (PMID: 17085431)	alpha-amylase (EC 3.2.1.1); pullulanase (EC 3.2.1.41); cyclomaltodextrin glucanotransferase (EC 2.4.1.19); cyclomaltodextrinase (EC 3.2.1.54); trehalose-6-phosphate hydrolase (EC 3.2.1.93); oligo-alpha-glucosidase (EC 3.2.1.10); maltogenic amylase (EC 3.2.1.133); neopullulanase (EC 3.2.1.135); alpha-glucosidase (EC 3.2.1.20); maltotetraose-forming alpha-amylase (EC 3.2.1.60); isoamylase (EC 3.2.1…
1_5948	AMD89422.1	GT4	GT		sucrose synthase (EC 2.4.1.13); sucrose-phosphate synthase (EC 2.4.1.14); alpha-glucosyltransferase (EC 2.4.1.52); lipopolysaccharide N-acetylglucosaminyltransferase (EC 2.4.1.56); GDP-Man alpha-mannosyltransferase (EC 2.4.1.-); 1,2-diacylglycerol 3-glucosyltransferase (EC 2.4.1.157); diglucosyl diacylglycerol synthase (EC 2.4.1.208); digalactosyldiacylglycerol synthase (EC 2.4.1.141); trehalose …
1_5962	AID32530.1	GT51	GT	There are two categories of enzymes in this family : monofunctional (just the GT51 module) or bifunctional (GT51 module attached to a penicillin-binding transpeptidase module). These enzymes utilise Und-PP-MurAc-(GlcNAc)-pentapeptide as the sugar donor.	murein polymerase (EC 2.4.1.129).
1_5991	ADP19604.1	GT2	GT	Distant similarity to families GT12, GT21, GT27, GT55, GT81 etc.	cellulose synthase (EC 2.4.1.12); chitin synthase (EC 2.4.1.16); dolichyl-phosphate beta-D-mannosyltransferase (EC 2.4.1.83); dolichyl-phosphate beta-glucosyltransferase (EC 2.4.1.117); N-acetylglucosaminyltransferase (EC 2.4.1.-); N-acetylgalactosaminyltransferase (EC 2.4.1.-); hyaluronan synthase (EC 2.4.1.212); chitin oligosaccharide synthase (EC 2.4.1.-); beta-1,3-glucan synthase (EC 2.4.1.34…
1_6002	CBH23370.1	GH3	GH		beta-glucosidase (EC 3.2.1.21); xylan 1,4-beta-xylosidase (EC 3.2.1.37); beta-N-acetylhexosaminidase (EC 3.2.1.52); glucan 1,3-beta-glucosidase (EC 3.2.1.58); glucan 1,4-beta-glucosidase (EC 3.2.1.74); exo-1,3-1,4-glucanase (EC 3.2.1.-); alphalpha-L-arabinofuranosidase (EC 3.2.1.55).
1_6009	AJR30337.1	CE1	CE	Family CE1 also contains lots of other esterases such as PHB depolymerases.	acetyl xylan esterase (EC 3.1.1.72); cinnamoyl esterase (EC 3.1.1.-); feruloyl esterase (EC 3.1.1.73); carboxylesterase (EC 3.1.1.1); S-formylglutathione hydrolase (EC 3.1.2.12)
1_6041	AGZ38990.1	AA7	AA
1_6046	EAA29319.1	GH93	GH		exo-alpha-L-1,5-arabinanase (EC 3.2.1.-)
1_6050	AIY48988.1	CE5	CE	There are many cutinases in the databanks. Only an example is given here as cutinases act on cutin rather than on carbohydrate esters.	acetyl xylan esterase (EC 3.1.1.72); cutinase (EC 3.1.1.74)
1_6058	ANH91790.1	CBM13	CBM	Previously known as cellulose-binding domain family XIII (CBD XIII).	Modules of approx. 150 residues which always appear as a threefold internal repeat. The only apparent exception to this, xylanase II of Actinomadura sp. FC7 (GenBank U08894), is in fact not completely sequenced. These modules were first identified in several plant lectins such as ricin or agglutinin of Ricinus communis which bind galactose residues. The three-dimensional structure of a plant lect…
1_6062	ALJ62047.1	GH28	GH		polygalacturonase (EC 3.2.1.15); exo-polygalacturonase (EC 3.2.1.67); exo-polygalacturonosidase (EC 3.2.1.82); rhamnogalacturonase (EC 3.2.1.-); endo-xylogalacturonan hydrolase (EC 3.2.1.-); rhamnogalacturonan alpha-L-rhamnopyranohydrolase (EC 3.2.1.40)
1_6064	AIY48998.1	GH5	GH	formerly known as cellulase family A; Following a recent paper by St John et al. (FEBS Letters, 2010, in press) several GH5 subfamilies have been reassigned to GH30.	chitosanase (EC 3.2.1.132); beta-mannosidase (EC 3.2.1.25); Cellulase (EC 3.2.1.4); glucan 1,3-beta-glucosidase (EC 3.2.1.58); licheninase (EC 3.2.1.73); glucan endo-1,6-beta-glucosidase (EC 3.2.1.75); mannan endo-beta-1,4-mannosidase (EC 3.2.1.78); endo-beta-1,4-xylanase (EC 3.2.1.8); cellulose beta-1,4-cellobiosidase (EC 3.2.1.91); beta-1,3-mannanase (EC 3.2.1.-); xyloglucan-specific endo-beta-…
1_6087	AGK96524.1	GH25	GH		lysozyme (EC 3.2.1.17)
1_6092	AFN50494.1	GH0	GH
1_6100	CCA14548.1	GT2	GT	Distant similarity to families GT12, GT21, GT27, GT55, GT81 etc.	cellulose synthase (EC 2.4.1.12); chitin synthase (EC 2.4.1.16); dolichyl-phosphate beta-D-mannosyltransferase (EC 2.4.1.83); dolichyl-phosphate beta-glucosyltransferase (EC 2.4.1.117); N-acetylglucosaminyltransferase (EC 2.4.1.-); N-acetylgalactosaminyltransferase (EC 2.4.1.-); hyaluronan synthase (EC 2.4.1.212); chitin oligosaccharide synthase (EC 2.4.1.-); beta-1,3-glucan synthase (EC 2.4.1.34…
1_6113	AIY49033.1	GT51	GT	There are two categories of enzymes in this family : monofunctional (just the GT51 module) or bifunctional (GT51 module attached to a penicillin-binding transpeptidase module). These enzymes utilise Und-PP-MurAc-(GlcNAc)-pentapeptide as the sugar donor.	murein polymerase (EC 2.4.1.129).
1_6119	AIT83212.1	GT4	GT		sucrose synthase (EC 2.4.1.13); sucrose-phosphate synthase (EC 2.4.1.14); alpha-glucosyltransferase (EC 2.4.1.52); lipopolysaccharide N-acetylglucosaminyltransferase (EC 2.4.1.56); GDP-Man alpha-mannosyltransferase (EC 2.4.1.-); 1,2-diacylglycerol 3-glucosyltransferase (EC 2.4.1.157); diglucosyl diacylglycerol synthase (EC 2.4.1.208); digalactosyldiacylglycerol synthase (EC 2.4.1.141); trehalose …
1_6126	AJC53641.1	GT2	GT	Distant similarity to families GT12, GT21, GT27, GT55, GT81 etc.	cellulose synthase (EC 2.4.1.12); chitin synthase (EC 2.4.1.16); dolichyl-phosphate beta-D-mannosyltransferase (EC 2.4.1.83); dolichyl-phosphate beta-glucosyltransferase (EC 2.4.1.117); N-acetylglucosaminyltransferase (EC 2.4.1.-); N-acetylgalactosaminyltransferase (EC 2.4.1.-); hyaluronan synthase (EC 2.4.1.212); chitin oligosaccharide synthase (EC 2.4.1.-); beta-1,3-glucan synthase (EC 2.4.1.34…
1_6128	ALI29860.1	GH63	GH		processing alpha-glucosidase (EC 3.2.1.106); alpha-1,3-glucosidase (EC 3.2.1.84); alpha-glucosidase (EC 3.2.1.20)
1_6138	ACI20158.1	GT4	GT		sucrose synthase (EC 2.4.1.13); sucrose-phosphate synthase (EC 2.4.1.14); alpha-glucosyltransferase (EC 2.4.1.52); lipopolysaccharide N-acetylglucosaminyltransferase (EC 2.4.1.56); GDP-Man alpha-mannosyltransferase (EC 2.4.1.-); 1,2-diacylglycerol 3-glucosyltransferase (EC 2.4.1.157); diglucosyl diacylglycerol synthase (EC 2.4.1.208); digalactosyldiacylglycerol synthase (EC 2.4.1.141); trehalose …
1_6143	AIT83212.1	GT4	GT		sucrose synthase (EC 2.4.1.13); sucrose-phosphate synthase (EC 2.4.1.14); alpha-glucosyltransferase (EC 2.4.1.52); lipopolysaccharide N-acetylglucosaminyltransferase (EC 2.4.1.56); GDP-Man alpha-mannosyltransferase (EC 2.4.1.-); 1,2-diacylglycerol 3-glucosyltransferase (EC 2.4.1.157); diglucosyl diacylglycerol synthase (EC 2.4.1.208); digalactosyldiacylglycerol synthase (EC 2.4.1.141); trehalose …
1_6145	AGA69465.1	CBM50	CBM	Also known as LysM domains	Modules of approx. 50 residues found attached to various enzymes from families GH18, GH19, GH23, GH24, GH25 and GH73, i.e. enzymes cleaving either chitin or peptidoglycan. Binding to chitopentaose demonstrated in the case of Pteris ryukyuensis chitinase A [Ohnuma T et al. (2008) J. Biol. Chem. 283:5178-87 (PMID: 18083709)]. CBM50 modules are also found in a multitude of other enzymes targeting th…
1_6146	ALI29878.1	GH1	GH		beta-glucosidase (EC 3.2.1.21); beta-galactosidase (EC 3.2.1.23); beta-mannosidase (EC 3.2.1.25); beta-glucuronidase (EC 3.2.1.31); beta-D-fucosidase (EC 3.2.1.38); phlorizin hydrolase (EC 3.2.1.62); exo-beta-1,4-glucanase (EC 3.2.1.74); 6-phospho-beta-galactosidase (EC 3.2.1.85); 6-phospho-beta-glucosidase (EC 3.2.1.86); strictosidine beta-glucosidase (EC 3.2.1.105); lactase (EC 3.2.1.108); amyg…

## Sheet: Sheet3
CAZy_class	Description	Gene_num	Gene_list
AA	Auxiliary Activities	27	1_335;1_680;1_1279;1_1393;1_1579;1_1663;1_1800;1_1822;1_1948;1_2266;1_2267;1_2691;1_3018;1_3058;1_3060;1_3096;1_3244;1_3565;1_4073;1_4208;1_4444;1_5320;1_5556;1_5643;1_5821;1_5896;1_6041;
CE	Carbohydrate Esterases	58	1_314;1_600;1_983;1_1186;1_1293;1_1374;1_1397;1_1456;1_1489;1_1500;1_1501;1_1502;1_1690;1_1910;1_1974;1_2007;1_2025;1_2046;1_2220;1_2225;1_2391;1_2545;1_2567;1_2623;1_2634;1_2699;1_2767;1_3087;1_3114;1_3214;1_3284;1_3500;1_3860;1_4099;1_4132;1_4431;1_4451;1_4481;1_4532;1_4647;1_4666;1_4670;1_4745;1_4953;1_5117;1_5150;1_5184;1_5318;1_5602;1_5677;1_5722;1_5798;1_5840;1_5842;1_5843;1_5851;1_6009;1_6…
GT	Glycosyl Transferases	206	1_7;1_13;1_20;1_21;1_74;1_75;1_110;1_273;1_303;1_337;1_349;1_353;1_362;1_394;1_504;1_545;1_582;1_583;1_591;1_595;1_629;1_638;1_652;1_653;1_710;1_741;1_756;1_781;1_887;1_916;1_926;1_944;1_967;1_988;1_1153;1_1164;1_1197;1_1199;1_1206;1_1338;1_1354;1_1392;1_1439;1_1440;1_1441;1_1442;1_1480;1_1537;1_1615;1_1675;1_1700;1_1716;1_1735;1_1752;1_1786;1_1793;1_1834;1_1860;1_1863;1_1870;1_1975;1_2016;1_2019…
CBM	Carbohydrate-Binding Modules	54	1_18;1_19;1_53;1_276;1_316;1_336;1_605;1_640;1_670;1_769;1_777;1_784;1_785;1_1157;1_1425;1_1445;1_1467;1_1506;1_1657;1_2415;1_2627;1_2886;1_2978;1_3029;1_3072;1_3282;1_3381;1_3656;1_3695;1_3708;1_3834;1_3997;1_4321;1_4462;1_4570;1_4628;1_4741;1_4818;1_4981;1_5001;1_5087;1_5108;1_5312;1_5586;1_5631;1_5635;1_5709;1_5812;1_5870;1_5936;1_5938;1_5943;1_6058;1_6145;
PL	Polysaccharide Lyases	1	1_3721;
GH	Glycoside Hydrolases	121	1_54;1_61;1_99;1_146;1_364;1_439;1_519;1_536;1_537;1_574;1_614;1_626;1_636;1_642;1_675;1_697;1_722;1_729;1_817;1_906;1_907;1_911;1_982;1_984;1_1120;1_1122;1_1137;1_1138;1_1347;1_1403;1_1411;1_1423;1_1580;1_1602;1_1603;1_1732;1_2034;1_2045;1_2089;1_2142;1_2227;1_2334;1_2379;1_2426;1_2577;1_2643;1_2740;1_2757;1_2832;1_2833;1_2851;1_2887;1_2888;1_2969;1_2970;1_2982;1_3021;1_3023;1_3086;1_3102;1_3105…
