# Supplementary material for: Comparative genome analysis reveals high-level drug resistance markers in a clinical isolate of Mycobacterium fortuitum subsp. fortuitum MF GZ001
Source: Front Cell Infect Microbiol. 2023 Jan 4;12:1056007. doi: 10.3389/fcimb.2022.1056007 (PMC9846761; doi:10.3389/fcimb.2022.1056007)
Supplement: Supplementary file 1 [file DataSheet_1.zip › File.Xl.S5.xlsx]

## Sheet: Sheet1
Gene_ID	Pfam_ID	Pfam_family	Description	E_value	Score
1_1	PF00308.18	Bac_DnaA	Bacterial dnaA protein	4e-104	45.5
1_1	PF08299.11	Bac_DnaA_C	Bacterial dnaA protein helix-turn-helix	5.2e-27	93.7
1_1	PF01695.17	IstB_IS21	IstB-like ATP binding protein	1.8e-10	40.8
1_2	PF00712.19	DNA_pol3_beta	DNA polymerase III beta subunit, N-terminal domain	2e-48	63.5
1_2	PF02767.16	DNA_pol3_beta_2	DNA polymerase III beta subunit, central domain	3.3e-39	33.7
1_2	PF02768.15	DNA_pol3_beta_3	DNA polymerase III beta subunit, C-terminal domain	5.1e-36	23.2
1_3	PF03446.15	NAD_binding_2	NAD binding domain of 6-phosphogluconate dehydrogenase	1.1e-32	13.4
1_3	PF00393.19	6PGD	6-phosphogluconate dehydrogenase, C-terminal domain	7e-22	78.1
1_4	PF02463.19	SMC_N	RecF/RecN/SMC N terminal domain	1.7e-17	63.6
1_4	PF13476.6	AAA_23	AAA domain	1.7e-07	32
1_4	PF13175.6	AAA_15	AAA ATPase domain	1.8e-06	27.9
1_5	PF05258.12	DciA	Dna[CI] antecedent, DciA	6.3e-23	81
1_6	PF00204.25	DNA_gyraseB	DNA gyrase B	3.6e-62	8.9
1_6	PF00986.21	DNA_gyraseB_C	DNA gyrase B subunit, carboxyl terminus	1.4e-26	92.5
1_6	PF02518.26	HATPase_c	Histidine kinase-, DNA gyrase B-, and HSP90-like ATPase	2.1e-21	76.5
1_6	PF01751.22	Toprim	Toprim domain	2.7e-16	59.7
1_7	PF00521.20	DNA_topoisoIV	DNA gyrase/topoisomerase IV, subunit A	2e-147	89
1_7	PF03989.13	DNA_gyraseA_C	DNA gyrase C-terminal domain, beta-propeller	2.2e-72	38.4
1_8	PF12089.8	DUF3566	Transmembrane domain of unknown function (DUF3566)	3.7e-40	37
1_12	PF10814.8	CwsA	Cell wall synthesis protein CwsA	6.2e-47	59.1
1_13	PF00160.21	Pro_isomerase	Cyclophilin type peptidyl-prolyl cis-trans isomerase/CLD	1.9e-49	68
1_14	PF10756.9	bPH_6	Bacterial PH domain	8.9e-18	64.2
1_15	PF06781.12	CrgA	Cell division protein CrgA	1e-30	5.6
1_16	PF05949.12	DUF881	Bacterial protein of unknown function (DUF881)	3.7e-39	33.9
1_17	PF00117.28	GATase	Glutamine amidotransferase class-I	9.3e-51	72.3
1_17	PF07722.13	Peptidase_C26	Peptidase C26	2e-14	53.9
1_18	PF00069.25	Pkinase	Protein kinase domain	6.2e-51	73.3
1_18	PF03793.19	PASTA	PASTA domain	1.6e-48	62.4
1_18	PF07714.17	Pkinase_Tyr	Protein tyrosine kinase	4.2e-35	21.3
1_18	PF01636.23	APH	Phosphotransferase enzyme family	6e-07	29.6
1_19	PF00069.25	Pkinase	Protein kinase domain	1.1e-46	59.3
1_19	PF07714.17	Pkinase_Tyr	Protein tyrosine kinase	1.6e-32	12.8
1_19	PF06293.14	Kdo	Lipopolysaccharide kinase (Kdo/WaaP) family	2.6e-06	26.9
1_19	PF01636.23	APH	Phosphotransferase enzyme family	4e-06	26.9
1_20	PF00905.22	Transpeptidase	Penicillin binding protein transpeptidase domain	1.3e-76	57.7
1_21	PF01098.19	FTSW_RODA_SPOVE	Cell cycle protein	4e-99	32
1_22	PF13672.6	PP2C_2	Protein phosphatase 2C	1.5e-12	47.6
1_22	PF00481.21	PP2C	Protein phosphatase 2C	1.9e-06	27.7
1_23	PF16697.5	Yop-YscD_cpl	Inner membrane component of T3SS, cytoplasmic domain	1e-15	57.8
1_23	PF00498.26	FHA	FHA domain	4.6e-15	55.7
1_24	PF12401.8	DUF3662	Protein of unknown function (DUF2662)	2.9e-37	27.5
1_24	PF00498.26	FHA	FHA domain	1.3e-16	60.7
1_24	PF16697.5	Yop-YscD_cpl	Inner membrane component of T3SS, cytoplasmic domain	7.5e-15	55
1_25	PF14032.6	PknH_C	PknH-like extracellular domain	5.6e-30	4.6
1_26	PF00483.23	NTP_transferase	Nucleotidyl transferase	1.5e-62	11.5
1_26	PF12804.7	NTP_transf_3	MobA-like NTP transferase domain	4.2e-12	46.7
1_27	PF02900.18	LigB	Catalytic LigB subunit of aromatic ring-opening dioxygenase	2.3e-29	2.3
1_28	PF00881.24	Nitroreductase	Nitroreductase family	1.1e-28	0.4
1_28	PF14512.6	TM1586_NiRdase	Putative TM nitroreductase	4.4e-06	26.4
1_32	PF01243.20	Putative_PNPOx	Pyridoxamine 5'-phosphate oxidase	2.2e-22	79
1_32	PF12900.7	Pyridox_ox_2	Pyridoxamine 5'-phosphate oxidase	8.7e-10	38.7
1_32	PF16242.5	Pyrid_ox_like	Pyridoxamine 5'-phosphate oxidase like	3.3e-08	33.2
1_33	PF02678.16	Pirin	Pirin	3.2e-30	4.3
1_33	PF05726.13	Pirin_C	Pirin C-terminal cupin domain	9.1e-14	51.7
1_34	PF05103.13	DivIVA	DivIVA protein	1.4e-10	41.3
1_35	PF02467.16	Whib	Transcription factor WhiB	3.5e-06	27.5
1_36	PF01381.22	HTH_3	Helix-turn-helix	3.2e-08	33.5
1_37	PF01656.23	CbiA	CobQ/CobB/MinD/ParA nucleotide binding domain	1.3e-07	31.8
1_39	PF10824.8	T7SS_ESX_EspC	Excreted virulence factor EspC, type VII ESX diderm	2.3e-23	82.6
1_40	PF14011.6	ESX-1_EspG	EspG family	1.1e-49	69.3
1_42	PF00004.29	AAA	ATPase family associated with various cellular activities (AAA)	2.5e-22	79.7
1_42	PF17866.1	AAA_lid_6	AAA lid domain	8.9e-07	29
1_42	PF01078.21	Mg_chelatase	Magnesium chelatase, subunit ChlI	2.3e-06	27.1
1_42	PF05496.12	RuvB_N	Holliday junction DNA helicase RuvB P-loop domain	3.4e-06	26.9
1_43	PF05108.13	T7SS_ESX1_EccB	Type VII secretion system ESX-1, transport TM domain B	6e-156	17.3
1_44	PF01580.18	FtsK_SpoIIIE	FtsK/SpoIIIE family	2.3e-47	61.4
1_45	PF01580.18	FtsK_SpoIIIE	FtsK/SpoIIIE family	1.8e-60	4.4
1_46	PF00934.20	PE	PE family	2.6e-14	53.3
1_47	PF00823.19	PPE	PPE family	4.7e-47	60
1_48	PF06013.12	WXG100	Proteins of 100 residues with WXG	3.7e-15	55.9
1_49	PF06013.12	WXG100	Proteins of 100 residues with WXG	4e-15	55.8
1_50	PF01656.23	CbiA	CobQ/CobB/MinD/ParA nucleotide binding domain	1.7e-11	44.3
1_50	PF13614.6	AAA_31	AAA domain	1.9e-10	40.9
1_50	PF06564.12	CBP_BcsQ	Cellulose biosynthesis protein BcsQ	2.2e-06	27.3
1_51	PF08817.10	YukD	WXG100 protein secretion system (Wss), protein YukD	9.9e-19	67.8
1_53	PF06013.12	WXG100	Proteins of 100 residues with WXG	2.1e-06	27.8
1_54	PF00182.19	Glyco_hydro_19	Chitinase class I	1.5e-07	31.5
1_55	PF14230.6	DUF4333	Domain of unknown function (DUF4333)	1.4e-15	57.3
1_56	PF18625.1	EspB_PE	ESX-1 secreted protein B PE domain	2.3e-22	79.2
1_59	PF02575.16	YbaB_DNA_bd	YbaB/EbfC DNA-binding family	9e-13	48.3
1_60	PF11203.8	EccE	Putative type VII ESX secretion system translocon, EccE	2.8e-18	66.1
1_61	PF00082.22	Peptidase_S8	Subtilase family	1e-32	13.6
1_65	PF00381.19	PTS-HPr	PTS HPr component phosphorylation site	1.8e-19	69.8
1_66	PF00359.22	PTS_EIIA_2	Phosphoenolpyruvate-dependent sugar phosphotransferase system, EIIA 2	2.7e-30	5.2
1_66	PF02302.17	PTS_IIB	PTS system, Lactose/Cellobiose specific IIB subunit	2.2e-19	69.9
1_67	PF00294.24	PfkB	pfkB family carbohydrate kinase	5e-35	21.3
1_68	PF00455.22	DeoRC	DeoR C terminal sensor domain	2.5e-50	70.5
1_68	PF08220.12	HTH_DeoR	DeoR-like helix-turn-helix domain	1.6e-16	59.8
1_68	PF08279.12	HTH_11	HTH domain	1e-06	28.6
1_69	PF02896.18	PEP-utilizers_C	PEP-utilising enzyme, TIM barrel domain	2.8e-79	66.3
1_69	PF05524.13	PEP-utilisers_N	PEP-utilising enzyme, N-terminal	1.2e-18	67.3
1_69	PF00391.23	PEP-utilizers	PEP-utilising enzyme, mobile domain	3.6e-18	65.1
1_70	PF05726.13	Pirin_C	Pirin C-terminal cupin domain	4e-31	7.4
1_70	PF02678.16	Pirin	Pirin	6e-30	3.4
1_71	PF13515.6	FUSC_2	Fusaric acid resistance protein-like	1.5e-14	54.2
1_71	PF04632.12	FUSC	Fusaric acid resistance protein family	6.3e-07	28.3
1_72	PF00440.23	TetR_N	Bacterial regulatory proteins, tetR family	3.3e-08	33.2
1_73	PF00440.23	TetR_N	Bacterial regulatory proteins, tetR family	2.9e-13	49.4
1_73	PF16859.5	TetR_C_11	Tetracyclin repressor-like, C-terminal domain	8.6e-08	32.5
1_73	PF13977.6	TetR_C_6	BetI-type transcriptional repressor, C-terminal	9.7e-06	25.8
1_74	PF04072.14	LCM	Leucine carboxyl methyltransferase	1.3e-60	4.6
1_75	PF04072.14	LCM	Leucine carboxyl methyltransferase	2.6e-65	19.9
1_78	PF00106.25	adh_short	short chain dehydrogenase	6.2e-41	40
1_78	PF13561.6	adh_short_C2	Enoyl-(Acyl carrier protein) reductase	4.4e-34	18
1_78	PF08659.10	KR	KR domain	5.7e-23	81.8
1_79	PF00107.26	ADH_zinc_N	Zinc-binding dehydrogenase	8.8e-27	93.6
1_79	PF13602.6	ADH_zinc_N_2	Zinc-binding dehydrogenase	2.8e-19	70.5
1_79	PF08240.12	ADH_N	Alcohol dehydrogenase GroES-like domain	5.1e-09	36
1_80	PF13419.6	HAD_2	Haloacid dehalogenase-like hydrolase	2.7e-07	30.8
1_80	PF00702.26	Hydrolase	haloacid dehalogenase-like hydrolase	3.9e-06	27.3
1_81	PF08241.12	Methyltransf_11	Methyltransferase domain	3.1e-24	85.4
1_81	PF13649.6	Methyltransf_25	Methyltransferase domain	8.3e-22	77.7
1_81	PF01209.18	Ubie_methyltran	ubiE/COQ5 methyltransferase family	2e-18	66.6
1_81	PF13847.6	Methyltransf_31	Methyltransferase domain	3e-16	59.6
1_81	PF13489.6	Methyltransf_23	Methyltransferase domain	5e-13	49.2
1_81	PF08242.12	Methyltransf_12	Methyltransferase domain	8.5e-13	48.9
1_81	PF01135.19	PCMT	Protein-L-isoaspartate(D-aspartate) O-methyltransferase (PCMT)	4.9e-07	29.7
1_82	PF04306.13	DUF456	Protein of unknown function (DUF456)	3.6e-28	98.6
1_83	PF04264.13	YceI	YceI-like domain	2.7e-13	50.7
1_85	PF00122.20	E1-E2_ATPase	E1-E2 ATPase	1.3e-37	29.1
1_85	PF00702.26	Hydrolase	haloacid dehalogenase-like hydrolase	5.6e-24	85.6
1_85	PF00689.21	Cation_ATPase_C	Cation transporting ATPase, C-terminus	2.9e-13	49.9
1_87	PF13350.6	Y_phosphatase3	Tyrosine phosphatase family	2e-57	94.8
1_88	PF00441.24	Acyl-CoA_dh_1	Acyl-CoA dehydrogenase, C-terminal domain	2.1e-39	35.1
1_88	PF02770.19	Acyl-CoA_dh_M	Acyl-CoA dehydrogenase, middle domain	1.9e-21	76
1_88	PF08028.11	Acyl-CoA_dh_2	Acyl-CoA dehydrogenase, C-terminal domain	2.3e-15	57
1_88	PF02771.16	Acyl-CoA_dh_N	Acyl-CoA dehydrogenase, N-terminal domain	4.5e-08	33.8
1_89	PF07080.11	DUF1348	Protein of unknown function (DUF1348)	2.5e-63	11.8
1_89	PF12680.7	SnoaL_2	SnoaL-like domain	2e-07	31.6
1_90	PF07690.16	MFS_1	Major Facilitator Superfamily	7.4e-27	94.2
1_90	PF13347.6	MFS_2	MFS/sugar transport protein	5.9e-06	25.1
1_90	PF00083.24	Sugar_tr	Sugar (and other) transporter	9.5e-06	24.7
1_91	PF03466.20	LysR_substrate	LysR substrate binding domain	2.2e-45	54.6
1_91	PF00126.27	HTH_1	Bacterial regulatory helix-turn-helix protein, lysR family	2.3e-20	72.3
1_92	PF00072.24	Response_reg	Response regulator receiver domain	7.3e-25	87.3
1_92	PF00196.19	GerE	Bacterial regulatory proteins, luxR family	9.2e-16	57.1
1_93	PF02518.26	HATPase_c	Histidine kinase-, DNA gyrase B-, and HSP90-like ATPase	1e-06	29.2
1_94	PF03816.14	LytR_cpsA_psr	Cell envelope-related transcriptional attenuator domain	2.7e-31	8.8
1_94	PF13399.6	LytR_C	LytR cell envelope-related transcriptional attenuator	2.4e-12	47.6
1_95	PF00561.20	Abhydrolase_1	alpha/beta hydrolase fold	6.1e-24	85.1
1_95	PF12697.7	Abhydrolase_6	Alpha/beta hydrolase family	2.5e-21	77.3
1_95	PF12146.8	Hydrolase_4	Serine aminopeptidase, S33	1.4e-16	60.5
1_96	PF00441.24	Acyl-CoA_dh_1	Acyl-CoA dehydrogenase, C-terminal domain	1.7e-45	54.9
1_96	PF02771.16	Acyl-CoA_dh_N	Acyl-CoA dehydrogenase, N-terminal domain	6.5e-26	91.2
1_96	PF02770.19	Acyl-CoA_dh_M	Acyl-CoA dehydrogenase, middle domain	1.3e-24	86.2
1_96	PF08028.11	Acyl-CoA_dh_2	Acyl-CoA dehydrogenase, C-terminal domain	3.4e-21	75.9
1_97	PF13360.6	PQQ_2	PQQ-like domain	3.5e-11	43.2
1_98	PF00480.20	ROK	ROK family	7.3e-40	37.3
1_98	PF12802.7	MarR_2	MarR family	4.2e-06	26.6
1_99	PF07676.12	PD40	WD40-like Beta Propeller Repeat	4.7e-06	26.4
1_100	PF01042.21	Ribonuc_L-PSP	Endoribonuclease L-PSP	3.7e-23	81.8
1_101	PF02233.16	PNTB	NAD(P) transhydrogenase beta subunit	4e-196	50.6
1_102	PF01262.21	AlaDh_PNT_C	Alanine dehydrogenase/PNT, C-terminal domain	8.8e-69	31.1
1_102	PF05222.15	AlaDh_PNT_N	Alanine dehydrogenase/PNT, N-terminal domain	1.7e-45	54.6
1_102	PF12769.7	PNTB_4TM	4TM region of pyridine nucleotide transhydrogenase, mitoch	3.4e-33	13.9
1_103	PF01544.18	CorA	CorA-like Mg2+ transporter protein	1.6e-66	24.6
1_104	PF11361.8	DUF3159	Protein of unknown function (DUF3159)	1.4e-50	71.7
1_105	PF06100.11	MCRA	MCRA family	3e-223	38.3
1_106	PF02737.18	3HCDH_N	3-hydroxyacyl-CoA dehydrogenase, NAD binding domain	4.5e-47	60.2
1_106	PF00725.22	3HCDH	3-hydroxyacyl-CoA dehydrogenase, C-terminal domain	3.9e-19	69.1
1_107	PF00440.23	TetR_N	Bacterial regulatory proteins, tetR family	2.1e-14	53
1_108	PF00528.22	BPD_transp_1	Binding-protein-dependent transport system inner membrane component	7e-27	94.4
1_109	PF13379.6	NMT1_2	NMT1-like family	2.8e-13	50.1
1_109	PF09084.11	NMT1	NMT1/THI5 like	3.6e-12	46.7
1_109	PF04069.12	OpuAC	Substrate binding domain of ABC-type glycine betaine transport system	1.4e-11	44.5
1_109	PF12974.7	Phosphonate-bd	ABC transporter, phosphonate, periplasmic substrate-binding protein	3.3e-06	26.9
1_110	PF00005.27	ABC_tran	ABC transporter	3.1e-30	5.5
1_110	PF13304.6	AAA_21	AAA domain, putative AbiEii toxin, Type IV TA system	2.2e-08	34.3
1_110	PF02463.19	SMC_N	RecF/RecN/SMC N terminal domain	7.6e-06	25.5
1_112	PF17932.1	TetR_C_24	Tetracyclin repressor-like, C-terminal domain	1.5e-19	70.3
1_112	PF00440.23	TetR_N	Bacterial regulatory proteins, tetR family	1.3e-14	53.7
1_113	PF13561.6	adh_short_C2	Enoyl-(Acyl carrier protein) reductase	2.8e-49	67.8
1_113	PF00106.25	adh_short	short chain dehydrogenase	1.9e-43	48.2
1_113	PF08659.10	KR	KR domain	7.4e-11	42.3
1_114	PF13564.6	DoxX_2	DoxX-like family	1.2e-20	73.6
1_115	PF04542.14	Sigma70_r2	Sigma-70 region 2	5.2e-14	51.8
1_115	PF08281.12	Sigma70_r4_2	Sigma-70, region 4	6.1e-09	35.4
1_115	PF12680.7	SnoaL_2	SnoaL-like domain	1.5e-06	28.8
1_115	PF04545.16	Sigma70_r4	Sigma-70, region 4	9.6e-06	25
1_116	PF12806.7	Acyl-CoA_dh_C	Acetyl-CoA dehydrogenase C-terminal like	1.6e-29	2.6
1_116	PF00441.24	Acyl-CoA_dh_1	Acyl-CoA dehydrogenase, C-terminal domain	1.3e-22	80.7
1_116	PF02770.19	Acyl-CoA_dh_M	Acyl-CoA dehydrogenase, middle domain	1.3e-16	60.6
1_116	PF12418.8	AcylCoA_DH_N	Acyl-CoA dehydrogenase N terminal	4.7e-11	42.5
1_116	PF02771.16	Acyl-CoA_dh_N	Acyl-CoA dehydrogenase, N-terminal domain	2.6e-09	37.7
1_117	PF08240.12	ADH_N	Alcohol dehydrogenase GroES-like domain	2e-20	72.7
1_117	PF00107.26	ADH_zinc_N	Zinc-binding dehydrogenase	6.9e-16	58.4
1_118	PF03061.22	4HBT	Thioesterase superfamily	6.7e-14	52
1_118	PF13279.6	4HBT_2	Thioesterase-like superfamily	2.8e-12	47.2
1_118	PF01643.17	Acyl-ACP_TE	Acyl-ACP thioesterase	5.9e-06	25.7
1_119	PF03364.20	Polyketide_cyc	Polyketide cyclase / dehydrase and lipid transport	3.8e-16	59.5
1_119	PF10604.9	Polyketide_cyc2	Polyketide cyclase / dehydrase and lipid transport	3.2e-12	46.9
1_121	PF07729.12	FCD	FCD domain	7.8e-29	0.6
1_121	PF00392.21	GntR	Bacterial regulatory proteins, gntR family	2e-16	59.4
1_122	PF00501.28	AMP-binding	AMP-binding enzyme	6e-107	54.9
1_122	PF13193.6	AMP-binding_C	AMP-binding enzyme C-terminal domain	1.4e-19	70.8
1_123	PF02405.16	MlaE	Permease MlaE	6e-55	86.2
1_124	PF02405.16	MlaE	Permease MlaE	2.1e-52	77.9
1_125	PF11887.8	Mce4_CUP1	Cholesterol uptake porter CUP1 of Mce4, putative	2e-108	58.3
1_125	PF02470.20	MlaD	MlaD protein	7.3e-13	48.6
1_126	PF02470.20	MlaD	MlaD protein	2.1e-15	56.8
1_126	PF11887.8	Mce4_CUP1	Cholesterol uptake porter CUP1 of Mce4, putative	5.6e-07	29.3
1_127	PF02470.20	MlaD	MlaD protein	8.6e-12	45.2
1_128	PF02470.20	MlaD	MlaD protein	9.5e-14	51.5
1_128	PF11887.8	Mce4_CUP1	Cholesterol uptake porter CUP1 of Mce4, putative	1.5e-08	34.5
1_129	PF02470.20	MlaD	MlaD protein	1.1e-11	44.9
1_130	PF02470.20	MlaD	MlaD protein	5.8e-13	48.9
1_132	PF06271.12	RDD	RDD family	3.1e-11	43.7
1_135	PF06912.11	DUF1275	Protein of unknown function (DUF1275)	5.1e-34	17.9
1_137	PF02720.17	DUF222	Domain of unknown function (DUF222)	5.5e-55	87
1_137	PF01844.23	HNH	HNH endonuclease	2.4e-08	34
1_138	PF01527.20	HTH_Tnp_1	Transposase	1e-10	41.8
1_139	PF00665.26	rve	Integrase core domain	1.6e-22	79.9
1_139	PF13683.6	rve_3	Integrase core domain	3.1e-17	62.1
1_139	PF13276.6	HTH_21	HTH-like domain	2.3e-12	46.8
1_140	PF03881.14	Fructosamin_kin	Fructosamine kinase	7.1e-40	37
1_140	PF01636.23	APH	Phosphotransferase enzyme family	6.6e-12	45.9
1_142	PF03992.16	ABM	Antibiotic biosynthesis monooxygenase	6.1e-15	55.1
1_143	PF12802.7	MarR_2	MarR family	4.6e-11	42.4
1_145	PF03055.15	RPE65	Retinal pigment epithelial membrane protein	9e-107	57.1
1_146	PF01757.22	Acyl_transf_3	Acyltransferase family	1.5e-19	70.3
1_147	PF00545.20	Ribonuclease	ribonuclease	3.5e-31	7.8
1_148	PF01337.18	Barstar	Barstar (barnase inhibitor)	2e-15	56.5
1_150	PF09992.9	NAGPA	Phosphodiester glycosidase	1.5e-12	48
1_151	PF01169.19	UPF0016	Uncharacterized protein family UPF0016	4.1e-42	42.4
1_152	PF00005.27	ABC_tran	ABC transporter	2.5e-18	66.9
1_152	PF13304.6	AAA_21	AAA domain, putative AbiEii toxin, Type IV TA system	1e-09	38.6
1_152	PF13555.6	AAA_29	P-loop containing region of AAA domain	2.2e-09	36.9
1_152	PF02463.19	SMC_N	RecF/RecN/SMC N terminal domain	5.9e-09	35.7
1_152	PF13191.6	AAA_16	AAA ATPase domain	1.9e-07	31.7
1_152	PF00684.19	DnaJ_CXXCXGXG	DnaJ central domain	4.2e-07	30.2
1_152	PF13476.6	AAA_23	AAA domain	9.3e-06	26.3
1_153	PF00903.25	Glyoxalase	Glyoxalase/Bleomycin resistance protein/Dioxygenase superfamily	7.5e-15	55.3
1_153	PF12681.7	Glyoxalase_2	Glyoxalase-like domain	5.5e-09	36
1_154	PF12833.7	HTH_18	Helix-turn-helix domain	3.1e-23	81.8
1_154	PF00165.23	HTH_AraC	Bacterial regulatory helix-turn-helix proteins, AraC family	2.5e-15	56.1
1_156	PF02678.16	Pirin	Pirin	5.7e-36	22.8
1_156	PF17954.1	Pirin_C_2	Quercetinase C-terminal cupin domain	2.6e-08	33.9
1_157	PF00106.25	adh_short	short chain dehydrogenase	2.7e-46	57.5
1_157	PF13561.6	adh_short_C2	Enoyl-(Acyl carrier protein) reductase	6.6e-45	53.5
1_157	PF08659.10	KR	KR domain	5.1e-07	29.8
1_157	PF01370.21	Epimerase	NAD dependent epimerase/dehydratase family	7.6e-06	25.6
1_158	PF06803.12	DUF1232	Protein of unknown function (DUF1232)	1.1e-12	47.5
1_159	PF08240.12	ADH_N	Alcohol dehydrogenase GroES-like domain	2.3e-25	88.6
1_159	PF00107.26	ADH_zinc_N	Zinc-binding dehydrogenase	4.4e-19	68.7
1_160	PF06983.13	3-dmu-9_3-mt	3-demethylubiquinone-9 3-methyltransferase	4.4e-35	20.7
1_161	PF18741.1	MTES_1575	REase_MTES_1575	1.5e-06	28.3
1_162	PF04542.14	Sigma70_r2	Sigma-70 region 2	2.5e-20	72
1_162	PF08281.12	Sigma70_r4_2	Sigma-70, region 4	4.1e-12	45.6
1_162	PF12680.7	SnoaL_2	SnoaL-like domain	1.2e-08	35.5
1_162	PF04545.16	Sigma70_r4	Sigma-70, region 4	5e-07	29.1
1_163	PF12146.8	Hydrolase_4	Serine aminopeptidase, S33	2.2e-82	75.9
1_163	PF00561.20	Abhydrolase_1	alpha/beta hydrolase fold	1.6e-13	50.9
1_163	PF12697.7	Abhydrolase_6	Alpha/beta hydrolase family	2.4e-11	44.6
1_163	PF00326.21	Peptidase_S9	Prolyl oligopeptidase family	7.9e-06	25.5
1_165	PF10979.8	DUF2786	Protein of unknown function (DUF2786)	5.6e-11	42.2
1_170	PF01548.17	DEDD_Tnp_IS110	Transposase	2.7e-12	46.8
1_171	PF00872.18	Transposase_mut	Transposase, Mutator family	3.2e-43	48
1_172	PF00440.23	TetR_N	Bacterial regulatory proteins, tetR family	6.7e-11	41.8
1_173	PF00108.23	Thiolase_N	Thiolase, N-terminal domain	3.5e-22	79
1_173	PF02803.18	Thiolase_C	Thiolase, C-terminal domain	1.5e-11	44
1_173	PF00109.26	ketoacyl-synt	Beta-ketoacyl synthase, N-terminal domain	4.6e-07	29.7
1_174	PF10604.9	Polyketide_cyc2	Polyketide cyclase / dehydrase and lipid transport	9.7e-19	68.1
1_174	PF08327.11	AHSA1	Activator of Hsp90 ATPase homolog 1-like protein	1e-05	25.8
1_175	PF01575.19	MaoC_dehydratas	MaoC like domain	5.3e-29	0.3
1_175	PF13452.6	MaoC_dehydrat_N	N-terminal half of MaoC dehydratase	3.8e-17	62.7
1_176	PF00106.25	adh_short	short chain dehydrogenase	7.1e-39	33.3
1_176	PF13561.6	adh_short_C2	Enoyl-(Acyl carrier protein) reductase	3.9e-35	21.5
1_176	PF08659.10	KR	KR domain	3.1e-11	43.5
1_177	PF00441.24	Acyl-CoA_dh_1	Acyl-CoA dehydrogenase, C-terminal domain	8.9e-41	39.6
1_177	PF02770.19	Acyl-CoA_dh_M	Acyl-CoA dehydrogenase, middle domain	5.2e-23	81.1
1_177	PF02771.16	Acyl-CoA_dh_N	Acyl-CoA dehydrogenase, N-terminal domain	1.1e-12	48.6
1_177	PF08028.11	Acyl-CoA_dh_2	Acyl-CoA dehydrogenase, C-terminal domain	1.2e-12	48.3
1_178	PF12697.7	Abhydrolase_6	Alpha/beta hydrolase family	5.2e-24	86.1
1_178	PF00561.20	Abhydrolase_1	alpha/beta hydrolase fold	9.8e-21	74.5
1_178	PF12146.8	Hydrolase_4	Serine aminopeptidase, S33	4e-16	59
1_179	PF07859.13	Abhydrolase_3	alpha/beta hydrolase fold	9.7e-46	56.3
1_179	PF10340.9	Say1_Mug180	Steryl acetyl hydrolase	4.3e-10	39
1_180	PF02405.16	MlaE	Permease MlaE	1.2e-56	91.7
1_181	PF02405.16	MlaE	Permease MlaE	1e-48	65.8
1_182	PF11887.8	Mce4_CUP1	Cholesterol uptake porter CUP1 of Mce4, putative	3.8e-89	98.5
1_182	PF02470.20	MlaD	MlaD protein	1.2e-13	51.1
1_183	PF02470.20	MlaD	MlaD protein	3.3e-15	56.1
1_183	PF11887.8	Mce4_CUP1	Cholesterol uptake porter CUP1 of Mce4, putative	2e-06	27.5
1_184	PF02470.20	MlaD	MlaD protein	1.1e-15	57.6
1_185	PF02470.20	MlaD	MlaD protein	2.3e-13	50.2
1_186	PF02470.20	MlaD	MlaD protein	8.9e-13	48.4
1_186	PF11887.8	Mce4_CUP1	Cholesterol uptake porter CUP1 of Mce4, putative	4.7e-08	32.8
1_187	PF02470.20	MlaD	MlaD protein	4.4e-14	52.5
1_190	PF05305.14	DUF732	Protein of unknown function (DUF732)	1.1e-13	51.3
1_192	PF13561.6	adh_short_C2	Enoyl-(Acyl carrier protein) reductase	5.5e-51	73.4
1_192	PF00106.25	adh_short	short chain dehydrogenase	4.1e-47	60.2
1_192	PF08659.10	KR	KR domain	3.3e-13	49.9
1_193	PF00440.23	TetR_N	Bacterial regulatory proteins, tetR family	5.3e-28	96.6
1_193	PF17932.1	TetR_C_24	Tetracyclin repressor-like, C-terminal domain	1.3e-06	28.6
1_194	PF00501.28	AMP-binding	AMP-binding enzyme	8.5e-92	7.9
1_195	PF00106.25	adh_short	short chain dehydrogenase	1.9e-52	77.6
1_195	PF13561.6	adh_short_C2	Enoyl-(Acyl carrier protein) reductase	3.8e-40	37.9
1_195	PF08659.10	KR	KR domain	2.9e-09	37.1
1_196	PF00171.22	Aldedh	Aldehyde dehydrogenase family	2e-135	49.3
1_198	PF00440.23	TetR_N	Bacterial regulatory proteins, tetR family	5e-08	32.6
1_199	PF00106.25	adh_short	short chain dehydrogenase	3.8e-47	60.3
1_199	PF13561.6	adh_short_C2	Enoyl-(Acyl carrier protein) reductase	1.5e-31	9.8
1_199	PF00743.19	FMO-like	Flavin-binding monooxygenase-like	1.8e-22	79.5
1_199	PF13738.6	Pyr_redox_3	Pyridine nucleotide-disulphide oxidoreductase	9.3e-16	57.9
1_199	PF07992.14	Pyr_redox_2	Pyridine nucleotide-disulphide oxidoreductase	6.2e-15	55.2
1_199	PF08659.10	KR	KR domain	4.1e-11	43.1
1_199	PF13450.6	NAD_binding_8	NAD(P)-binding Rossmann-like domain	6.5e-11	42.3
1_199	PF13460.6	NAD_binding_10	NAD(P)H-binding	1.5e-10	41.3
1_199	PF13454.6	NAD_binding_9	FAD-NAD(P)-binding	9.9e-07	28.9
1_199	PF13434.6	K_oxygenase	L-lysine 6-monooxygenase (NADPH-requiring)	1.1e-06	28
1_199	PF02826.19	2-Hacid_dh_C	D-isomer specific 2-hydroxyacid dehydrogenase, NAD binding domain	3.6e-06	26.5
1_200	PF00067.22	p450	Cytochrome P450	2.9e-28	98.8
1_201	PF00441.24	Acyl-CoA_dh_1	Acyl-CoA dehydrogenase, C-terminal domain	4.7e-39	34
1_201	PF02771.16	Acyl-CoA_dh_N	Acyl-CoA dehydrogenase, N-terminal domain	1.3e-26	93.4
1_201	PF02770.19	Acyl-CoA_dh_M	Acyl-CoA dehydrogenase, middle domain	7.6e-22	77.3
1_201	PF08028.11	Acyl-CoA_dh_2	Acyl-CoA dehydrogenase, C-terminal domain	7.7e-10	39.2
1_202	PF00440.23	TetR_N	Bacterial regulatory proteins, tetR family	1.4e-07	31.2
1_203	PF01593.24	Amino_oxidase	Flavin containing amine oxidoreductase	6.6e-21	75.1
1_203	PF13450.6	NAD_binding_8	NAD(P)-binding Rossmann-like domain	3.9e-13	49.4
1_203	PF00890.24	FAD_binding_2	FAD binding domain	1.2e-12	47.6
1_203	PF01266.24	DAO	FAD dependent oxidoreductase	8e-08	32.2
1_203	PF12831.7	FAD_oxidored	FAD dependent oxidoreductase	8.6e-07	28.6
1_203	PF07992.14	Pyr_redox_2	Pyridine nucleotide-disulphide oxidoreductase	2e-06	27.2
1_204	PF00440.23	TetR_N	Bacterial regulatory proteins, tetR family	3.9e-14	52.2
1_205	PF00106.25	adh_short	short chain dehydrogenase	1.4e-44	51.9
1_205	PF13561.6	adh_short_C2	Enoyl-(Acyl carrier protein) reductase	3.2e-31	8.7
1_205	PF13738.6	Pyr_redox_3	Pyridine nucleotide-disulphide oxidoreductase	5.8e-24	84.9
1_205	PF07992.14	Pyr_redox_2	Pyridine nucleotide-disulphide oxidoreductase	1.6e-20	73.6
1_205	PF00743.19	FMO-like	Flavin-binding monooxygenase-like	1.3e-19	70
1_205	PF13450.6	NAD_binding_8	NAD(P)-binding Rossmann-like domain	7e-15	55
1_205	PF13454.6	NAD_binding_9	FAD-NAD(P)-binding	5.6e-10	39.4
1_205	PF13434.6	K_oxygenase	L-lysine 6-monooxygenase (NADPH-requiring)	3e-08	33.2
1_205	PF08659.10	KR	KR domain	1.8e-07	31.3
1_205	PF00070.27	Pyr_redox	Pyridine nucleotide-disulphide oxidoreductase	8.1e-07	29.5
1_205	PF02826.19	2-Hacid_dh_C	D-isomer specific 2-hydroxyacid dehydrogenase, NAD binding domain	3.9e-06	26.3
1_205	PF01266.24	DAO	FAD dependent oxidoreductase	4.2e-06	26.6
1_206	PF00067.22	p450	Cytochrome P450	2.5e-25	89.2
1_207	PF00106.25	adh_short	short chain dehydrogenase	3.4e-47	60.4
1_207	PF13561.6	adh_short_C2	Enoyl-(Acyl carrier protein) reductase	6.9e-38	30.5
1_207	PF08659.10	KR	KR domain	8.3e-11	42.1
1_207	PF01370.21	Epimerase	NAD dependent epimerase/dehydratase family	3.8e-06	26.5
1_208	PF13738.6	Pyr_redox_3	Pyridine nucleotide-disulphide oxidoreductase	6.3e-16	58.5
1_208	PF00743.19	FMO-like	Flavin-binding monooxygenase-like	3.5e-14	52.1
1_208	PF13450.6	NAD_binding_8	NAD(P)-binding Rossmann-like domain	8.9e-14	51.5
1_208	PF07992.14	Pyr_redox_2	Pyridine nucleotide-disulphide oxidoreductase	6.7e-10	38.7
1_208	PF13454.6	NAD_binding_9	FAD-NAD(P)-binding	3e-09	37
1_208	PF13434.6	K_oxygenase	L-lysine 6-monooxygenase (NADPH-requiring)	1.7e-06	27.5
1_208	PF01266.24	DAO	FAD dependent oxidoreductase	2.5e-06	27.3
1_209	PF02515.17	CoA_transf_3	CoA-transferase family III	7.2e-81	72.1
1_210	PF12625.7	Arabinose_bd	Arabinose-binding domain of AraC transcription regulator, N-term	6e-21	75.4
1_210	PF12833.7	HTH_18	Helix-turn-helix domain	5.1e-17	61.9
1_211	PF00108.23	Thiolase_N	Thiolase, N-terminal domain	3.2e-16	59.5
1_211	PF02803.18	Thiolase_C	Thiolase, C-terminal domain	3.7e-10	39.5
1_212	PF13452.6	MaoC_dehydrat_N	N-terminal half of MaoC dehydratase	1e-40	38.9
1_213	PF01575.19	MaoC_dehydratas	MaoC like domain	2.1e-19	69.3
1_214	PF13561.6	adh_short_C2	Enoyl-(Acyl carrier protein) reductase	5.5e-51	73.4
1_214	PF00106.25	adh_short	short chain dehydrogenase	4.1e-47	60.2
1_214	PF08659.10	KR	KR domain	3.3e-13	49.9
1_215	PF00441.24	Acyl-CoA_dh_1	Acyl-CoA dehydrogenase, C-terminal domain	5.8e-42	43.4
1_215	PF02771.16	Acyl-CoA_dh_N	Acyl-CoA dehydrogenase, N-terminal domain	1.3e-26	93.5
1_215	PF02770.19	Acyl-CoA_dh_M	Acyl-CoA dehydrogenase, middle domain	1.2e-25	89.5
1_215	PF08028.11	Acyl-CoA_dh_2	Acyl-CoA dehydrogenase, C-terminal domain	1e-12	48.5
1_216	PF00501.28	AMP-binding	AMP-binding enzyme	2.9e-96	22.7
1_216	PF13193.6	AMP-binding_C	AMP-binding enzyme C-terminal domain	1.2e-20	74.2
1_217	PF00378.20	ECH_1	Enoyl-CoA hydratase/isomerase	8.3e-57	92.4
1_217	PF16113.5	ECH_2	Enoyl-CoA hydratase/isomerase	2.1e-30	6.4
1_218	PF12146.8	Hydrolase_4	Serine aminopeptidase, S33	2e-24	86.2
1_218	PF12697.7	Abhydrolase_6	Alpha/beta hydrolase family	7.9e-24	85.5
1_218	PF00561.20	Abhydrolase_1	alpha/beta hydrolase fold	8e-21	74.8
1_219	PF00171.22	Aldedh	Aldehyde dehydrogenase family	1e-139	60.8
1_220	PF00106.25	adh_short	short chain dehydrogenase	3.1e-53	80.1
1_220	PF13561.6	adh_short_C2	Enoyl-(Acyl carrier protein) reductase	3.2e-41	41.4
1_220	PF08659.10	KR	KR domain	1.2e-12	48.2
1_221	PF00665.26	rve	Integrase core domain	3.1e-11	43.5
1_222	PF01695.17	IstB_IS21	IstB-like ATP binding protein	2.1e-54	83.9
1_222	PF13604.6	AAA_30	AAA domain	1.7e-07	31.1
1_225	PF13276.6	HTH_21	HTH-like domain	7.6e-09	35.6
1_226	PF00665.26	rve	Integrase core domain	3.7e-15	56.2
1_228	PF00106.25	adh_short	short chain dehydrogenase	9.5e-49	65.5
1_228	PF13561.6	adh_short_C2	Enoyl-(Acyl carrier protein) reductase	4.6e-32	11.5
1_228	PF08659.10	KR	KR domain	2.1e-12	47.3
1_229	PF07859.13	Abhydrolase_3	alpha/beta hydrolase fold	7e-14	52.2
1_230	PF13738.6	Pyr_redox_3	Pyridine nucleotide-disulphide oxidoreductase	9.6e-19	67.8
1_230	PF07992.14	Pyr_redox_2	Pyridine nucleotide-disulphide oxidoreductase	2e-13	50.3
1_230	PF00743.19	FMO-like	Flavin-binding monooxygenase-like	1.5e-11	43.5
1_230	PF13434.6	K_oxygenase	L-lysine 6-monooxygenase (NADPH-requiring)	4.3e-09	36
1_230	PF01266.24	DAO	FAD dependent oxidoreductase	9.9e-07	28.6
1_230	PF13450.6	NAD_binding_8	NAD(P)-binding Rossmann-like domain	2.9e-06	27.4
1_237	PF00440.23	TetR_N	Bacterial regulatory proteins, tetR family	4e-13	48.9
1_238	PF01527.20	HTH_Tnp_1	Transposase	2.5e-07	30.9
1_239	PF13276.6	HTH_21	HTH-like domain	1.3e-15	57.3
1_240	PF13683.6	rve_3	Integrase core domain	1.9e-12	46.7
1_240	PF00665.26	rve	Integrase core domain	2.2e-12	47.2
1_241	PF01695.17	IstB_IS21	IstB-like ATP binding protein	8e-20	71.3
1_242	PF01695.17	IstB_IS21	IstB-like ATP binding protein	3.5e-15	56.2
1_244	PF00665.26	rve	Integrase core domain	1.2e-07	31.9
1_246	PF03176.15	MMPL	MMPL family	8e-218	20.1
1_247	PF05423.13	Mycobact_memb	Mycobacterium membrane protein	2.7e-59	99.1
1_249	PF00440.23	TetR_N	Bacterial regulatory proteins, tetR family	1.5e-16	59.9
1_251	PF00171.22	Aldedh	Aldehyde dehydrogenase family	4e-08	32.2
1_253	PF09995.9	DUF2236	Uncharacterized protein conserved in bacteria (DUF2236)	2.3e-31	9.7
1_254	PF00440.23	TetR_N	Bacterial regulatory proteins, tetR family	3.5e-08	33.1
1_256	PF03779.14	SPW	SPW repeat	3.9e-26	90.4
1_257	PF00196.19	GerE	Bacterial regulatory proteins, luxR family	7e-12	44.7
1_257	PF13191.6	AAA_16	AAA ATPase domain	2.1e-09	38
1_257	PF08281.12	Sigma70_r4_2	Sigma-70, region 4	2.5e-09	36.6
1_258	PF12796.7	Ank_2	Ankyrin repeats (3 copies)	1.5e-09	38.4
1_258	PF13857.6	Ank_5	Ankyrin repeats (many copies)	2.1e-09	37.5
1_258	PF00023.30	Ank	Ankyrin repeat	5.2e-09	36.2
1_258	PF13637.6	Ank_4	Ankyrin repeats (many copies)	5.2e-08	33.3
1_258	PF13606.6	Ank_3	Ankyrin repeat	1.9e-06	27.7
1_259	PF00920.21	ILVD_EDD	Dehydratase family	8e-212	1.4
1_261	PF02583.17	Trns_repr_metal	Metal-sensitive transcriptional repressor	9.5e-31	6
1_263	PF01910.17	Thiamine_BP	Thiamine-binding protein	2.5e-29	1
1_264	PF07690.16	MFS_1	Major Facilitator Superfamily	3.5e-31	8.4
1_265	PF17964.1	Big_10	Bacterial Ig domain	4.7e-25	88.6
1_265	PF03734.14	YkuD	L,D-transpeptidase catalytic domain	9.6e-23	81.2
1_266	PF05649.13	Peptidase_M13_N	Peptidase family M13	8e-103	43.3
1_266	PF01431.21	Peptidase_M13	Peptidase family M13	2.3e-78	62.5
1_270	PF03176.15	MMPL	MMPL family	2e-81	73.5
1_271	PF16525.5	MHB	Haemophore, haem-binding	5e-26	90.8
1_272	PF16525.5	MHB	Haemophore, haem-binding	4.5e-35	19.7
1_273	PF00072.24	Response_reg	Response regulator receiver domain	2e-29	2
1_273	PF00486.28	Trans_reg_C	Transcriptional regulatory protein, C terminal	3.1e-27	94.5
1_274	PF02518.26	HATPase_c	Histidine kinase-, DNA gyrase B-, and HSP90-like ATPase	8.8e-18	64.8
1_274	PF00512.25	HisKA	His Kinase A (phospho-acceptor) domain	3.1e-09	36.7
1_275	PF11255.8	DUF3054	Protein of unknown function (DUF3054)	7.7e-36	23
1_276	PF01551.22	Peptidase_M23	Peptidase family M23	3.6e-16	59.1
1_277	PF03706.13	LPG_synthase_TM	Lysylphosphatidylglycerol synthase TM region	2.5e-35	22.5
1_278	PF01594.16	AI-2E_transport	AI-2E family transporter	3e-73	46.8
1_279	PF03176.15	MMPL	MMPL family	4.3e-78	62.6
1_281	PF02390.17	Methyltransf_4	Putative methyltransferase	7.7e-51	72
1_284	PF00821.18	PEPCK_GTP	Phosphoenolpyruvate carboxykinase C-terminal P-loop domain	4e-172	69.4
1_284	PF17297.2	PEPCK_N	Phosphoenolpyruvate carboxykinase N-terminal domain	6e-101	36.6
1_285	PF03176.15	MMPL	MMPL family	3e-137	55
1_286	PF00440.23	TetR_N	Bacterial regulatory proteins, tetR family	4.8e-11	42.3
1_287	PF00211.20	Guanylate_cyc	Adenylate and Guanylate cyclase catalytic domain	5.6e-09	35.9
1_287	PF13191.6	AAA_16	AAA ATPase domain	5.3e-06	26.9
1_288	PF00501.28	AMP-binding	AMP-binding enzyme	1.2e-75	54.7
1_288	PF13193.6	AMP-binding_C	AMP-binding enzyme C-terminal domain	3.5e-16	60
1_289	PF00378.20	ECH_1	Enoyl-CoA hydratase/isomerase	2.1e-30	5.8
1_289	PF16113.5	ECH_2	Enoyl-CoA hydratase/isomerase	4.7e-19	69.1
1_290	PF04075.14	F420H2_quin_red	F420H(2)-dependent quinone reductase	2e-13	50.6
1_291	PF00724.20	Oxidored_FMN	NADH:flavin oxidoreductase / NADH oxidase family	3.6e-51	74.5
1_292	PF00440.23	TetR_N	Bacterial regulatory proteins, tetR family	1.9e-08	34
1_294	PF02515.17	CoA_transf_3	CoA-transferase family III	1e-36	26.8
1_295	PF07969.11	Amidohydro_3	Amidohydrolase family	2.9e-25	89.7
1_296	PF07690.16	MFS_1	Major Facilitator Superfamily	4.3e-21	75.2
1_297	PF01276.20	OKR_DC_1	Orn/Lys/Arg decarboxylase, major domain	1.9e-47	62
1_297	PF03711.15	OKR_DC_1_C	Orn/Lys/Arg decarboxylase, C-terminal domain	6e-14	52.5
1_298	PF03167.19	UDG	Uracil DNA glycosylase superfamily	1.2e-37	29.2
1_299	PF07859.13	Abhydrolase_3	alpha/beta hydrolase fold	2.7e-40	38.5
1_301	PF13508.7	Acetyltransf_7	Acetyltransferase (GNAT) domain	3.3e-13	49.9
1_301	PF13673.7	Acetyltransf_10	Acetyltransferase (GNAT) domain	1e-12	48.1
1_301	PF00583.25	Acetyltransf_1	Acetyltransferase (GNAT) family	7.5e-11	42.3
1_301	PF08445.10	FR47	FR47-like protein	6.2e-08	32.5
1_302	PF07702.13	UTRA	UTRA domain	4.2e-43	46.6
1_302	PF00392.21	GntR	Bacterial regulatory proteins, gntR family	1.6e-11	43.7
1_302	PF02082.20	Rrf2	Transcriptional regulator	2.8e-08	34
1_303	PF13561.6	adh_short_C2	Enoyl-(Acyl carrier protein) reductase	4.5e-60	3.1
1_303	PF00106.25	adh_short	short chain dehydrogenase	7.5e-52	75.6
1_303	PF08659.10	KR	KR domain	4.6e-17	62.5
1_304	PF01636.23	APH	Phosphotransferase enzyme family	3.4e-26	92.6
1_306	PF00936.19	BMC	BMC domain	1e-25	89.5
1_307	PF03319.13	EutN_CcmL	Ethanolamine utilisation protein EutN/carboxysome	2.2e-17	63.4
1_309	PF00936.19	BMC	BMC domain	2.2e-17	62.8
1_310	PF00171.22	Aldedh	Aldehyde dehydrogenase family	5.5e-27	94.4
1_311	PF00202.21	Aminotran_3	Aminotransferase class-III	1.7e-73	47.6
1_312	PF13520.6	AA_permease_2	Amino acid permease	1.3e-30	6.6
1_312	PF00324.21	AA_permease	Amino acid permease	6.8e-19	67.8
1_314	PF07859.13	Abhydrolase_3	alpha/beta hydrolase fold	1.1e-61	8.3
1_314	PF00135.28	COesterase	Carboxylesterase family	3.4e-08	32.8
1_315	PF00441.24	Acyl-CoA_dh_1	Acyl-CoA dehydrogenase, C-terminal domain	1.4e-36	26
1_315	PF02771.16	Acyl-CoA_dh_N	Acyl-CoA dehydrogenase, N-terminal domain	5.5e-23	81.8
1_315	PF02770.19	Acyl-CoA_dh_M	Acyl-CoA dehydrogenase, middle domain	5.2e-19	68.3
1_316	PF07859.13	Abhydrolase_3	alpha/beta hydrolase fold	1.9e-21	76.9
1_316	PF00326.21	Peptidase_S9	Prolyl oligopeptidase family	1.2e-11	44.5
1_316	PF00135.28	COesterase	Carboxylesterase family	2.6e-11	43.1
1_316	PF12697.7	Abhydrolase_6	Alpha/beta hydrolase family	4.3e-06	27.5
1_317	PF03007.16	WES_acyltransf	Wax ester synthase-like Acyl-CoA acyltransferase domain	1.2e-77	61.3
1_317	PF06974.13	DUF1298	Protein of unknown function (DUF1298)	1.5e-38	32
1_319	PF13459.6	Fer4_15	4Fe-4S single cluster domain	2.3e-14	53.9
1_319	PF13370.6	Fer4_13	4Fe-4S single cluster domain of Ferredoxin I	6.6e-12	45.8
1_319	PF06902.11	Fer4_19	Divergent 4Fe-4S mono-cluster	3.6e-06	27
1_320	PF02668.16	TauD	Taurine catabolism dioxygenase TauD, TfdA family	1.4e-58	98.8
1_322	PF00848.19	Ring_hydroxyl_A	Ring hydroxylating alpha subunit (catalytic domain)	3.8e-26	92.4
1_324	PF13561.6	adh_short_C2	Enoyl-(Acyl carrier protein) reductase	3e-61	7
1_324	PF00106.25	adh_short	short chain dehydrogenase	5.2e-57	92.5
1_324	PF08659.10	KR	KR domain	1.8e-15	57.3
1_324	PF01370.21	Epimerase	NAD dependent epimerase/dehydratase family	5.9e-09	35.7
1_324	PF08643.10	DUF1776	Fungal family of unknown function (DUF1776)	6.3e-06	25.8
1_325	PF00970.24	FAD_binding_6	Oxidoreductase FAD-binding domain	1.4e-13	51
1_325	PF00111.27	Fer2	2Fe-2S iron-sulfur cluster binding domain	6e-13	48.6
1_325	PF00175.21	NAD_binding_1	Oxidoreductase NAD-binding domain	2.1e-12	47.6
1_326	PF12802.7	MarR_2	MarR family	1.7e-14	53.5
1_326	PF01047.22	MarR	MarR family	9e-11	41.5
1_326	PF13463.6	HTH_27	Winged helix DNA-binding domain	7.6e-08	32.7
1_326	PF13412.6	HTH_24	Winged helix-turn-helix DNA-binding	6.9e-07	28.7
1_327	PF01979.20	Amidohydro_1	Amidohydrolase family	4.8e-33	14.9
1_327	PF07969.11	Amidohydro_3	Amidohydrolase family	1.2e-08	34.9
1_329	PF00848.19	Ring_hydroxyl_A	Ring hydroxylating alpha subunit (catalytic domain)	6.2e-46	57.1
1_329	PF00355.26	Rieske	Rieske [2Fe-2S] domain	1.5e-14	53.7
1_330	PF00171.22	Aldedh	Aldehyde dehydrogenase family	8e-153	6.7
1_331	PF04909.14	Amidohydro_2	Amidohydrolase	1.3e-26	94
1_333	PF12802.7	MarR_2	MarR family	1.5e-09	37.6
1_333	PF01047.22	MarR	MarR family	2.9e-08	33.5
1_333	PF13412.6	HTH_24	Winged helix-turn-helix DNA-binding	4.3e-07	29.4
1_335	PF02913.19	FAD-oxidase_C	FAD linked oxidases, C-terminal domain	4e-65	19.9
1_335	PF01565.23	FAD_binding_4	FAD binding domain	1e-41	41.9
1_336	PF07859.13	Abhydrolase_3	alpha/beta hydrolase fold	1.9e-19	70.3
1_336	PF00326.21	Peptidase_S9	Prolyl oligopeptidase family	6.5e-14	51.9
1_336	PF00135.28	COesterase	Carboxylesterase family	2.8e-13	49.6
1_337	PF00501.28	AMP-binding	AMP-binding enzyme	1e-65	22
1_337	PF13193.6	AMP-binding_C	AMP-binding enzyme C-terminal domain	2.6e-23	82.8
1_338	PF01553.21	Acyltransferase	Acyltransferase	5.5e-15	55.2
1_338	PF03982.13	DAGAT	Diacylglycerol acyltransferase	2.9e-07	29.7
1_340	PF00797.17	Acetyltransf_2	N-acetyltransferase	3e-73	46.5
1_341	PF12833.7	HTH_18	Helix-turn-helix domain	2.2e-14	53.5
1_341	PF12867.7	DinB_2	DinB superfamily	1.1e-09	38.9
1_341	PF00165.23	HTH_AraC	Bacterial regulatory helix-turn-helix proteins, AraC family	2.3e-07	30.7
1_342	PF01872.17	RibD_C	RibD C-terminal domain	2.9e-12	46.9
1_343	PF00440.23	TetR_N	Bacterial regulatory proteins, tetR family	6.6e-10	38.6
1_345	PF00378.20	ECH_1	Enoyl-CoA hydratase/isomerase	9.5e-43	46.3
1_345	PF16113.5	ECH_2	Enoyl-CoA hydratase/isomerase	4.4e-21	75.7
1_347	PF00171.22	Aldedh	Aldehyde dehydrogenase family	1e-163	40.8
1_348	PF08241.12	Methyltransf_11	Methyltransferase domain	1.1e-16	61.3
1_348	PF13649.6	Methyltransf_25	Methyltransferase domain	1.9e-11	44.5
1_348	PF13489.6	Methyltransf_23	Methyltransferase domain	1.6e-09	37.8
1_348	PF08242.12	Methyltransf_12	Methyltransferase domain	3.4e-06	27.7
1_348	PF13847.6	Methyltransf_31	Methyltransferase domain	3.6e-06	26.9
1_349	PF00534.20	Glycos_transf_1	Glycosyl transferases group 1	1.7e-33	15.6
1_349	PF13692.6	Glyco_trans_1_4	Glycosyl transferases group 1	4.7e-24	85.3
1_349	PF13579.6	Glyco_trans_4_4	Glycosyl transferase 4-like domain	3e-16	60.3
1_349	PF13439.6	Glyco_transf_4	Glycosyltransferase Family 4	4.5e-16	59.3
1_349	PF13524.6	Glyco_trans_1_2	Glycosyl transferases group 1	3.3e-08	33.8
1_351	PF11271.8	PorA	Porin PorA	8.3e-95	17.5
1_352	PF01757.22	Acyl_transf_3	Acyltransferase family	1.1e-27	97
1_353	PF00501.28	AMP-binding	AMP-binding enzyme	8e-59	99.3
1_353	PF13193.6	AMP-binding_C	AMP-binding enzyme C-terminal domain	1e-13	52.1
1_354	PF02126.18	PTE	Phosphotriesterase family	2e-124	12.4
1_355	PF01243.20	Putative_PNPOx	Pyridoxamine 5'-phosphate oxidase	1.2e-12	47.8
1_356	PF12802.7	MarR_2	MarR family	5.9e-15	54.9
1_356	PF01047.22	MarR	MarR family	9.5e-10	38.3
1_356	PF13463.6	HTH_27	Winged helix DNA-binding domain	1.2e-07	32.1
1_357	PF05724.11	TPMT	Thiopurine S-methyltransferase (TPMT)	1.3e-19	70.8
1_357	PF13847.6	Methyltransf_31	Methyltransferase domain	2.2e-17	63.3
1_357	PF13649.6	Methyltransf_25	Methyltransferase domain	7.5e-17	61.8
1_357	PF08241.12	Methyltransf_11	Methyltransferase domain	5.6e-14	52.6
1_357	PF08242.12	Methyltransf_12	Methyltransferase domain	3.3e-11	43.8
1_357	PF13489.6	Methyltransf_23	Methyltransferase domain	3.6e-11	43.2
1_358	PF14542.6	Acetyltransf_CG	GCN5-related N-acetyl-transferase	2.3e-23	82.1
1_359	PF05977.13	MFS_3	Transmembrane secretion effector	2e-152	5.7
1_359	PF07690.16	MFS_1	Major Facilitator Superfamily	4.2e-30	4.9
1_360	PF00440.23	TetR_N	Bacterial regulatory proteins, tetR family	9.4e-13	47.7
1_360	PF16859.5	TetR_C_11	Tetracyclin repressor-like, C-terminal domain	1.8e-06	28.2
1_361	PF00268.21	Ribonuc_red_sm	Ribonucleotide reductase, small chain	2.6e-20	73.1
1_362	PF11847.8	DUF3367	Alpha-(1->3)-arabinofuranosyltransferase	7e-288	52.6
1_362	PF00754.25	F5_F8_type_C	F5/8 type C domain	8.3e-10	38.9
1_363	PF11021.8	DUF2613	Protein of unknown function (DUF2613)	1.1e-23	83.1
1_364	PF00933.21	Glyco_hydro_3	Glycosyl hydrolase family 3 N terminal domain	1.6e-80	70.9
1_365	PF00440.23	TetR_N	Bacterial regulatory proteins, tetR family	1.3e-16	60.1
1_365	PF17918.1	TetR_C_15	Tetracyclin repressor-like, C-terminal domain	7.7e-07	29.8
1_366	PF10946.8	DUF2625	Protein of unknown function DUF2625	6.3e-81	70.4
1_367	PF00891.18	Methyltransf_2	O-methyltransferase domain	7.6e-50	69.1
1_367	PF16864.5	Dimerisation2	Dimerisation domain	2.7e-07	30.5
1_368	PF02515.17	CoA_transf_3	CoA-transferase family III	1.1e-46	59.7
1_369	PF11855.8	DUF3375	Protein of unknown function (DUF3375)	4e-103	41.9
1_370	PF13835.6	DUF4194	Domain of unknown function (DUF4194)	5.6e-38	30.3
1_371	PF13555.6	AAA_29	P-loop containing region of AAA domain	6.8e-22	77
1_371	PF13558.6	SbcCD_C	Putative exonuclease SbcCD, C subunit	5.6e-20	71.4
1_371	PF13476.6	AAA_23	AAA domain	1.2e-09	38.9
1_371	PF02463.19	SMC_N	RecF/RecN/SMC N terminal domain	7.6e-06	25.5
1_373	PF06259.12	Abhydrolase_8	Alpha/beta hydrolase	1.6e-28	99.5
1_373	PF00561.20	Abhydrolase_1	alpha/beta hydrolase fold	6.2e-06	26
1_376	PF01575.19	MaoC_dehydratas	MaoC like domain	2.5e-23	82
1_376	PF13452.6	MaoC_dehydrat_N	N-terminal half of MaoC dehydratase	2.3e-06	27.8
1_377	PF13561.6	adh_short_C2	Enoyl-(Acyl carrier protein) reductase	2.1e-53	81.3
1_377	PF00106.25	adh_short	short chain dehydrogenase	4.5e-46	56.8
1_377	PF08659.10	KR	KR domain	1.6e-15	57.5
1_378	PF00108.23	Thiolase_N	Thiolase, N-terminal domain	4.3e-43	47.5
1_378	PF02803.18	Thiolase_C	Thiolase, C-terminal domain	2.4e-31	8
1_379	PF00296.20	Bac_luciferase	Luciferase-like monooxygenase	2.6e-44	52
1_380	PF13796.6	Sensor	Putative sensor	5.1e-23	81.9
1_380	PF07730.13	HisKA_3	Histidine kinase	7e-11	42.5
1_381	PF00196.19	GerE	Bacterial regulatory proteins, luxR family	1.4e-13	50.2
1_381	PF00072.24	Response_reg	Response regulator receiver domain	1.1e-10	41.6
1_381	PF08281.12	Sigma70_r4_2	Sigma-70, region 4	1.2e-07	31.3
1_382	PF05368.13	NmrA	NmrA-like family	1.7e-16	60.5
1_383	PF03176.15	MMPL	MMPL family	1e-206	81
1_384	PF05423.13	Mycobact_memb	Mycobacterium membrane protein	2e-48	63.8
1_385	PF16859.5	TetR_C_11	Tetracyclin repressor-like, C-terminal domain	8.2e-29	0.2
1_385	PF00440.23	TetR_N	Bacterial regulatory proteins, tetR family	6.8e-15	54.6
1_386	PF12277.8	DUF3618	Protein of unknown function (DUF3618)	6.8e-14	51.9
1_387	PF07332.11	Phage_holin_3_6	Putative Actinobacterial Holin-X, holin superfamily III	1.8e-28	98.9
1_388	PF14019.6	DUF4235	Protein of unknown function (DUF4235)	1.2e-22	79.7
1_391	PF07099.11	DUF1361	Protein of unknown function (DUF1361)	1.1e-37	29.6
1_392	PF12806.7	Acyl-CoA_dh_C	Acetyl-CoA dehydrogenase C-terminal like	4e-30	4.5
1_392	PF02770.19	Acyl-CoA_dh_M	Acyl-CoA dehydrogenase, middle domain	9.7e-19	67.4
1_392	PF00441.24	Acyl-CoA_dh_1	Acyl-CoA dehydrogenase, C-terminal domain	4.3e-14	53
1_392	PF12418.8	AcylCoA_DH_N	Acyl-CoA dehydrogenase N terminal	1.7e-07	31.1
1_393	PF01113.20	DapB_N	Dihydrodipicolinate reductase, N-terminus	6e-08	32.9
1_394	PF00109.26	ketoacyl-synt	Beta-ketoacyl synthase, N-terminal domain	3e-192	33.5
1_394	PF08659.10	KR	KR domain	3e-119	93.4
1_394	PF00698.21	Acyl_transf_1	Acyl transferase domain	9e-111	67.3
1_394	PF02801.22	Ketoacyl-synt_C	Beta-ketoacyl synthase, C-terminal domain	9.6e-85	80.4
1_394	PF14765.6	PS-DH	Polyketide synthase dehydratase	3.1e-46	58
1_394	PF16197.5	KAsynt_C_assoc	Ketoacyl-synthetase C-terminal extension	4.1e-44	49.6
1_394	PF00106.25	adh_short	short chain dehydrogenase	3.6e-35	21.2
1_394	PF00550.25	PP-binding	Phosphopantetheine attachment site	1.2e-29	2.5
1_394	PF13561.6	adh_short_C2	Enoyl-(Acyl carrier protein) reductase	2.3e-25	89.5
1_394	PF13602.6	ADH_zinc_N_2	Zinc-binding dehydrogenase	3.8e-19	70
1_394	PF00107.26	ADH_zinc_N	Zinc-binding dehydrogenase	6.6e-17	61.7
1_394	PF00108.23	Thiolase_N	Thiolase, N-terminal domain	1.8e-14	53.8
1_394	PF16363.5	GDP_Man_Dehyd	GDP-mannose 4,6 dehydratase	1.6e-10	40.9
1_394	PF02719.15	Polysacc_synt_2	Polysaccharide biosynthesis protein	4.2e-09	36
1_394	PF01370.21	Epimerase	NAD dependent epimerase/dehydratase family	2.8e-08	33.5
1_395	PF00668.20	Condensation	Condensation domain	8.3e-14	51.1
1_396	PF03176.15	MMPL	MMPL family	1e-184	7.2
1_397	PF08237.11	PE-PPE	PE-PPE domain	1.3e-68	31
1_398	PF00501.28	AMP-binding	AMP-binding enzyme	7e-70	35.7
1_399	PF01613.18	Flavin_Reduct	Flavin reductase like domain	1.2e-27	96.8
1_406	PF01882.18	DUF58	Protein of unknown function DUF58	3e-17	62.7
1_407	PF07726.11	AAA_3	ATPase family associated with various cellular activities (AAA)	1.1e-59	0
1_407	PF17863.1	AAA_lid_2	AAA lid domain	1.2e-18	66.7
1_407	PF07728.14	AAA_5	AAA domain (dynein-related subfamily)	3.1e-13	49.9
1_407	PF00493.23	MCM	MCM P-loop domain	4.1e-08	32.6
1_407	PF00004.29	AAA	ATPase family associated with various cellular activities (AAA)	8.3e-07	29.5
1_408	PF13085.6	Fer2_3	2Fe-2S iron-sulfur cluster binding domain	3.8e-27	94.5
1_408	PF13183.6	Fer4_8	4Fe-4S dicluster domain	4.5e-14	52.6
1_408	PF00111.27	Fer2	2Fe-2S iron-sulfur cluster binding domain	3.5e-06	26.9
1_409	PF00890.24	FAD_binding_2	FAD binding domain	2.5e-87	93.7
1_409	PF02910.20	Succ_DH_flav_C	Fumarate reductase flavoprotein C-term	1.1e-25	90
1_409	PF07992.14	Pyr_redox_2	Pyridine nucleotide-disulphide oxidoreductase	9.9e-08	31.6
1_412	PF13714.6	PEP_mutase	Phosphoenolpyruvate phosphomutase	1.8e-65	20.7
1_414	PF00892.20	EamA	EamA-like transporter family	4.3e-30	4.7
1_415	PF00155.21	Aminotran_1_2	Aminotransferase class I and II	1.7e-17	63.7
1_415	PF00392.21	GntR	Bacterial regulatory proteins, gntR family	4.9e-14	51.7
1_416	PF07992.14	Pyr_redox_2	Pyridine nucleotide-disulphide oxidoreductase	4.3e-46	57.5
1_416	PF01077.22	NIR_SIR	Nitrite and sulphite reductase 4Fe-4S domain	9.5e-19	67.4
1_416	PF00070.27	Pyr_redox	Pyridine nucleotide-disulphide oxidoreductase	1.2e-16	61
1_416	PF04324.15	Fer2_BFD	BFD-like [2Fe-2S] binding domain	4e-15	55.9
1_416	PF03460.17	NIR_SIR_ferr	Nitrite/Sulfite reductase ferredoxin-like half domain	1e-10	41.3
1_416	PF18267.1	Rubredoxin_C	Rubredoxin NAD+ reductase C-terminal domain	8.1e-09	35.3
1_417	PF13806.6	Rieske_2	Rieske-like [2Fe-2S] domain	1.2e-31	8.7
1_419	PF01903.17	CbiX	CbiX	6.5e-26	90.8
1_420	PF02602.15	HEM4	Uroporphyrinogen-III synthase HemD	9.8e-43	46.2
1_420	PF00486.28	Trans_reg_C	Transcriptional regulatory protein, C terminal	5.7e-11	42.3
1_421	PF07690.16	MFS_1	Major Facilitator Superfamily	3.4e-15	55.8
1_422	PF00583.25	Acetyltransf_1	Acetyltransferase (GNAT) family	1e-08	35.4
1_422	PF13527.7	Acetyltransf_9	Acetyltransferase (GNAT) domain	4.4e-08	33.3
1_422	PF13673.7	Acetyltransf_10	Acetyltransferase (GNAT) domain	2.4e-07	30.7
1_422	PF13508.7	Acetyltransf_7	Acetyltransferase (GNAT) domain	2.1e-06	28
1_423	PF02626.15	CT_A_B	Carboxyltransferase domain, subdomain A and B	6.4e-85	85
1_424	PF02682.16	CT_C_D	Carboxyltransferase domain, subdomain C and D	1.5e-63	14.2
1_425	PF02592.15	Vut_1	Putative vitamin uptake transporter	1.4e-44	52
1_426	PF01497.18	Peripla_BP_2	Periplasmic binding protein	8.2e-21	74.6
1_427	PF03601.14	Cons_hypoth698	Conserved hypothetical protein 698	1.7e-52	78.3
1_430	PF16525.5	MHB	Haemophore, haem-binding	7.4e-33	12.6
1_431	PF02909.17	TetR_C_1	Tetracyclin repressor-like, C-terminal domain	2.6e-16	59.8
1_432	PF00795.22	CN_hydrolase	Carbon-nitrogen hydrolase	1.2e-44	52.6
1_433	PF04371.15	PAD_porph	Porphyromonas-type peptidyl-arginine deiminase	2.3e-93	13
1_434	PF07969.11	Amidohydro_3	Amidohydrolase family	2.7e-91	7.4
1_434	PF01979.20	Amidohydro_1	Amidohydrolase family	4.3e-09	36.1
1_435	PF00324.21	AA_permease	Amino acid permease	6.9e-41	40.3
1_435	PF13520.6	AA_permease_2	Amino acid permease	4.2e-39	34.6
1_436	PF02566.19	OsmC	OsmC-like protein	3.1e-19	69.3
1_437	PF01047.22	MarR	MarR family	1.7e-13	50.2
1_437	PF13463.6	HTH_27	Winged helix DNA-binding domain	3.4e-09	37.1
1_437	PF12802.7	MarR_2	MarR family	9.6e-09	35
1_438	PF00582.26	Usp	Universal stress protein family	1.6e-19	70.8
1_438	PF07690.16	MFS_1	Major Facilitator Superfamily	1.4e-17	63.7
1_439	PF08240.12	ADH_N	Alcohol dehydrogenase GroES-like domain	1.7e-25	89
1_439	PF00107.26	ADH_zinc_N	Zinc-binding dehydrogenase	7e-20	71.3
1_440	PF13738.6	Pyr_redox_3	Pyridine nucleotide-disulphide oxidoreductase	7.2e-19	68.2
1_440	PF00743.19	FMO-like	Flavin-binding monooxygenase-like	4.9e-16	58.2
1_440	PF07992.14	Pyr_redox_2	Pyridine nucleotide-disulphide oxidoreductase	7.2e-16	58.3
1_440	PF13434.6	K_oxygenase	L-lysine 6-monooxygenase (NADPH-requiring)	8.2e-11	41.6
1_440	PF13450.6	NAD_binding_8	NAD(P)-binding Rossmann-like domain	4.7e-10	39.6
1_440	PF13454.6	NAD_binding_9	FAD-NAD(P)-binding	1.4e-06	28.4
1_441	PF02661.18	Fic	Fic/DOC family	6.2e-21	75.1
1_443	PF00378.20	ECH_1	Enoyl-CoA hydratase/isomerase	1.9e-45	55.2
1_443	PF16113.5	ECH_2	Enoyl-CoA hydratase/isomerase	2.9e-26	92.8
1_444	PF01425.21	Amidase	Amidase	8e-88	95.4
1_446	PF01636.23	APH	Phosphotransferase enzyme family	7.9e-21	75.1
1_448	PF00440.23	TetR_N	Bacterial regulatory proteins, tetR family	3.1e-07	30.1
1_450	PF00440.23	TetR_N	Bacterial regulatory proteins, tetR family	1e-17	63.6
1_451	PF00106.25	adh_short	short chain dehydrogenase	4e-35	21.1
1_451	PF13561.6	adh_short_C2	Enoyl-(Acyl carrier protein) reductase	2.2e-31	9.2
1_451	PF08659.10	KR	KR domain	1.7e-14	54.2
1_452	PF08534.10	Redoxin	Redoxin	1.2e-16	60.7
1_452	PF00376.23	MerR	MerR family regulatory protein	3.5e-16	58.7
1_452	PF13411.6	MerR_1	MerR HTH family regulatory protein	6.8e-16	58.1
1_452	PF00578.21	AhpC-TSA	AhpC/TSA family	2.4e-09	37.2
1_453	PF00521.20	DNA_topoisoIV	DNA gyrase/topoisomerase IV, subunit A	2e-117	89.3
1_453	PF03989.13	DNA_gyraseA_C	DNA gyrase C-terminal domain, beta-propeller	2.7e-08	33.2
1_454	PF00986.21	DNA_gyraseB_C	DNA gyrase B subunit, carboxyl terminus	4.5e-15	55.6
1_454	PF00204.25	DNA_gyraseB	DNA gyrase B	9.8e-11	41.4
1_454	PF01751.22	Toprim	Toprim domain	1.6e-10	41.1
1_454	PF02518.26	HATPase_c	Histidine kinase-, DNA gyrase B-, and HSP90-like ATPase	4.4e-10	40.1
1_456	PF12697.7	Abhydrolase_6	Alpha/beta hydrolase family	8.5e-22	78.8
1_456	PF00561.20	Abhydrolase_1	alpha/beta hydrolase fold	1e-14	54.9
1_456	PF12146.8	Hydrolase_4	Serine aminopeptidase, S33	2.7e-12	46.5
1_457	PF01810.18	LysE	LysE type translocator	5.5e-48	63
1_458	PF13191.6	AAA_16	AAA ATPase domain	3.6e-16	60
1_458	PF00196.19	GerE	Bacterial regulatory proteins, luxR family	3.5e-14	52.1
1_458	PF13401.6	AAA_22	AAA domain	1.8e-08	34.8
1_459	PF01638.17	HxlR	HxlR-like helix-turn-helix	3.9e-18	65.1
1_460	PF00561.20	Abhydrolase_1	alpha/beta hydrolase fold	4.6e-25	88.7
1_460	PF12146.8	Hydrolase_4	Serine aminopeptidase, S33	2e-22	79.6
1_460	PF12697.7	Abhydrolase_6	Alpha/beta hydrolase family	8.9e-19	69
1_461	PF00561.20	Abhydrolase_1	alpha/beta hydrolase fold	3.4e-22	79.3
1_461	PF12697.7	Abhydrolase_6	Alpha/beta hydrolase family	4.8e-15	56.8
1_461	PF12146.8	Hydrolase_4	Serine aminopeptidase, S33	5.2e-13	48.8
1_461	PF01738.18	DLH	Dienelactone hydrolase family	2.7e-07	30.4
1_463	PF00058.17	Ldl_recept_b	Low-density lipoprotein receptor repeat class B	6e-06	26.6
1_464	PF00441.24	Acyl-CoA_dh_1	Acyl-CoA dehydrogenase, C-terminal domain	2.9e-28	99
1_464	PF02770.19	Acyl-CoA_dh_M	Acyl-CoA dehydrogenase, middle domain	3.4e-21	75.2
1_464	PF02771.16	Acyl-CoA_dh_N	Acyl-CoA dehydrogenase, N-terminal domain	1.2e-16	61.3
1_465	PF02515.17	CoA_transf_3	CoA-transferase family III	1.4e-98	30.4
1_466	PF02737.18	3HCDH_N	3-hydroxyacyl-CoA dehydrogenase, NAD binding domain	4.7e-44	50.4
1_466	PF00725.22	3HCDH	3-hydroxyacyl-CoA dehydrogenase, C-terminal domain	1.6e-10	41.5
1_467	PF00561.20	Abhydrolase_1	alpha/beta hydrolase fold	7.4e-17	61.8
1_467	PF12697.7	Abhydrolase_6	Alpha/beta hydrolase family	1.1e-14	55.6
1_467	PF12146.8	Hydrolase_4	Serine aminopeptidase, S33	2.1e-08	33.7
1_468	PF13602.6	ADH_zinc_N_2	Zinc-binding dehydrogenase	4.5e-20	73
1_468	PF00107.26	ADH_zinc_N	Zinc-binding dehydrogenase	1.8e-15	57.1
1_468	PF08240.12	ADH_N	Alcohol dehydrogenase GroES-like domain	3.6e-09	36.5
1_469	PF07992.14	Pyr_redox_2	Pyridine nucleotide-disulphide oxidoreductase	1.8e-53	81.7
1_469	PF02852.22	Pyr_redox_dim	Pyridine nucleotide-disulphide oxidoreductase, dimerisation domain	6.8e-27	93.9
1_469	PF00070.27	Pyr_redox	Pyridine nucleotide-disulphide oxidoreductase	1e-16	61.2
1_469	PF13738.6	Pyr_redox_3	Pyridine nucleotide-disulphide oxidoreductase	3.4e-08	33.1
1_470	PF08240.12	ADH_N	Alcohol dehydrogenase GroES-like domain	1.6e-29	2
1_470	PF00107.26	ADH_zinc_N	Zinc-binding dehydrogenase	5.2e-17	62
1_471	PF08240.12	ADH_N	Alcohol dehydrogenase GroES-like domain	4.7e-28	97.2
1_471	PF00107.26	ADH_zinc_N	Zinc-binding dehydrogenase	1.8e-21	76.4
1_471	PF13602.6	ADH_zinc_N_2	Zinc-binding dehydrogenase	7.9e-07	30.2
1_472	PF11716.8	MDMPI_N	Mycothiol maleylpyruvate isomerase N-terminal domain	2e-06	28.5
1_473	PF03176.15	MMPL	MMPL family	3e-181	97.9
1_474	PF05423.13	Mycobact_memb	Mycobacterium membrane protein	3e-37	27.6
1_475	PF03625.14	DUF302	Domain of unknown function DUF302	8.8e-08	31.9
1_476	PF07690.16	MFS_1	Major Facilitator Superfamily	2e-41	42.1
1_477	PF13561.6	adh_short_C2	Enoyl-(Acyl carrier protein) reductase	1e-08	35
1_479	PF05532.12	CsbD	CsbD-like	2.7e-11	43.2
1_480	PF14518.6	Haem_oxygenas_2	Iron-containing redox enzyme	3.6e-43	47.4
1_481	PF09360.10	zf-CDGSH	Iron-binding zinc finger CDGSH type	5.2e-15	55.4
1_482	PF05175.14	MTS	Methyltransferase small domain	2.8e-17	62.8
1_482	PF06325.13	PrmA	Ribosomal protein L11 methyltransferase (PrmA)	9.1e-11	41.7
1_482	PF13649.6	Methyltransf_25	Methyltransferase domain	1.6e-07	31.9
1_482	PF01170.18	UPF0020	Putative RNA methylase family UPF0020	2e-07	30.9
1_482	PF03602.15	Cons_hypoth95	Conserved hypothetical protein 95	1.9e-06	27.7
1_482	PF13847.6	Methyltransf_31	Methyltransferase domain	4.4e-06	26.6
1_483	PF00199.19	Catalase	Catalase	5e-169	62.4
1_483	PF18011.1	Catalase_C	C-terminal domain found in long catalases	1.9e-30	5.5
1_483	PF06628.12	Catalase-rel	Catalase-related immune-responsive	5.2e-21	74.6
1_484	PF01035.20	DNA_binding_1	6-O-methylguanine DNA methyltransferase, DNA binding domain	1.5e-13	50.7
1_485	PF04343.13	DUF488	Protein of unknown function, DUF488	4.2e-28	98.4
1_486	PF11160.8	Hva1_TUDOR	Hypervirulence associated proteins TUDOR domain	3.5e-24	84.7
1_487	PF04030.14	ALO	D-arabinono-1,4-lactone oxidase	4.4e-71	39.7
1_487	PF01565.23	FAD_binding_4	FAD binding domain	4.7e-25	87.9
1_488	PF01168.20	Ala_racemase_N	Alanine racemase, N-terminal domain	4.5e-15	55.9
1_489	PF12625.7	Arabinose_bd	Arabinose-binding domain of AraC transcription regulator, N-term	2.4e-37	28.8
1_489	PF12833.7	HTH_18	Helix-turn-helix domain	1.3e-15	57.4
1_491	PF14279.6	HNH_5	HNH endonuclease	9.4e-15	54.2
1_491	PF01844.23	HNH	HNH endonuclease	6.7e-11	42.2
1_491	PF13395.6	HNH_4	HNH endonuclease	1.2e-08	34.7
1_492	PF04075.14	F420H2_quin_red	F420H(2)-dependent quinone reductase	3.9e-27	94.9
1_495	PF00296.20	Bac_luciferase	Luciferase-like monooxygenase	7.2e-48	63.6
1_496	PF12706.7	Lactamase_B_2	Beta-lactamase superfamily domain	3.5e-16	59.3
1_496	PF00753.27	Lactamase_B	Metallo-beta-lactamase superfamily	1.8e-11	44.4
1_499	PF09203.11	MspA	MspA	1.3e-41	42.3
1_500	PF09203.11	MspA	MspA	1.4e-47	61.8
1_501	PF02800.20	Gp_dh_C	Glyceraldehyde 3-phosphate dehydrogenase, C-terminal domain	6.7e-39	33
1_501	PF00044.24	Gp_dh_N	Glyceraldehyde 3-phosphate dehydrogenase, NAD binding domain	6e-22	77.9
1_502	PF02805.16	Ada_Zn_binding	Metal binding domain of Ada	6.7e-08	32.5
1_503	PF09859.9	Oxygenase-NA	Oxygenase, catalysing oxidative methylation of damaged DNA	1.1e-75	52.9
1_504	PF01035.20	DNA_binding_1	6-O-methylguanine DNA methyltransferase, DNA binding domain	2.3e-27	94.9
1_504	PF02870.15	Methyltransf_1N	6-O-methylguanine DNA methyltransferase, ribonuclease-like domain	6.1e-08	33.4
1_505	PF04542.14	Sigma70_r2	Sigma-70 region 2	1.1e-11	44.3
1_505	PF08281.12	Sigma70_r4_2	Sigma-70, region 4	1.3e-09	37.6
1_505	PF04545.16	Sigma70_r4	Sigma-70, region 4	5.9e-07	28.9
1_506	PF00440.23	TetR_N	Bacterial regulatory proteins, tetR family	1.7e-13	50.1
1_507	PF00890.24	FAD_binding_2	FAD binding domain	4.1e-48	64.5
1_507	PF01266.24	DAO	FAD dependent oxidoreductase	1.7e-06	27.9
1_508	PF17964.1	Big_10	Bacterial Ig domain	6.2e-23	81.7
1_508	PF03734.14	YkuD	L,D-transpeptidase catalytic domain	9.2e-13	48.8
1_509	PF13462.6	Thioredoxin_4	Thioredoxin	3.3e-30	5.4
1_509	PF01323.20	DSBA	DSBA-like thioredoxin domain	9.5e-16	58.1
1_510	PF02683.15	DsbD	Cytochrome C biogenesis protein transmembrane region	3.5e-20	72.8
1_510	PF13386.6	DsbD_2	Cytochrome C biogenesis protein transmembrane region	2.4e-06	27.6
1_511	PF03965.16	Penicillinase_R	Penicillinase repressor	2.8e-25	88.9
1_512	PF01435.18	Peptidase_M48	Peptidase family M48	7.2e-12	45.5
1_513	PF17240.2	DUF5313	Family of unknown function (DUF5313)	1.5e-52	77.2
1_514	PF12840.7	HTH_20	Helix-turn-helix domain	1.1e-10	41.4
1_514	PF01022.20	HTH_5	Bacterial regulatory protein, arsR family	8.8e-07	28.7
1_517	PF06742.11	DUF1214	Protein of unknown function (DUF1214)	1.2e-07	32.2
1_518	PF13469.6	Sulfotransfer_3	Sulfotransferase family	3.9e-36	25.5
1_519	PF01341.17	Glyco_hydro_6	Glycosyl hydrolases family 6	2.5e-68	31.1
1_522	PF13561.6	adh_short_C2	Enoyl-(Acyl carrier protein) reductase	4.2e-54	83.6
1_522	PF00106.25	adh_short	short chain dehydrogenase	1.9e-42	44.9
1_522	PF08659.10	KR	KR domain	7.6e-08	32.5
1_524	PF08543.12	Phos_pyr_kin	Phosphomethylpyrimidine kinase	1.1e-68	31.3
1_524	PF00294.24	PfkB	pfkB family carbohydrate kinase	4.1e-10	39.5
1_524	PF01256.17	Carb_kinase	Carbohydrate kinase	9.1e-06	25.3
1_526	PF00440.23	TetR_N	Bacterial regulatory proteins, tetR family	8.7e-08	31.8
1_526	PF02796.15	HTH_7	Helix-turn-helix domain of resolvase	4.9e-06	26.5
1_527	PF00848.19	Ring_hydroxyl_A	Ring hydroxylating alpha subunit (catalytic domain)	1.3e-19	71.1
1_527	PF00355.26	Rieske	Rieske [2Fe-2S] domain	1.2e-15	57.1
1_528	PF00903.25	Glyoxalase	Glyoxalase/Bleomycin resistance protein/Dioxygenase superfamily	9.3e-09	35.6
1_528	PF13669.6	Glyoxalase_4	Glyoxalase/Bleomycin resistance protein/Dioxygenase superfamily	9.7e-06	25.8
1_530	PF13411.6	MerR_1	MerR HTH family regulatory protein	1.9e-23	82.3
1_530	PF00376.23	MerR	MerR family regulatory protein	5e-18	64.6
1_531	PF00106.25	adh_short	short chain dehydrogenase	8.5e-26	90.6
1_531	PF13561.6	adh_short_C2	Enoyl-(Acyl carrier protein) reductase	9e-19	67.9
1_531	PF08659.10	KR	KR domain	3.6e-07	30.3
1_532	PF13376.6	OmdA	Bacteriocin-protection, YdeI or OmpD-Associated	7.8e-19	67.5
1_533	PF00441.24	Acyl-CoA_dh_1	Acyl-CoA dehydrogenase, C-terminal domain	5.4e-51	72.7
1_533	PF08028.11	Acyl-CoA_dh_2	Acyl-CoA dehydrogenase, C-terminal domain	3.3e-26	92.2
1_533	PF02770.19	Acyl-CoA_dh_M	Acyl-CoA dehydrogenase, middle domain	1.7e-23	82.6
1_533	PF02771.16	Acyl-CoA_dh_N	Acyl-CoA dehydrogenase, N-terminal domain	3.6e-15	56.6
1_534	PF00440.23	TetR_N	Bacterial regulatory proteins, tetR family	4.7e-14	51.9
1_534	PF14246.6	TetR_C_7	AefR-like transcriptional repressor, C-terminal domain	7.5e-06	26
1_535	PF11196.8	DUF2834	Protein of unknown function (DUF2834)	1.6e-25	89.3
1_537	PF00144.24	Beta-lactamase	Beta-lactamase	3.3e-61	7.3
1_538	PF07690.16	MFS_1	Major Facilitator Superfamily	3.4e-25	88.7
1_538	PF00083.24	Sugar_tr	Sugar (and other) transporter	1.9e-11	43.5
1_539	PF07729.12	FCD	FCD domain	1.7e-21	76.9
1_539	PF00392.21	GntR	Bacterial regulatory proteins, gntR family	7.3e-15	54.4
1_540	PF17240.2	DUF5313	Family of unknown function (DUF5313)	4.2e-57	91.9
1_541	PF01047.22	MarR	MarR family	5.9e-13	48.5
1_541	PF12802.7	MarR_2	MarR family	2.9e-11	43.1
1_541	PF13463.6	HTH_27	Winged helix DNA-binding domain	4.5e-09	36.7
1_542	PF00027.29	cNMP_binding	Cyclic nucleotide-binding domain	4.7e-22	77.9
1_542	PF13545.6	HTH_Crp_2	Crp-like helix-turn-helix domain	2.1e-18	66.1
1_542	PF00325.20	Crp	Bacterial regulatory proteins, crp family	2.3e-06	27.2
1_543	PF13671.6	AAA_33	AAA domain	4.4e-22	78.8
1_543	PF06414.12	Zeta_toxin	Zeta toxin	9.6e-10	38.1
1_543	PF13207.6	AAA_17	AAA domain	2.4e-08	34.5
1_543	PF13238.6	AAA_18	AAA domain	7.5e-08	33
1_543	PF13521.6	AAA_28	AAA domain	2.9e-06	27.6
1_543	PF00406.22	ADK	Adenylate kinase	3.8e-06	27.1
1_544	PF00115.20	COX1	Cytochrome C and Quinol oxidase polypeptide I	3e-149	97.5
1_545	PF00072.24	Response_reg	Response regulator receiver domain	2.6e-26	92
1_545	PF00196.19	GerE	Bacterial regulatory proteins, luxR family	1.1e-17	63.4
1_546	PF07730.13	HisKA_3	Histidine kinase	4.3e-14	52.8
1_548	PF00440.23	TetR_N	Bacterial regulatory proteins, tetR family	5.1e-10	39
1_548	PF17939.1	TetR_C_30	Tetracyclin repressor-like, C-terminal domain	2e-07	31.2
1_549	PF00126.27	HTH_1	Bacterial regulatory helix-turn-helix protein, lysR family	4.1e-19	68.3
1_549	PF03466.20	LysR_substrate	LysR substrate binding domain	5.3e-08	32.5
1_550	PF00440.23	TetR_N	Bacterial regulatory proteins, tetR family	3.3e-12	46
1_551	PF09995.9	DUF2236	Uncharacterized protein conserved in bacteria (DUF2236)	3e-31	9.4
1_552	PF02566.19	OsmC	OsmC-like protein	6.8e-14	52.2
1_553	PF01113.20	DapB_N	Dihydrodipicolinate reductase, N-terminus	9.7e-07	29
1_554	PF02909.17	TetR_C_1	Tetracyclin repressor-like, C-terminal domain	1.6e-14	54
1_555	PF05423.13	Mycobact_memb	Mycobacterium membrane protein	1e-42	45.4
1_556	PF03176.15	MMPL	MMPL family	4e-193	38.9
1_557	PF16859.5	TetR_C_11	Tetracyclin repressor-like, C-terminal domain	1e-23	83.8
1_557	PF00440.23	TetR_N	Bacterial regulatory proteins, tetR family	1.2e-15	57
1_558	PF00313.22	CSD	'Cold-shock' DNA-binding domain	2.5e-30	4.1
1_559	PF05661.12	DUF808	Protein of unknown function (DUF808)	8e-129	26.2
1_560	PF00860.20	Xan_ur_permease	Permease family	6.5e-29	0.8
1_561	PF04542.14	Sigma70_r2	Sigma-70 region 2	3e-17	62.1
1_561	PF08281.12	Sigma70_r4_2	Sigma-70, region 4	2.3e-14	52.8
1_561	PF04545.16	Sigma70_r4	Sigma-70, region 4	9.4e-08	31.5
1_562	PF05423.13	Mycobact_memb	Mycobacterium membrane protein	2.4e-47	60.4
1_563	PF03176.15	MMPL	MMPL family	4e-188	21.7
1_564	PF02770.19	Acyl-CoA_dh_M	Acyl-CoA dehydrogenase, middle domain	2e-23	82.4
1_564	PF02771.16	Acyl-CoA_dh_N	Acyl-CoA dehydrogenase, N-terminal domain	1e-10	42.2
1_565	PF13622.6	4HBT_3	Thioesterase-like superfamily	7.1e-45	54.2
1_566	PF07905.11	PucR	Purine catabolism regulatory protein-like family	3.2e-24	85.4
1_566	PF13556.6	HTH_30	PucR C-terminal helix-turn-helix domain	1.7e-17	63
1_566	PF09862.9	DUF2089	Protein of unknown function (DUF2089)	5.6e-07	29.6
1_567	PF00202.21	Aminotran_3	Aminotransferase class-III	5e-131	33.7
1_568	PF00171.22	Aldedh	Aldehyde dehydrogenase family	8e-157	19
1_570	PF00441.24	Acyl-CoA_dh_1	Acyl-CoA dehydrogenase, C-terminal domain	7.3e-35	20.4
1_570	PF02770.19	Acyl-CoA_dh_M	Acyl-CoA dehydrogenase, middle domain	3.3e-20	72.1
1_570	PF02771.16	Acyl-CoA_dh_N	Acyl-CoA dehydrogenase, N-terminal domain	4.3e-20	72.4
1_570	PF08028.11	Acyl-CoA_dh_2	Acyl-CoA dehydrogenase, C-terminal domain	3.1e-06	27.5
1_571	PF02515.17	CoA_transf_3	CoA-transferase family III	3.7e-79	66.5
1_573	PF16525.5	MHB	Haemophore, haem-binding	4.8e-31	6.8
1_574	PF00884.23	Sulfatase	Sulfatase	6.8e-77	58.9
1_576	PF02589.15	LUD_dom	LUD domain	1.8e-25	89.7
1_577	PF02589.15	LUD_dom	LUD domain	2.5e-48	64.3
1_577	PF13183.6	Fer4_8	4Fe-4S dicluster domain	7.5e-08	32.7
1_577	PF11870.8	DUF3390	Domain of unknown function (DUF3390)	1.2e-07	31.9
1_578	PF02754.16	CCG	Cysteine-rich domain	1.2e-33	15.1
1_579	PF12697.7	Abhydrolase_6	Alpha/beta hydrolase family	4.9e-18	66.6
1_579	PF00561.20	Abhydrolase_1	alpha/beta hydrolase fold	6.8e-16	58.7
1_579	PF12146.8	Hydrolase_4	Serine aminopeptidase, S33	1.5e-08	34.3
1_579	PF00975.20	Thioesterase	Thioesterase domain	5e-07	30.1
1_580	PF00583.25	Acetyltransf_1	Acetyltransferase (GNAT) family	1.6e-16	60.6
1_580	PF13508.7	Acetyltransf_7	Acetyltransferase (GNAT) domain	6.8e-14	52.1
1_580	PF13673.7	Acetyltransf_10	Acetyltransferase (GNAT) domain	7.2e-14	51.8
1_580	PF13480.7	Acetyltransf_6	Acetyltransferase (GNAT) domain	1.5e-07	31.7
1_580	PF08445.10	FR47	FR47-like protein	2.5e-07	30.5
1_580	PF13420.7	Acetyltransf_4	Acetyltransferase (GNAT) domain	3.4e-07	30.5
1_582	PF00501.28	AMP-binding	AMP-binding enzyme	6.8e-77	58.8
1_582	PF13193.6	AMP-binding_C	AMP-binding enzyme C-terminal domain	6.7e-20	71.8
1_583	PF13561.6	adh_short_C2	Enoyl-(Acyl carrier protein) reductase	5e-45	53.9
1_583	PF00106.25	adh_short	short chain dehydrogenase	3.3e-42	44.2
1_583	PF08659.10	KR	KR domain	2.8e-07	30.6
1_586	PF00441.24	Acyl-CoA_dh_1	Acyl-CoA dehydrogenase, C-terminal domain	4.3e-40	37.4
1_586	PF02771.16	Acyl-CoA_dh_N	Acyl-CoA dehydrogenase, N-terminal domain	1.1e-24	87.2
1_586	PF02770.19	Acyl-CoA_dh_M	Acyl-CoA dehydrogenase, middle domain	5.8e-21	74.5
1_587	PF02826.19	2-Hacid_dh_C	D-isomer specific 2-hydroxyacid dehydrogenase, NAD binding domain	6.7e-51	72.2
1_587	PF00389.30	2-Hacid_dh	D-isomer specific 2-hydroxyacid dehydrogenase, catalytic domain	2.4e-21	75.8
1_588	PF12146.8	Hydrolase_4	Serine aminopeptidase, S33	4.1e-08	32.8
1_589	PF00440.23	TetR_N	Bacterial regulatory proteins, tetR family	3e-12	46.1
1_590	PF00903.25	Glyoxalase	Glyoxalase/Bleomycin resistance protein/Dioxygenase superfamily	1.8e-22	79.9
1_590	PF13669.6	Glyoxalase_4	Glyoxalase/Bleomycin resistance protein/Dioxygenase superfamily	8.4e-06	26
1_591	PF04072.14	LCM	Leucine carboxyl methyltransferase	8.3e-48	62.8
1_592	PF12833.7	HTH_18	Helix-turn-helix domain	1.1e-19	70.4
1_592	PF00165.23	HTH_AraC	Bacterial regulatory helix-turn-helix proteins, AraC family	2.1e-14	53.2
1_594	PF09995.9	DUF2236	Uncharacterized protein conserved in bacteria (DUF2236)	3.8e-49	67.9
1_595	PF04072.14	LCM	Leucine carboxyl methyltransferase	2.9e-59	0.2
1_596	PF00004.29	AAA	ATPase family associated with various cellular activities (AAA)	1.9e-19	70.4
1_596	PF17866.1	AAA_lid_6	AAA lid domain	1.7e-14	53.8
1_597	PF05108.13	T7SS_ESX1_EccB	Type VII secretion system ESX-1, transport TM domain B	6e-179	92.2
1_598	PF01580.18	FtsK_SpoIIIE	FtsK/SpoIIIE family	2.2e-91	5.6
1_598	PF13401.6	AAA_22	AAA domain	1.9e-11	44.4
1_598	PF13191.6	AAA_16	AAA ATPase domain	9.1e-08	32.7
1_598	PF05729.12	NACHT	NACHT domain	3.8e-07	30.2
1_598	PF13555.6	AAA_29	P-loop containing region of AAA domain	8.9e-06	25.4
1_599	PF00934.20	PE	PE family	1.4e-22	79.8
1_600	PF00823.19	PPE	PPE family	9.3e-61	4.5
1_602	PF06013.12	WXG100	Proteins of 100 residues with WXG	3.4e-15	56
1_603	PF14011.6	ESX-1_EspG	EspG family	3.5e-57	93.8
1_604	PF08817.10	YukD	WXG100 protein secretion system (Wss), protein YukD	2e-19	70.1
1_605	PF00082.22	Peptidase_S8	Subtilase family	5.7e-32	11.2
1_606	PF11203.8	EccE	Putative type VII ESX secretion system translocon, EccE	5.8e-11	42.6
1_607	PF00561.20	Abhydrolase_1	alpha/beta hydrolase fold	4.8e-07	29.7
1_607	PF00326.21	Peptidase_S9	Prolyl oligopeptidase family	2.7e-06	27
1_608	PF04909.14	Amidohydro_2	Amidohydrolase	5.6e-34	18.2
1_609	PF13489.6	Methyltransf_23	Methyltransferase domain	2e-12	47.3
1_609	PF13649.6	Methyltransf_25	Methyltransferase domain	3.7e-10	40.4
1_609	PF08241.12	Methyltransf_11	Methyltransferase domain	1.7e-08	35
1_609	PF05175.14	MTS	Methyltransferase small domain	7.4e-07	28.9
1_610	PF00561.20	Abhydrolase_1	alpha/beta hydrolase fold	9.8e-22	77.8
1_610	PF12697.7	Abhydrolase_6	Alpha/beta hydrolase family	4.4e-18	66.7
1_610	PF12146.8	Hydrolase_4	Serine aminopeptidase, S33	2.2e-17	63.2
1_611	PF01583.20	APS_kinase	Adenylylsulphate kinase	3.3e-64	15.6
1_611	PF00009.27	GTP_EFTU	Elongation factor Tu GTP binding domain	6.6e-37	26.9
1_611	PF01926.23	MMR_HSR1	50S ribosome-binding GTPase	4.8e-08	33.1
1_611	PF13671.6	AAA_33	AAA domain	1.1e-06	28.8
1_612	PF01507.19	PAPS_reduct	Phosphoadenosine phosphosulfate reductase family	3.2e-42	44.5
1_613	PF09037.10	Sulphotransf	Stf0 sulphotransferase	8e-103	41.4
1_614	PF00884.23	Sulfatase	Sulfatase	4e-45	54.5
1_614	PF01663.22	Phosphodiest	Type I phosphodiesterase / nucleotide pyrophosphatase	3.6e-09	36.7
1_615	PF00440.23	TetR_N	Bacterial regulatory proteins, tetR family	1.1e-09	37.9
1_616	PF07992.14	Pyr_redox_2	Pyridine nucleotide-disulphide oxidoreductase	9.5e-12	44.7
1_616	PF00037.27	Fer4	4Fe-4S binding domain	3.1e-08	33.1
1_616	PF12838.7	Fer4_7	4Fe-4S dicluster domain	8.3e-06	26.3
1_617	PF11583.8	AurF	P-aminobenzoate N-oxygenase AurF	4.2e-97	24.8
1_619	PF01569.21	PAP2	PAP2 superfamily	5.5e-17	61.8
1_620	PF01569.21	PAP2	PAP2 superfamily	2.9e-18	66
1_620	PF00781.24	DAGK_cat	Diacylglycerol kinase catalytic domain	8.3e-17	61
1_620	PF14378.6	PAP2_3	PAP2 superfamily	5e-07	29.6
1_622	PF13577.6	SnoaL_4	SnoaL-like domain	8.6e-29	0.2
1_622	PF12680.7	SnoaL_2	SnoaL-like domain	8.2e-06	26.4
1_623	PF01266.24	DAO	FAD dependent oxidoreductase	4.1e-43	48.3
1_623	PF13450.6	NAD_binding_8	NAD(P)-binding Rossmann-like domain	3e-07	30.6
1_623	PF00355.26	Rieske	Rieske [2Fe-2S] domain	7.3e-07	29.1
1_623	PF00890.24	FAD_binding_2	FAD binding domain	7.8e-07	28.5
1_623	PF07992.14	Pyr_redox_2	Pyridine nucleotide-disulphide oxidoreductase	2.2e-06	27.1
1_623	PF03486.14	HI0933_like	HI0933-like protein	2.3e-06	26.6
1_624	PF00012.20	HSP70	Hsp70 protein	1e-19	70.2
1_625	PF07883.11	Cupin_2	Cupin domain	1.1e-12	47.5
1_626	PF00722.21	Glyco_hydro_16	Glycosyl hydrolases family 16	2.5e-12	46.6
1_627	PF08240.12	ADH_N	Alcohol dehydrogenase GroES-like domain	4.8e-25	87.6
1_627	PF00107.26	ADH_zinc_N	Zinc-binding dehydrogenase	1.5e-12	47.6
1_627	PF16912.5	Glu_dehyd_C	Glucose dehydrogenase C-terminus	3.9e-08	33
1_628	PF00528.22	BPD_transp_1	Binding-protein-dependent transport system inner membrane component	1.5e-33	16.1
1_629	PF00005.27	ABC_tran	ABC transporter	1.5e-34	19.4
1_629	PF13304.6	AAA_21	AAA domain, putative AbiEii toxin, Type IV TA system	1.4e-06	28.3
1_630	PF12974.7	Phosphonate-bd	ABC transporter, phosphonate, periplasmic substrate-binding protein	8.7e-59	99
1_630	PF09084.11	NMT1	NMT1/THI5 like	9e-08	32.3
1_631	PF07702.13	UTRA	UTRA domain	3.1e-26	91.9
1_631	PF00392.21	GntR	Bacterial regulatory proteins, gntR family	8.6e-11	41.3
1_633	PF12833.7	HTH_18	Helix-turn-helix domain	1.6e-21	76.3
1_633	PF00165.23	HTH_AraC	Bacterial regulatory helix-turn-helix proteins, AraC family	1.4e-14	53.7
1_634	PF12833.7	HTH_18	Helix-turn-helix domain	1.4e-20	73.4
1_634	PF00165.23	HTH_AraC	Bacterial regulatory helix-turn-helix proteins, AraC family	2.1e-14	53.1
1_638	PF00005.27	ABC_tran	ABC transporter	1.6e-29	3.2
1_638	PF00664.23	ABC_membrane	ABC transporter transmembrane region	1.4e-26	93.7
1_638	PF13304.6	AAA_21	AAA domain, putative AbiEii toxin, Type IV TA system	1.4e-07	31.7
1_640	PF01476.20	LysM	LysM domain	1.8e-10	40.7
1_641	PF11716.8	MDMPI_N	Mycothiol maleylpyruvate isomerase N-terminal domain	4.4e-14	53.4
1_642	PF00884.23	Sulfatase	Sulfatase	7.5e-83	78.5
1_643	PF01047.22	MarR	MarR family	1.4e-07	31.3
1_643	PF12802.7	MarR_2	MarR family	5.8e-07	29.3
1_645	PF00296.20	Bac_luciferase	Luciferase-like monooxygenase	1.5e-31	10
1_650	PF06559.11	DCD	2'-deoxycytidine 5'-triphosphate deaminase (DCD)	2.9e-14	52.6
1_650	PF00692.19	dUTPase	dUTPase	2.6e-11	43.3
1_651	PF00909.21	Ammonium_transp	Ammonium Transporter Family	4e-125	15
1_653	PF03721.14	UDPG_MGDP_dh_N	UDP-glucose/GDP-mannose dehydrogenase family, NAD binding domain	2.7e-63	12.9
1_653	PF00984.19	UDPG_MGDP_dh	UDP-glucose/GDP-mannose dehydrogenase family, central domain	3.8e-31	7.1
1_653	PF03720.15	UDPG_MGDP_dh_C	UDP-glucose/GDP-mannose dehydrogenase family, UDP binding domain	1e-28	99.8
1_653	PF03807.17	F420_oxidored	NADP oxidoreductase coenzyme F420-dependent	5.4e-07	30.1
1_654	PF00067.22	p450	Cytochrome P450	1.2e-29	3.4
1_655	PF11716.8	MDMPI_N	Mycothiol maleylpyruvate isomerase N-terminal domain	3e-24	86.3
1_655	PF07398.11	MDMPI_C	MDMPI C-terminal domain	1.2e-14	54.9
1_656	PF12680.7	SnoaL_2	SnoaL-like domain	1.5e-07	32
1_657	PF02738.18	Ald_Xan_dh_C2	Molybdopterin-binding domain of aldehyde dehydrogenase	9e-111	68.9
1_657	PF01315.22	Ald_Xan_dh_C	Aldehyde oxidase and xanthine dehydrogenase, a/b hammerhead domain	5.8e-21	74.9
1_658	PF00941.21	FAD_binding_5	FAD binding domain in molybdopterin dehydrogenase	4.9e-52	76.1
1_658	PF03450.17	CO_deh_flav_C	CO dehydrogenase flavoprotein C-terminal domain	1.1e-18	67.2
1_659	PF01799.20	Fer2_2	[2Fe-2S] binding domain	3e-29	0.9
1_659	PF00111.27	Fer2	2Fe-2S iron-sulfur cluster binding domain	7.9e-08	32.1
1_660	PF07907.11	YibE_F	YibE/F-like protein	3.3e-66	23.2
1_662	PF00155.21	Aminotran_1_2	Aminotransferase class I and II	1.2e-47	62.9
1_662	PF01041.17	DegT_DnrJ_EryC1	DegT/DnrJ/EryC1/StrS aminotransferase family	6.6e-07	29
1_663	PF02754.16	CCG	Cysteine-rich domain	1.2e-32	11.9
1_663	PF13183.6	Fer4_8	4Fe-4S dicluster domain	4.5e-12	46.2
1_663	PF13187.6	Fer4_9	4Fe-4S dicluster domain	2.1e-10	40.6
1_663	PF12838.7	Fer4_7	4Fe-4S dicluster domain	6.9e-09	36.2
1_663	PF13237.6	Fer4_10	4Fe-4S dicluster domain	1.6e-08	34.5
1_663	PF13534.6	Fer4_17	4Fe-4S dicluster domain	1.1e-07	32.3
1_663	PF00037.27	Fer4	4Fe-4S binding domain	5.6e-06	25.9
1_664	PF00196.19	GerE	Bacterial regulatory proteins, luxR family	2.2e-14	52.8
1_665	PF00012.20	HSP70	Hsp70 protein	8.8e-19	67.1
1_668	PF00350.23	Dynamin_N	Dynamin family	8.3e-14	52
1_668	PF01926.23	MMR_HSR1	50S ribosome-binding GTPase	4e-06	26.9
1_669	PF00350.23	Dynamin_N	Dynamin family	4.3e-10	39.9
1_669	PF01926.23	MMR_HSR1	50S ribosome-binding GTPase	3.4e-07	30.4
1_670	PF00012.20	HSP70	Hsp70 protein	6.9e-17	60.9
1_674	PF00296.20	Bac_luciferase	Luciferase-like monooxygenase	2.6e-51	74.9
1_675	PF03704.17	BTAD	Bacterial transcriptional activator domain	8.6e-37	26.8
1_675	PF13191.6	AAA_16	AAA ATPase domain	2.2e-26	93.3
1_675	PF00211.20	Guanylate_cyc	Adenylate and Guanylate cyclase catalytic domain	9.5e-11	41.6
1_675	PF00486.28	Trans_reg_C	Transcriptional regulatory protein, C terminal	6.2e-07	29.4
1_675	PF12680.7	SnoaL_2	SnoaL-like domain	6.3e-07	30
1_676	PF11716.8	MDMPI_N	Mycothiol maleylpyruvate isomerase N-terminal domain	4.7e-09	37.1
1_676	PF07398.11	MDMPI_C	MDMPI C-terminal domain	2.2e-06	28.4
1_680	PF00501.28	AMP-binding	AMP-binding enzyme	4.4e-84	82.5
1_680	PF13193.6	AMP-binding_C	AMP-binding enzyme C-terminal domain	4.6e-22	78.8
1_681	PF03007.16	WES_acyltransf	Wax ester synthase-like Acyl-CoA acyltransferase domain	2.8e-65	20.7
1_681	PF06974.13	DUF1298	Protein of unknown function (DUF1298)	4.6e-38	30.4
1_682	PF13556.6	HTH_30	PucR C-terminal helix-turn-helix domain	1.2e-17	63.4
1_682	PF17853.1	GGDEF_2	GGDEF-like domain	2.6e-12	47
1_683	PF00106.25	adh_short	short chain dehydrogenase	6.2e-42	43.3
1_683	PF13561.6	adh_short_C2	Enoyl-(Acyl carrier protein) reductase	2.3e-26	92.8
1_683	PF08659.10	KR	KR domain	8.1e-09	35.6
1_683	PF01370.21	Epimerase	NAD dependent epimerase/dehydratase family	1.3e-08	34.6
1_683	PF13460.6	NAD_binding_10	NAD(P)H-binding	1.9e-08	34.4
1_683	PF04321.17	RmlD_sub_bind	RmlD substrate binding domain	4.7e-06	25.9
1_684	PF00106.25	adh_short	short chain dehydrogenase	1.4e-54	84.5
1_684	PF13561.6	adh_short_C2	Enoyl-(Acyl carrier protein) reductase	5.2e-43	47.3
1_684	PF08659.10	KR	KR domain	1.9e-08	34.4
1_685	PF07859.13	Abhydrolase_3	alpha/beta hydrolase fold	4.5e-43	47.6
1_685	PF00326.21	Peptidase_S9	Prolyl oligopeptidase family	1.8e-06	27.6
1_687	PF09084.11	NMT1	NMT1/THI5 like	2.8e-18	66.6
1_687	PF13379.6	NMT1_2	NMT1-like family	1.1e-12	48.2
1_687	PF00497.20	SBP_bac_3	Bacterial extracellular solute-binding proteins, family 3	1.1e-08	34.8
1_687	PF12974.7	Phosphonate-bd	ABC transporter, phosphonate, periplasmic substrate-binding protein	1.1e-06	28.4
1_688	PF00005.27	ABC_tran	ABC transporter	1.6e-29	3.2
1_688	PF13304.6	AAA_21	AAA domain, putative AbiEii toxin, Type IV TA system	4e-08	33.4
1_689	PF00528.22	BPD_transp_1	Binding-protein-dependent transport system inner membrane component	1.2e-20	74
1_690	PF05935.11	Arylsulfotrans	Arylsulfotransferase (ASST)	6.1e-22	78
1_690	PF14269.6	Arylsulfotran_2	Arylsulfotransferase (ASST)	2.5e-19	69.8
1_691	PF13377.6	Peripla_BP_3	Periplasmic binding protein-like domain	4.9e-17	62.8
1_691	PF00356.21	LacI	Bacterial regulatory proteins, lacI family	5.4e-12	45.3
1_691	PF00532.21	Peripla_BP_1	Periplasmic binding proteins and sugar binding domain of LacI family	8e-08	32
1_691	PF13407.6	Peripla_BP_4	Periplasmic binding protein domain	9e-08	32
1_692	PF04286.12	DUF445	Protein of unknown function (DUF445)	7.4e-18	65.5
1_693	PF14337.6	DUF4393	Domain of unknown function (DUF4393)	8.7e-08	32.2
1_694	PF16859.5	TetR_C_11	Tetracyclin repressor-like, C-terminal domain	1.6e-27	96
1_694	PF00440.23	TetR_N	Bacterial regulatory proteins, tetR family	4.7e-14	51.9
1_695	PF00106.25	adh_short	short chain dehydrogenase	6.7e-53	79
1_695	PF13561.6	adh_short_C2	Enoyl-(Acyl carrier protein) reductase	1.2e-36	26.5
1_695	PF08659.10	KR	KR domain	6.4e-14	52.3
1_695	PF13460.6	NAD_binding_10	NAD(P)H-binding	9.3e-06	25.7
1_696	PF03313.15	SDH_alpha	Serine dehydratase alpha chain	2.4e-96	22.4
1_696	PF03315.15	SDH_beta	Serine dehydratase beta chain	1.2e-56	91.3
1_697	PF00012.20	HSP70	Hsp70 protein	5e-250	28
1_697	PF06723.13	MreB_Mbl	MreB/Mbl protein	1.4e-18	66.9
1_698	PF01025.19	GrpE	GrpE	8.4e-28	97.1
1_699	PF01556.18	DnaJ_C	DnaJ C terminal domain	2.3e-38	31.6
1_699	PF00226.31	DnaJ	DnaJ domain	5.2e-24	84.1
1_699	PF00684.19	DnaJ_CXXCXGXG	DnaJ central domain	6.6e-13	48.8
1_699	PF15777.5	Anti-TRAP	Tryptophan RNA-binding attenuator protein inhibitory protein	8.1e-06	25.7
1_700	PF13411.6	MerR_1	MerR HTH family regulatory protein	3.4e-17	62.3
1_700	PF00376.23	MerR	MerR family regulatory protein	2.2e-11	43.3
1_700	PF13591.6	MerR_2	MerR HTH family regulatory protein	3.3e-08	33.3
1_701	PF01263.20	Aldose_epim	Aldose 1-epimerase	5.6e-16	58.7
1_702	PF00970.24	FAD_binding_6	Oxidoreductase FAD-binding domain	2.7e-16	59.7
1_702	PF00175.21	NAD_binding_1	Oxidoreductase NAD-binding domain	1.2e-07	32.3
1_702	PF00042.22	Globin	Globin	2e-07	31.5
1_703	PF12698.7	ABC2_membrane_3	ABC-2 family transporter protein	5e-08	32.4
1_704	PF17920.1	TetR_C_16	Tetracyclin repressor-like, C-terminal domain	1.5e-32	12
1_704	PF00440.23	TetR_N	Bacterial regulatory proteins, tetR family	4.3e-10	39.2
1_705	PF10708.9	DUF2510	Protein of unknown function (DUF2510)	5.7e-09	35.6
1_709	PF11139.8	SfLAP	Sap, sulfolipid-1-addressing protein	1.9e-59	0.7
1_710	PF00201.18	UDPGT	UDP-glucoronosyl and UDP-glucosyl transferase	1.7e-10	40.3
1_710	PF04101.16	Glyco_tran_28_C	Glycosyltransferase family 28 C-terminal domain	1.2e-08	35.2
1_711	PF07724.14	AAA_2	AAA domain (Cdc48 subfamily)	1.2e-51	75.3
1_711	PF17871.1	AAA_lid_9	AAA lid domain	2.7e-36	23.7
1_711	PF02861.20	Clp_N	Clp amino terminal domain, pathogenicity island component	4.3e-27	94
1_711	PF10431.9	ClpB_D2-small	C-terminal, D2-small domain, of ClpB protein	3e-26	91.3
1_711	PF00004.29	AAA	ATPase family associated with various cellular activities (AAA)	2.4e-24	86.2
1_711	PF07728.14	AAA_5	AAA domain (dynein-related subfamily)	1.1e-17	64.3
1_711	PF13191.6	AAA_16	AAA ATPase domain	3.2e-10	40.6
1_711	PF00158.26	Sigma54_activat	Sigma-54 interaction domain	3.5e-08	33.3
1_711	PF13401.6	AAA_22	AAA domain	7e-08	32.8
1_711	PF01637.18	ATPase_2	ATPase domain predominantly from Archaea	5e-07	29.9
1_711	PF01695.17	IstB_IS21	IstB-like ATP binding protein	1.9e-06	27.7
1_711	PF13173.6	AAA_14	AAA domain	5.9e-06	26.3
1_712	PF01966.22	HD	HD domain	6.9e-11	42.4
1_713	PF07883.11	Cupin_2	Cupin domain	3.8e-07	29.7
1_714	PF01965.24	DJ-1_PfpI	DJ-1/PfpI family	2.5e-26	92.4
1_714	PF12833.7	HTH_18	Helix-turn-helix domain	3.9e-19	68.7
1_714	PF00165.23	HTH_AraC	Bacterial regulatory helix-turn-helix proteins, AraC family	5.1e-09	36
1_716	PF00355.26	Rieske	Rieske [2Fe-2S] domain	1.7e-15	56.7
1_719	PF00106.25	adh_short	short chain dehydrogenase	4.9e-43	46.9
1_719	PF13561.6	adh_short_C2	Enoyl-(Acyl carrier protein) reductase	1.2e-28	0.3
1_719	PF08659.10	KR	KR domain	7.6e-09	35.7
1_721	PF00588.19	SpoU_methylase	SpoU rRNA Methylase family	2e-23	83.1
1_722	PF00383.23	dCMP_cyt_deam_1	Cytidine and deoxycytidylate deaminase zinc-binding region	9.3e-18	64
1_722	PF14437.6	MafB19-deam	MafB19-like deaminase	2.7e-17	62.8
1_723	PF02560.14	Cyanate_lyase	Cyanate lyase C-terminal domain	7.1e-32	9.1
1_724	PF00484.19	Pro_CA	Carbonic anhydrase	2.1e-44	51.6
1_725	PF03466.20	LysR_substrate	LysR substrate binding domain	1.4e-39	35.7
1_725	PF00126.27	HTH_1	Bacterial regulatory helix-turn-helix protein, lysR family	5.4e-27	93.5
1_725	PF13556.6	HTH_30	PucR C-terminal helix-turn-helix domain	6.9e-06	25.8
1_726	PF13637.6	Ank_4	Ankyrin repeats (many copies)	5.2e-21	74.7
1_726	PF12796.7	Ank_2	Ankyrin repeats (3 copies)	3.6e-19	69.1
1_726	PF13857.6	Ank_5	Ankyrin repeats (many copies)	3.5e-18	65.4
1_726	PF13606.6	Ank_3	Ankyrin repeat	1.6e-12	46.4
1_726	PF00023.30	Ank	Ankyrin repeat	1.1e-10	41.4
1_727	PF07681.12	DoxX	DoxX	1.1e-19	70.8
1_728	PF07969.11	Amidohydro_3	Amidohydrolase family	3.2e-30	6
1_728	PF01979.20	Amidohydro_1	Amidohydrolase family	4.9e-09	36
1_729	PF03663.14	Glyco_hydro_76	Glycosyl hydrolase family 76	3.5e-32	12.3
1_730	PF00392.21	GntR	Bacterial regulatory proteins, gntR family	3.6e-19	68.2
1_730	PF07729.12	FCD	FCD domain	3.5e-17	63
1_731	PF13478.6	XdhC_C	XdhC Rossmann domain	2.1e-41	41.3
1_731	PF02625.16	XdhC_CoxI	XdhC and CoxI family	1.2e-36	24.8
1_732	PF00296.20	Bac_luciferase	Luciferase-like monooxygenase	1.7e-25	90.1
1_733	PF09335.11	SNARE_assoc	SNARE associated Golgi protein	4.3e-19	69.1
1_734	PF01116.20	F_bP_aldolase	Fructose-bisphosphate aldolase class-II	1.9e-79	67.1
1_735	PF05257.16	CHAP	CHAP domain	3.8e-09	37
1_737	PF11349.8	DUF3151	Protein of unknown function (DUF3151)	2.3e-60	2.3
1_738	PF01545.21	Cation_efflux	Cation efflux family	4.7e-36	24.4
1_739	PF02163.22	Peptidase_M50	Peptidase family M50	5.9e-10	38.8
1_741	PF00709.21	Adenylsucc_synt	Adenylosuccinate synthetase	1e-174	75
1_742	PF03061.22	4HBT	Thioesterase superfamily	6.6e-10	39.2
1_744	PF04075.14	F420H2_quin_red	F420H(2)-dependent quinone reductase	8.4e-44	48.8
1_745	PF13459.6	Fer4_15	4Fe-4S single cluster domain	1.2e-12	48.4
1_745	PF13370.6	Fer4_13	4Fe-4S single cluster domain of Ferredoxin I	3e-10	40.5
1_745	PF06902.11	Fer4_19	Divergent 4Fe-4S mono-cluster	4e-10	39.6
1_746	PF00067.22	p450	Cytochrome P450	6.5e-31	7.6
1_747	PF00561.20	Abhydrolase_1	alpha/beta hydrolase fold	8.9e-25	87.8
1_747	PF12697.7	Abhydrolase_6	Alpha/beta hydrolase family	4.9e-16	60
1_747	PF03096.14	Ndr	Ndr family	1.9e-08	33.4
1_747	PF12146.8	Hydrolase_4	Serine aminopeptidase, S33	2.1e-08	33.7
1_747	PF08386.10	Abhydrolase_4	TAP-like protein	4.8e-06	26.6
1_748	PF03176.15	MMPL	MMPL family	1.3e-98	30
1_749	PF00999.21	Na_H_Exchanger	Sodium/hydrogen exchanger family	6.6e-50	70
1_750	PF02222.22	ATP-grasp	ATP-grasp domain	8.7e-34	16.6
1_752	PF00581.20	Rhodanese	Rhodanese-like domain	8.6e-06	26.2
1_753	PF01053.20	Cys_Met_Meta_PP	Cys/Met metabolism PLP-dependent enzyme	3e-130	32.1
1_755	PF00106.25	adh_short	short chain dehydrogenase	1.7e-52	77.8
1_755	PF13561.6	adh_short_C2	Enoyl-(Acyl carrier protein) reductase	3.1e-41	41.4
1_755	PF08659.10	KR	KR domain	9.5e-12	45.2
1_756	PF13847.6	Methyltransf_31	Methyltransferase domain	6.8e-26	90.9
1_756	PF13649.6	Methyltransf_25	Methyltransferase domain	2.6e-17	63.3
1_756	PF08241.12	Methyltransf_11	Methyltransferase domain	9.3e-17	61.5
1_756	PF08242.12	Methyltransf_12	Methyltransferase domain	9.8e-16	58.3
1_756	PF13489.6	Methyltransf_23	Methyltransferase domain	3.6e-12	46.4
1_756	PF01209.18	Ubie_methyltran	ubiE/COQ5 methyltransferase family	2.2e-09	37
1_756	PF05175.14	MTS	Methyltransferase small domain	1.5e-07	31.1
1_756	PF00891.18	Methyltransf_2	O-methyltransferase domain	1.9e-06	27.3
1_756	PF01135.19	PCMT	Protein-L-isoaspartate(D-aspartate) O-methyltransferase (PCMT)	3.4e-06	26.9
1_757	PF00583.25	Acetyltransf_1	Acetyltransferase (GNAT) family	6.5e-08	32.8
1_757	PF13508.7	Acetyltransf_7	Acetyltransferase (GNAT) domain	1.8e-06	28.3
1_758	PF00296.20	Bac_luciferase	Luciferase-like monooxygenase	1.1e-32	13.7
1_760	PF00753.27	Lactamase_B	Metallo-beta-lactamase superfamily	4.5e-30	5.1
1_760	PF12706.7	Lactamase_B_2	Beta-lactamase superfamily domain	1.2e-06	28.2
1_761	PF00296.20	Bac_luciferase	Luciferase-like monooxygenase	2.2e-68	31
1_762	PF03372.23	Exo_endo_phos	Endonuclease/Exonuclease/phosphatase family	3.3e-10	39.9
1_763	PF07702.13	UTRA	UTRA domain	7.6e-39	32.8
1_763	PF00392.21	GntR	Bacterial regulatory proteins, gntR family	2.7e-14	52.5
1_764	PF13520.6	AA_permease_2	Amino acid permease	9.1e-27	93.9
1_764	PF00324.21	AA_permease	Amino acid permease	7.3e-18	64.4
1_765	PF00202.21	Aminotran_3	Aminotransferase class-III	9.8e-76	55
1_766	PF01515.19	PTA_PTB	Phosphate acetyl/butaryl transferase	8e-132	37.6
1_766	PF07085.12	DRTGG	DRTGG domain	2.9e-26	91.3
1_766	PF13500.6	AAA_26	AAA domain	3e-13	50.1
1_767	PF00871.17	Acetate_kinase	Acetokinase family	5e-132	38.8
1_769	PF16918.5	PknG_TPR	Protein kinase G tetratricopeptide repeat	9e-144	78.4
1_769	PF16919.5	PknG_rubred	Protein kinase G rubredoxin domain	1.8e-60	3.1
1_769	PF00069.25	Pkinase	Protein kinase domain	2e-32	12.6
1_769	PF07714.17	Pkinase_Tyr	Protein tyrosine kinase	6.2e-12	45.4
1_769	PF14559.6	TPR_19	Tetratricopeptide repeat	2.3e-06	28
1_770	PF00497.20	SBP_bac_3	Bacterial extracellular solute-binding proteins, family 3	1.1e-54	85.3
1_772	PF00293.28	NUDIX	NUDIX domain	5.3e-18	65.3
1_772	PF14815.6	NUDIX_4	NUDIX domain	7e-07	29.2
1_773	PF02581.17	TMP-TENI	Thiamine monophosphate synthase	2.9e-52	76.6
1_774	PF01266.24	DAO	FAD dependent oxidoreductase	1.7e-45	56.2
1_775	PF02597.20	ThiS	ThiS family	1.1e-10	42.1
1_776	PF05690.14	ThiG	Thiazole biosynthesis protein ThiG	6e-108	56.9
1_777	PF13472.6	Lipase_GDSL_2	GDSL-like Lipase/Acylhydrolase family	7e-24	85.2
1_778	PF02541.16	Ppx-GppA	Ppx/GppA phosphatase family	5.8e-53	80.2
1_779	PF06013.12	WXG100	Proteins of 100 residues with WXG	4.2e-07	30.1
1_780	PF06013.12	WXG100	Proteins of 100 residues with WXG	8.6e-14	51.5
1_781	PF00005.27	ABC_tran	ABC transporter	5.5e-25	88.5
1_781	PF13304.6	AAA_21	AAA domain, putative AbiEii toxin, Type IV TA system	9.3e-17	61.8
1_782	PF12730.7	ABC2_membrane_4	ABC-2 family transporter protein	2.6e-07	30.7
1_782	PF12679.7	ABC2_membrane_2	ABC-2 family transporter protein	3.3e-07	29.9
1_783	PF01145.25	Band_7	SPFH domain / Band 7 family	3.6e-17	62.9
1_784	PF04389.17	Peptidase_M28	Peptidase family M28	5.1e-47	60.1
1_784	PF02225.22	PA	PA domain	2.1e-15	56.5
1_784	PF01546.28	Peptidase_M20	Peptidase family M20/M25/M40	1.4e-06	28.2
1_785	PF04389.17	Peptidase_M28	Peptidase family M28	1.2e-41	42.6
1_785	PF02225.22	PA	PA domain	1.2e-06	28.5
1_786	PF00195.19	Chal_sti_synt_N	Chalcone and stilbene synthases, N-terminal domain	2.1e-15	56.7
1_786	PF08392.12	FAE1_CUT1_RppA	FAE1/Type III polyketide synthase-like protein	2.5e-15	56.5
1_786	PF02797.15	Chal_sti_synt_C	Chalcone and stilbene synthases, C-terminal domain	2.1e-13	50.5
1_786	PF08541.10	ACP_syn_III_C	3-Oxoacyl-[acyl-carrier-protein (ACP)] synthase III C terminal	8.5e-10	38.7
1_787	PF04140.14	ICMT	Isoprenylcysteine carboxyl methyltransferase (ICMT) family	4.8e-27	94.2
1_787	PF04191.13	PEMT	Phospholipid methyltransferase	1e-06	29.1
1_788	PF01494.19	FAD_binding_3	FAD binding domain	2.2e-16	60.1
1_789	PF00860.20	Xan_ur_permease	Permease family	6.2e-71	39.1
1_790	PF00916.20	Sulfate_transp	Sulfate permease family	6.5e-94	14.8
1_790	PF01740.21	STAS	STAS domain	1.9e-15	56.5
1_791	PF13520.6	AA_permease_2	Amino acid permease	4.5e-38	31.2
1_791	PF00324.21	AA_permease	Amino acid permease	6.9e-34	17.2
1_792	PF03061.22	4HBT	Thioesterase superfamily	3.8e-06	27.2
1_793	PF01613.18	Flavin_Reduct	Flavin reductase like domain	1.3e-35	22.7
1_794	PF03551.14	PadR	Transcriptional regulator PadR-like family	4e-08	33.1
1_794	PF13601.6	HTH_34	Winged helix DNA-binding domain	5.9e-06	26.4
1_795	PF00890.24	FAD_binding_2	FAD binding domain	1.8e-86	90.8
1_795	PF12831.7	FAD_oxidored	FAD dependent oxidoreductase	5.3e-09	35.9
1_795	PF01266.24	DAO	FAD dependent oxidoreductase	6.3e-07	29.3
1_796	PF00355.26	Rieske	Rieske [2Fe-2S] domain	9.2e-19	67.2
1_798	PF17925.1	TetR_C_20	Tetracyclin repressor-like, C-terminal domain	1.8e-16	60.3
1_798	PF00440.23	TetR_N	Bacterial regulatory proteins, tetR family	3.2e-13	49.3
1_800	PF00440.23	TetR_N	Bacterial regulatory proteins, tetR family	3.3e-10	39.6
1_801	PF13577.6	SnoaL_4	SnoaL-like domain	5.9e-26	91.1
1_801	PF14534.6	DUF4440	Domain of unknown function (DUF4440)	1.5e-08	35
1_801	PF12680.7	SnoaL_2	SnoaL-like domain	6.2e-07	30
1_802	PF00106.25	adh_short	short chain dehydrogenase	5.4e-50	69.6
1_802	PF13561.6	adh_short_C2	Enoyl-(Acyl carrier protein) reductase	8.8e-49	66.2
1_802	PF08659.10	KR	KR domain	1.1e-09	38.5
1_804	PF07859.13	Abhydrolase_3	alpha/beta hydrolase fold	3.7e-64	16.4
1_804	PF00135.28	COesterase	Carboxylesterase family	1.1e-10	41.1
1_804	PF12740.7	Chlorophyllase2	Chlorophyllase enzyme	1.1e-06	27.7
1_804	PF07224.11	Chlorophyllase	Chlorophyllase	6.6e-06	25.3
1_805	PF00106.25	adh_short	short chain dehydrogenase	6.4e-42	43.2
1_805	PF13561.6	adh_short_C2	Enoyl-(Acyl carrier protein) reductase	1.5e-33	16.3
1_805	PF08659.10	KR	KR domain	3.9e-11	43.2
1_807	PF00441.24	Acyl-CoA_dh_1	Acyl-CoA dehydrogenase, C-terminal domain	3.3e-13	50.1
1_808	PF02771.16	Acyl-CoA_dh_N	Acyl-CoA dehydrogenase, N-terminal domain	9e-24	84.3
1_808	PF02770.19	Acyl-CoA_dh_M	Acyl-CoA dehydrogenase, middle domain	2.2e-20	72.7
1_809	PF00378.20	ECH_1	Enoyl-CoA hydratase/isomerase	2.9e-55	87.3
1_809	PF16113.5	ECH_2	Enoyl-CoA hydratase/isomerase	1.1e-28	0.7
1_810	PF00171.22	Aldedh	Aldehyde dehydrogenase family	1e-154	10.2
1_811	PF00107.26	ADH_zinc_N	Zinc-binding dehydrogenase	1.1e-27	96.6
1_811	PF08240.12	ADH_N	Alcohol dehydrogenase GroES-like domain	4.6e-23	81.2
1_811	PF16912.5	Glu_dehyd_C	Glucose dehydrogenase C-terminus	6.4e-10	38.9
1_811	PF13602.6	ADH_zinc_N_2	Zinc-binding dehydrogenase	4.3e-06	27.8
1_812	PF00501.28	AMP-binding	AMP-binding enzyme	1.5e-99	33.5
1_812	PF13193.6	AMP-binding_C	AMP-binding enzyme C-terminal domain	8.6e-23	81.1
1_813	PF00743.19	FMO-like	Flavin-binding monooxygenase-like	2.5e-19	69.1
1_813	PF13738.6	Pyr_redox_3	Pyridine nucleotide-disulphide oxidoreductase	4.5e-16	59
1_813	PF13434.6	K_oxygenase	L-lysine 6-monooxygenase (NADPH-requiring)	2.2e-14	53.4
1_813	PF07992.14	Pyr_redox_2	Pyridine nucleotide-disulphide oxidoreductase	2.8e-14	53
1_813	PF13450.6	NAD_binding_8	NAD(P)-binding Rossmann-like domain	7.4e-12	45.3
1_813	PF01266.24	DAO	FAD dependent oxidoreductase	1e-07	31.9
1_814	PF00106.25	adh_short	short chain dehydrogenase	9.7e-41	39.4
1_814	PF13561.6	adh_short_C2	Enoyl-(Acyl carrier protein) reductase	4e-31	8.4
1_814	PF08659.10	KR	KR domain	2.3e-07	30.9
1_815	PF07876.12	Dabb	Stress responsive A/B Barrel Domain	1e-12	48.5
1_816	PF00724.20	Oxidored_FMN	NADH:flavin oxidoreductase / NADH oxidase family	1.6e-46	59.1
1_817	PF07859.13	Abhydrolase_3	alpha/beta hydrolase fold	9.9e-75	51
1_817	PF00135.28	COesterase	Carboxylesterase family	2.4e-11	43.2
1_818	PF01614.18	IclR	Bacterial transcriptional regulator	1.8e-20	73.1
1_818	PF09339.10	HTH_IclR	IclR helix-turn-helix domain	1.2e-14	53.8
1_818	PF12802.7	MarR_2	MarR family	9.3e-08	31.9
1_819	PF09339.10	HTH_IclR	IclR helix-turn-helix domain	9.9e-08	31.7
1_820	PF13469.6	Sulfotransfer_3	Sulfotransferase family	6.4e-34	18.2
1_821	PF00753.27	Lactamase_B	Metallo-beta-lactamase superfamily	4.1e-15	56.3
1_821	PF14863.6	Alkyl_sulf_dimr	Alkyl sulfatase dimerisation	2e-14	54.2
1_821	PF12706.7	Lactamase_B_2	Beta-lactamase superfamily domain	4.5e-07	29.6
1_822	PF13561.6	adh_short_C2	Enoyl-(Acyl carrier protein) reductase	5.7e-50	70.1
1_822	PF00106.25	adh_short	short chain dehydrogenase	2.3e-34	18.5
1_823	PF00107.26	ADH_zinc_N	Zinc-binding dehydrogenase	1.8e-20	73.2
1_823	PF08240.12	ADH_N	Alcohol dehydrogenase GroES-like domain	1.5e-15	57
1_824	PF12680.7	SnoaL_2	SnoaL-like domain	6.9e-16	58.8
1_824	PF02136.20	NTF2	Nuclear transport factor 2 (NTF2) domain	1.6e-08	35.1
1_825	PF00890.24	FAD_binding_2	FAD binding domain	2.1e-45	55.6
1_825	PF01266.24	DAO	FAD dependent oxidoreductase	8.8e-10	38.7
1_825	PF12831.7	FAD_oxidored	FAD dependent oxidoreductase	2.6e-07	30.3
1_826	PF00903.25	Glyoxalase	Glyoxalase/Bleomycin resistance protein/Dioxygenase superfamily	2.4e-21	76.3
1_827	PF08028.11	Acyl-CoA_dh_2	Acyl-CoA dehydrogenase, C-terminal domain	1.9e-44	51.2
1_827	PF00441.24	Acyl-CoA_dh_1	Acyl-CoA dehydrogenase, C-terminal domain	3.4e-07	30.6
1_828	PF00111.27	Fer2	2Fe-2S iron-sulfur cluster binding domain	1.1e-12	47.7
1_828	PF00970.24	FAD_binding_6	Oxidoreductase FAD-binding domain	4.2e-12	46.3
1_828	PF00175.21	NAD_binding_1	Oxidoreductase NAD-binding domain	4.8e-12	46.5
1_829	PF00743.19	FMO-like	Flavin-binding monooxygenase-like	5.9e-15	54.7
1_829	PF13738.6	Pyr_redox_3	Pyridine nucleotide-disulphide oxidoreductase	2e-13	50.3
1_829	PF07992.14	Pyr_redox_2	Pyridine nucleotide-disulphide oxidoreductase	3e-12	46.4
1_829	PF13450.6	NAD_binding_8	NAD(P)-binding Rossmann-like domain	4.1e-11	42.9
1_829	PF13434.6	K_oxygenase	L-lysine 6-monooxygenase (NADPH-requiring)	4.7e-10	39.1
1_829	PF01266.24	DAO	FAD dependent oxidoreductase	1e-08	35.2
1_829	PF13454.6	NAD_binding_9	FAD-NAD(P)-binding	5.3e-08	33
1_829	PF03486.14	HI0933_like	HI0933-like protein	6e-06	25.2
1_830	PF13561.6	adh_short_C2	Enoyl-(Acyl carrier protein) reductase	1.9e-56	91.3
1_830	PF00106.25	adh_short	short chain dehydrogenase	2.9e-48	63.9
1_830	PF08659.10	KR	KR domain	7.3e-12	45.6
1_831	PF13561.6	adh_short_C2	Enoyl-(Acyl carrier protein) reductase	1.8e-50	71.7
1_831	PF00106.25	adh_short	short chain dehydrogenase	6.2e-49	66.1
1_831	PF08659.10	KR	KR domain	9.5e-15	55
1_832	PF00106.25	adh_short	short chain dehydrogenase	1.3e-34	19.4
1_832	PF13561.6	adh_short_C2	Enoyl-(Acyl carrier protein) reductase	3.2e-19	69.4
1_832	PF08659.10	KR	KR domain	2e-12	47.4
1_833	PF00296.20	Bac_luciferase	Luciferase-like monooxygenase	2.3e-45	55.4
1_834	PF13577.6	SnoaL_4	SnoaL-like domain	6.5e-26	90.9
1_836	PF13561.6	adh_short_C2	Enoyl-(Acyl carrier protein) reductase	1.8e-26	93.1
1_836	PF00106.25	adh_short	short chain dehydrogenase	1.8e-17	63.4
1_836	PF01370.21	Epimerase	NAD dependent epimerase/dehydratase family	3.4e-07	30
1_837	PF09339.10	HTH_IclR	IclR helix-turn-helix domain	4.7e-14	51.9
1_837	PF01614.18	IclR	Bacterial transcriptional regulator	1.2e-10	41.3
1_837	PF12802.7	MarR_2	MarR family	9.7e-07	28.6
1_838	PF00440.23	TetR_N	Bacterial regulatory proteins, tetR family	2.6e-07	30.3
1_839	PF00561.20	Abhydrolase_1	alpha/beta hydrolase fold	6.9e-24	84.9
1_839	PF12697.7	Abhydrolase_6	Alpha/beta hydrolase family	1.2e-19	71.8
1_839	PF12146.8	Hydrolase_4	Serine aminopeptidase, S33	2.4e-06	27
1_840	PF02405.16	MlaE	Permease MlaE	5.4e-57	92.9
1_841	PF02405.16	MlaE	Permease MlaE	1.1e-52	78.8
1_842	PF11887.8	Mce4_CUP1	Cholesterol uptake porter CUP1 of Mce4, putative	2.5e-53	81.2
1_842	PF02470.20	MlaD	MlaD protein	2.1e-09	37.5
1_843	PF02470.20	MlaD	MlaD protein	1.4e-12	47.7
1_844	PF02470.20	MlaD	MlaD protein	4.5e-14	52.5
1_844	PF11887.8	Mce4_CUP1	Cholesterol uptake porter CUP1 of Mce4, putative	1.7e-08	34.3
1_845	PF02470.20	MlaD	MlaD protein	1.6e-16	60.3
1_846	PF11887.8	Mce4_CUP1	Cholesterol uptake porter CUP1 of Mce4, putative	3.8e-10	39.7
1_846	PF02470.20	MlaD	MlaD protein	4.3e-10	39.7
1_847	PF02470.20	MlaD	MlaD protein	3.7e-12	46.4
1_847	PF11887.8	Mce4_CUP1	Cholesterol uptake porter CUP1 of Mce4, putative	2.6e-06	27.1
1_852	PF02720.17	DUF222	Domain of unknown function (DUF222)	6.3e-63	13
1_855	PF00440.23	TetR_N	Bacterial regulatory proteins, tetR family	1.1e-29	1.9
1_855	PF17932.1	TetR_C_24	Tetracyclin repressor-like, C-terminal domain	3.5e-09	36.9
1_857	PF13738.6	Pyr_redox_3	Pyridine nucleotide-disulphide oxidoreductase	8.6e-22	77.8
1_857	PF07992.14	Pyr_redox_2	Pyridine nucleotide-disulphide oxidoreductase	3.9e-17	62.4
1_857	PF00743.19	FMO-like	Flavin-binding monooxygenase-like	1.4e-14	53.5
1_857	PF13450.6	NAD_binding_8	NAD(P)-binding Rossmann-like domain	1.6e-11	44.3
1_857	PF13434.6	K_oxygenase	L-lysine 6-monooxygenase (NADPH-requiring)	6.1e-08	32.2
1_857	PF01266.24	DAO	FAD dependent oxidoreductase	7e-07	29.1
1_857	PF13454.6	NAD_binding_9	FAD-NAD(P)-binding	7.6e-06	26
1_860	PF11746.8	DUF3303	Protein of unknown function (DUF3303)	2.8e-17	62.8
1_861	PF00067.22	p450	Cytochrome P450	9.2e-65	19.2
1_862	PF13845.6	Septum_form	Septum formation	1.3e-10	41.3
1_864	PF08543.12	Phos_pyr_kin	Phosphomethylpyrimidine kinase	1.8e-87	92.8
1_864	PF00294.24	PfkB	pfkB family carbohydrate kinase	2.5e-12	46.7
1_865	PF01964.18	ThiC_Rad_SAM	Radical SAM ThiC family	1e-201	65.3
1_865	PF13667.6	ThiC-associated	ThiC-associated domain	3.1e-11	43
1_866	PF07690.16	MFS_1	Major Facilitator Superfamily	1e-36	26.6
1_868	PF08241.12	Methyltransf_11	Methyltransferase domain	2.4e-20	73
1_868	PF13649.6	Methyltransf_25	Methyltransferase domain	2.8e-20	72.8
1_868	PF13847.6	Methyltransf_31	Methyltransferase domain	2.8e-14	53.2
1_868	PF01209.18	Ubie_methyltran	ubiE/COQ5 methyltransferase family	1.1e-13	51
1_868	PF08242.12	Methyltransf_12	Methyltransferase domain	1.4e-11	45
1_868	PF13489.6	Methyltransf_23	Methyltransferase domain	2.8e-10	40.3
1_869	PF03641.14	Lysine_decarbox	Possible lysine decarboxylase	9.3e-34	16.4
1_869	PF18306.1	LDcluster4	SLOG cluster4 family	1.6e-17	63.5
1_874	PF17863.1	AAA_lid_2	AAA lid domain	2.2e-08	33.8
1_874	PF07726.11	AAA_3	ATPase family associated with various cellular activities (AAA)	3.6e-07	30.1
1_875	PF03372.23	Exo_endo_phos	Endonuclease/Exonuclease/phosphatase family	3.6e-19	69.2
1_877	PF00583.25	Acetyltransf_1	Acetyltransferase (GNAT) family	1e-14	54.7
1_877	PF08445.10	FR47	FR47-like protein	7.5e-08	32.2
1_877	PF13302.7	Acetyltransf_3	Acetyltransferase (GNAT) domain	9.1e-07	29.6
1_877	PF13508.7	Acetyltransf_7	Acetyltransferase (GNAT) domain	1.3e-06	28.7
1_877	PF13673.7	Acetyltransf_10	Acetyltransferase (GNAT) domain	4.5e-06	26.6
1_878	PF01327.21	Pep_deformylase	Polypeptide deformylase	6.7e-38	29.8
1_879	PF11662.8	DUF3263	Protein of unknown function (DUF3263)	1.1e-36	24.5
1_880	PF13399.6	LytR_C	LytR cell envelope-related transcriptional attenuator	4.4e-11	43.6
1_881	PF00080.20	Sod_Cu	Copper/zinc superoxide dismutase (SODC)	2.1e-27	96
1_882	PF04107.13	GCS2	Glutamate-cysteine ligase family 2(GCS2)	8.8e-86	87.8
1_884	PF13404.6	HTH_AsnC-type	AsnC-type helix-turn-helix domain	1.2e-25	89
1_884	PF13412.6	HTH_24	Winged helix-turn-helix DNA-binding	3.6e-18	64.9
1_884	PF01037.21	AsnC_trans_reg	Lrp/AsnC ligand binding domain	9.7e-15	54.3
1_884	PF08279.12	HTH_11	HTH domain	3e-06	27.1
1_885	PF02190.16	LON_substr_bdg	ATP-dependent protease La (LON) substrate-binding domain	2.5e-20	73.3
1_886	PF00561.20	Abhydrolase_1	alpha/beta hydrolase fold	4.5e-12	46.2
1_886	PF12697.7	Abhydrolase_6	Alpha/beta hydrolase family	5.1e-12	46.9
1_887	PF04072.14	LCM	Leucine carboxyl methyltransferase	2.7e-56	90.5
1_888	PF03334.14	PhaG_MnhG_YufB	Na+/H+ antiporter subunit	4.4e-22	78.1
1_889	PF04066.13	MrpF_PhaF	Multiple resistance and pH regulation protein F (MrpF / PhaF)	1.6e-10	41.2
1_890	PF01899.16	MNHE	Na+/H+ ion antiporter subunit	1.4e-29	2.7
1_891	PF00361.20	Proton_antipo_M	Proton-conducting membrane transporter	6e-65	19.3
1_892	PF00420.24	Oxidored_q2	NADH-ubiquinone/plastoquinone oxidoreductase chain 4L	2.7e-24	84.8
1_893	PF00361.20	Proton_antipo_M	Proton-conducting membrane transporter	2.7e-56	90.9
1_893	PF04039.13	MnhB	Domain related to MnhB subunit of Na+/H+ antiporter	2.2e-29	2.3
1_893	PF13244.6	DUF4040	Domain of unknown function (DUF4040)	4.6e-19	68.3
1_893	PF00662.20	Proton_antipo_N	NADH-Ubiquinone oxidoreductase (complex I), chain 5 N-terminus	8.5e-07	29
1_894	PF08044.11	DUF1707	Domain of unknown function (DUF1707)	5.8e-18	64.7
1_894	PF13239.6	2TM	2TM domain	2.7e-09	37.2
1_897	PF00440.23	TetR_N	Bacterial regulatory proteins, tetR family	6.7e-10	38.6
1_898	PF10604.9	Polyketide_cyc2	Polyketide cyclase / dehydrase and lipid transport	6e-14	52.5
1_898	PF08327.11	AHSA1	Activator of Hsp90 ATPase homolog 1-like protein	7.9e-09	35.8
1_899	PF01575.19	MaoC_dehydratas	MaoC like domain	1.9e-27	95.3
1_899	PF13452.6	MaoC_dehydrat_N	N-terminal half of MaoC dehydratase	8.5e-18	64.8
1_900	PF00890.24	FAD_binding_2	FAD binding domain	6.8e-92	8.7
1_900	PF12831.7	FAD_oxidored	FAD dependent oxidoreductase	2.2e-12	47.1
1_900	PF01266.24	DAO	FAD dependent oxidoreductase	1.1e-08	35.1
1_900	PF03486.14	HI0933_like	HI0933-like protein	6.8e-08	31.6
1_900	PF07992.14	Pyr_redox_2	Pyridine nucleotide-disulphide oxidoreductase	1.1e-06	28.1
1_900	PF13450.6	NAD_binding_8	NAD(P)-binding Rossmann-like domain	1.9e-06	28
1_900	PF01946.17	Thi4	Thi4 family	8.7e-06	25.1
1_901	PF01557.18	FAA_hydrolase	Fumarylacetoacetate (FAA) hydrolase family	5.3e-08	32.8
1_902	PF09290.11	AcetDehyd-dimer	Prokaryotic acetaldehyde dehydrogenase, dimerisation	1.9e-64	16
1_902	PF01118.24	Semialdhyde_dh	Semialdehyde dehydrogenase, NAD binding domain	2.9e-09	37.4
1_903	PF00682.19	HMGL-like	HMGL-like	4.4e-49	67.4
1_903	PF07836.11	DmpG_comm	DmpG-like communication domain	4.5e-29	99.8
1_904	PF00270.29	DEAD	DEAD/DEAH box helicase	1.7e-16	60.5
1_904	PF00271.31	Helicase_C	Helicase conserved C-terminal domain	3.7e-15	56.2
1_904	PF04851.15	ResIII	Type III restriction enzyme, res subunit	4.3e-07	30.1
1_905	PF03621.13	MbtH	MbtH-like protein	1.5e-29	1.2
1_906	PF00668.20	Condensation	Condensation domain	0 1	48.4
1_906	PF00501.28	AMP-binding	AMP-binding enzyme	0 1	64.2
1_906	PF00550.25	PP-binding	Phosphopantetheine attachment site	3.1e-73	42.1
1_906	PF13193.6	AMP-binding_C	AMP-binding enzyme C-terminal domain	9.4e-56	86.7
1_906	PF08242.12	Methyltransf_12	Methyltransferase domain	1.4e-26	93.1
1_906	PF08241.12	Methyltransf_11	Methyltransferase domain	7.5e-23	81
1_906	PF13649.6	Methyltransf_25	Methyltransferase domain	9e-21	74.4
1_906	PF13489.6	Methyltransf_23	Methyltransferase domain	3.4e-20	72.5
1_906	PF05401.11	NodS	Nodulation protein S (NodS)	8.6e-11	41.8
1_906	PF13847.6	Methyltransf_31	Methyltransferase domain	2.4e-09	37.2
1_906	PF17216.3	Rrp44_CSD1	Rrp44-like cold shock domain	1.2e-07	31.6
1_906	PF07338.13	DUF1471	Protein of unknown function (DUF1471)	4.7e-07	29.7
1_907	PF00501.28	AMP-binding	AMP-binding enzyme	0 1	92.2
1_907	PF00668.20	Condensation	Condensation domain	2e-280	26.1
1_907	PF00550.25	PP-binding	Phosphopantetheine attachment site	2.1e-55	85
1_907	PF13193.6	AMP-binding_C	AMP-binding enzyme C-terminal domain	5e-43	45.9
1_907	PF00975.20	Thioesterase	Thioesterase domain	1.2e-25	91
1_909	PF04191.13	PEMT	Phospholipid methyltransferase	7.5e-15	55.2
1_909	PF04140.14	ICMT	Isoprenylcysteine carboxyl methyltransferase (ICMT) family	7e-10	39.2
1_909	PF06966.12	DUF1295	Protein of unknown function (DUF1295)	1.3e-06	28.1
1_911	PF00501.28	AMP-binding	AMP-binding enzyme	0 1	5.6
1_911	PF00668.20	Condensation	Condensation domain	2e-266	79.5
1_911	PF00550.25	PP-binding	Phosphopantetheine attachment site	1.8e-55	85.2
1_911	PF13193.6	AMP-binding_C	AMP-binding enzyme C-terminal domain	3.1e-43	46.6
1_911	PF00975.20	Thioesterase	Thioesterase domain	4.8e-20	72.7
1_912	PF04191.13	PEMT	Phospholipid methyltransferase	1.2e-11	44.9
1_912	PF04140.14	ICMT	Isoprenylcysteine carboxyl methyltransferase (ICMT) family	3.3e-09	37
1_914	PF00183.18	HSP90	Hsp90 protein	6e-132	38.6
1_914	PF13589.6	HATPase_c_3	Histidine kinase-, DNA gyrase B-, and HSP90-like ATPase	1.1e-11	44.7
1_914	PF02518.26	HATPase_c	Histidine kinase-, DNA gyrase B-, and HSP90-like ATPase	1e-10	42.1
1_915	PF11139.8	SfLAP	Sap, sulfolipid-1-addressing protein	1.7e-55	87.8
1_916	PF00698.21	Acyl_transf_1	Acyl transferase domain	8.5e-97	24.5
1_916	PF00109.26	ketoacyl-synt	Beta-ketoacyl synthase, N-terminal domain	2e-90	2.8
1_916	PF08659.10	KR	KR domain	6.7e-58	95.6
1_916	PF14765.6	PS-DH	Polyketide synthase dehydratase	2.1e-56	91.3
1_916	PF02801.22	Ketoacyl-synt_C	Beta-ketoacyl synthase, C-terminal domain	8.2e-38	29
1_916	PF00107.26	ADH_zinc_N	Zinc-binding dehydrogenase	1e-24	86.9
1_916	PF13602.6	ADH_zinc_N_2	Zinc-binding dehydrogenase	1.9e-19	71
1_916	PF16197.5	KAsynt_C_assoc	Ketoacyl-synthetase C-terminal extension	6.9e-12	45.8
1_916	PF00106.25	adh_short	short chain dehydrogenase	8e-11	41.7
1_916	PF00550.25	PP-binding	Phosphopantetheine attachment site	2e-08	34.5
1_916	PF00108.23	Thiolase_N	Thiolase, N-terminal domain	2.8e-06	26.9
1_917	PF00501.28	AMP-binding	AMP-binding enzyme	2.8e-82	76.6
1_918	PF12697.7	Abhydrolase_6	Alpha/beta hydrolase family	1.8e-19	71.3
1_918	PF00561.20	Abhydrolase_1	alpha/beta hydrolase fold	2.1e-19	70.2
1_918	PF12146.8	Hydrolase_4	Serine aminopeptidase, S33	2.7e-10	39.9
1_919	PF05423.13	Mycobact_memb	Mycobacterium membrane protein	1.2e-57	93.7
1_920	PF03176.15	MMPL	MMPL family	9e-210	92.1
1_921	PF03176.15	MMPL	MMPL family	3e-224	40.9
1_923	PF09339.10	HTH_IclR	IclR helix-turn-helix domain	3.9e-10	39.4
1_923	PF12802.7	MarR_2	MarR family	4.8e-06	26.4
1_925	PF13561.6	adh_short_C2	Enoyl-(Acyl carrier protein) reductase	1.1e-53	82.3
1_925	PF00106.25	adh_short	short chain dehydrogenase	6.7e-45	52.9
1_925	PF08659.10	KR	KR domain	1.4e-07	31.6
1_926	PF13469.6	Sulfotransfer_3	Sulfotransferase family	1.8e-56	92
1_926	PF00685.27	Sulfotransfer_1	Sulfotransferase domain	1.7e-07	31
1_928	PF00355.26	Rieske	Rieske [2Fe-2S] domain	9.3e-18	64
1_930	PF00132.24	Hexapep	Bacterial transferase hexapeptide (six repeats)	3.8e-12	45.4
1_931	PF07905.11	PucR	Purine catabolism regulatory protein-like family	1.6e-19	70.3
1_931	PF13556.6	HTH_30	PucR C-terminal helix-turn-helix domain	3.4e-15	55.6
1_932	PF01968.18	Hydantoinase_A	Hydantoinase/oxoprolinase	5.1e-89	98.4
1_932	PF05378.13	Hydant_A_N	Hydantoinase/oxoprolinase N-terminal region	1.5e-48	64.8
1_933	PF02538.14	Hydantoinase_B	Hydantoinase B/oxoprolinase	3e-148	92.3
1_934	PF12680.7	SnoaL_2	SnoaL-like domain	1.6e-11	44.8
1_935	PF00296.20	Bac_luciferase	Luciferase-like monooxygenase	2.3e-48	65.2
1_938	PF01796.17	OB_aCoA_assoc	DUF35 OB-fold domain, acyl-CoA-associated	7.9e-26	89.8
1_938	PF12172.8	DUF35_N	Rubredoxin-like zinc ribbon domain (DUF35_N)	6.5e-06	25.9
1_939	PF00296.20	Bac_luciferase	Luciferase-like monooxygenase	2.1e-68	31.1
1_940	PF06314.11	ADC	Acetoacetate decarboxylase (ADC)	7.7e-38	30.4
1_941	PF00067.22	p450	Cytochrome P450	2.3e-27	95.9
1_942	PF02518.26	HATPase_c	Histidine kinase-, DNA gyrase B-, and HSP90-like ATPase	1.3e-08	35.3
1_943	PF00378.20	ECH_1	Enoyl-CoA hydratase/isomerase	8.7e-54	82.5
1_943	PF16113.5	ECH_2	Enoyl-CoA hydratase/isomerase	7.5e-29	1.3
1_944	PF00501.28	AMP-binding	AMP-binding enzyme	1e-65	22
1_944	PF13193.6	AMP-binding_C	AMP-binding enzyme C-terminal domain	2e-16	60.7
1_945	PF03060.15	NMO	Nitronate monooxygenase	3.8e-53	81
1_945	PF01070.18	FMN_dh	FMN-dependent dehydrogenase	1.9e-11	43.6
1_945	PF00478.25	IMPDH	IMP dehydrogenase / GMP reductase domain	9.6e-06	24.8
1_946	PF13649.6	Methyltransf_25	Methyltransferase domain	2.7e-11	44
1_946	PF08242.12	Methyltransf_12	Methyltransferase domain	1e-09	39
1_946	PF08241.12	Methyltransf_11	Methyltransferase domain	1.1e-08	35.6
1_946	PF13847.6	Methyltransf_31	Methyltransferase domain	4.2e-08	33.1
1_946	PF13489.6	Methyltransf_23	Methyltransferase domain	2.8e-06	27.2
1_947	PF00171.22	Aldedh	Aldehyde dehydrogenase family	6e-138	57.3
1_948	PF00903.25	Glyoxalase	Glyoxalase/Bleomycin resistance protein/Dioxygenase superfamily	1.8e-10	41.1
1_949	PF12833.7	HTH_18	Helix-turn-helix domain	2.5e-12	46.9
1_949	PF00165.23	HTH_AraC	Bacterial regulatory helix-turn-helix proteins, AraC family	1.7e-06	28
1_950	PF00440.23	TetR_N	Bacterial regulatory proteins, tetR family	3.2e-13	49.2
1_951	PF01370.21	Epimerase	NAD dependent epimerase/dehydratase family	7.2e-22	78
1_951	PF01073.19	3Beta_HSD	3-beta hydroxysteroid dehydrogenase/isomerase family	4.3e-15	55.5
1_951	PF16363.5	GDP_Man_Dehyd	GDP-mannose 4,6 dehydratase	1.5e-12	47.6
1_951	PF07993.12	NAD_binding_4	Male sterility protein	2.1e-11	43.5
1_951	PF13460.6	NAD_binding_10	NAD(P)H-binding	2.8e-11	43.6
1_951	PF05368.13	NmrA	NmrA-like family	3.5e-08	33.3
1_952	PF00501.28	AMP-binding	AMP-binding enzyme	4.9e-58	96.7
1_952	PF13193.6	AMP-binding_C	AMP-binding enzyme C-terminal domain	1.3e-08	35.7
1_953	PF00441.24	Acyl-CoA_dh_1	Acyl-CoA dehydrogenase, C-terminal domain	3.7e-27	95.4
1_953	PF02771.16	Acyl-CoA_dh_N	Acyl-CoA dehydrogenase, N-terminal domain	1.7e-13	51.2
1_953	PF08028.11	Acyl-CoA_dh_2	Acyl-CoA dehydrogenase, C-terminal domain	5.3e-12	46.2
1_954	PF00441.24	Acyl-CoA_dh_1	Acyl-CoA dehydrogenase, C-terminal domain	3e-37	28.1
1_954	PF02771.16	Acyl-CoA_dh_N	Acyl-CoA dehydrogenase, N-terminal domain	8.5e-23	81.2
1_954	PF02770.19	Acyl-CoA_dh_M	Acyl-CoA dehydrogenase, middle domain	1.3e-20	73.4
1_955	PF13459.6	Fer4_15	4Fe-4S single cluster domain	3.3e-14	53.4
1_955	PF13370.6	Fer4_13	4Fe-4S single cluster domain of Ferredoxin I	1.4e-12	48
1_956	PF00106.25	adh_short	short chain dehydrogenase	3.6e-39	34.2
1_956	PF13561.6	adh_short_C2	Enoyl-(Acyl carrier protein) reductase	1.5e-33	16.4
1_956	PF08659.10	KR	KR domain	1.2e-13	51.4
1_957	PF02405.16	MlaE	Permease MlaE	9.4e-61	5.2
1_958	PF02405.16	MlaE	Permease MlaE	1.2e-50	72.1
1_959	PF11887.8	Mce4_CUP1	Cholesterol uptake porter CUP1 of Mce4, putative	9.4e-53	79.3
1_959	PF02470.20	MlaD	MlaD protein	7.8e-12	45.3
1_960	PF02470.20	MlaD	MlaD protein	5.5e-17	61.8
1_960	PF11887.8	Mce4_CUP1	Cholesterol uptake porter CUP1 of Mce4, putative	4.8e-06	26.2
1_961	PF02470.20	MlaD	MlaD protein	3.8e-16	59.1
1_961	PF11887.8	Mce4_CUP1	Cholesterol uptake porter CUP1 of Mce4, putative	5.6e-07	29.3
1_962	PF02470.20	MlaD	MlaD protein	2e-15	56.8
1_962	PF11887.8	Mce4_CUP1	Cholesterol uptake porter CUP1 of Mce4, putative	6.2e-09	35.7
1_963	PF02470.20	MlaD	MlaD protein	1.1e-11	44.9
1_964	PF02470.20	MlaD	MlaD protein	1.5e-17	63.6
1_967	PF00982.21	Glyco_transf_20	Glycosyltransferase family 20	4e-157	21.9
1_972	PF00378.20	ECH_1	Enoyl-CoA hydratase/isomerase	5.4e-37	27.5
1_972	PF16113.5	ECH_2	Enoyl-CoA hydratase/isomerase	1.5e-09	37.9
1_973	PF13561.6	adh_short_C2	Enoyl-(Acyl carrier protein) reductase	4.3e-58	96.6
1_973	PF00106.25	adh_short	short chain dehydrogenase	1.7e-42	45.1
1_973	PF08659.10	KR	KR domain	9.8e-20	71.2
1_974	PF03446.15	NAD_binding_2	NAD binding domain of 6-phosphogluconate dehydrogenase	4.3e-38	31
1_974	PF14833.6	NAD_binding_11	NAD-binding of NADP-dependent 3-hydroxyisobutyrate dehydrogenase	3.1e-15	56.5
1_974	PF03807.17	F420_oxidored	NADP oxidoreductase coenzyme F420-dependent	5.5e-12	46.1
1_974	PF02737.18	3HCDH_N	3-hydroxyacyl-CoA dehydrogenase, NAD binding domain	2.6e-06	27.5
1_974	PF02558.16	ApbA	Ketopantoate reductase PanE/ApbA	9.7e-06	25.3
1_975	PF01799.20	Fer2_2	[2Fe-2S] binding domain	4.1e-30	3.6
1_975	PF00111.27	Fer2	2Fe-2S iron-sulfur cluster binding domain	6.4e-07	29.2
1_976	PF00941.21	FAD_binding_5	FAD binding domain in molybdopterin dehydrogenase	1.1e-44	52.2
1_976	PF03450.17	CO_deh_flav_C	CO dehydrogenase flavoprotein C-terminal domain	7e-17	61.5
1_977	PF06240.13	COXG	Carbon monoxide dehydrogenase subunit G (CoxG)	5.7e-23	81.2
1_978	PF02738.18	Ald_Xan_dh_C2	Molybdopterin-binding domain of aldehyde dehydrogenase	6e-145	80.9
1_978	PF01315.22	Ald_Xan_dh_C	Aldehyde oxidase and xanthine dehydrogenase, a/b hammerhead domain	6.8e-31	6.9
1_980	PF01593.24	Amino_oxidase	Flavin containing amine oxidoreductase	4.3e-14	52.6
1_980	PF13450.6	NAD_binding_8	NAD(P)-binding Rossmann-like domain	1e-13	51.3
1_980	PF01266.24	DAO	FAD dependent oxidoreductase	2.5e-08	33.9
1_980	PF00890.24	FAD_binding_2	FAD binding domain	1.9e-06	27.3
1_980	PF07992.14	Pyr_redox_2	Pyridine nucleotide-disulphide oxidoreductase	5.5e-06	25.8
1_981	PF00211.20	Guanylate_cyc	Adenylate and Guanylate cyclase catalytic domain	4.7e-23	81.8
1_981	PF13191.6	AAA_16	AAA ATPase domain	3e-12	47.3
1_982	PF01427.17	Peptidase_M15	D-ala-D-ala dipeptidase	2.4e-53	80.9
1_983	PF01083.22	Cutinase	Cutinase	7.8e-43	46.5
1_986	PF13392.6	HNH_3	HNH endonuclease	1.6e-08	34.2
1_988	PF00072.24	Response_reg	Response regulator receiver domain	1.5e-27	96
1_988	PF00486.28	Trans_reg_C	Transcriptional regulatory protein, C terminal	5.1e-24	84.1
1_989	PF02518.26	HATPase_c	Histidine kinase-, DNA gyrase B-, and HSP90-like ATPase	1.8e-29	2.5
1_989	PF00512.25	HisKA	His Kinase A (phospho-acceptor) domain	8.4e-16	57.8
1_989	PF00672.25	HAMP	HAMP domain	6.2e-12	45.7
1_990	PF01230.23	HIT	HIT domain	2.2e-22	79.6
1_990	PF11969.8	DcpS_C	Scavenger mRNA decapping enzyme C-term binding	1.3e-11	44.9
1_991	PF03405.14	FA_desaturase_2	Fatty acid desaturase	9.2e-77	58.1
1_992	PF13561.6	adh_short_C2	Enoyl-(Acyl carrier protein) reductase	5.9e-40	37.3
1_992	PF00106.25	adh_short	short chain dehydrogenase	1.8e-39	35.3
1_992	PF08659.10	KR	KR domain	3.2e-07	30.5
1_993	PF12680.7	SnoaL_2	SnoaL-like domain	3.3e-10	40.5
1_993	PF02136.20	NTF2	Nuclear transport factor 2 (NTF2) domain	2.4e-07	31.3
1_994	PF08240.12	ADH_N	Alcohol dehydrogenase GroES-like domain	6.5e-28	96.8
1_994	PF00107.26	ADH_zinc_N	Zinc-binding dehydrogenase	3.9e-19	68.9
1_996	PF13459.6	Fer4_15	4Fe-4S single cluster domain	5.9e-12	46.2
1_996	PF13370.6	Fer4_13	4Fe-4S single cluster domain of Ferredoxin I	2.5e-10	40.7
1_996	PF06902.11	Fer4_19	Divergent 4Fe-4S mono-cluster	2.2e-08	34
1_997	PF00067.22	p450	Cytochrome P450	1.3e-71	41.7
1_998	PF00106.25	adh_short	short chain dehydrogenase	1.3e-47	61.8
1_998	PF13561.6	adh_short_C2	Enoyl-(Acyl carrier protein) reductase	1.1e-39	36.4
1_998	PF08659.10	KR	KR domain	1.8e-12	47.5
1_998	PF13460.6	NAD_binding_10	NAD(P)H-binding	8.1e-06	25.8
1_999	PF00067.22	p450	Cytochrome P450	1.5e-27	96.5
1_1000	PF00440.23	TetR_N	Bacterial regulatory proteins, tetR family	1.3e-11	44.1
1_1000	PF17925.1	TetR_C_20	Tetracyclin repressor-like, C-terminal domain	5.1e-08	33.2
1_1001	PF00171.22	Aldedh	Aldehyde dehydrogenase family	9e-143	74.5
1_1002	PF13561.6	adh_short_C2	Enoyl-(Acyl carrier protein) reductase	8e-64	15.4
1_1002	PF00106.25	adh_short	short chain dehydrogenase	6.8e-49	66
1_1002	PF08659.10	KR	KR domain	6.9e-08	32.6
1_1002	PF03435.18	Sacchrp_dh_NADP	Saccharopine dehydrogenase NADP binding domain	2.5e-06	27.8
1_1003	PF03446.15	NAD_binding_2	NAD binding domain of 6-phosphogluconate dehydrogenase	1.3e-41	42.4
1_1003	PF14833.6	NAD_binding_11	NAD-binding of NADP-dependent 3-hydroxyisobutyrate dehydrogenase	8.6e-13	48.6
1_1004	PF02627.20	CMD	Carboxymuconolactone decarboxylase family	1e-07	31.9
1_1009	PF14032.6	PknH_C	PknH-like extracellular domain	3.8e-10	39.9
1_1010	PF14032.6	PknH_C	PknH-like extracellular domain	5.7e-13	49.1
1_1012	PF13539.6	Peptidase_M15_4	D-alanyl-D-alanine carboxypeptidase	2.3e-21	76.1
1_1013	PF00440.23	TetR_N	Bacterial regulatory proteins, tetR family	1.4e-10	40.8
1_1013	PF02796.15	HTH_7	Helix-turn-helix domain of resolvase	2.9e-06	27.3
1_1014	PF00067.22	p450	Cytochrome P450	5.4e-21	74.9
1_1015	PF01071.19	GARS_A	Phosphoribosylglycinamide synthetase, ATP-grasp (A) domain	3.3e-66	22.8
1_1015	PF02844.15	GARS_N	Phosphoribosylglycinamide synthetase, N domain	2e-30	5.4
1_1015	PF02843.16	GARS_C	Phosphoribosylglycinamide synthetase, C domain	2.4e-25	88.6
1_1016	PF00756.20	Esterase	Putative esterase	3.3e-06	26.9
1_1017	PF17940.1	TetR_C_31	Tetracyclin repressor-like, C-terminal domain	6.5e-19	68.1
1_1017	PF00440.23	TetR_N	Bacterial regulatory proteins, tetR family	1.2e-07	31.4
1_1018	PF13520.6	AA_permease_2	Amino acid permease	1e-40	39.9
1_1018	PF00324.21	AA_permease	Amino acid permease	1.1e-31	10
1_1019	PF04250.13	DUF429	Protein of unknown function (DUF429)	1.2e-35	23.3
1_1019	PF04607.17	RelA_SpoT	Region found in RelA / SpoT proteins	3.1e-17	62.9
1_1020	PF00206.20	Lyase_1	Lyase	7.9e-24	84.6
1_1020	PF10397.9	ADSL_C	Adenylosuccinate lyase C-terminus	2.1e-14	53.8
1_1021	PF00067.22	p450	Cytochrome P450	6.9e-24	84.4
1_1022	PF03595.17	SLAC1	Voltage-dependent anion channel	1.4e-14	54.1
1_1023	PF08044.11	DUF1707	Domain of unknown function (DUF1707)	5.3e-20	71.2
1_1024	PF18741.1	MTES_1575	REase_MTES_1575	6.2e-12	45.5
1_1024	PF04480.12	DUF559	Protein of unknown function (DUF559)	1.2e-10	41.2
1_1024	PF13338.6	AbiEi_4	Transcriptional regulator, AbiEi antitoxin	2.2e-06	27.7
1_1026	PF01259.18	SAICAR_synt	SAICAR synthetase	2.1e-96	22.4
1_1027	PF02897.15	Peptidase_S9_N	Prolyl oligopeptidase, N-terminal beta-propeller domain	7e-113	75.6
1_1027	PF00326.21	Peptidase_S9	Prolyl oligopeptidase family	2.9e-64	16.4
1_1028	PF13564.6	DoxX_2	DoxX-like family	9e-08	32.2
1_1029	PF13305.6	TetR_C_33	Tetracyclin repressor-like, C-terminal domain	6.9e-17	62.1
1_1029	PF00440.23	TetR_N	Bacterial regulatory proteins, tetR family	7.1e-10	38.5
1_1030	PF00255.19	GSHPx	Glutathione peroxidase	1.7e-34	17.6
1_1031	PF10096.9	DUF2334	Uncharacterized protein conserved in bacteria (DUF2334)	2e-18	66.8
1_1032	PF00890.24	FAD_binding_2	FAD binding domain	1e-107	56.5
1_1032	PF13450.6	NAD_binding_8	NAD(P)-binding Rossmann-like domain	1.7e-08	34.5
1_1032	PF01494.19	FAD_binding_3	FAD binding domain	3.3e-06	26.6
1_1033	PF13483.6	Lactamase_B_3	Beta-lactamase superfamily domain	6.9e-21	74.8
1_1033	PF12706.7	Lactamase_B_2	Beta-lactamase superfamily domain	6.8e-10	38.8
1_1035	PF02700.14	PurS	Phosphoribosylformylglycinamidine (FGAM) synthase	4.8e-25	87.5
1_1036	PF13507.6	GATase_5	CobB/CobQ-like glutamine amidotransferase domain	3.1e-35	21.5
1_1036	PF07685.14	GATase_3	CobB/CobQ-like glutamine amidotransferase domain	1.1e-07	31.6
1_1036	PF01965.24	DJ-1_PfpI	DJ-1/PfpI family	1.6e-06	28
1_1036	PF00117.28	GATase	Glutamine amidotransferase class-I	2.5e-06	27.4
1_1037	PF04454.12	Linocin_M18	Encapsulating protein for peroxidase	1.9e-95	19
1_1038	PF04261.12	Dyp_perox	Dyp-type peroxidase family	3.5e-95	18.8
1_1039	PF02127.15	Peptidase_M18	Aminopeptidase I zinc metalloprotease (M18)	8e-142	70.8
1_1040	PF18029.1	Glyoxalase_6	Glyoxalase-like domain	2.7e-29	2.1
1_1042	PF00999.21	Na_H_Exchanger	Sodium/hydrogen exchanger family	8.2e-30	3.9
1_1043	PF02769.22	AIRS_C	AIR synthase related protein, C-terminal domain	7e-57	91.9
1_1043	PF00586.24	AIRS	AIR synthase related protein, N-terminal domain	1e-48	63.9
1_1043	PF18072.1	FGAR-AT_linker	Formylglycinamide ribonucleotide amidotransferase linker domain	1.4e-17	64
1_1044	PF10081.9	Abhydrolase_9	Alpha/beta-hydrolase family	4e-128	22.8
1_1044	PF15420.6	Abhydrolase_9_N	Alpha/beta-hydrolase family N-terminus	3.5e-70	36.2
1_1045	PF02517.16	CPBP	CPBP intramembrane metalloprotease	1.9e-12	47.4
1_1047	PF11887.8	Mce4_CUP1	Cholesterol uptake porter CUP1 of Mce4, putative	1.8e-96	22.5
1_1047	PF02470.20	MlaD	MlaD protein	1.7e-15	57
1_1048	PF17844.1	SCP_3	Bacterial SCP ortholog	1e-38	31
1_1051	PF13522.6	GATase_6	Glutamine amidotransferase domain	6.5e-15	55.5
1_1051	PF13537.6	GATase_7	Glutamine amidotransferase domain	1.9e-13	50.4
1_1051	PF00156.27	Pribosyltran	Phosphoribosyl transferase domain	9.9e-08	31.7
1_1051	PF00310.21	GATase_2	Glutamine amidotransferases class-II	2.2e-06	26.7
1_1052	PF02769.22	AIRS_C	AIR synthase related protein, C-terminal domain	3.2e-36	24.8
1_1052	PF00586.24	AIRS	AIR synthase related protein, N-terminal domain	3.7e-16	59.5
1_1053	PF11273.8	DUF3073	Protein of unknown function (DUF3073)	7.5e-23	81.1
1_1054	PF01571.21	GCV_T	Aminomethyltransferase folate-binding domain	9e-25	87.5
1_1055	PF01063.19	Aminotran_4	Amino-transferase class IV	2.1e-39	35.7
1_1058	PF08768.11	DUF1794	Domain of unknown function (DUF1794)	2.1e-43	47.9
1_1060	PF07210.12	DUF1416	Protein of unknown function (DUF1416)	1.1e-38	31
1_1060	PF13620.6	CarboxypepD_reg	Carboxypeptidase regulatory-like domain	1e-09	38.5
1_1061	PF00581.20	Rhodanese	Rhodanese-like domain	8.8e-39	32.3
1_1062	PF14340.6	DUF4395	Domain of unknown function (DUF4395)	9e-44	49
1_1063	PF00085.20	Thioredoxin	Thioredoxin	3.2e-12	46.3
1_1064	PF11209.8	DUF2993	Protein of unknown function (DUF2993)	2.3e-32	13
1_1065	PF00486.28	Trans_reg_C	Transcriptional regulatory protein, C terminal	2.1e-28	98.2
1_1066	PF00583.25	Acetyltransf_1	Acetyltransferase (GNAT) family	8.3e-18	64.7
1_1066	PF13673.7	Acetyltransf_10	Acetyltransferase (GNAT) domain	3.8e-13	49.5
1_1066	PF08445.10	FR47	FR47-like protein	4.8e-12	45.7
1_1066	PF13508.7	Acetyltransf_7	Acetyltransferase (GNAT) domain	5.4e-12	46
1_1067	PF12849.7	PBP_like_2	PBP superfamily domain	5.5e-55	87
1_1067	PF12727.7	PBP_like	PBP superfamily domain	7e-08	31.8
1_1068	PF00528.22	BPD_transp_1	Binding-protein-dependent transport system inner membrane component	7.1e-20	71.5
1_1069	PF00528.22	BPD_transp_1	Binding-protein-dependent transport system inner membrane component	1.6e-25	89.9
1_1070	PF00005.27	ABC_tran	ABC transporter	1.4e-30	6.6
1_1070	PF13304.6	AAA_21	AAA domain, putative AbiEii toxin, Type IV TA system	2.4e-09	37.4
1_1071	PF00107.26	ADH_zinc_N	Zinc-binding dehydrogenase	1e-09	38.4
1_1072	PF12802.7	MarR_2	MarR family	3.3e-09	36.5
1_1072	PF01047.22	MarR	MarR family	1.2e-08	34.7
1_1073	PF01895.19	PhoU	PhoU domain	2.7e-27	95.1
1_1074	PF03816.14	LytR_cpsA_psr	Cell envelope-related transcriptional attenuator domain	3.5e-47	60.4
1_1074	PF13399.6	LytR_C	LytR cell envelope-related transcriptional attenuator	1.6e-17	64.2
1_1075	PF01207.17	Dus	Dihydrouridine synthase (Dus)	9e-111	69.9
1_1076	PF03405.14	FA_desaturase_2	Fatty acid desaturase	4.7e-89	98.4
1_1080	PF09995.9	DUF2236	Uncharacterized protein conserved in bacteria (DUF2236)	6.1e-55	86.9
1_1081	PF05305.14	DUF732	Protein of unknown function (DUF732)	1.3e-19	70.3
1_1082	PF01152.21	Bac_globin	Bacterial-like globin	7.1e-27	94
1_1083	PF01909.23	NTP_transf_2	Nucleotidyltransferase domain	3.8e-06	27.1
1_1083	PF18765.1	Polbeta	Polymerase beta, Nucleotidyltransferase	8.4e-06	25.8
1_1085	PF09966.9	DUF2200	Uncharacterized protein conserved in bacteria (DUF2200)	5e-49	65.1
1_1088	PF13569.6	DUF4132	Domain of unknown function (DUF4132)	9e-20	71.2
1_1089	PF17964.1	Big_10	Bacterial Ig domain	3.3e-23	82.6
1_1089	PF03734.14	YkuD	L,D-transpeptidase catalytic domain	1.2e-19	71.2
1_1090	PF05114.13	DUF692	Protein of unknown function (DUF692)	1.6e-79	66.8
1_1092	PF02698.17	DUF218	DUF218 domain	2.4e-23	82.6
1_1093	PF00440.23	TetR_N	Bacterial regulatory proteins, tetR family	3.8e-13	49
1_1094	PF11196.8	DUF2834	Protein of unknown function (DUF2834)	1.1e-27	96.2
1_1095	PF00440.23	TetR_N	Bacterial regulatory proteins, tetR family	2.4e-11	43.2
1_1096	PF01593.24	Amino_oxidase	Flavin containing amine oxidoreductase	5.9e-10	39
1_1096	PF13450.6	NAD_binding_8	NAD(P)-binding Rossmann-like domain	1.5e-09	38
1_1097	PF02148.19	zf-UBP	Zn-finger in ubiquitin-hydrolases and other protein	2.4e-11	43.8
1_1098	PF10604.9	Polyketide_cyc2	Polyketide cyclase / dehydrase and lipid transport	1.6e-18	67.3
1_1098	PF03364.20	Polyketide_cyc	Polyketide cyclase / dehydrase and lipid transport	9.2e-12	45.3
1_1099	PF02776.18	TPP_enzyme_N	Thiamine pyrophosphate enzyme, N-terminal TPP binding domain	4e-33	14.4
1_1099	PF02775.21	TPP_enzyme_C	Thiamine pyrophosphate enzyme, C-terminal TPP binding domain	7.3e-20	71.3
1_1099	PF00205.22	TPP_enzyme_M	Thiamine pyrophosphate enzyme, central domain	4.4e-10	39.4
1_1100	PF02515.17	CoA_transf_3	CoA-transferase family III	8.1e-77	58.8
1_1101	PF00582.26	Usp	Universal stress protein family	1.3e-29	3.5
1_1102	PF00582.26	Usp	Universal stress protein family	9.1e-53	78.6
1_1105	PF00296.20	Bac_luciferase	Luciferase-like monooxygenase	5.3e-44	50.9
1_1106	PF14032.6	PknH_C	PknH-like extracellular domain	7.3e-22	78.1
1_1109	PF02467.16	Whib	Transcription factor WhiB	4.4e-20	72
1_1110	PF00155.21	Aminotran_1_2	Aminotransferase class I and II	1e-58	99.3
1_1111	PF00724.20	Oxidored_FMN	NADH:flavin oxidoreductase / NADH oxidase family	4e-71	40.1
1_1112	PF02803.18	Thiolase_C	Thiolase, C-terminal domain	1.5e-47	60.3
1_1112	PF00108.23	Thiolase_N	Thiolase, N-terminal domain	9.2e-45	53
1_1112	PF00109.26	ketoacyl-synt	Beta-ketoacyl synthase, N-terminal domain	5.5e-06	26.1
1_1113	PF02737.18	3HCDH_N	3-hydroxyacyl-CoA dehydrogenase, NAD binding domain	3.4e-62	9.5
1_1113	PF00378.20	ECH_1	Enoyl-CoA hydratase/isomerase	6.2e-35	20.7
1_1113	PF00725.22	3HCDH	3-hydroxyacyl-CoA dehydrogenase, C-terminal domain	4.8e-21	75.2
1_1113	PF16113.5	ECH_2	Enoyl-CoA hydratase/isomerase	8.1e-19	68.3
1_1114	PF00326.21	Peptidase_S9	Prolyl oligopeptidase family	5.6e-50	69.8
1_1114	PF01738.18	DLH	Dienelactone hydrolase family	2.5e-16	59.9
1_1114	PF02129.18	Peptidase_S15	X-Pro dipeptidyl-peptidase (S15 family)	1.1e-11	44.8
1_1114	PF00756.20	Esterase	Putative esterase	2.9e-09	37
1_1114	PF12146.8	Hydrolase_4	Serine aminopeptidase, S33	2.4e-08	33.5
1_1114	PF08840.11	BAAT_C	BAAT / Acyl-CoA thioester hydrolase C terminal	1e-07	32.1
1_1115	PF01243.20	Putative_PNPOx	Pyridoxamine 5'-phosphate oxidase	1e-07	32
1_1116	PF01243.20	Putative_PNPOx	Pyridoxamine 5'-phosphate oxidase	1.1e-12	47.9
1_1116	PF12900.7	Pyridox_ox_2	Pyridoxamine 5'-phosphate oxidase	1e-08	35.3
1_1117	PF01494.19	FAD_binding_3	FAD binding domain	1.8e-13	50.5
1_1118	PF00440.23	TetR_N	Bacterial regulatory proteins, tetR family	3.6e-17	61.9
1_1119	PF14032.6	PknH_C	PknH-like extracellular domain	5.1e-08	33
1_1120	PF00877.19	NLPC_P60	NlpC/P60 family	1.1e-11	44.7
1_1120	PF06013.12	WXG100	Proteins of 100 residues with WXG	5.6e-10	39.3
1_1122	PF10824.8	T7SS_ESX_EspC	Excreted virulence factor EspC, type VII ESX diderm	1.3e-11	44.9
1_1122	PF01464.20	SLT	Transglycosylase SLT domain	1.7e-09	37.3
1_1123	PF13649.6	Methyltransf_25	Methyltransferase domain	2e-16	60.5
1_1123	PF08241.12	Methyltransf_11	Methyltransferase domain	7.1e-15	55.4
1_1123	PF08242.12	Methyltransf_12	Methyltransferase domain	2.4e-12	47.5
1_1123	PF13847.6	Methyltransf_31	Methyltransferase domain	7.1e-11	42.1
1_1123	PF05724.11	TPMT	Thiopurine S-methyltransferase (TPMT)	4.4e-09	36.3
1_1123	PF03848.14	TehB	Tellurite resistance protein TehB	3.7e-08	33
1_1123	PF13489.6	Methyltransf_23	Methyltransferase domain	6.7e-08	32.5
1_1123	PF05401.11	NodS	Nodulation protein S (NodS)	4.6e-06	26.4
1_1124	PF01243.20	Putative_PNPOx	Pyridoxamine 5'-phosphate oxidase	2.8e-06	27.4
1_1125	PF00296.20	Bac_luciferase	Luciferase-like monooxygenase	3.5e-50	71.2
1_1126	PF13561.6	adh_short_C2	Enoyl-(Acyl carrier protein) reductase	5.9e-41	40.5
1_1126	PF00106.25	adh_short	short chain dehydrogenase	3.8e-32	11.3
1_1127	PF00126.27	HTH_1	Bacterial regulatory helix-turn-helix protein, lysR family	1.1e-21	76.5
1_1127	PF03466.20	LysR_substrate	LysR substrate binding domain	1.6e-08	34.1
1_1128	PF06779.14	MFS_4	Uncharacterised MFS-type transporter YbfB	9.6e-72	42.3
1_1128	PF07690.16	MFS_1	Major Facilitator Superfamily	8.8e-17	61.1
1_1131	PF00903.25	Glyoxalase	Glyoxalase/Bleomycin resistance protein/Dioxygenase superfamily	6.8e-06	26.3
1_1132	PF13625.6	Helicase_C_3	Helicase conserved C-terminal domain	1.7e-46	57.5
1_1132	PF16203.5	ERCC3_RAD25_C	ERCC3/RAD25/XPB C-terminal helicase	6.5e-43	46.7
1_1132	PF04851.15	ResIII	Type III restriction enzyme, res subunit	1.3e-13	51.4
1_1132	PF00271.31	Helicase_C	Helicase conserved C-terminal domain	1.4e-10	41.5
1_1133	PF13625.6	Helicase_C_3	Helicase conserved C-terminal domain	4.5e-40	36.7
1_1135	PF01967.21	MoaC	MoaC family	1.6e-53	80.4
1_1136	PF00994.24	MoCF_biosynth	Probable molybdopterin binding domain	2e-29	2.1
1_1137	PF02391.17	MoaE	MoaE protein	2.2e-35	21.3
1_1138	PF06737.14	Transglycosylas	Transglycosylase-like domain	8.4e-36	22.5
1_1139	PF02597.20	ThiS	ThiS family	8.9e-11	42.3
1_1140	PF06463.13	Mob_synth_C	Molybdenum Cofactor Synthesis C	1.8e-35	21.7
1_1140	PF04055.21	Radical_SAM	Radical SAM superfamily	2.7e-23	83.2
1_1141	PF03733.13	YccF	Inner membrane component domain	3.7e-36	23.6
1_1142	PF00313.22	CSD	'Cold-shock' DNA-binding domain	1.5e-16	60
1_1143	PF13410.6	GST_C_2	Glutathione S-transferase, C-terminal domain	2.9e-11	43.2
1_1143	PF13409.6	GST_N_2	Glutathione S-transferase, N-terminal domain	1.9e-09	37.7
1_1143	PF00043.25	GST_C	Glutathione S-transferase, C-terminal domain	8.4e-07	29.1
1_1145	PF10969.8	DUF2771	Protein of unknown function (DUF2771)	3.3e-49	66.9
1_1146	PF07690.16	MFS_1	Major Facilitator Superfamily	2.1e-12	46.7
1_1147	PF11228.8	DUF3027	Protein of unknown function (DUF3027)	5.1e-79	64.8
1_1148	PF10604.9	Polyketide_cyc2	Polyketide cyclase / dehydrase and lipid transport	1.2e-15	58
1_1148	PF03364.20	Polyketide_cyc	Polyketide cyclase / dehydrase and lipid transport	3.5e-09	37
1_1148	PF08327.11	AHSA1	Activator of Hsp90 ATPase homolog 1-like protein	3.4e-06	27.3
1_1149	PF10745.9	DUF2530	Protein of unknown function (DUF2530)	2.2e-30	4.7
1_1150	PF01047.22	MarR	MarR family	7.2e-07	29
1_1150	PF12802.7	MarR_2	MarR family	3.8e-06	26.7
1_1151	PF00588.19	SpoU_methylase	SpoU rRNA Methylase family	9e-30	3.7
1_1152	PF10801.8	DUF2537	Protein of unknown function (DUF2537)	3.7e-30	4
1_1153	PF04072.14	LCM	Leucine carboxyl methyltransferase	1.7e-64	17.2
1_1154	PF13338.6	AbiEi_4	Transcriptional regulator, AbiEi antitoxin	5.2e-06	26.5
1_1155	PF11268.8	DUF3071	Protein of unknown function (DUF3071)	7.9e-58	95.2
1_1156	PF00266.19	Aminotran_5	Aminotransferase class-V	4.4e-20	72
1_1157	PF00557.24	Peptidase_M24	Metallopeptidase family M24	1.5e-46	58.7
1_1158	PF11583.8	AurF	P-aminobenzoate N-oxygenase AurF	3e-111	66.9
1_1159	PF00037.27	Fer4	4Fe-4S binding domain	3.5e-11	42.4
1_1159	PF07992.14	Pyr_redox_2	Pyridine nucleotide-disulphide oxidoreductase	1.6e-10	40.8
1_1159	PF12838.7	Fer4_7	4Fe-4S dicluster domain	3.2e-07	30.8
1_1159	PF12837.7	Fer4_6	4Fe-4S binding domain	5.2e-07	29.5
1_1159	PF12797.7	Fer4_2	4Fe-4S binding domain	4e-06	26.6
1_1159	PF13187.6	Fer4_9	4Fe-4S dicluster domain	4.1e-06	26.9
1_1160	PF13521.6	AAA_28	AAA domain	6.2e-28	98.1
1_1161	PF04973.12	NMN_transporter	Nicotinamide mononucleotide transporter	2.8e-47	60.9
1_1162	PF13238.6	AAA_18	AAA domain	7.4e-07	29.8
1_1163	PF02361.16	CbiQ	Cobalt transport protein	2.2e-17	63.4
1_1164	PF00005.27	ABC_tran	ABC transporter	2.5e-51	73.8
1_1164	PF13304.6	AAA_21	AAA domain, putative AbiEii toxin, Type IV TA system	8.1e-21	75.1
1_1164	PF02463.19	SMC_N	RecF/RecN/SMC N terminal domain	1.3e-11	44.4
1_1164	PF13555.6	AAA_29	P-loop containing region of AAA domain	6.3e-11	41.9
1_1164	PF13476.6	AAA_23	AAA domain	1.2e-09	39
1_1164	PF03193.16	RsgA_GTPase	RsgA GTPase	4.6e-07	29.9
1_1164	PF13401.6	AAA_22	AAA domain	1.3e-06	28.8
1_1164	PF13514.6	AAA_27	AAA domain	1.6e-06	27.9
1_1164	PF01078.21	Mg_chelatase	Magnesium chelatase, subunit ChlI	7.9e-06	25.4
1_1165	PF09819.9	ABC_cobalt	ABC-type cobalt transport system, permease component	1.7e-37	28.3
1_1166	PF00903.25	Glyoxalase	Glyoxalase/Bleomycin resistance protein/Dioxygenase superfamily	7.3e-15	55.3
1_1166	PF18029.1	Glyoxalase_6	Glyoxalase-like domain	4.2e-10	40.4
1_1167	PF00285.21	Citrate_synt	Citrate synthase, C-terminal domain	1.1e-83	81.3
1_1168	PF01243.20	Putative_PNPOx	Pyridoxamine 5'-phosphate oxidase	3.7e-21	75.1
1_1168	PF10590.9	PNP_phzG_C	Pyridoxine 5'-phosphate oxidase C-terminal dimerisation region	9.7e-14	51.2
1_1169	PF05977.13	MFS_3	Transmembrane secretion effector	1.7e-26	92.7
1_1169	PF07690.16	MFS_1	Major Facilitator Superfamily	7.6e-23	81
1_1170	PF00440.23	TetR_N	Bacterial regulatory proteins, tetR family	5.1e-13	48.6
1_1173	PF13809.6	Tubulin_2	Tubulin like	2e-53	81.8
1_1179	PF14032.6	PknH_C	PknH-like extracellular domain	1.7e-30	6.3
1_1179	PF13828.6	DUF4190	Domain of unknown function (DUF4190)	1.2e-11	44.1
1_1180	PF14032.6	PknH_C	PknH-like extracellular domain	4.4e-28	98.4
1_1180	PF13828.6	DUF4190	Domain of unknown function (DUF4190)	6.8e-12	45
1_1182	PF12870.7	DUF4878	Domain of unknown function (DUF4878)	4.9e-11	42.9
1_1183	PF00285.21	Citrate_synt	Citrate synthase, C-terminal domain	6e-137	55.1
1_1184	PF04073.15	tRNA_edit	Aminoacyl-tRNA editing domain	5.1e-28	97.6
1_1185	PF00583.25	Acetyltransf_1	Acetyltransferase (GNAT) family	2.7e-08	34
1_1186	PF07690.16	MFS_1	Major Facilitator Superfamily	1.2e-67	28.3
1_1186	PF00083.24	Sugar_tr	Sugar (and other) transporter	1.4e-11	44
1_1186	PF12832.7	MFS_1_like	MFS_1 like family	2.6e-08	33.2
1_1187	PF12802.7	MarR_2	MarR family	2.3e-09	37
1_1187	PF01047.22	MarR	MarR family	3e-09	36.7
1_1187	PF13463.6	HTH_27	Winged helix DNA-binding domain	2.5e-07	31.1
1_1189	PF02909.17	TetR_C_1	Tetracyclin repressor-like, C-terminal domain	2.2e-14	53.5
1_1189	PF00440.23	TetR_N	Bacterial regulatory proteins, tetR family	1.8e-09	37.2
1_1190	PF13450.6	NAD_binding_8	NAD(P)-binding Rossmann-like domain	1.5e-10	41.1
1_1190	PF12831.7	FAD_oxidored	FAD dependent oxidoreductase	3.2e-07	30.1
1_1190	PF01593.24	Amino_oxidase	Flavin containing amine oxidoreductase	3.3e-07	29.9
1_1190	PF00890.24	FAD_binding_2	FAD binding domain	9.4e-06	25
1_1191	PF10944.8	DUF2630	Protein of unknown function (DUF2630)	8.8e-32	9.4
1_1192	PF00254.28	FKBP_C	FKBP-type peptidyl-prolyl cis-trans isomerase	1.1e-20	73.8
1_1193	PF00691.20	OmpA	OmpA family	4.5e-19	68.6
1_1196	PF02518.26	HATPase_c	Histidine kinase-, DNA gyrase B-, and HSP90-like ATPase	1.5e-18	67.3
1_1196	PF00512.25	HisKA	His Kinase A (phospho-acceptor) domain	1.4e-09	37.9
1_1196	PF00672.25	HAMP	HAMP domain	6.3e-08	32.9
1_1196	PF13581.6	HATPase_c_2	Histidine kinase-like ATPase domain	1.3e-06	28.4
1_1197	PF00072.24	Response_reg	Response regulator receiver domain	4.2e-29	1
1_1197	PF00486.28	Trans_reg_C	Transcriptional regulatory protein, C terminal	4e-26	90.9
1_1198	PF00664.23	ABC_membrane	ABC transporter transmembrane region	1.8e-39	36.1
1_1198	PF00005.27	ABC_tran	ABC transporter	5.4e-33	14.4
1_1199	PF00664.23	ABC_membrane	ABC transporter transmembrane region	1.6e-42	46
1_1199	PF00005.27	ABC_tran	ABC transporter	1.3e-31	10
1_1200	PF00664.23	ABC_membrane	ABC transporter transmembrane region	3.6e-42	44.9
1_1200	PF00005.27	ABC_tran	ABC transporter	7.8e-32	10.7
1_1200	PF13748.6	ABC_membrane_3	ABC transporter transmembrane region	2e-07	30.5
1_1202	PF06742.11	DUF1214	Protein of unknown function (DUF1214)	2.5e-25	89.1
1_1202	PF06863.12	DUF1254	Protein of unknown function (DUF1254)	7.8e-25	87.5
1_1203	PF06441.12	EHN	Epoxide hydrolase N terminus	5.8e-41	39.2
1_1203	PF00561.20	Abhydrolase_1	alpha/beta hydrolase fold	1.1e-13	51.4
1_1204	PF00196.19	GerE	Bacterial regulatory proteins, luxR family	7.7e-14	51
1_1204	PF13185.6	GAF_2	GAF domain	8.5e-06	26.1
1_1205	PF00501.28	AMP-binding	AMP-binding enzyme	3.5e-75	53.2
1_1205	PF13193.6	AMP-binding_C	AMP-binding enzyme C-terminal domain	1.2e-18	67.9
1_1206	PF00501.28	AMP-binding	AMP-binding enzyme	8e-116	84.3
1_1206	PF13193.6	AMP-binding_C	AMP-binding enzyme C-terminal domain	4.1e-18	66.1
1_1207	PF00710.20	Asparaginase	Asparaginase, N-terminal	1.4e-48	65
1_1207	PF17763.1	Asparaginase_C	Glutaminase/Asparaginase C-terminal domain	2.5e-18	66.3
1_1209	PF18029.1	Glyoxalase_6	Glyoxalase-like domain	1.7e-19	70.6
1_1210	PF00122.20	E1-E2_ATPase	E1-E2 ATPase	2.2e-39	34.8
1_1210	PF00702.26	Hydrolase	haloacid dehalogenase-like hydrolase	1.8e-18	67.6
1_1210	PF00689.21	Cation_ATPase_C	Cation transporting ATPase, C-terminus	2.5e-15	56.7
1_1210	PF00690.26	Cation_ATPase_N	Cation transporter/ATPase, N-terminus	4.4e-13	48.7
1_1213	PF12698.7	ABC2_membrane_3	ABC-2 family transporter protein	2e-28	99.5
1_1213	PF12051.8	DUF3533	Protein of unknown function (DUF3533)	1.9e-08	33.7
1_1213	PF01061.24	ABC2_membrane	ABC-2 type transporter	6.3e-08	32.3
1_1215	PF01039.22	Carboxyl_trans	Carboxyl transferase domain	4e-76	56.6
1_1216	PF00378.20	ECH_1	Enoyl-CoA hydratase/isomerase	1.4e-38	32.7
1_1216	PF16113.5	ECH_2	Enoyl-CoA hydratase/isomerase	3e-19	69.7
1_1217	PF12706.7	Lactamase_B_2	Beta-lactamase superfamily domain	4.9e-50	69.8
1_1217	PF13483.6	Lactamase_B_3	Beta-lactamase superfamily domain	5.1e-15	55.7
1_1218	PF00122.20	E1-E2_ATPase	E1-E2 ATPase	1.5e-35	22.4
1_1218	PF00702.26	Hydrolase	haloacid dehalogenase-like hydrolase	4e-18	66.5
1_1219	PF14013.6	MT0933_antitox	MT0933-like antitoxin protein	1e-20	73.8
1_1220	PF10604.9	Polyketide_cyc2	Polyketide cyclase / dehydrase and lipid transport	6.1e-21	75.2
1_1224	PF07728.14	AAA_5	AAA domain (dynein-related subfamily)	9.1e-35	19.7
1_1224	PF08406.10	CbbQ_C	CbbQ/NirQ/NorQ C-terminal	1.3e-20	73.5
1_1224	PF01078.21	Mg_chelatase	Magnesium chelatase, subunit ChlI	1.9e-07	30.7
1_1227	PF00440.23	TetR_N	Bacterial regulatory proteins, tetR family	1.7e-10	40.5
1_1230	PF00501.28	AMP-binding	AMP-binding enzyme	6.9e-83	78.6
1_1230	PF13193.6	AMP-binding_C	AMP-binding enzyme C-terminal domain	1.4e-19	70.8
1_1231	PF13561.6	adh_short_C2	Enoyl-(Acyl carrier protein) reductase	1.5e-63	14.5
1_1231	PF00106.25	adh_short	short chain dehydrogenase	1.4e-47	61.7
1_1231	PF08659.10	KR	KR domain	1.1e-08	35.2
1_1232	PF00501.28	AMP-binding	AMP-binding enzyme	1.9e-77	60.7
1_1232	PF13193.6	AMP-binding_C	AMP-binding enzyme C-terminal domain	1.8e-12	48.1
1_1233	PF00392.21	GntR	Bacterial regulatory proteins, gntR family	6.4e-22	77
1_1233	PF07702.13	UTRA	UTRA domain	4e-19	68.9
1_1234	PF08450.12	SGL	SMP-30/Gluconolactonase/LRE-like region	3e-20	72.9
1_1234	PF01436.21	NHL	NHL repeat	3.1e-09	36.4
1_1234	PF13360.6	PQQ_2	PQQ-like domain	1.4e-08	34.6
1_1235	PF13561.6	adh_short_C2	Enoyl-(Acyl carrier protein) reductase	2e-55	87.9
1_1235	PF00106.25	adh_short	short chain dehydrogenase	2.1e-38	31.8
1_1235	PF08659.10	KR	KR domain	1.7e-13	50.8
1_1236	PF00848.19	Ring_hydroxyl_A	Ring hydroxylating alpha subunit (catalytic domain)	3.3e-21	76.2
1_1236	PF00355.26	Rieske	Rieske [2Fe-2S] domain	3.4e-13	49.3
1_1237	PF00296.20	Bac_luciferase	Luciferase-like monooxygenase	3.9e-49	67.8
1_1238	PF07992.14	Pyr_redox_2	Pyridine nucleotide-disulphide oxidoreductase	6e-13	48.7
1_1238	PF13738.6	Pyr_redox_3	Pyridine nucleotide-disulphide oxidoreductase	7.9e-11	41.8
1_1238	PF00743.19	FMO-like	Flavin-binding monooxygenase-like	8.4e-11	41
1_1238	PF13450.6	NAD_binding_8	NAD(P)-binding Rossmann-like domain	7e-08	32.6
1_1238	PF01266.24	DAO	FAD dependent oxidoreductase	3.1e-07	30.3
1_1238	PF13434.6	K_oxygenase	L-lysine 6-monooxygenase (NADPH-requiring)	5.6e-07	29
1_1239	PF02668.16	TauD	Taurine catabolism dioxygenase TauD, TfdA family	2.7e-06	27.4
1_1240	PF00106.25	adh_short	short chain dehydrogenase	1.7e-41	41.8
1_1240	PF13561.6	adh_short_C2	Enoyl-(Acyl carrier protein) reductase	4.1e-34	18.2
1_1240	PF08659.10	KR	KR domain	1.2e-16	61.2
1_1241	PF02515.17	CoA_transf_3	CoA-transferase family III	4e-113	75.7
1_1242	PF02770.19	Acyl-CoA_dh_M	Acyl-CoA dehydrogenase, middle domain	9.8e-25	86.6
1_1242	PF02771.16	Acyl-CoA_dh_N	Acyl-CoA dehydrogenase, N-terminal domain	8.2e-18	65.1
1_1242	PF00441.24	Acyl-CoA_dh_1	Acyl-CoA dehydrogenase, C-terminal domain	5.1e-10	39.8
1_1243	PF00441.24	Acyl-CoA_dh_1	Acyl-CoA dehydrogenase, C-terminal domain	2.2e-13	50.7
1_1244	PF02770.19	Acyl-CoA_dh_M	Acyl-CoA dehydrogenase, middle domain	2.9e-21	75.5
1_1244	PF02771.16	Acyl-CoA_dh_N	Acyl-CoA dehydrogenase, N-terminal domain	2.6e-18	66.7
1_1244	PF00441.24	Acyl-CoA_dh_1	Acyl-CoA dehydrogenase, C-terminal domain	1.6e-15	57.6
1_1245	PF00441.24	Acyl-CoA_dh_1	Acyl-CoA dehydrogenase, C-terminal domain	6.3e-28	97.9
1_1245	PF08028.11	Acyl-CoA_dh_2	Acyl-CoA dehydrogenase, C-terminal domain	1.3e-10	41.7
1_1245	PF02771.16	Acyl-CoA_dh_N	Acyl-CoA dehydrogenase, N-terminal domain	8.6e-07	29.6
1_1247	PF18029.1	Glyoxalase_6	Glyoxalase-like domain	2e-17	63.9
1_1247	PF00903.25	Glyoxalase	Glyoxalase/Bleomycin resistance protein/Dioxygenase superfamily	2.1e-13	50.6
1_1248	PF06172.11	Cupin_5	Cupin superfamily (DUF985)	3e-48	63.6
1_1250	PF13302.7	Acetyltransf_3	Acetyltransferase (GNAT) domain	2.4e-14	54.2
1_1251	PF00011.21	HSP20	Hsp20/alpha crystallin family	2.2e-22	79.1
1_1251	PF17886.1	ArsA_HSP20	HSP20-like domain found in ArsA	1.1e-15	57
1_1252	PF07690.16	MFS_1	Major Facilitator Superfamily	1e-33	16.8
1_1252	PF06779.14	MFS_4	Uncharacterised MFS-type transporter YbfB	4.5e-07	29.5
1_1253	PF01638.17	HxlR	HxlR-like helix-turn-helix	2.5e-31	7.3
1_1254	PF03055.15	RPE65	Retinal pigment epithelial membrane protein	3e-106	51.8
1_1255	PF00108.23	Thiolase_N	Thiolase, N-terminal domain	2.1e-10	40.4
1_1255	PF02803.18	Thiolase_C	Thiolase, C-terminal domain	1.2e-08	34.7
1_1258	PF07040.11	DUF1326	Protein of unknown function (DUF1326)	6.4e-58	95.7
1_1259	PF00581.20	Rhodanese	Rhodanese-like domain	1e-08	35.6
1_1260	PF00665.26	rve	Integrase core domain	3.1e-25	88.7
1_1260	PF13683.6	rve_3	Integrase core domain	8.4e-22	76.7
1_1260	PF13565.6	HTH_32	Homeodomain-like domain	3.6e-16	59.6
1_1260	PF13011.6	LZ_Tnp_IS481	leucine-zipper of insertion element IS481	1.5e-15	57.4
1_1260	PF13518.6	HTH_28	Helix-turn-helix domain	6.8e-15	54.9
1_1260	PF13384.6	HTH_23	Homeodomain-like domain	1.9e-11	43.4
1_1260	PF13551.6	HTH_29	Winged helix-turn helix	3e-09	36.8
1_1260	PF01527.20	HTH_Tnp_1	Transposase	1.1e-06	28.9
1_1263	PF10604.9	Polyketide_cyc2	Polyketide cyclase / dehydrase and lipid transport	3e-15	56.7
1_1263	PF03364.20	Polyketide_cyc	Polyketide cyclase / dehydrase and lipid transport	1.4e-09	38.3
1_1264	PF01047.22	MarR	MarR family	1.8e-13	50.2
1_1264	PF12802.7	MarR_2	MarR family	2e-12	46.8
1_1264	PF13463.6	HTH_27	Winged helix DNA-binding domain	2.7e-07	31
1_1265	PF05423.13	Mycobact_memb	Mycobacterium membrane protein	1.1e-33	16.1
1_1266	PF03176.15	MMPL	MMPL family	2e-182	0.4
1_1268	PF04978.12	DUF664	Protein of unknown function (DUF664)	3.8e-47	60.5
1_1268	PF12867.7	DinB_2	DinB superfamily	4.8e-10	40
1_1269	PF01965.24	DJ-1_PfpI	DJ-1/PfpI family	4.6e-08	33
1_1270	PF01695.17	IstB_IS21	IstB-like ATP binding protein	2.1e-54	83.9
1_1270	PF13604.6	AAA_30	AAA domain	1.7e-07	31.1
1_1271	PF00665.26	rve	Integrase core domain	3.1e-11	43.5
1_1273	PF10099.9	RskA	Anti-sigma-K factor rskA	2.4e-28	99.6
1_1274	PF04542.14	Sigma70_r2	Sigma-70 region 2	4.6e-14	51.9
1_1274	PF04545.16	Sigma70_r4	Sigma-70, region 4	1.7e-12	46.6
1_1274	PF08281.12	Sigma70_r4_2	Sigma-70, region 4	2.2e-10	40
1_1275	PF06966.12	DUF1295	Protein of unknown function (DUF1295)	8.9e-68	28.3
1_1275	PF02544.16	Steroid_dh	3-oxo-5-alpha-steroid 4-dehydrogenase	3.4e-08	33.6
1_1275	PF04191.13	PEMT	Phospholipid methyltransferase	7.6e-06	26.3
1_1276	PF02353.20	CMAS	Mycolic acid cyclopropane synthetase	8.2e-93	10.6
1_1276	PF08241.12	Methyltransf_11	Methyltransferase domain	1.1e-09	38.8
1_1276	PF13489.6	Methyltransf_23	Methyltransferase domain	1.4e-09	38
1_1276	PF13649.6	Methyltransf_25	Methyltransferase domain	2.7e-09	37.6
1_1276	PF13847.6	Methyltransf_31	Methyltransferase domain	4.7e-06	26.5
1_1277	PF07103.11	DUF1365	Protein of unknown function (DUF1365)	2.4e-59	0.9
1_1278	PF01593.24	Amino_oxidase	Flavin containing amine oxidoreductase	2.3e-24	86.5
1_1278	PF13450.6	NAD_binding_8	NAD(P)-binding Rossmann-like domain	3.4e-10	40
1_1278	PF01266.24	DAO	FAD dependent oxidoreductase	2.4e-06	27.4
1_1279	PF00296.20	Bac_luciferase	Luciferase-like monooxygenase	4.4e-31	8.5
1_1280	PF04107.13	GCS2	Glutamate-cysteine ligase family 2(GCS2)	6.4e-46	57
1_1281	PF06094.12	GGACT	Gamma-glutamyl cyclotransferase, AIG2-like	6.1e-13	49.4
1_1281	PF13772.6	AIG2_2	AIG2-like family	3.1e-12	46.7
1_1282	PF01566.18	Nramp	Natural resistance-associated macrophage protein	4e-112	72.2
1_1285	PF01113.20	DapB_N	Dihydrodipicolinate reductase, N-terminus	8.8e-07	29.1
1_1286	PF13561.6	adh_short_C2	Enoyl-(Acyl carrier protein) reductase	1.8e-60	4.4
1_1286	PF00106.25	adh_short	short chain dehydrogenase	3.2e-47	60.5
1_1286	PF08659.10	KR	KR domain	1.4e-09	38.2
1_1287	PF00479.22	G6PD_N	Glucose-6-phosphate dehydrogenase, NAD binding domain	3.8e-06	27.7
1_1289	PF02735.16	Ku	Ku70/Ku80 beta-barrel domain	1.7e-41	42.1
1_1290	PF12900.7	Pyridox_ox_2	Pyridoxamine 5'-phosphate oxidase	3.2e-33	14.7
1_1291	PF00392.21	GntR	Bacterial regulatory proteins, gntR family	5.8e-16	57.9
1_1291	PF00155.21	Aminotran_1_2	Aminotransferase class I and II	3.6e-14	52.7
1_1292	PF00294.24	PfkB	pfkB family carbohydrate kinase	5.1e-37	27.8
1_1293	PF01083.22	Cutinase	Cutinase	3.8e-40	37.7
1_1297	PF13298.6	LigD_N	DNA polymerase Ligase (LigD)	6.6e-37	26
1_1297	PF01068.21	DNA_ligase_A_M	ATP dependent DNA ligase domain	8.6e-30	3.9
[truncated: 7,668 more rows]

## Sheet: Sheet2
Gene_ID	Swiss_ID	E_value	Identity(%)	Query_cover(%)	Description
1_1	sp|P0C557|DNAA_MYCSM	0	88.955	99	Chromosomal replication initiator protein DnaA OS=Mycobacterium smegmatis GN=dnaA
1_2	sp|P52851|DPO3B_MYCSM	0	93.199	99	Beta sliding clamp OS=Mycobacterium smegmatis GN=dnaN
1_3	sp|G5EBD7|6PGDH_GLUOX	4.64e-75	40.854	97	6-phosphogluconate dehydrogenase, NAD(+)-dependent, decarboxylating OS=Gluconobacter oxydans (strain 621H) GN=GOX1705
1_4	sp|P0C561|RECF_MYCSM	0	88.22	99	DNA replication and repair protein RecF OS=Mycobacterium smegmatis GN=recF
1_5	sp|A0QND9|Y004_MYCS2	4.13e-93	88.235	99	UPF0232 protein MSMEG_0004/MSMEI_0006 OS=Mycobacterium smegmatis (strain ATCC 700084 / mc(2)155) GN=MSMEG_0004
1_6	sp|P0C559|GYRB_MYCSM	0	90.519	99	DNA gyrase subunit B OS=Mycobacterium smegmatis GN=gyrB
1_7	sp|P48354|GYRA_MYCS2	0	94.293	99	DNA gyrase subunit A OS=Mycobacterium smegmatis (strain ATCC 700084 / mc(2)155) GN=gyrA
1_8	sp|P9WMA7|Y007_MYCTU	1.76e-83	49.693	99	Uncharacterized protein Rv0007 OS=Mycobacterium tuberculosis (strain ATCC 25618 / H37Rv) GN=Rv0007
1_12	sp|A0QNF5|CWSA_MYCS2	4.02e-44	67.647	99	Cell wall synthesis protein CwsA OS=Mycobacterium smegmatis (strain ATCC 700084 / mc(2)155) GN=cwsA
1_13	sp|P9WHW3|PPIA_MYCTU	1.79e-102	88.439	98	Peptidyl-prolyl cis-trans isomerase A OS=Mycobacterium tuberculosis (strain ATCC 25618 / H37Rv) GN=ppiA
1_14	sp|P9WMA3|Y010_MYCTU	1.05e-43	60.345	99	Uncharacterized protein Rv0010c OS=Mycobacterium tuberculosis (strain ATCC 25618 / H37Rv) GN=Rv0010c
1_15	sp|Q1BG50|CRGA_MYCSS	1.23e-55	89.362	99	Cell division protein CrgA OS=Mycobacterium sp. (strain MCS) GN=crgA
1_16	sp|P64892|Y1854_MYCBO	2.21e-11	28.155	81	UPF0749 protein Mb1854 OS=Mycobacterium bovis (strain ATCC BAA-935 / AF2122/97) GN=BQ2027_MB1854
1_17	sp|P9WN35|TRPG_MYCTU	1.99e-114	73.214	99	Anthranilate synthase component 2 OS=Mycobacterium tuberculosis (strain ATCC 25618 / H37Rv) GN=trpG
1_18	sp|A0QNG1|PKNB_MYCS2	0	82.137	99	Serine/threonine-protein kinase PknB OS=Mycobacterium smegmatis (strain ATCC 700084 / mc(2)155) GN=pknB
1_19	sp|P54743|PKNA_MYCLE	0	82.597	91	Serine/threonine-protein kinase PknA OS=Mycobacterium leprae (strain TN) GN=pknA
1_20	sp|A0QNG3|PBPA_MYCS2	0	89.837	99	Penicillin-binding protein A OS=Mycobacterium smegmatis (strain ATCC 700084 / mc(2)155) GN=pbpA
1_21	sp|P9WN99|FTSWL_MYCTU	0	77.282	99	Uncharacterized FtsW-like protein OS=Mycobacterium tuberculosis (strain ATCC 25618 / H37Rv) GN=rodA
1_22	sp|P9WHW5|PSTP_MYCTU	0	69.656	99	PP2C-family Ser/Thr phosphatase OS=Mycobacterium tuberculosis (strain ATCC 25618 / H37Rv) GN=pstP
1_23	sp|A0QNG6|FHAB_MYCS2	1.43e-94	94.839	99	FHA domain-containing protein FhaB OS=Mycobacterium smegmatis (strain ATCC 700084 / mc(2)155) GN=fhaB
1_24	sp|P71590|FHAA_MYCTU	2.5e-157	58.672	99	FHA domain-containing protein FhaA OS=Mycobacterium tuberculosis (strain ATCC 25618 / H37Rv) GN=fhaA
1_26	sp|A0QPF9|RMLA_MYCS2	3.14e-177	83.681	99	Glucose-1-phosphate thymidylyltransferase OS=Mycobacterium smegmatis (strain ATCC 700084 / mc(2)155) GN=rmlA
1_27	sp|P24197|YGID_ECOLI	1.62e-73	43.969	95	4,5-DOPA dioxygenase extradiol OS=Escherichia coli (strain K12) GN=ygiD
1_28	sp|Q2RNG5|BLUB_RHORT	8.64e-14	30.151	86	5,6-dimethylbenzimidazole synthase OS=Rhodospirillum rubrum (strain ATCC 11170 / ATH 1.1.1 / DSM 467 / LMG 4362 / NCIB 8255 / S1) GN=Rru_A3536
1_29	sp|L8FM21|SAEA_MYCSE	0	60.29	99	Putative ESX-1 scaffolding and assembly protein SaeA OS=Mycobacterium smegmatis (strain MKD8) GN=saeA
1_30	sp|A0QNH5|SAEB_MYCS2	0	66.019	99	Putative ESX-1 scaffolding and assembly protein SaeB OS=Mycobacterium smegmatis (strain ATCC 700084 / mc(2)155) GN=saeB
1_31	sp|A0QNH6|SAEC_MYCS2	0	81.299	99	Putative ESX-1 scaffolding and assembly protein SaeC OS=Mycobacterium smegmatis (strain ATCC 700084 / mc(2)155) GN=saeC
1_33	sp|Q9I4D3|Y1205_PSEAE	6.86e-72	45.296	89	Putative quercetin 2,3-dioxygenase PA1205 OS=Pseudomonas aeruginosa (strain ATCC 15692 / DSM 22644 / CIP 104116 / JCM 14847 / LMG 12228 / 1C / PRS 101 / PAO1) GN=PA1205
1_34	sp|P9WMU1|WAG31_MYCTU	7.68e-06	53.846	44	Cell wall synthesis protein Wag31 OS=Mycobacterium tuberculosis (strain ATCC 25618 / H37Rv) GN=wag31
1_35	sp|P9WF37|WHIB6_MYCTU	1.8e-39	73.75	82	Probable transcriptional regulator WhiB6 OS=Mycobacterium tuberculosis (strain ATCC 25618 / H37Rv) GN=whiB6
1_36	sp|A0R6E3|Y6518_MYCS2	5.85e-21	52.041	37	Uncharacterized protein MSMEG_6518/MSMEI_6344 OS=Mycobacterium smegmatis (strain ATCC 700084 / mc(2)155) GN=MSMEG_6518
1_37	sp|P9WJC5|ESPI_MYCTU	1.26e-32	33.099	56	ESX-1 secretion-associated protein EspI OS=Mycobacterium tuberculosis (strain ATCC 25618 / H37Rv) GN=espI
1_38	sp|A0QNI5|ESPE_MYCS2	3.42e-84	38.826	99	ESX-1 secretion-associated protein EspE OS=Mycobacterium smegmatis (strain ATCC 700084 / mc(2)155) GN=espE
1_39	sp|L8FL29|Y56_MYCSE	7.64e-28	60.194	99	Uncharacterized EspC-like protein D806_0056 OS=Mycobacterium smegmatis (strain MKD8) GN=0056
1_40	sp|L8FPI5|ESPG1_MYCSE	1.08e-170	80.851	99	ESX-1 secretion-associated protein EspG1 OS=Mycobacterium smegmatis (strain MKD8) GN=espG1
1_41	sp|O69732|ESPH_MYCTU	1.31e-30	44.633	94	ESX-1 secretion-associated protein EspH OS=Mycobacterium tuberculosis (strain ATCC 25618 / H37Rv) GN=espH
1_42	sp|L8FMA1|ECCA1_MYCSE	0	89.024	99	ESX-1 secretion system protein EccA1 OS=Mycobacterium smegmatis (strain MKD8) GN=eccA1
1_43	sp|L8FM50|ECCB1_MYCSE	0	88.309	99	ESX-1 secretion system ATPase EccB1 OS=Mycobacterium smegmatis (strain MKD8) GN=0060
1_44	sp|P9WNB3|ECC1A_MYCTU	0	81.452	99	ESX-1 secretion system protein EccCa1 OS=Mycobacterium tuberculosis (strain ATCC 25618 / H37Rv) GN=eccCa1
1_45	sp|A0QNJ2|ECC1B_MYCS2	0	92.11	99	ESX-1 secretion system protein EccCb1 OS=Mycobacterium smegmatis (strain ATCC 700084 / mc(2)155) GN=eccCb1
1_46	sp|A0QNJ3|PE35_MYCS2	6.62e-52	90.722	99	Uncharacterized PE family protein PE35 OS=Mycobacterium smegmatis (strain ATCC 700084 / mc(2)155) GN=PE35
1_47	sp|P9WHW9|PPE68_MYCTU	9.51e-57	59.444	41	PPE family immunomodulator PPE68 OS=Mycobacterium tuberculosis (strain ATCC 25618 / H37Rv) GN=PPE68
1_48	sp|A0QNJ5|ESXB_MYCS2	4.77e-47	90	99	ESAT-6-like protein EsxB OS=Mycobacterium smegmatis (strain ATCC 700084 / mc(2)155) GN=esxB
1_49	sp|A0QNJ6|ESXA_MYCS2	4.93e-53	89.474	99	ESAT-6-like protein EsxA OS=Mycobacterium smegmatis (strain ATCC 700084 / mc(2)155) GN=esxA
1_50	sp|P9WJC5|ESPI_MYCTU	8.8e-132	67.918	61	ESX-1 secretion-associated protein EspI OS=Mycobacterium tuberculosis (strain ATCC 25618 / H37Rv) GN=espI
1_51	sp|P9WNQ7|ECCD1_MYCTU	0	66.324	95	ESX-1 secretion system protein EccD1 OS=Mycobacterium tuberculosis (strain ATCC 25618 / H37Rv) GN=eccD1
1_54	sp|P44187|Y1415_HAEIN	4.68e-18	37.063	38	Uncharacterized protein HI_1415 OS=Haemophilus influenzae (strain ATCC 51907 / DSM 11121 / KW20 / Rd) GN=HI_1415
1_56	sp|L8FKX3|ESPB_MYCSE	1.13e-76	44.052	98	ESX-1 secretion-associated protein EspB OS=Mycobacterium smegmatis (strain MKD8) GN=espB
1_59	sp|P9WJB9|ESPL_MYCTU	6.96e-20	47.115	91	ESX-1 secretion-associated protein EspL OS=Mycobacterium tuberculosis (strain ATCC 25618 / H37Rv) GN=espL
1_60	sp|A0QNL0|ECCE1_MYCS2	0	87.957	99	ESX-1 secretion system protein EccE1 OS=Mycobacterium smegmatis (strain ATCC 700084 / mc(2)155) GN=eccE1
1_61	sp|A0QNL1|MYCP1_MYCS2	0	91.091	99	Mycosin-1 OS=Mycobacterium smegmatis (strain ATCC 700084 / mc(2)155) GN=mycP1
1_65	sp|O50515|PTHP_STRCO	8.6e-12	42.529	98	Phosphocarrier protein HPr OS=Streptomyces coelicolor (strain ATCC BAA-471 / A3(2) / M145) GN=ptsH
1_66	sp|P71012|PTF3A_BACSU	1.09e-125	39.248	97	PTS system fructose-specific EIIABC component OS=Bacillus subtilis (strain 168) GN=fruA
1_67	sp|Q3JZ20|LACC_STRA1	1.05e-32	33.657	93	Tagatose-6-phosphate kinase OS=Streptococcus agalactiae serotype Ia (strain ATCC 27591 / A909 / CDC SS700) GN=lacC
1_68	sp|D4GYE7|GLPR_HALVD	5.47e-40	38.34	99	HTH-type transcriptional regulator GlpR OS=Haloferax volcanii (strain ATCC 29605 / DSM 3757 / JCM 8879 / NBRC 14742 / NCIMB 2012 / VKM B-1768 / DS2) GN=glpR
1_69	sp|Q9KZP1|PT1_STRCO	3.13e-139	49.548	99	Phosphoenolpyruvate-protein phosphotransferase OS=Streptomyces coelicolor (strain ATCC BAA-471 / A3(2) / M145) GN=ptsI
1_70	sp|Q9SEE4|PIRL_SOLLC	1.64e-57	41.877	84	Pirin-like protein OS=Solanum OX=4081
1_71	sp|P75870|YCCS_ECOLI	1.61e-07	22.222	26	Inner membrane protein YccS OS=Escherichia coli (strain K12) GN=yccS
1_73	sp|P0ACT9|UIDR_SHIFL	3.76e-06	22.222	81	HTH-type transcriptional regulator UidR OS=Shigella flexneri GN=uidR
1_74	sp|A0QNM1|Y093_MYCS2	3.91e-156	76.341	99	Putative S-adenosyl-L-methionine-dependent methyltransferase MSMEG_0093 OS=Mycobacterium smegmatis (strain ATCC 700084 / mc(2)155) GN=MSMEG_0093
1_75	sp|A0QNM2|Y095_MYCS2	1.29e-170	77.492	99	Putative S-adenosyl-L-methionine-dependent methyltransferase MSMEG_0095/MSMEI_0092 OS=Mycobacterium smegmatis (strain ATCC 700084 / mc(2)155) GN=MSMEG_0095
1_78	sp|P96825|Y0148_MYCTU	4.51e-170	82.517	99	Putative short-chain type dehydrogenase/reductase Rv0148 OS=Mycobacterium tuberculosis (strain ATCC 25618 / H37Rv) GN=Rv0148
1_79	sp|A6QQF5|QORL2_BOVIN	3e-34	34.416	93	Quinone oxidoreductase-like protein 2 OS=Bos OX=9913
1_80	sp|Q51645|HAD4_BURCE	5.17e-12	27.556	91	(S)-2-haloacid dehalogenase 4A OS=Burkholderia cepacia OX=292 IVa
1_81	sp|Q73AY2|MENG_BACC1	1.69e-20	33.831	71	Demethylmenaquinone methyltransferase OS=Bacillus cereus (strain ATCC 10987 / NRS 248) GN=menG
1_85	sp|P9WPS4|CTPI_MYCTO	0	39.841	91	Probable cation-transporting ATPase I OS=Mycobacterium tuberculosis (strain CDC 1551 / Oshkosh) GN=ctpI
1_87	sp|P40289|Y669_CUPNH	1.42e-09	27.869	85	Putative tyrosine-protein phosphatase H16_A0669 OS=Cupriavidus necator (strain ATCC 17699 / H16 / DSM 428 / Stanier 337) GN=H16_A0669
1_88	sp|Q80XL6|ACD11_MOUSE	3.51e-140	53.563	96	Acyl-CoA dehydrogenase family member 11 OS=Mus musculus GN=Acad11
1_90	sp|P43531|YNFM_ECOLI	7.13e-85	39.043	94	Inner membrane transport protein YnfM OS=Escherichia coli (strain K12) GN=ynfM
1_91	sp|P37499|YYBE_BACSU	6.55e-62	37.543	99	Uncharacterized HTH-type transcriptional regulator YybE OS=Bacillus subtilis (strain 168) GN=yybE
1_92	sp|P9WGM5|NARL_MYCTU	1.76e-108	76.667	97	Probable transcriptional regulatory protein NarL OS=Mycobacterium tuberculosis (strain ATCC 25618 / H37Rv) GN=narL
1_93	sp|O53857|NARS_MYCTU	7.37e-37	33.651	81	Probable sensor histidine kinase NarS OS=Mycobacterium tuberculosis (strain ATCC 25618 / H37Rv) GN=narS
1_94	sp|Q8NSD6|LCPA_CORGL	7.43e-52	32.522	81	Cell wall biosynthesis protein LcpA OS=Corynebacterium glutamicum (strain ATCC 13032 / DSM 20300 / JCM 1318 / LMG 3730 / NCIMB 10025) GN=lcpA
1_95	sp|P0A573|Y2734_MYCBO	7.59e-19	27.698	80	Uncharacterized protein Mb2734 OS=Mycobacterium bovis (strain ATCC BAA-935 / AF2122/97) GN=BQ2027_MB2734
1_96	sp|P45867|ACDA_BACSU	4.58e-110	47.043	97	Acyl-CoA dehydrogenase OS=Bacillus subtilis (strain 168) GN=acdA
1_98	sp|P94490|XYLR_BACSU	1.3e-20	24.715	67	Xylose repressor OS=Bacillus subtilis (strain 168) GN=xylR
1_100	sp|P39332|YJGH_ECOLI	3.83e-22	41.129	96	RutC family protein YjgH OS=Escherichia coli (strain K12) GN=yjgH
1_101	sp|P0AB70|PNTB_SHIFL	0	68.511	97	NAD(P) transhydrogenase subunit beta OS=Shigella flexneri GN=pntB
1_102	sp|P07001|PNTA_ECOLI	0	64.453	99	NAD(P) transhydrogenase subunit alpha OS=Escherichia coli (strain K12) GN=pntA
1_103	sp|Q9WZ31|CORA_THEMA	3.19e-26	26.263	86	Cobalt/magnesium transport protein CorA OS=Thermotoga maritima (strain ATCC 43589 / MSB8 / DSM 3109 / JCM 10099) GN=corA
1_105	sp|B9E972|OLHYD_MACCJ	0	54.915	99	Oleate hydratase OS=Macrococcus caseolyticus (strain JCSC5402) GN=MCCL_0076
1_106	sp|Q61425|HCDH_MOUSE	1.46e-47	34.948	98	Hydroxyacyl-coenzyme A dehydrogenase, mitochondrial OS=Mus musculus GN=Hadh
1_107	sp|P43506|BM3R1_BACME	1.87e-08	41.667	32	HTH-type transcriptional repressor Bm3R1 OS=Bacillus megaterium GN=bm3R1
1_108	sp|Q47539|TAUC_ECOLI	1.69e-41	36.364	91	Taurine transport system permease protein TauC OS=Escherichia coli (strain K12) GN=tauC
1_109	sp|Q47537|TAUA_ECOLI	7.34e-46	39.179	76	Taurine-binding periplasmic protein OS=Escherichia coli (strain K12) GN=tauA
1_110	sp|Q57855|Y412_METJA	1.43e-62	43.6	94	Uncharacterized ABC transporter ATP-binding protein MJ0412 OS=Methanocaldococcus jannaschii (strain ATCC 43067 / DSM 2661 / JAL-1 / JCM 10045 / NBRC 100440) GN=MJ0412
1_112	sp|P9WMB9|KSTR2_MYCTU	2.19e-14	26.943	84	HTH-type transcriptional repressor KstR2 OS=Mycobacterium tuberculosis (strain ATCC 25618 / H37Rv) GN=kstR2
1_113	sp|Q9RPT1|RHLG_PSEAE	6.71e-62	43.529	98	Rhamnolipids biosynthesis 3-oxoacyl-[acyl-carrier-protein] reductase OS=Pseudomonas aeruginosa (strain ATCC 15692 / DSM 22644 / CIP 104116 / JCM 14847 / LMG 12228 / 1C / PRS 101 / PAO1) GN=rhlG
1_115	sp|L0TCG5|SIGJ_MYCTU	1.37e-42	40.678	92	ECF RNA polymerase sigma factor SigJ OS=Mycobacterium tuberculosis (strain ATCC 25618 / H37Rv) GN=sigJ
1_116	sp|Q5LLW7|DMDC_RUEPO	1.53e-89	36.243	88	3-methylmercaptopropionyl-CoA dehydrogenase OS=Ruegeria pomeroyi (strain ATCC 700808 / DSM 15171 / DSS-3) GN=dmdC
1_117	sp|P00326|ADH1G_HUMAN	1.82e-61	32.597	95	Alcohol dehydrogenase 1C OS=Homo sapiens GN=ADH1C
1_121	sp|P10585|GNTR_BACSU	6.85e-12	27.83	79	Gluconate operon transcriptional repressor OS=Bacillus subtilis (strain 168) GN=gntR
1_122	sp|A7Z809|MENE_BACVZ	3.18e-85	35.853	97	2-succinylbenzoate--CoA ligase OS=Bacillus velezensis (strain DSM 23117 / BGSC 10A6 / FZB42) GN=menE
1_123	sp|P73009|Y1045_SYNY3	2.87e-22	32.37	65	Probable ABC transporter permease protein slr1045 OS=Synechocystis sp. (strain PCC 6803 / Kazusa) GN=slr1045
1_124	sp|P73009|Y1045_SYNY3	2.42e-16	28.111	75	Probable ABC transporter permease protein slr1045 OS=Synechocystis sp. (strain PCC 6803 / Kazusa) GN=slr1045
1_129	sp|I6Y3P1|LPRN_MYCTU	9.39e-53	35.015	82	Lipoprotein LprN OS=Mycobacterium tuberculosis (strain ATCC 25618 / H37Rv) GN=lprN
1_132	sp|P41484|PRA_MYCLE	2.82e-06	36.923	19	Proline-rich antigen OS=Mycobacterium leprae (strain TN) GN=ag36
1_134	sp|P9WM01|Y1362_MYCTU	1.25e-09	28.571	47	Uncharacterized protein Rv1362c OS=Mycobacterium tuberculosis (strain ATCC 25618 / H37Rv) GN=Rv1362c
1_135	sp|O34343|YOAK_BACSU	2.75e-16	32.653	78	UPF0700 transmembrane protein YoaK OS=Bacillus subtilis (strain 168) GN=yoaK
1_138	sp|P9WKH5|YIA4_MYCTU	7.56e-31	57.426	94	Insertion element IS6110 uncharacterized 12.0 kDa protein OS=Mycobacterium tuberculosis (strain ATCC 25618 / H37Rv) GN=Rv0795
1_139	sp|P9WKH8|TRA9_MYCTO	5.48e-89	53.725	81	Putative transposase for insertion sequence element IS986/IS6110 OS=Mycobacterium tuberculosis (strain CDC 1551 / Oshkosh) GN=MT1803
1_140	sp|Q87PM1|Y1481_VIBPA	4.28e-26	29.804	93	Putative kinase VP1481 OS=Vibrio parahaemolyticus serotype O3:K6 (strain RIMD 2210633) GN=VP1481
1_141	sp|P9WHZ5|PPE42_MYCTU	2.14e-06	28.235	36	Uncharacterized PPE family protein PPE42 OS=Mycobacterium tuberculosis (strain ATCC 25618 / H37Rv) GN=PPE42
1_142	sp|P39889|TCMH_STRGA	5.2e-24	46.296	99	Tetracenomycin-F1 monooxygenase OS=Streptomyces glaucescens GN=tcmH
1_143	sp|P67748|Y2911_MYCBO	3.78e-13	37.097	82	Uncharacterized HTH-type transcriptional regulator Mb2911 OS=Mycobacterium bovis (strain ATCC BAA-935 / AF2122/97) GN=BQ2027_MB2911
1_144	sp|P9WMD9|Y472_MYCTU	3.96e-06	21.25	88	Uncharacterized HTH-type transcriptional regulator Rv0472c OS=Mycobacterium tuberculosis (strain ATCC 25618 / H37Rv) GN=Rv0472c
1_145	sp|P74334|ACOX_SYNY3	4.88e-69	32.749	96	Apocarotenoid-15,15'-oxygenase OS=Synechocystis sp. (strain PCC 6803 / Kazusa) GN=sll1541
1_146	sp|O05402|YRHL_BACSU	2.1e-41	31.234	54	Putative peptidoglycan O-acetyltransferase YrhL OS=Bacillus subtilis (strain 168) GN=yrhL
1_147	sp|P05798|RNSA_KITAU	3.32e-30	59.375	96	Guanyl-specific ribonuclease Sa OS=Kitasatospora aureofaciens GN=rnaSA
1_149	sp|P59970|Y915_MYCBO	8.54e-26	36.957	96	Uncharacterized protein Mb0915c OS=Mycobacterium bovis (strain ATCC BAA-935 / AF2122/97) GN=BQ2027_MB0915C
1_151	sp|A0A0H3AJF5|MNEA_VIBC3	4.81e-16	32.62	75	Putative manganese exporter OS=Vibrio cholerae serotype O1 (strain ATCC 39541 / Classical Ogawa 395 / O395) GN=mneA
1_152	sp|O66911|UVRA_AQUAE	3.91e-137	40.746	79	UvrABC system protein A OS=Aquifex aeolicus (strain VF5) GN=uvrA
1_153	sp|O32161|YURT_BACSU	1.78e-08	26.446	86	Uncharacterized protein YurT OS=Bacillus subtilis (strain 168) GN=yurT
1_154	sp|P55922|RAMA_ENTCL	3.2e-12	37.374	68	Transcriptional activator RamA OS=Enterobacter cloacae GN=ramA
1_155	sp|Q44091|SNDH_GLULI	3.54e-33	31.546	73	L-sorbosone dehydrogenase OS=Gluconacetobacter OX=89584
1_156	sp|P65725|Y187_MYCBO	1.67e-108	67.083	99	Putative quercetin 2,3-dioxygenase Mb0187c OS=Mycobacterium bovis (strain ATCC BAA-935 / AF2122/97) GN=BQ2027_MB0187C
1_157	sp|O18404|HCD2_DROME	1.73e-73	49.225	97	3-hydroxyacyl-CoA dehydrogenase type-2 OS=Drosophila melanogaster GN=scu
1_159	sp|P9WQC7|ADHB_MYCTU	5.56e-166	59.091	99	Alcohol dehydrogenase B OS=Mycobacterium tuberculosis (strain ATCC 25618 / H37Rv) GN=adhB
1_161	sp|P9WLG5|Y2248_MYCTU	4.12e-20	29.961	84	Uncharacterized protein Rv2248 OS=Mycobacterium tuberculosis (strain ATCC 25618 / H37Rv) GN=Rv2248
1_162	sp|P9WGG5|SIGG_MYCTU	1.34e-163	68.235	99	ECF RNA polymerase sigma factor SigG OS=Mycobacterium tuberculosis (strain ATCC 25618 / H37Rv) GN=sigG
1_163	sp|A0QNZ7|MGLL_MYCS2	3.31e-159	80.287	99	Monoacylglycerol lipase OS=Mycobacterium smegmatis (strain ATCC 700084 / mc(2)155) GN=MSMEG_0220
1_171	sp|P55620|Y4PO_SINFN	5.46e-33	40.252	96	Probable transposase for insertion sequence element ISRM3-like OS=Sinorhizobium fredii (strain NBRC 101917 / NGR234) GN=NGR_a01970
1_172	sp|O33453|CYMR_PSEPU	4.03e-13	29.379	87	HTH-type transcriptional regulator CymR OS=Pseudomonas putida GN=cymR
1_173	sp|O62742|NLTP_RABIT	0	65.051	98	Non-specific lipid-transfer protein OS=Oryctolagus cuniculus GN=SCP2
1_174	sp|P64874|Y1573_MYCBO	3.77e-15	27.66	96	Uncharacterized protein Mb1573 OS=Mycobacterium bovis (strain ATCC BAA-935 / AF2122/97) GN=BQ2027_MB1573
1_175	sp|Q54XZ0|MFEB_DICDI	5.99e-22	30.189	71	Probable enoyl-CoA hydratase 2 OS=Dictyostelium discoideum GN=mfeB
1_176	sp|P96825|Y0148_MYCTU	1.44e-57	42.014	99	Putative short-chain type dehydrogenase/reductase Rv0148 OS=Mycobacterium tuberculosis (strain ATCC 25618 / H37Rv) GN=Rv0148
1_177	sp|P45857|ACDB_BACSU	1.11e-59	33.981	98	Acyl-CoA dehydrogenase OS=Bacillus subtilis (strain 168) GN=mmgC
1_178	sp|Q5X590|BIOH_LEGPA	1.66e-11	24.427	91	Pimeloyl-[acyl-carrier protein] methyl ester esterase OS=Legionella pneumophila (strain Paris) GN=bioH
1_179	sp|P9WK85|LIPR_MYCTU	4.52e-83	50	94	Putative acetyl-hydrolase LipR OS=Mycobacterium tuberculosis (strain ATCC 25618 / H37Rv) GN=lipR
1_180	sp|P73009|Y1045_SYNY3	1.33e-23	33.333	68	Probable ABC transporter permease protein slr1045 OS=Synechocystis sp. (strain PCC 6803 / Kazusa) GN=slr1045
1_181	sp|Q1RGU3|Y1340_RICBR	2.84e-12	29.688	64	Probable ABC transporter permease protein RBE_1340 OS=Rickettsia bellii (strain RML369-C) GN=RBE_1340
1_186	sp|I6Y3P1|LPRN_MYCTU	2.12e-72	38.192	90	Lipoprotein LprN OS=Mycobacterium tuberculosis (strain ATCC 25618 / H37Rv) GN=lprN
1_188	sp|P9WLZ9|Y1363_MYCTU	9.23e-30	35.065	82	Uncharacterized protein Rv1363c OS=Mycobacterium tuberculosis (strain ATCC 25618 / H37Rv) GN=Rv1363c
1_189	sp|P9WJ77|OMP2_MYCTU	4.46e-41	60	75	Outer membrane protein Rv1973 OS=Mycobacterium tuberculosis (strain ATCC 25618 / H37Rv) GN=Rv1973
1_192	sp|P51831|FABG_BACSU	1.26e-49	36.496	99	3-oxoacyl-[acyl-carrier-protein] reductase FabG OS=Bacillus subtilis (strain 168) GN=fabG
1_193	sp|P95251|MCE3R_MYCTU	8.36e-38	29.894	98	Transcriptional repressor Mce3R OS=Mycobacterium tuberculosis (strain ATCC 25618 / H37Rv) GN=mce3R
1_194	sp|P9WQ53|FAD11_MYCTU	3.37e-157	52.434	75	Putative fatty-acid--CoA ligase fadD11 OS=Mycobacterium tuberculosis (strain ATCC 25618 / H37Rv) GN=fadD11
1_195	sp|P9WGS3|EPHD_MYCTU	4.59e-35	37.121	84	Probable oxidoreductase EphD OS=Mycobacterium tuberculosis (strain ATCC 25618 / H37Rv) GN=ephD
1_196	sp|Q4VKV0|ALD_METSP	2.76e-103	41.127	95	4,4'-diapolycopene aldehyde oxidase OS=Methylomonas sp. GN=ald
1_199	sp|P64746|Y916_MYCBO	5.04e-165	51.05	60	Uncharacterized monooxygenase Mb0916 OS=Mycobacterium bovis (strain ATCC BAA-935 / AF2122/97) GN=BQ2027_MB0916
1_200	sp|P9WPN7|CP128_MYCTU	3.35e-123	46.279	99	Putative cytochrome P450 128 OS=Mycobacterium tuberculosis (strain ATCC 25618 / H37Rv) GN=cyp128
1_201	sp|P28330|ACADL_HUMAN	7.29e-104	42.663	94	Long-chain specific acyl-CoA dehydrogenase, mitochondrial OS=Homo sapiens GN=ACADL
1_202	sp|P9WME1|Y196_MYCTU	3.32e-23	35.088	87	Uncharacterized HTH-type transcriptional regulator Rv0196 OS=Mycobacterium tuberculosis (strain ATCC 25618 / H37Rv) GN=Rv0196
1_203	sp|Q5BLE8|RETST_DANRE	4.09e-33	25.271	92	All-trans-retinol 13,14-reductase OS=Danio rerio GN=retsat
1_205	sp|P64746|Y916_MYCBO	8.56e-167	50.102	62	Uncharacterized monooxygenase Mb0916 OS=Mycobacterium bovis (strain ATCC BAA-935 / AF2122/97) GN=BQ2027_MB0916
1_206	sp|P9WPN7|CP128_MYCTU	8.37e-67	33.907	92	Putative cytochrome P450 128 OS=Mycobacterium tuberculosis (strain ATCC 25618 / H37Rv) GN=cyp128
1_207	sp|Q5HLD8|Y2049_STAEQ	7.76e-28	33.333	66	Uncharacterized oxidoreductase SERP2049 OS=Staphylococcus epidermidis (strain ATCC 35984 / RP62A) GN=SERP2049
1_208	sp|P64746|Y916_MYCBO	0	60.489	99	Uncharacterized monooxygenase Mb0916 OS=Mycobacterium bovis (strain ATCC BAA-935 / AF2122/97) GN=BQ2027_MB0916
1_209	sp|O09174|AMACR_MOUSE	3.87e-130	53.887	98	Alpha-methylacyl-CoA racemase OS=Mus musculus GN=Amacr
1_210	sp|P68912|Y1430_MYCBO	1.02e-61	39.42	97	Uncharacterized HTH-type transcriptional regulator Mb1430 OS=Mycobacterium bovis (strain ATCC BAA-935 / AF2122/97) GN=BQ2027_MB1430
1_211	sp|O62742|NLTP_RABIT	2.57e-152	56.234	98	Non-specific lipid-transfer protein OS=Oryctolagus cuniculus GN=SCP2
1_212	sp|A4FPR5|Y6876_SACEN	3.02e-20	31.757	96	UPF0336 protein SACE_6876 OS=Saccharopolyspora erythraea (strain ATCC 11635 / DSM 40517 / JCM 4748 / NBRC 13426 / NCIMB 8594 / NRRL 2338) GN=SACE_6876
1_213	sp|P07149|FAS1_YEAST	2.08e-06	31.481	76	Fatty acid synthase subunit beta OS=Saccharomyces cerevisiae (strain ATCC 204508 / S288c) GN=FAS1
1_214	sp|P51831|FABG_BACSU	1.26e-49	36.496	99	3-oxoacyl-[acyl-carrier-protein] reductase FabG OS=Bacillus subtilis (strain 168) GN=fabG
1_215	sp|P51174|ACADL_MOUSE	2.1e-112	46.739	96	Long-chain specific acyl-CoA dehydrogenase, mitochondrial OS=Mus musculus GN=Acadl
1_216	sp|P9WQ37|FAC13_MYCTU	6.87e-85	36.701	94	Long-chain-fatty-acid--CoA ligase FadD13 OS=Mycobacterium tuberculosis (strain ATCC 25618 / H37Rv) GN=fadD13
1_217	sp|P52046|CRT_CLOAB	5.89e-42	35.135	97	Short-chain-enoyl-CoA hydratase OS=Clostridium acetobutylicum (strain ATCC 824 / DSM 792 / JCM 1419 / LMG 5710 / VKM B-1787) GN=crt
1_218	sp|P25026|PRXC_BURPY	1.86e-11	28.862	76	Non-heme chloroperoxidase OS=Burkholderia pyrrocinia GN=cpo
1_219	sp|A0R4Q0|GABD2_MYCS2	7.99e-90	42.518	82	Putative succinate-semialdehyde dehydrogenase [NADP(+)] OS=Mycobacterium smegmatis (strain ATCC 700084 / mc(2)155) GN=gabD2
1_220	sp|P9WGS3|EPHD_MYCTU	3.04e-35	34.296	88	Probable oxidoreductase EphD OS=Mycobacterium tuberculosis (strain ATCC 25618 / H37Rv) GN=ephD
1_221	sp|Q45618|TRA6_GEOSE	4.43e-28	27.714	76	Putative transposase for insertion sequence element IS5376 OS=Geobacillus OX=1422
1_222	sp|Q45619|ISTB_GEOSE	7.32e-63	39.592	87	Insertion sequence IS5376 putative ATP-binding protein OS=Geobacillus OX=1422
1_226	sp|P25438|YI61_XANEU	1.01e-20	44.898	88	Insertion element IS476 uncharacterized 39.2 kDa protein OS=Xanthomonas OX=456327
1_228	sp|P9WGP9|SADH_MYCTU	4.38e-106	57.721	96	Putative oxidoreductase SadH OS=Mycobacterium tuberculosis (strain ATCC 25618 / H37Rv) GN=sadH
1_229	sp|P9WK85|LIPR_MYCTU	2.51e-07	28.638	70	Putative acetyl-hydrolase LipR OS=Mycobacterium tuberculosis (strain ATCC 25618 / H37Rv) GN=lipR
1_230	sp|Q9RKB5|BVMO2_STRCO	2.61e-90	34.765	95	Baeyer-Villiger monooxygenase OS=Streptomyces coelicolor (strain ATCC BAA-471 / A3(2) / M145) GN=SCO3172
1_237	sp|P9WMD5|Y1255_MYCTU	2.75e-10	29.032	85	Uncharacterized HTH-type transcriptional regulator Rv1255c OS=Mycobacterium tuberculosis (strain ATCC 25618 / H37Rv) GN=Rv1255c
1_238	sp|P9WKH5|YIA4_MYCTU	1.67e-38	61.111	99	Insertion element IS6110 uncharacterized 12.0 kDa protein OS=Mycobacterium tuberculosis (strain ATCC 25618 / H37Rv) GN=Rv0795
1_239	sp|P9WKH8|TRA9_MYCTO	3.69e-57	70.992	82	Putative transposase for insertion sequence element IS986/IS6110 OS=Mycobacterium tuberculosis (strain CDC 1551 / Oshkosh) GN=MT1803
1_240	sp|P9WKH9|TRA9_MYCTU	5.35e-60	68	89	Putative transposase for insertion sequence element IS986/IS6110 OS=Mycobacterium tuberculosis (strain ATCC 25618 / H37Rv) GN=Rv0796
1_241	sp|P15026|ISTB_PSEAI	1.13e-14	47.619	68	Insertion sequence IS21 putative ATP-binding protein OS=Pseudomonas aeruginosa GN=istB
1_242	sp|P15026|ISTB_PSEAI	1.19e-15	52.113	90	Insertion sequence IS21 putative ATP-binding protein OS=Pseudomonas aeruginosa GN=istB
1_246	sp|P9WJV1|MMPL5_MYCTU	0	70.681	98	Siderophore exporter MmpL5 OS=Mycobacterium tuberculosis (strain ATCC 25618 / H37Rv) GN=mmpL5
1_247	sp|P9WJS7|MMPS5_MYCTU	7.85e-56	60.432	97	Siderophore export accessory protein MmpS5 OS=Mycobacterium tuberculosis (strain ATCC 25618 / H37Rv) GN=mmpS5
1_249	sp|Q79ZV4|ICAR_STAAW	7.97e-07	30	36	Biofilm operon icaADBC HTH-type negative transcriptional regulator IcaR OS=Staphylococcus aureus (strain MW2) GN=icaR
1_254	sp|P9WMD9|Y472_MYCTU	4.87e-15	28.311	90	Uncharacterized HTH-type transcriptional regulator Rv0472c OS=Mycobacterium tuberculosis (strain ATCC 25618 / H37Rv) GN=Rv0472c
1_259	sp|A3PSS2|ILVD_MYCSJ	0	93.929	99	Dihydroxy-acid dehydratase OS=Mycobacterium sp. (strain JLS) GN=ilvD
1_261	sp|O07434|RICR_MYCTU	3.92e-49	81.053	66	Copper-sensing transcriptional repressor RicR OS=Mycobacterium tuberculosis (strain ATCC 25618 / H37Rv) GN=ricR
1_263	sp|P67120|Y1933_MYCBO	3.63e-22	57.143	97	UPF0045 protein Mb1933 OS=Mycobacterium bovis (strain ATCC BAA-935 / AF2122/97) GN=BQ2027_MB1933
1_264	sp|P9WJX7|Y191_MYCTU	7.55e-138	59.542	93	Uncharacterized MFS-type transporter Rv0191 OS=Mycobacterium tuberculosis (strain ATCC 25618 / H37Rv) GN=Rv0191
1_265	sp|O07436|LDT4_MYCTU	1.65e-121	68.627	75	L,D-transpeptidase 4 OS=Mycobacterium tuberculosis (strain ATCC 25618 / H37Rv) GN=Rv0192
1_266	sp|Q61391|NEP_MOUSE	6.38e-98	31.187	99	Neprilysin OS=Mus musculus GN=Mme
1_270	sp|A0QP18|MMPLB_MYCS2	0	86.359	99	Mycolic acid-containing lipids exporter MmpL11 OS=Mycobacterium smegmatis (strain ATCC 700084 / mc(2)155) GN=mmpL11
1_271	sp|I6X8R5|RV203_MYCTU	1.07e-36	56.364	59	Heme-binding protein Rv0203 OS=Mycobacterium tuberculosis (strain ATCC 25618 / H37Rv) GN=Rv0203
1_272	sp|I6X8R5|RV203_MYCTU	3.06e-07	34.021	71	Heme-binding protein Rv0203 OS=Mycobacterium tuberculosis (strain ATCC 25618 / H37Rv) GN=Rv0203
1_273	sp|P9WGM1|PRRA_MYCTU	3.35e-84	65.238	85	Transcriptional regulatory protein PrrA OS=Mycobacterium tuberculosis (strain ATCC 25618 / H37Rv) GN=prrA
1_274	sp|P9WGK7|PRRB_MYCTU	7.93e-89	41.518	97	Sensor-type histidine kinase PrrB OS=Mycobacterium tuberculosis (strain ATCC 25618 / H37Rv) GN=prrB
1_276	sp|O05156|ALE1_STACP	1.9e-06	34.545	27	Glycyl-glycine endopeptidase ALE-1 OS=Staphylococcus OX=29388
1_278	sp|P9WFM5|Y205_MYCTU	5.78e-165	71.429	92	Putative transport protein Rv0205 OS=Mycobacterium tuberculosis (strain ATCC 25618 / H37Rv) GN=Rv0205
1_279	sp|P9WJV5|MMPL3_MYCTU	0	59.015	99	Trehalose monomycolate exporter MmpL3 OS=Mycobacterium tuberculosis (strain ATCC 25618 / H37Rv) GN=mmpL3
1_281	sp|A4T3S4|TRMB_MYCGI	1.28e-129	72.932	95	tRNA (guanine-N(7)-)-methyltransferase OS=Mycobacterium gilvum (strain PYR-GCK) GN=trmB
1_284	sp|A0QP32|PCKG_MYCS2	0	94.079	99	Phosphoenolpyruvate carboxykinase [GTP] OS=Mycobacterium smegmatis (strain ATCC 700084 / mc(2)155) GN=pckG
1_285	sp|Q49619|MMPLA_MYCLE	4.56e-150	34.216	99	Probable transport protein MmpL10 OS=Mycobacterium leprae (strain TN) GN=mmpL10
1_286	sp|P9WME1|Y196_MYCTU	2.06e-31	37.766	97	Uncharacterized HTH-type transcriptional regulator Rv0196 OS=Mycobacterium tuberculosis (strain ATCC 25618 / H37Rv) GN=Rv0196
1_287	sp|P9WMG1|Y890_MYCTU	4.45e-71	44.531	43	Putative HTH-type transcriptional regulator Rv0890c OS=Mycobacterium tuberculosis (strain ATCC 25618 / H37Rv) GN=Rv0890c
1_288	sp|P9WQ37|FAC13_MYCTU	1.8e-60	30.039	99	Long-chain-fatty-acid--CoA ligase FadD13 OS=Mycobacterium tuberculosis (strain ATCC 25618 / H37Rv) GN=fadD13
1_289	sp|A4YI89|HPCD_METS5	9.3e-25	29.67	61	3-hydroxypropionyl-coenzyme A dehydratase OS=Metallosphaera sedula (strain ATCC 51363 / DSM 5348 / JCM 9185 / NBRC 15509 / TH2) GN=Msed_2001
1_291	sp|Q6UEF0|NADA_ASPPU	1.63e-58	35.754	80	NADH-dependent flavin oxidoreductase nadA OS=Aspergillus parasiticus (strain ATCC 56775 / NRRL 5862 / SRRC 143 / SU-1) GN=nadA
1_292	sp|P9WME1|Y196_MYCTU	2.81e-22	32.804	91	Uncharacterized HTH-type transcriptional regulator Rv0196 OS=Mycobacterium tuberculosis (strain ATCC 25618 / H37Rv) GN=Rv0196
1_293	sp|A9WC34|MCH_CHLAA	9.57e-15	27.632	91	Beta-methylmalyl-CoA dehydratase OS=Chloroflexus aurantiacus (strain ATCC 29366 / DSM 635 / J-10-fl) GN=mch
1_294	sp|Q55CV9|Y9880_DICDI	7.13e-17	30.041	59	CaiB/baiF CoA-transferase family protein DDB_G0269880 OS=Dictyostelium discoideum GN=DDB_G0269880
1_295	sp|Q68AP4|NFDA_ARTPS	3.48e-09	22.754	92	N-substituted formamide deformylase OS=Arthrobacter pascens GN=nfdA
1_297	sp|Q9K9K5|SPEA_BACHD	4.19e-103	36.082	99	Arginine decarboxylase OS=Bacillus halodurans (strain ATCC BAA-125 / DSM 18197 / FERM 7344 / JCM 9153 / C-125) GN=speA
1_298	sp|Q5SKC5|UDGA_THET8	3.52e-31	35.593	75	Type-4 uracil-DNA glycosylase OS=Thermus thermophilus (strain HB8 / ATCC 27634 / DSM 579) GN=udg
1_299	sp|O06350|LIPF_MYCTU	1.67e-44	42.041	74	Carboxylesterase LipF OS=Mycobacterium tuberculosis (strain ATCC 25618 / H37Rv) GN=lipF
1_301	sp|P37664|YIAC_ECOLI	1.44e-17	33.898	89	Uncharacterized N-acetyltransferase YiaC OS=Escherichia coli (strain K12) GN=yiaC
1_302	sp|O34817|YVOA_BACSU	7.91e-31	33.171	80	HTH-type transcriptional repressor YvoA OS=Bacillus subtilis (strain 168) GN=yvoA
1_303	sp|O31680|YKVO_BACSU	2.16e-45	38.462	93	Uncharacterized oxidoreductase YkvO OS=Bacillus subtilis (strain 168) GN=ykvO
1_304	sp|O34640|YERI_BACSU	5.98e-14	25.49	87	Uncharacterized protein YerI OS=Bacillus subtilis (strain 168) GN=yerI
1_306	sp|P0A1C7|PDUA_SALTY	4.15e-22	59.524	89	Propanediol utilization protein PduA OS=Salmonella typhimurium (strain LT2 / SGSC1412 / ATCC 700720) GN=pduA
1_307	sp|P41792|EUTN_SALTY	8.39e-06	37.349	91	Ethanolamine utilization protein EutN OS=Salmonella typhimurium (strain LT2 / SGSC1412 / ATCC 700720) GN=eutN
1_310	sp|P33744|ADHE_CLOAB	2.15e-92	37.584	85	Aldehyde-alcohol dehydrogenase OS=Clostridium acetobutylicum (strain ATCC 824 / DSM 792 / JCM 1419 / LMG 5710 / VKM B-1787) GN=adhE
1_311	sp|P56969|Y1815_ARCFU	2.56e-107	41.247	97	Uncharacterized aminotransferase AF_1815 OS=Archaeoglobus fulgidus (strain ATCC 49558 / VC-16 / DSM 4304 / JCM 9628 / NBRC 100126) GN=AF_1815
1_312	sp|O07576|YHDG_BACSU	3.4e-14	23.618	73	Uncharacterized amino acid permease YhdG OS=Bacillus subtilis (strain 168) GN=yhdG
1_314	sp|P9WK87|NLHH_MYCTU	1.75e-36	33.438	99	Carboxylesterase NlhH OS=Mycobacterium tuberculosis (strain ATCC 25618 / H37Rv) GN=nlhH
1_315	sp|P96855|CHSE3_MYCTU	1.05e-127	41.802	93	Acyl-CoA dehydrogenase FadE34 OS=Mycobacterium tuberculosis (strain ATCC 25618 / H37Rv) GN=fadE34
1_316	sp|Q94AS5|ICME_ARATH	4.27e-22	29.13	59	Isoprenylcysteine alpha-carbonyl methylesterase ICME OS=Arabidopsis thaliana GN=ICME
1_317	sp|P9WKB7|Y221_MYCTU	0	74.419	99	Putative diacyglycerol O-acyltransferase Rv0221 OS=Mycobacterium tuberculosis (strain ATCC 25618 / H37Rv) GN=Rv0221
1_319	sp|P00203|FER_MOOTH	2.04e-06	37.097	97	Ferredoxin OS=Moorella OX=1525
1_320	sp|Q45423|TFDA_BURSR	9.07e-33	35.547	86	Alpha-ketoglutarate-dependent 2,4-dichlorophenoxyacetate dioxygenase OS=Burkholderia sp. (strain RASC) GN=tfdA
1_324	sp|P0AEK3|FABG_SHIFL	2.78e-45	39.113	99	3-oxoacyl-[acyl-carrier-protein] reductase FabG OS=Shigella flexneri GN=fabG
1_325	sp|B6V6V6|KSHB_RHORH	2.79e-69	37.427	93	3-ketosteroid-9-alpha-monooxygenase, ferredoxin reductase component OS=Rhodococcus rhodochrous GN=kshB
1_326	sp|P67748|Y2911_MYCBO	7.83e-14	37.719	75	Uncharacterized HTH-type transcriptional regulator Mb2911 OS=Mycobacterium bovis (strain ATCC BAA-935 / AF2122/97) GN=BQ2027_MB2911
1_327	sp|P40896|YJV3_YEAST	2.49e-38	32.239	74	Uncharacterized protein YJL213W OS=Saccharomyces cerevisiae (strain ATCC 204508 / S288c) GN=YJL213W
1_329	sp|F0KFI5|CNTA_ACICP	1.02e-28	32.653	46	Carnitine monooxygenase oxygenase subunit OS=Acinetobacter calcoaceticus (strain PHEA-2) GN=yeaW
1_330	sp|H1ZV37|GEOB_CASDE	2.97e-124	45.934	93	Geranial dehydrogenase OS=Castellaniella defragrans GN=geoB
1_333	sp|P67748|Y2911_MYCBO	5e-48	58.993	93	Uncharacterized HTH-type transcriptional regulator Mb2911 OS=Mycobacterium bovis (strain ATCC BAA-935 / AF2122/97) GN=BQ2027_MB2911
1_335	sp|P94535|GLCD_BACSU	1.31e-110	43.99	90	Glycolate oxidase subunit GlcD OS=Bacillus subtilis (strain 168) GN=glcD
1_336	sp|Q8VYP9|ICML1_ARATH	7.13e-20	29.249	56	Probable isoprenylcysteine alpha-carbonyl methylesterase ICMEL1 OS=Arabidopsis thaliana GN=ICMEL1
1_337	sp|Q5KVX9|MENE_GEOKA	1.86e-51	31.579	88	2-succinylbenzoate--CoA ligase OS=Geobacillus kaustophilus (strain HTA426) GN=menE
1_338	sp|P54878|Y2427_MYCLE	7.32e-17	29.457	93	Uncharacterized protein ML2427 OS=Mycobacterium leprae (strain TN) GN=ML2427
1_340	sp|O86309|NAT_MYCSM	2.93e-138	71.685	99	Arylamine N-acetyltransferase OS=Mycobacterium smegmatis GN=nat
1_342	sp|P45862|YWJB_BACSU	1.35e-19	30.857	97	Uncharacterized protein YwjB OS=Bacillus subtilis (strain 168) GN=ywjB
1_343	sp|P9WME1|Y196_MYCTU	2.29e-37	40.984	82	Uncharacterized HTH-type transcriptional regulator Rv0196 OS=Mycobacterium tuberculosis (strain ATCC 25618 / H37Rv) GN=Rv0196
1_345	sp|A4YI89|HPCD_METS5	1.01e-32	30.268	98	3-hydroxypropionyl-coenzyme A dehydratase OS=Metallosphaera sedula (strain ATCC 51363 / DSM 5348 / JCM 9185 / NBRC 15509 / TH2) GN=Msed_2001
1_347	sp|H1ZV37|GEOB_CASDE	1.55e-132	46.105	96	Geranial dehydrogenase OS=Castellaniella defragrans GN=geoB
1_348	sp|A1U9D7|Y228_MYCSK	6.53e-146	81.781	96	Uncharacterized methyltransferase Mkms_0228 OS=Mycobacterium sp. (strain KMS) GN=Mkms_0228
1_349	sp|P9WMY9|GLGSY_MYCTU	1.4e-15	29.961	62	Glycogen synthase OS=Mycobacterium tuberculosis (strain ATCC 25618 / H37Rv) GN=Rv3032
1_351	sp|C0HJE6|PORA_CORAY	1e-36	28.205	88	Porin PorA OS=Corynebacterium amycolatum GN=porA
1_352	sp|Q6GDN2|OATA_STAAR	1.91e-10	22.4	85	O-acetyltransferase OatA OS=Staphylococcus aureus (strain MRSA252) GN=oatA
1_353	sp|P19409|BAIB_CLOSV	2.74e-75	32.544	98	Bile acid-coenzyme A ligase OS=Clostridium scindens (strain JCM 10418 / VPI 12708) GN=baiB
1_354	sp|P9WHN9|PHP_MYCTU	0	78.086	99	Phosphotriesterase homology protein OS=Mycobacterium tuberculosis (strain ATCC 25618 / H37Rv) GN=php
1_355	sp|L8EYU3|OXYR_STRR1	2.3e-24	42.52	91	5a,11a-dehydrotetracycline/5a,11a-dehydrooxytetracycline reductase OS=Streptomyces rimosus subsp. rimosus (strain ATCC 10970 / DSM 40260 / JCM 4667 / NRRL 2234) GN=oxyR
1_356	sp|O31672|MHQR_BACSU	1.05e-07	31.461	55	HTH-type transcriptional regulator MhqR OS=Bacillus subtilis (strain 168) GN=mhqR
1_357	sp|A1KG37|Y605_MYCBP	3.11e-63	53.465	95	Uncharacterized protein BCG_0605c OS=Mycobacterium bovis (strain BCG / Pasteur 1173P2) GN=BCG_0605c
1_359	sp|O31561|YFIS_BACSU	1.09e-09	26.471	42	Uncharacterized MFS-type transporter YfiS OS=Bacillus subtilis (strain 168) GN=yfiS
1_360	sp|P0ACT2|ENVR_ECOLI	3.68e-06	23.077	69	Probable acrEF/envCD operon repressor OS=Escherichia coli (strain K12) GN=envR
1_361	sp|A1TAR1|RIR2H_MYCVP	0	85.623	99	R2-like ligand binding oxidase OS=Mycobacterium vanbaalenii (strain DSM 7251 / PYR-1) GN=Mvan_3466
1_362	sp|A0QPD4|AFTD_MYCS2	0	80.299	99	Alpha-(1->3)-arabinofuranosyltransferase OS=Mycobacterium smegmatis (strain ATCC 700084 / mc(2)155) GN=aftD
1_363	sp|P0A5C6|Y242_MYCBO	5.86e-21	82.456	98	Putative secreted protein Mb0242c OS=Mycobacterium bovis (strain ATCC BAA-935 / AF2122/97) GN=BQ2027_MB0242C
1_364	sp|P40406|NAGZ_BACSU	2.16e-32	31.233	85	Beta-hexosaminidase OS=Bacillus subtilis (strain 168) GN=nagZ
1_365	sp|P9WMB7|MFTR_MYCTU	7.94e-07	29.452	69	Putative mycofactocin biosynthesis transcriptional regulator MftR OS=Mycobacterium tuberculosis (strain ATCC 25618 / H37Rv) GN=mftR
1_366	sp|P37003|YBFG_ECOLI	4.23e-23	31.731	45	Putative uncharacterized protein YbfG OS=Escherichia coli (strain K12) GN=ybfG
1_367	sp|P42712|DMPM_STRAD	1.48e-56	36.047	86	O-demethylpuromycin-O-methyltransferase OS=Streptomyces alboniger GN=dmpM
1_368	sp|Q89QH2|FCTA_BRADU	1e-18	30.256	40	Formyl-CoA:oxalate CoA-transferase OS=Bradyrhizobium diazoefficiens (strain JCM 10833 / IAM 13628 / NBRC 14792 / USDA 110) GN=frc
1_373	sp|P9WLK6|Y2079_MYCTO	8.88e-113	49.292	65	Uncharacterized protein MT2140 OS=Mycobacterium tuberculosis (strain CDC 1551 / Oshkosh) GN=MT2140
1_374	sp|P9WK77|LPPJ_MYCTU	7.24e-11	30.435	82	Putative lipoprotein LppJ OS=Mycobacterium tuberculosis (strain ATCC 25618 / H37Rv) GN=lppJ
1_375	sp|P9WK77|LPPJ_MYCTU	6.87e-10	32.09	79	Putative lipoprotein LppJ OS=Mycobacterium tuberculosis (strain ATCC 25618 / H37Rv) GN=lppJ
1_377	sp|Q9X248|FABG_THEMA	4.72e-53	45.643	53	3-oxoacyl-[acyl-carrier-protein] reductase FabG OS=Thermotoga maritima (strain ATCC 43589 / MSB8 / DSM 3109 / JCM 10099) GN=fabG
1_378	sp|A6WQ26|FADI_SHEB8	5.45e-85	38.215	99	3-ketoacyl-CoA thiolase OS=Shewanella baltica (strain OS185) GN=fadI
1_379	sp|Q8TJP7|MER_METAC	1.33e-18	31.064	76	5,10-methylenetetrahydromethanopterin reductase OS=Methanosarcina acetivorans (strain ATCC 35395 / DSM 2834 / JCM 12185 / C2A) GN=mer
1_380	sp|O32198|LIAS_BACSU	3.76e-15	30.612	44	Sensor histidine kinase LiaS OS=Bacillus subtilis (strain 168) GN=liaS
1_381	sp|Q5HLK6|NREC_STAEQ	9.15e-21	30.244	90	Oxygen regulatory protein NreC OS=Staphylococcus epidermidis (strain ATCC 35984 / RP62A) GN=nreC
1_382	sp|P52577|IFRH_ARATH	6.82e-08	24.444	81	Isoflavone reductase homolog P3 OS=Arabidopsis thaliana GN=At1g75280
1_383	sp|P9WJV3|MMPL4_MYCTU	0	60.703	97	Siderophore exporter MmpL4 OS=Mycobacterium tuberculosis (strain ATCC 25618 / H37Rv) GN=mmpL4
1_384	sp|P9WJS9|MMPS4_MYCTU	2.94e-35	47.552	94	Siderophore export accessory protein MmpS4 OS=Mycobacterium tuberculosis (strain ATCC 25618 / H37Rv) GN=mmpS4
1_385	sp|P67437|Y1581_MYCBO	5.65e-76	62.209	99	Uncharacterized HTH-type transcriptional regulator Mb1581 OS=Mycobacterium bovis (strain ATCC BAA-935 / AF2122/97) GN=BQ2027_MB1581
1_392	sp|Q0AVM4|BCD1_SYNWW	1.11e-79	33.438	99	Butyryl-CoA dehydrogenase Swol_1933 OS=Syntrophomonas wolfei subsp. wolfei (strain DSM 2245B / Goettingen) GN=Swol_1933
1_393	sp|C1FW05|ORD_UNKP	1.68e-17	26.912	95	2,4-diaminopentanoate dehydrogenase OS=Unknown prokaryotic organism GN=ord
1_394	sp|Q9ZGI4|PIKA2_STRVZ	0	38.346	72	Narbonolide/10-deoxymethynolide synthase PikA2, modules 3 and 4 OS=Streptomyces venezuelae GN=pikAII
1_395	sp|P9WIK5|PAPA3_MYCTU	6.92e-170	55.269	99	Acyltransferase papA3 OS=Mycobacterium tuberculosis (strain ATCC 25618 / H37Rv) GN=papA3
1_396	sp|P9WJU1|MMPLA_MYCTU	0	57.911	97	Acyltrehalose exporter MmpL10 OS=Mycobacterium tuberculosis (strain ATCC 25618 / H37Rv) GN=mmpL10
1_397	sp|O50440|CHP2_MYCTU	9.78e-90	47.606	93	Diacyltrehalose acyltransferase Chp2 OS=Mycobacterium tuberculosis (strain ATCC 25618 / H37Rv) GN=chp2
1_398	sp|P54200|FAD21_MYCLE	0	62.586	98	Putative fatty-acid--CoA ligase fadD21 OS=Mycobacterium leprae (strain TN) GN=fadD21
1_399	sp|M4YFG7|FRED_PSEPU	5.17e-27	31.847	96	Flavin reductase OS=Pseudomonas OX=303
1_406	sp|P64854|Y1516_MYCBO	3.96e-10	32.812	43	Uncharacterized protein Mb1516 OS=Mycobacterium bovis (strain ATCC BAA-935 / AF2122/97) GN=BQ2027_MB1516
1_407	sp|P94474|YEAC_BACSU	9.93e-74	43.731	97	Uncharacterized protein YeaC OS=Bacillus subtilis (strain 168) GN=yeaC
1_408	sp|P9WN89|FRDB_MYCTU	1.7e-23	30.882	79	Fumarate reductase iron-sulfur subunit OS=Mycobacterium tuberculosis (strain ATCC 25618 / H37Rv) GN=frdB
1_409	sp|D9PU00|TFRA_METTM	3.85e-134	41.338	92	Fumarate reductase (CoM/CoB) subunit A OS=Methanothermobacter marburgensis (strain ATCC BAA-927 / DSM 2133 / JCM 14651 / NBRC 100331 / OCM 82 / Marburg) GN=tfrA
1_411	sp|O53672|Y250_MYCTU	6.93e-34	56.122	99	Uncharacterized protein Rv0250c OS=Mycobacterium tuberculosis (strain ATCC 25618 / H37Rv) GN=Rv0250c
1_412	sp|P9WLN9|Y1998_MYCTU	1.75e-19	32.751	86	Uncharacterized protein Rv1998c OS=Mycobacterium tuberculosis (strain ATCC 25618 / H37Rv) GN=Rv1998c
1_414	sp|P96668|YDEK_BACSU	2.79e-50	41.516	97	Uncharacterized transporter YdeK OS=Bacillus subtilis (strain 168) GN=ydeK
1_415	sp|P96681|YDFD_BACSU	1.24e-37	26.545	91	Uncharacterized HTH-type transcriptional regulator YdfD OS=Bacillus subtilis (strain 168) GN=ydfD
1_416	sp|Q06458|NIRB_KLEOX	0	54.988	97	Nitrite reductase [NAD(P)H] large subunit OS=Klebsiella oxytoca GN=nasB
1_417	sp|P0A9I8|NIRD_ECOLI	1.89e-19	39.815	86	Nitrite reductase (NADH) small subunit OS=Escherichia coli (strain K12) GN=nirD
1_420	sp|O34394|YJJA_BACSU	1.15e-21	30.303	68	Uncharacterized protein YjjA OS=Bacillus subtilis (strain 168) GN=yjjA
1_421	sp|P10903|NARK_ECOLI	4.66e-67	36.009	94	Nitrate/nitrite transporter NarK OS=Escherichia coli (strain K12) GN=narK
1_422	sp|Q49157|AAC2_MYCFO	1.19e-110	98.742	99	Aminoglycoside 2'-N-acetyltransferase OS=Mycobacterium fortuitum GN=aac
1_423	sp|P75745|PXPC_ECOLI	1.24e-37	34.155	95	5-oxoprolinase subunit C OS=Escherichia coli (strain K12) GN=pxpC
1_424	sp|P0AAV4|PXPB_ECOLI	9.94e-34	40	90	5-oxoprolinase subunit B OS=Escherichia coli (strain K12) GN=pxpB
1_425	sp|P54163|QPTR_BACSU	1.84e-10	33.136	67	Probable queuosine precursor transporter OS=Bacillus subtilis (strain 168) GN=ypdP
1_426	sp|C0SP94|YHFQ_BACSU	1.05e-12	27.442	68	Putative ABC transporter substrate-binding lipoprotein YhfQ OS=Bacillus subtilis (strain 168) GN=yhfQ
1_427	sp|Q7ULI3|Y9488_RHOBA	1.37e-46	37.069	89	UPF0324 membrane protein RB9488 OS=Rhodopirellula baltica (strain DSM 10527 / NCIMB 13988 / SH1) GN=RB9488
1_432	sp|Q8VYF5|NILP1_ARATH	4.42e-38	37.168	66	N-carbamoylputrescine amidase OS=Arabidopsis thaliana GN=CPA
1_433	sp|O86509|AGUA_STRCO	5.64e-113	52.381	96	Putative agmatine deiminase OS=Streptomyces coelicolor (strain ATCC BAA-471 / A3(2) / M145) GN=aguA
1_434	sp|O34355|YTCJ_BACSU	1.38e-59	30.419	97	Putative amidohydrolase YtcJ OS=Bacillus subtilis (strain 168) GN=ytcJ
1_435	sp|P0AA47|PLAP_ECOLI	1.41e-104	43.021	96	Low-affinity putrescine importer PlaP OS=Escherichia coli (strain K12) GN=plaP
1_436	sp|P0A0V5|OHR_XANCH	3.13e-44	50.725	95	Organic hydroperoxide resistance protein OS=Xanthomonas campestris pv. phaseoli GN=ohr
1_437	sp|O34777|OHRR_BACSU	6.58e-25	37.226	77	Organic hydroperoxide resistance transcriptional regulator OS=Bacillus subtilis (strain 168) GN=ohrR
1_438	sp|O32084|YUBD_BACSU	2.18e-12	24.653	41	Uncharacterized MFS-type transporter YubD OS=Bacillus subtilis (strain 168) GN=yubD
1_439	sp|O07737|Y1895_MYCTU	4.63e-167	69.795	99	Probable zinc-binding alcohol dehydrogenase Rv1895 OS=Mycobacterium tuberculosis (strain ATCC 25618 / H37Rv) GN=Rv1895
1_440	sp|Q93TJ5|HAPMO_PSEFL	2.16e-146	39.739	95	4-hydroxyacetophenone monooxygenase OS=Pseudomonas fluorescens GN=hapE
1_441	sp|Q9K0V1|Y459_NEIMB	2.12e-10	29.187	51	Uncharacterized protein NMB0459 OS=Neisseria meningitidis serogroup B (strain MC58) GN=NMB0459
1_443	sp|Q589W8|ACTT3_ALTAL	9.92e-43	36.466	89	Enoyl-CoA hydratase ACTT3 OS=Alternaria alternata GN=ACTT3
1_444	sp|P13397|NYLA_PSES8	5.59e-69	38.664	97	6-aminohexanoate-cyclic-dimer hydrolase OS=Pseudomonas sp. (strain NK87) GN=nylA
1_446	sp|P18623|VPH_STRVI	4.64e-106	65.182	99	Viomycin phosphotransferase OS=Streptomyces vinaceus GN=vph
1_450	sp|P39885|TCMR_STRGA	2.82e-11	33.333	62	HTH-type transcriptional regulator TcmR OS=Streptomyces glaucescens GN=tcmR
1_451	sp|P22414|FOX2_CANTR	1.59e-36	36.22	78	Peroxisomal hydratase-dehydrogenase-epimerase OS=Candida OX=5482
1_452	sp|Q6UBI3|PERQ_SUASA	3.41e-13	28.571	51	Peroxiredoxin Q, chloroplastic OS=Suaeda salsa GN=PRXQ
1_453	sp|A0QPN1|TOPOM_MYCS2	0	88.563	99	Topoisomerase subunit TopoM OS=Mycobacterium smegmatis (strain ATCC 700084 / mc(2)155) GN=topoM
1_454	sp|A0QPN2|TOPON_MYCS2	0	91.581	99	Topoisomerase subunit TopoN OS=Mycobacterium smegmatis (strain ATCC 700084 / mc(2)155) GN=topoN
1_456	sp|A2BGU9|SERHL_DANRE	3.05e-13	25.267	84	Serine hydrolase-like protein OS=Danio rerio GN=serhl
1_457	sp|P64904|Y2008_MYCBO	1.51e-98	74.372	99	Putative amino-acid transporter Mb2008 OS=Mycobacterium bovis (strain ATCC BAA-935 / AF2122/97) GN=BQ2027_MB2008
1_458	sp|P9WMF9|DEVR_MYCTU	2.83e-08	38.554	9	DNA-binding transcriptional activator DevR/DosR OS=Mycobacterium tuberculosis (strain ATCC 25618 / H37Rv) GN=devR
1_459	sp|P0A649|Y3122_MYCBO	8.68e-16	34.513	74	Uncharacterized HTH-type transcriptional regulator Mb3122 OS=Mycobacterium bovis (strain ATCC BAA-935 / AF2122/97) GN=BQ2027_MB3122
1_460	sp|O31158|PRXC_PSEFL	8.35e-108	56.41	99	Non-heme chloroperoxidase OS=Pseudomonas fluorescens GN=cpo
1_461	sp|P26495|PHAZ_PSEOL	8.48e-15	30.597	88	Poly(3-hydroxyalkanoate) depolymerase OS=Pseudomonas oleovorans GN=phaZ
1_463	sp|N4WEA4|LAM1_COCH4	3.1e-45	35.505	96	3-hydroxyacyl-CoA dehydrogenase-like protein LAM1 OS=Cochliobolus heterostrophus (strain C4 / ATCC 48331 / race T) GN=LAM1
1_464	sp|Q96329|ACOX4_ARATH	2.32e-102	40.887	99	Acyl-coenzyme A oxidase 4, peroxisomal OS=Arabidopsis thaliana GN=ACX4
1_465	sp|Q93AM1|FLDA_CLOSG	1.97e-58	30.769	98	Cinnamoyl-CoA:phenyllactate CoA-transferase OS=Clostridium sporogenes GN=fldA
1_466	sp|Q4V182|LCDH_BACCZ	6.95e-97	46.333	97	L-carnitine dehydrogenase OS=Bacillus cereus (strain ZK / E33L) GN=lcdH
1_467	sp|B9JLT6|RUTD_AGRRK	6.65e-14	28.333	82	Putative aminoacrylate hydrolase RutD OS=Agrobacterium radiobacter (strain K84 / ATCC BAA-868) GN=rutD
1_468	sp|Q59I44|CAA43_BURSP	1.31e-38	35.494	97	2-haloacrylate reductase OS=Burkholderia sp. GN=caa43
1_469	sp|P77212|RCLA_ECOLI	1.67e-107	42.637	98	Probable pyridine nucleotide-disulfide oxidoreductase RclA OS=Escherichia coli (strain K12) GN=rclA
1_470	sp|A0A075TMP0|PATD_PENEN	4.32e-74	40.179	98	Alcohol dehydrogenase patD OS=Penicillium expansum GN=patD
1_471	sp|P42328|ADH3_GEOSE	7.33e-73	37.538	96	Alcohol dehydrogenase OS=Geobacillus OX=1422
1_472	sp|P9WKS3|Y738_MYCTU	2.05e-07	24.581	96	Uncharacterized protein Rv0738 OS=Mycobacterium tuberculosis (strain ATCC 25618 / H37Rv) GN=Rv0738
1_473	sp|P9WJV0|MMPL5_MYCTO	0	49.095	98	Siderophore exporter MmpL5 OS=Mycobacterium tuberculosis (strain CDC 1551 / Oshkosh) GN=mmpL5
1_474	sp|P9WJS7|MMPS5_MYCTU	2.54e-23	40	93	Siderophore export accessory protein MmpS5 OS=Mycobacterium tuberculosis (strain ATCC 25618 / H37Rv) GN=mmpS5
1_476	sp|P94574|YWOD_BACSU	1.87e-68	33.333	96	Uncharacterized MFS-type transporter YwoD OS=Bacillus subtilis (strain 168) GN=ywoD
1_477	sp|Q75KH3|GRDH_ORYSJ	1.47e-07	54.762	47	Glucose and ribitol dehydrogenase homolog OS=Oryza sativa subsp. japonica GN=Os05g0140800
1_482	sp|Q58338|Y928_METJA	9.68e-23	31.053	80	Putative protein methyltransferase MJ0928 OS=Methanocaldococcus jannaschii (strain ATCC 43067 / DSM 2661 / JAL-1 / JCM 10045 / NBRC 100440) GN=MJ0928
1_483	sp|P42234|CATE_BACSU	0	51.36	90	Catalase-2 OS=Bacillus subtilis (strain 168) GN=katE
1_484	sp|P0AFP3|ATL_SHIFL	3.68e-06	35.185	97	DNA base-flipping protein OS=Shigella flexneri GN=atl
1_487	sp|P9WIT3|GULDH_MYCTU	2.7e-104	44.203	99	L-gulono-1,4-lactone dehydrogenase OS=Mycobacterium tuberculosis (strain ATCC 25618 / H37Rv) GN=Rv1771
1_488	sp|Q8GRC8|DHAA_PARDE	1.28e-10	28.364	62	3-hydroxy-D-aspartate aldolase OS=Paracoccus denitrificans GN=dhaa
1_489	sp|P72171|ORUR_PSEAE	2.22e-31	29.766	85	Ornithine utilization regulator OS=Pseudomonas aeruginosa (strain ATCC 15692 / DSM 22644 / CIP 104116 / JCM 14847 / LMG 12228 / 1C / PRS 101 / PAO1) GN=oruR
1_492	sp|P9WP15|DDN_MYCTU	5.33e-16	34.454	75	Deazaflavin-dependent nitroreductase OS=Mycobacterium tuberculosis (strain ATCC 25618 / H37Rv) GN=ddn
1_495	sp|D8I5S8|FGD_AMYMU	9.18e-65	37.462	99	F420-dependent glucose-6-phosphate dehydrogenase OS=Amycolatopsis mediterranei (strain U-32) GN=fgd
1_496	sp|Q82BX8|RNZ_STRAW	6.17e-130	63.158	99	Ribonuclease Z OS=Streptomyces avermitilis (strain ATCC 31267 / DSM 46492 / JCM 5070 / NBRC 14893 / NCIMB 12804 / NRRL 8165 / MA-4680) GN=rnz
1_501	sp|Q02PG5|GAP2_PSEAB	0	57.05	97	Glyceraldehyde-3-phosphate dehydrogenase-like protein OS=Pseudomonas aeruginosa (strain UCBPP-PA14) GN=gap2
1_503	sp|P9WLH7|Y2227_MYCTU	1.28e-84	70.833	69	Uncharacterized protein Rv2227 OS=Mycobacterium tuberculosis (strain ATCC 25618 / H37Rv) GN=Rv2227
1_504	sp|Q8TI34|OGT_METAC	5.16e-30	35.802	79	Methylated-DNA--protein-cysteine methyltransferase OS=Methanosarcina acetivorans (strain ATCC 35395 / DSM 2834 / JCM 12185 / C2A) GN=ogt
1_505	sp|P9WGG9|RPSD_MYCTU	1.52e-08	32.026	81	ECF RNA polymerase sigma factor SigD OS=Mycobacterium tuberculosis (strain ATCC 25618 / H37Rv) GN=sigD
1_506	sp|Q0S7V2|KSTR2_RHOJR	2.62e-08	31.443	92	HTH-type transcriptional repressor KstR2 OS=Rhodococcus jostii (strain RHA1) GN=kstR2
1_507	sp|Q59327|OASD_COMTE	2.16e-74	34.728	88	3-oxo-5-alpha-steroid 4-dehydrogenase OS=Comamonas OX=285
1_508	sp|I6Y9J2|LDT2_MYCTU	9.79e-59	39.792	89	L,D-transpeptidase 2 OS=Mycobacterium tuberculosis (strain ATCC 25618 / H37Rv) GN=ldtB
1_509	sp|Q81YT8|BDBD_BACAN	3.17e-16	27.841	68	Probable disulfide bond formation protein D OS=Bacillus anthracis GN=bdbD
1_510	sp|P44202|Y1454_HAEIN	7.75e-14	33.529	59	Putative cytochrome c-type biogenesis protein HI_1454 OS=Haemophilus influenzae (strain ATCC 51907 / DSM 11121 / KW20 / Rd) GN=HI_1454
1_511	sp|P9WMJ5|BLAI_MYCTU	3.93e-20	38.333	94	Transcriptional regulator BlaI OS=Mycobacterium tuberculosis (strain ATCC 25618 / H37Rv) GN=blaI
1_513	sp|P0DMQ8|Y2742_MYCTU	3.18e-64	69.173	95	Uncharacterized protein Rv2742A OS=Mycobacterium tuberculosis (strain ATCC 25618 / H37Rv) GN=Rv2742A
1_514	sp|P9WMI7|Y0081_MYCTU	3.12e-22	51.042	76	Uncharacterized HTH-type transcriptional regulator Rv0081 OS=Mycobacterium tuberculosis (strain ATCC 25618 / H37Rv) GN=Rv0081
1_515	sp|P9WI77|PKNE_MYCTU	3.37e-19	31.053	80	Serine/threonine-protein kinase PknE OS=Mycobacterium tuberculosis (strain ATCC 25618 / H37Rv) GN=pknE
1_519	sp|P07984|GUNA_CELFI	1.05e-67	47.719	85	Endoglucanase A OS=Cellulomonas fimi GN=cenA
1_522	sp|P19992|HSD_STREX	1.44e-35	38.554	95	3-alpha-(or 20-beta)-hydroxysteroid dehydrogenase OS=Streptomyces OX=1905
1_524	sp|P39610|PDXK_BACSU	1.9e-73	45.528	92	Pyridoxine kinase OS=Bacillus subtilis (strain 168) GN=pdxK
1_527	sp|P0ABR7|CNTA_ECOLI	1.5e-19	23.547	83	Carnitine monooxygenase oxygenase subunit OS=Escherichia coli (strain K12) GN=yeaW
1_530	sp|P0A2Q9|MERR_SHIFL	5.01e-06	27.586	46	Mercuric resistance operon regulatory protein OS=Shigella flexneri GN=merR
1_531	sp|B0ZT44|RDT1_ELSFA	6.1e-16	32.804	82	Elsinochrome reductase 1 OS=Elsinoe fawcettii GN=RDT1
1_533	sp|Q9VSA3|ACADM_DROME	1.14e-76	38.084	98	Probable medium-chain specific acyl-CoA dehydrogenase, mitochondrial OS=Drosophila melanogaster GN=CG12262
1_534	sp|O31500|YERO_BACSU	2.36e-07	39.344	30	Uncharacterized HTH-type transcriptional regulator YerO OS=Bacillus subtilis (strain 168) GN=yerO
1_536	sp|P67474|Y2213_MYCBO	2.42e-24	45.32	58	Probable endopeptidase Mb2213c OS=Mycobacterium bovis (strain ATCC BAA-935 / AF2122/97) GN=BQ2027_MB2213C
1_537	sp|O05213|YBBE_BACSU	1.24e-32	28.285	90	UPF0214 protein YbbE OS=Bacillus subtilis (strain 168) GN=ybbE
1_538	sp|P77589|MHPT_ECOLI	7.08e-06	34.444	21	3-(3-hydroxy-phenyl)propionate transporter OS=Escherichia coli (strain K12) GN=mhpT
1_539	sp|P46833|GNTR_BACLI	4.7e-17	30.769	78	Gluconate operon transcriptional repressor OS=Bacillus licheniformis GN=gntR
1_540	sp|P0DMQ8|Y2742_MYCTU	1.03e-45	54.135	93	Uncharacterized protein Rv2742A OS=Mycobacterium tuberculosis (strain ATCC 25618 / H37Rv) GN=Rv2742A
1_541	sp|O34777|OHRR_BACSU	1.22e-31	42.647	80	Organic hydroperoxide resistance transcriptional regulator OS=Bacillus subtilis (strain 168) GN=ohrR
1_542	sp|P9WMH3|CRPL_MYCTU	5.36e-114	75.336	99	CRP-like cAMP-activated global transcriptional regulator OS=Mycobacterium tuberculosis (strain ATCC 25618 / H37Rv) GN=crp
1_543	sp|P0A5G0|Y2027_MYCBO	1.33e-164	53.249	97	Uncharacterized protein Mb2027c OS=Mycobacterium bovis (strain ATCC BAA-935 / AF2122/97) GN=BQ2027_MB2027C
1_544	sp|P9WP71|COX1_MYCTU	0	86.014	99	Probable cytochrome c oxidase subunit 1 OS=Mycobacterium tuberculosis (strain ATCC 25618 / H37Rv) GN=ctaD
1_545	sp|P13800|DEGU_BACSU	5.97e-45	37.991	97	Transcriptional regulatory protein DegU OS=Bacillus subtilis (strain 168) GN=degU
1_546	sp|P55183|YXJM_BACSU	3.05e-15	25.311	54	Sensor histidine kinase YxjM OS=Bacillus subtilis (strain 168) GN=yxjM
1_549	sp|P67666|Y2007_MYCBO	2.92e-141	71.528	97	Uncharacterized HTH-type transcriptional regulator Mb2007c OS=Mycobacterium bovis (strain ATCC BAA-935 / AF2122/97) GN=BQ2027_MB2007C
1_553	sp|C1FW05|ORD_UNKP	7.8e-16	25.071	97	2,4-diaminopentanoate dehydrogenase OS=Unknown prokaryotic organism GN=ord
1_554	sp|P51561|TETR8_PASMD	2.31e-10	27.273	92	Tetracycline repressor protein class H OS=Pasteurella multocida GN=tetR
1_555	sp|P9WJS7|MMPS5_MYCTU	1.86e-36	47.619	99	Siderophore export accessory protein MmpS5 OS=Mycobacterium tuberculosis (strain ATCC 25618 / H37Rv) GN=mmpS5
1_556	sp|P9WJV3|MMPL4_MYCTU	0	57.019	96	Siderophore exporter MmpL4 OS=Mycobacterium tuberculosis (strain ATCC 25618 / H37Rv) GN=mmpL4
1_557	sp|P67437|Y1581_MYCBO	1.5e-12	29.744	91	Uncharacterized HTH-type transcriptional regulator Mb1581 OS=Mycobacterium bovis (strain ATCC BAA-935 / AF2122/97) GN=BQ2027_MB1581
1_558	sp|P54584|CSP_ARTGO	2.15e-29	74.627	99	Cold shock protein OS=Arthrobacter globiformis GN=csp
1_559	sp|P46125|YEDI_ECOLI	2.68e-55	40.391	93	Inner membrane protein YedI OS=Escherichia coli (strain K12) GN=yedI
1_560	sp|O34987|PBUG_BACSU	1.55e-76	36.344	97	Guanine/hypoxanthine permease PbuG OS=Bacillus subtilis (strain 168) GN=pbuG
1_561	sp|A0QTP2|SIGH_MYCS2	6.68e-72	58.289	92	ECF RNA polymerase sigma factor SigH OS=Mycobacterium smegmatis (strain ATCC 700084 / mc(2)155) GN=sigH
1_562	sp|P9WJT5|MMPS1_MYCTU	1.61e-33	52.893	89	Probable transport accessory protein MmpS1 OS=Mycobacterium tuberculosis (strain ATCC 25618 / H37Rv) GN=mmpS1
1_563	sp|P9WJV3|MMPL4_MYCTU	0	53.053	98	Siderophore exporter MmpL4 OS=Mycobacterium tuberculosis (strain ATCC 25618 / H37Rv) GN=mmpL4
1_564	sp|I6YCA3|CHSE4_MYCTU	2.05e-34	30.732	98	Acyl-CoA dehydrogenase FadE26 OS=Mycobacterium tuberculosis (strain ATCC 25618 / H37Rv) GN=fadE26
1_566	sp|P49694|YPKW_THECU	7.94e-09	45.902	12	Uncharacterized protein in pkwA 5'region (Fragment) OS=Thermomonospora OX=2020
1_567	sp|P40829|GABT_MYCLE	0	66.591	97	4-aminobutyrate aminotransferase OS=Mycobacterium leprae (strain TN) GN=gabT
1_568	sp|Q8GAI8|SSDH_PAENI	6.55e-136	51.011	91	Succinate-semialdehyde dehydrogenase OS=Paenarthrobacter nicotinovorans GN=sad
1_570	sp|P63430|Y897_MYCBO	0	66.987	97	Probable acyl-CoA dehydrogenase FadE10 OS=Mycobacterium bovis (strain ATCC BAA-935 / AF2122/97) GN=fadE10
1_571	sp|Q93AM1|FLDA_CLOSG	1.5e-49	30.296	99	Cinnamoyl-CoA:phenyllactate CoA-transferase OS=Clostridium sporogenes GN=fldA
1_573	sp|I6X8R5|RV203_MYCTU	7.53e-09	35	58	Heme-binding protein Rv0203 OS=Mycobacterium tuberculosis (strain ATCC 25618 / H37Rv) GN=Rv0203
1_574	sp|Q9C0V7|YHJ2_SCHPO	8.47e-55	28.522	70	Uncharacterized sulfatase PB10D8.02c OS=Schizosaccharomyces pombe (strain 972 / ATCC 24843) GN=SPBPB10D8.02c
1_576	sp|Q9RT57|LUTC_DEIRA	1.28e-44	44.34	95	Lactate utilization protein C OS=Deinococcus radiodurans (strain ATCC 13939 / DSM 20539 / JCM 16871 / LMG 4051 / NBRC 15346 / NCIMB 9279 / R1 / VKM B-1422) GN=lutC
1_577	sp|A7Z901|LUTB_BACVZ	2.11e-130	43.545	92	Lactate utilization protein B OS=Bacillus velezensis (strain DSM 23117 / BGSC 10A6 / FZB42) GN=lutB
1_578	sp|Q8ET92|LUTA_OCEIH	7.33e-75	46.25	98	Lactate utilization protein A OS=Oceanobacillus iheyensis (strain DSM 14371 / CIP 107618 / JCM 11309 / KCTC 3954 / HTE831) GN=lutA
1_579	sp|Q609V0|BIOH_METCA	1.54e-13	30.088	79	Pimeloyl-[acyl-carrier protein] methyl ester esterase OS=Methylococcus capsulatus (strain ATCC 33009 / NCIMB 11132 / Bath) GN=bioH
1_580	sp|Q49857|Y378_MYCLE	4.7e-09	46.154	35	Uncharacterized protein ML0378 OS=Mycobacterium leprae (strain TN) GN=ML0378
1_581	sp|A0R3R7|LIGD_MYCS2	2.68e-36	31.227	65	Multifunctional non-homologous end joining protein LigD OS=Mycobacterium smegmatis (strain ATCC 700084 / mc(2)155) GN=ligD
1_582	sp|Q5KVX9|MENE_GEOKA	1.49e-62	33.809	85	2-succinylbenzoate--CoA ligase OS=Geobacillus kaustophilus (strain HTA426) GN=menE
1_583	sp|O32229|YVAG_BACSU	6.52e-78	49.242	99	Uncharacterized oxidoreductase YvaG OS=Bacillus subtilis (strain 168) GN=yvaG
1_586	sp|P96855|CHSE3_MYCTU	1.98e-147	41.345	94	Acyl-CoA dehydrogenase FadE34 OS=Mycobacterium tuberculosis (strain ATCC 25618 / H37Rv) GN=fadE34
1_587	sp|Q9YAW4|GYAR_AERPE	7.45e-51	42.279	79	Glyoxylate reductase OS=Aeropyrum pernix (strain ATCC 700893 / DSM 11879 / JCM 9820 / NBRC 100138 / K1) GN=gyaR
1_590	sp|A4IS40|FOSB_GEOTN	8.34e-09	29.677	80	Metallothiol transferase FosB OS=Geobacillus thermodenitrificans (strain NG80-2) GN=fosB
1_591	sp|B1ML31|Y4607_MYCA9	1.3e-39	38.931	81	Putative S-adenosyl-L-methionine-dependent methyltransferase MAB_4607c OS=Mycobacterium abscessus (strain ATCC 19977 / DSM 44196 / CIP 104536 / JCM 13569 / NCTC 13031 / TMC 1543) GN=MAB_4607c
1_592	sp|P43458|YMCR_STRLA	4.71e-07	29.897	67	Uncharacterized HTH-type transcriptional regulator in mcrB 3'region OS=Streptomyces OX=1914
1_594	sp|P64958|Y2261_MYCBO	1.76e-75	51.711	86	Uncharacterized protein Mb2261 OS=Mycobacterium bovis (strain ATCC BAA-935 / AF2122/97) GN=BQ2027_MB2261
1_595	sp|A0QQ37|Y614_MYCS2	1.15e-158	75.254	98	Putative S-adenosyl-L-methionine-dependent methyltransferase MSMEG_0614/MSMEI_0598 OS=Mycobacterium smegmatis (strain ATCC 700084 / mc(2)155) GN=MSMEG_0614
1_596	sp|A0QQ38|ECCA3_MYCS2	0	86.349	99	ESX-3 secretion system protein EccA3 OS=Mycobacterium smegmatis (strain ATCC 700084 / mc(2)155) GN=eccA3
1_597	sp|A0QQ39|ECCB3_MYCS2	0	77.413	99	ESX-3 secretion system ATPase EccB3 OS=Mycobacterium smegmatis (strain ATCC 700084 / mc(2)155) GN=eccB3
1_598	sp|A0QQ40|ECCC3_MYCS2	0	88.813	99	ESX-3 secretion system protein EccC3 OS=Mycobacterium smegmatis (strain ATCC 700084 / mc(2)155) GN=eccC3
1_599	sp|L7N695|PE05_MYCTU	4.78e-31	73.529	98	PE family immunomodulator PE5 OS=Mycobacterium tuberculosis (strain ATCC 25618 / H37Rv) GN=PE5
1_600	sp|P9WI43|PPE04_MYCTU	8.39e-79	45.507	99	PPE family protein PPE4 OS=Mycobacterium tuberculosis (strain ATCC 25618 / H37Rv) GN=PPE4
1_601	sp|A0QQ43|ESXG_MYCS2	8.21e-49	92.784	99	ESAT-6-like protein EsxG OS=Mycobacterium smegmatis (strain ATCC 700084 / mc(2)155) GN=esxG
1_602	sp|A0QQ44|ESXH_MYCS2	4.14e-55	89.474	99	ESAT-6-like protein EsxH OS=Mycobacterium smegmatis (strain ATCC 700084 / mc(2)155) GN=esxH
1_603	sp|A0QQ45|ESPG3_MYCS2	5.67e-152	77.352	93	ESX-3 secretion-associated protein EspG3 OS=Mycobacterium smegmatis (strain ATCC 700084 / mc(2)155) GN=espG3
1_604	sp|A0QQ46|ECCD3_MYCS2	0	84	96	ESX-3 secretion system protein EccD3 OS=Mycobacterium smegmatis (strain ATCC 700084 / mc(2)155) GN=eccD3
1_605	sp|O53695|MYCP3_MYCTU	6.72e-175	60.907	99	Mycosin-3 OS=Mycobacterium tuberculosis (strain ATCC 25618 / H37Rv) GN=mycP3
1_606	sp|A0QQ48|ECCE3_MYCS2	3.62e-156	74.757	99	ESX-3 secretion system protein EccE3 OS=Mycobacterium smegmatis (strain ATCC 700084 / mc(2)155) GN=eccE3
1_607	sp|P9WL66|Y2627_MYCTO	1.44e-20	30.35	61	Uncharacterized protein MT2702 OS=Mycobacterium tuberculosis (strain CDC 1551 / Oshkosh) GN=MT2702
1_609	sp|A1T273|TAM_MYCVP	1.14e-134	73.518	99	Trans-aconitate 2-methyltransferase OS=Mycobacterium vanbaalenii (strain DSM 7251 / PYR-1) GN=tam
1_610	sp|P22862|ESTE_PSEFL	2.16e-53	37.736	93	Arylesterase OS=Pseudomonas OX=294
1_611	sp|P9WNM5|CYSNC_MYCTU	0	48.631	98	Bifunctional enzyme CysN/CysC OS=Mycobacterium tuberculosis (strain ATCC 25618 / H37Rv) GN=cysNC
1_612	sp|Q1B510|CYSD_MYCSS	2.2e-136	65.781	99	Sulfate adenylyltransferase subunit 2 OS=Mycobacterium sp. (strain MCS) GN=cysD
1_613	sp|A0QQ53|STF0_MYCS2	5.37e-169	86.142	99	Trehalose 2-sulfotransferase OS=Mycobacterium smegmatis (strain ATCC 700084 / mc(2)155) GN=stf0
1_614	sp|P51688|SPHM_HUMAN	2.38e-33	27.778	89	N-sulphoglucosamine sulphohydrolase OS=Homo sapiens GN=SGSH
1_615	sp|P9WMD9|Y472_MYCTU	7.56e-09	26.496	90	Uncharacterized HTH-type transcriptional regulator Rv0472c OS=Mycobacterium tuberculosis (strain ATCC 25618 / H37Rv) GN=Rv0472c
1_616	sp|P9WJI1|FPRB_MYCTU	8.23e-170	54.653	99	Probable ferredoxin/ferredoxin--NADP reductase OS=Mycobacterium tuberculosis (strain ATCC 25618 / H37Rv) GN=fprB
1_617	sp|P9WKQ4|Y885_MYCTO	4.86e-121	54.799	97	Uncharacterized protein MT0908 OS=Mycobacterium tuberculosis (strain CDC 1551 / Oshkosh) GN=MT0908
1_619	sp|Q57819|Y374_METJA	6.29e-06	27.097	66	Uncharacterized protein MJ0374 OS=Methanocaldococcus jannaschii (strain ATCC 43067 / DSM 2661 / JAL-1 / JCM 10045 / NBRC 100440) GN=MJ0374
1_620	sp|P80143|UDDP_SULAC	3.8e-09	28.655	35	Undecaprenyl-diphosphatase OS=Sulfolobus acidocaldarius (strain ATCC 33909 / DSM 639 / JCM 8929 / NBRC 15157 / NCIMB 11770) GN=sepP
1_622	sp|P19412|BAIE_CLOSV	9.64e-21	36.691	87	Bile acid 7-alpha dehydratase OS=Clostridium scindens (strain JCM 10418 / VPI 12708) GN=baiE
1_623	sp|O07622|YHFW_BACSU	3.65e-58	29.577	99	Putative Rieske 2Fe-2S iron-sulfur protein YhfW OS=Bacillus subtilis (strain 168) GN=yhfW
1_624	sp|Q7VQL4|DNAK_BLOFL	2.17e-13	27.17	40	Chaperone protein DnaK OS=Blochmannia floridanus GN=dnaK
1_626	sp|P23903|E13B_BACCI	5.68e-16	29.139	90	Glucan endo-1,3-beta-glucosidase A1 OS=Bacillus circulans GN=glcA
1_627	sp|A4SHB7|TDH_AERS4	1.1e-30	30.64	80	L-threonine 3-dehydrogenase OS=Aeromonas salmonicida (strain A449) GN=tdh
1_628	sp|A0QQ68|PHNE_MYCS2	0	84.825	97	Phosphate-import permease protein PhnE OS=Mycobacterium smegmatis (strain ATCC 700084 / mc(2)155) GN=phnE
1_629	sp|A0QQ70|PHNC_MYCS2	3.31e-152	87.356	96	Phosphate-import ATP-binding protein PhnC OS=Mycobacterium smegmatis (strain ATCC 700084 / mc(2)155) GN=phnC
1_630	sp|A0QQ71|PHND_MYCS2	0	82.051	96	Phosphate-import protein PhnD OS=Mycobacterium smegmatis (strain ATCC 700084 / mc(2)155) GN=phnD
1_631	sp|A0QQ72|PHNF_MYCS2	3.58e-136	80.591	99	HTH-type transcriptional repressor PhnF OS=Mycobacterium smegmatis (strain ATCC 700084 / mc(2)155) GN=phnF
1_633	sp|G3XCU2|ARGR_PSEAE	8.97e-11	32.323	34	HTH-type transcriptional regulator ArgR OS=Pseudomonas aeruginosa (strain ATCC 15692 / DSM 22644 / CIP 104116 / JCM 14847 / LMG 12228 / 1C / PRS 101 / PAO1) GN=argR
1_634	sp|P45008|Y1052_HAEIN	1.27e-13	30.233	59	Uncharacterized HTH-type transcriptional regulator HI_1052 OS=Haemophilus influenzae (strain ATCC 51907 / DSM 11121 / KW20 / Rd) GN=HI_1052
1_638	sp|P71082|YGAD_BACSU	8.05e-75	30.114	85	Putative multidrug export ATP-binding/permease protein YgaD OS=Bacillus subtilis (strain 168) GN=ygaD
1_640	sp|Q9RVY3|Y888_DEIRA	3.45e-07	40.541	5	Uncharacterized protein DR_0888 OS=Deinococcus radiodurans (strain ATCC 13939 / DSM 20539 / JCM 16871 / LMG 4051 / NBRC 15346 / NCIMB 9279 / R1 / VKM B-1422) GN=DR_0888
1_642	sp|P51691|ARS_PSEAE	4.79e-68	29.768	64	Arylsulfatase OS=Pseudomonas aeruginosa (strain ATCC 15692 / DSM 22644 / CIP 104116 / JCM 14847 / LMG 12228 / 1C / PRS 101 / PAO1) GN=atsA
1_643	sp|O31564|YFIV_BACSU	2.36e-10	30	62	Uncharacterized HTH-type transcriptional regulator YfiV OS=Bacillus subtilis (strain 168) GN=yfiV
1_644	sp|P96701|YDGC_BACSU	3.35e-07	25.49	70	Uncharacterized HTH-type transcriptional regulator YdgC OS=Bacillus subtilis (strain 168) GN=ydgC
1_645	sp|Q46FV4|MER_METBF	2.07e-14	29.808	54	5,10-methylenetetrahydromethanopterin reductase OS=Methanosarcina barkeri (strain Fusaro / DSM 804) GN=mer
1_650	sp|A0QQ98|DCDB_MYCS2	1.45e-130	95.238	99	dCTP deaminase, dUMP-forming OS=Mycobacterium smegmatis (strain ATCC 700084 / mc(2)155) GN=dcd
1_651	sp|P9WQ65|AMT_MYCTU	7.48e-124	53.917	90	Probable ammonia channel OS=Mycobacterium tuberculosis (strain ATCC 25618 / H37Rv) GN=amt
1_653	sp|O54068|UDG_RHIME	9.91e-111	41.913	99	UDP-glucose 6-dehydrogenase OS=Rhizobium meliloti (strain 1021) GN=rkpK
1_654	sp|P9WPL9|CP140_MYCTU	0	67.89	99	Putative cytochrome P450 140 OS=Mycobacterium tuberculosis (strain ATCC 25618 / H37Rv) GN=cyp140
1_657	sp|Q8X6J4|PAOC_ECO57	1.18e-138	38.812	99	Aldehyde oxidoreductase molybdenum-binding subunit PaoC OS=Escherichia coli O157:H7 GN=paoC
1_658	sp|P77324|PAOB_ECOLI	2.49e-101	54.321	97	Aldehyde oxidoreductase FAD-binding subunit PaoB OS=Escherichia coli (strain K12) GN=paoB
1_659	sp|Q8X6I9|PAOA_ECO57	2.47e-62	61.111	93	Aldehyde oxidoreductase iron-sulfur-binding subunit PaoA OS=Escherichia coli O157:H7 GN=paoA
1_662	sp|P9WQ91|AAT_MYCTU	0	87.943	99	Probable aspartate aminotransferase OS=Mycobacterium tuberculosis (strain ATCC 25618 / H37Rv) GN=aspC
1_663	sp|P45866|FADF_BACSU	2.38e-128	35.801	73	Probable iron-sulfur-binding oxidoreductase FadF OS=Bacillus subtilis (strain 168) GN=fadF
1_665	sp|P26413|HSP70_SOYBN	3.97e-12	27.372	45	Heat shock 70 kDa protein OS=Glycine max GN=HSP70
1_667	sp|P9WJ96|INIB_MYCTO	1.81e-09	47.945	20	Isoniazid-induced protein IniB OS=Mycobacterium tuberculosis (strain CDC 1551 / Oshkosh) GN=iniB
1_668	sp|P9WJ99|INIA_MYCTU	0	67.59	99	Isoniazid-induced protein IniA OS=Mycobacterium tuberculosis (strain ATCC 25618 / H37Rv) GN=iniA
1_669	sp|P9WJ95|INIC_MYCTU	0	77.374	99	Isoniazid-induced protein IniC OS=Mycobacterium tuberculosis (strain ATCC 25618 / H37Rv) GN=iniC
1_670	sp|Q06852|SLAP1_CLOTH	3.43e-07	37.857	21	Cell surface glycoprotein 1 OS=Clostridium thermocellum (strain ATCC 27405 / DSM 1237 / NBRC 103400 / NCIMB 10682 / NRRL B-4536 / VPI 7372) GN=olpB
1_674	sp|D8I5S8|FGD_AMYMU	7.24e-15	30.909	49	F420-dependent glucose-6-phosphate dehydrogenase OS=Amycolatopsis mediterranei (strain U-32) GN=fgd
1_675	sp|P25047|DNRI_STRPE	7.09e-30	34.836	10	Regulatory protein DnrI OS=Streptomyces peucetius GN=dnrI
1_678	sp|P72723|DFA2_SYNY3	3.82e-09	30.714	56	Putative diflavin flavoprotein A 2 OS=Synechocystis sp. (strain PCC 6803 / Kazusa) GN=dfa2
1_680	sp|Q5SKN9|LCFCS_THET8	2.82e-164	49.442	99	Long-chain-fatty-acid--CoA ligase OS=Thermus thermophilus (strain HB8 / ATCC 27634 / DSM 579) GN=TTHA0604
1_681	sp|P9WKC1|Y1425_MYCTU	1.38e-90	37.449	98	Putative diacyglycerol O-acyltransferase Rv1425 OS=Mycobacterium tuberculosis (strain ATCC 25618 / H37Rv) GN=Rv1425
1_682	sp|O32138|PUCR_BACSU	5.2e-10	39.286	19	Purine catabolism regulatory protein OS=Bacillus subtilis (strain 168) GN=pucR
1_683	sp|P37694|HETN_NOSS1	1.48e-33	34.182	97	Ketoacyl reductase HetN OS=Nostoc sp. (strain PCC 7120 / SAG 25.82 / UTEX 2576) GN=hetN
1_684	sp|P9WGS3|EPHD_MYCTU	8.52e-54	40.152	92	Probable oxidoreductase EphD OS=Mycobacterium tuberculosis (strain ATCC 25618 / H37Rv) GN=ephD
1_685	sp|B5BLW5|ARE_SACSO	1.13e-20	29.048	67	Arylesterase OS=Saccharolobus solfataricus GN=are
1_687	sp|Q8FUN4|Y4186_BRUSU	1.56e-12	28.287	74	Putative binding protein BRA1186/BS1330_II1177 OS=Brucella suis biovar 1 (strain 1330) GN=BRA1186
1_688	sp|P73265|NRTD_SYNY3	1.16e-57	49.091	85	Putative nitrate transport ATP-binding protein NrtD OS=Synechocystis sp. (strain PCC 6803 / Kazusa) GN=nrtD
1_689	sp|Q2YJB4|Y3648_BRUA2	8.36e-36	33.73	90	Probable ABC transporter permease protein BAB2_1148 OS=Brucella abortus (strain 2308) GN=BAB2_1148
1_691	sp|Q05954|Y4158_STRCO	2.34e-34	33.828	95	Uncharacterized HTH-type transcriptional regulator SCO4158 OS=Streptomyces coelicolor (strain ATCC BAA-471 / A3(2) / M145) GN=SCO4158
1_694	sp|P96676|YDES_BACSU	7.33e-31	33.702	87	Uncharacterized HTH-type transcriptional regulator YdeS OS=Bacillus subtilis (strain 168) GN=ydeS
1_695	sp|A6SSW9|BOA17_BOTFB	1.18e-49	38.745	82	Oxidoreductase BOA17 OS=Botryotinia fuckeliana (strain B05.10) GN=BOA17
1_696	sp|P9WGT5|SDHL_MYCTU	0	69.631	99	L-serine dehydratase OS=Mycobacterium tuberculosis (strain ATCC 25618 / H37Rv) GN=sdaA
1_697	sp|A4T112|DNAK_MYCGI	0	93.248	99	Chaperone protein DnaK OS=Mycobacterium gilvum (strain PYR-GCK) GN=dnaK
1_698	sp|Q73T78|GRPE_MYCPA	3.75e-80	63.636	96	Protein GrpE OS=Mycobacterium paratuberculosis (strain ATCC BAA-968 / K-10) GN=grpE
1_699	sp|Q02605|DNAJ1_MYCLE	0	85.013	99	Chaperone protein DnaJ 1 OS=Mycobacterium leprae (strain TN) GN=dnaJ1
1_700	sp|P40183|HSPR_STRCO	2.74e-33	71.795	61	Putative heat shock protein HspR OS=Streptomyces coelicolor (strain ATCC BAA-471 / A3(2) / M145) GN=hspR
1_701	sp|P32139|YIHR_ECOLI	1.08e-07	22.619	79	Uncharacterized protein YihR OS=Escherichia coli (strain K12) GN=yihR
1_702	sp|P19734|DMPP_PSEUF	1.25e-23	29.167	55	Phenol hydroxylase P5 protein OS=Pseudomonas sp. (strain CF600) GN=dmpP
1_708	sp|A3DIJ8|3PASE_CLOTH	3.84e-09	27.429	83	Inorganic triphosphatase OS=Clostridium thermocellum (strain ATCC 27405 / DSM 1237 / NBRC 103400 / NCIMB 10682 / NRRL B-4536 / VPI 7372) GN=Cthe_2577
1_710	sp|Q53685|OLED_STRAT	3.21e-81	41.604	98	Oleandomycin glycosyltransferase OS=Streptomyces antibioticus GN=oleD
1_711	sp|Q73T66|CLPB_MYCPA	0	92.689	99	Chaperone protein ClpB OS=Mycobacterium paratuberculosis (strain ATCC BAA-968 / K-10) GN=clpB
1_712	sp|P22143|CYAH_MYRVE	1.18e-10	29.255	83	Cyanamide hydratase OS=Myrothecium verrucaria GN=CAH
1_714	sp|P49322|YCP1_STRLI	5.37e-35	52.143	42	Uncharacterized protein in cpoL 5'region (Fragment) OS=Streptomyces OX=1916
1_715	sp|C1FW05|ORD_UNKP	2.59e-07	21.823	97	2,4-diaminopentanoate dehydrogenase OS=Unknown prokaryotic organism GN=ord
1_716	sp|B6V6V5|KSHA4_RHORH	1.01e-34	28.743	91	3-ketosteroid-9-alpha-monooxygenase, oxygenase component OS=Rhodococcus rhodochrous GN=kshA
1_719	sp|Q4A054|Y0419_STAS1	1.19e-29	35.326	69	Uncharacterized oxidoreductase SSP0419 OS=Staphylococcus saprophyticus subsp. saprophyticus (strain ATCC 15305 / DSM 20229) GN=SSP0419
1_721	sp|P0AGJ4|TRMH_SHIFL	9.71e-12	28.205	70	tRNA (guanosine(18)-2'-O)-methyltransferase OS=Shigella flexneri GN=trmH
1_722	sp|O34598|GUAD_BACSU	5.67e-26	36.709	89	Guanine deaminase OS=Bacillus subtilis (strain 168) GN=guaD
1_723	sp|B1ME90|CYNS_MYCA9	9.2e-91	83.974	99	Cyanate hydratase OS=Mycobacterium abscessus (strain ATCC 19977 / DSM 44196 / CIP 104536 / JCM 13569 / NCTC 13031 / TMC 1543) GN=cynS
1_724	sp|P0ABE9|CYNT_ECOLI	7.58e-61	49.744	99	Carbonic anhydrase 1 OS=Escherichia coli (strain K12) GN=cynT
1_725	sp|P27111|CYNR_ECOLI	2.07e-88	50.871	96	HTH-type transcriptional regulator CynR OS=Escherichia coli (strain K12) GN=cynR
1_726	sp|Q6AFL2|Y958_LEIXX	6.67e-68	57.018	90	Putative ankyrin-containing lipoprotein Lxx09580 OS=Leifsonia xyli subsp. xyli (strain CTCB07) GN=Lxx09580
1_727	sp|P96694|MHQP_BACSU	2.46e-08	34.711	76	Putative oxidoreductase MhqP OS=Bacillus subtilis (strain 168) GN=mhqP
1_728	sp|O52063|ATZC_PSESD	8.43e-60	34.072	85	N-isopropylammelide isopropyl amidohydrolase OS=Pseudomonas sp. (strain ADP) GN=atzC
1_730	sp|P0CL10|PDHR_SALTY	3.85e-18	33.526	74	Pyruvate dehydrogenase complex repressor OS=Salmonella typhimurium (strain LT2 / SGSC1412 / ATCC 700720) GN=pdhR
1_731	sp|O32147|XDHA_BACSU	6.88e-25	28.909	88	Probable xanthine dehydrogenase subunit A OS=Bacillus subtilis (strain 168) GN=pucA
1_732	sp|O53565|Y3520_MYCTU	4.18e-13	29.834	50	Putative coenzyme F420-dependent oxidoreductase Rv3520c OS=Mycobacterium tuberculosis (strain ATCC 25618 / H37Rv) GN=Rv3520c
1_733	sp|P9WP09|Y364_MYCTU	1.15e-50	41.593	91	Uncharacterized membrane protein Rv0364 OS=Mycobacterium tuberculosis (strain ATCC 25618 / H37Rv) GN=Rv0364
1_734	sp|P9WQA3|ALF_MYCTU	0	88.047	99	Fructose-bisphosphate aldolase OS=Mycobacterium tuberculosis (strain ATCC 25618 / H37Rv) GN=fba
1_738	sp|O07084|CZCD_BACSU	2.02e-56	31.488	99	Cadmium, cobalt and zinc/H(+)-K(+) antiporter OS=Bacillus subtilis (strain 168) GN=czcD
1_739	sp|A0QQH5|RIP2_MYCS2	1.47e-140	79.537	99	Putative zinc metalloprotease Rip2 OS=Mycobacterium smegmatis (strain ATCC 700084 / mc(2)155) GN=rip2
1_741	sp|A0QQH7|PURA_MYCS2	0	95.36	99	Adenylosuccinate synthetase OS=Mycobacterium smegmatis (strain ATCC 700084 / mc(2)155) GN=purA
1_742	sp|Q566R0|THEM4_RAT	1.75e-08	33.708	42	Acyl-coenzyme A thioesterase THEM4 OS=Rattus norvegicus GN=Them4
1_744	sp|P64788|FQR92_MYCBO	1.03e-64	65.972	93	Putative F420H(2)-dependent quinone reductase Mb1292c OS=Mycobacterium bovis (strain ATCC BAA-935 / AF2122/97) GN=BQ2027_MB1292C
1_745	sp|P18324|FER1_STRGO	3.66e-11	45.161	94	Ferredoxin-1 OS=Streptomyces griseolus GN=suaB
1_746	sp|P46373|FAS1_RHOFA	3.75e-140	52.672	98	Cytochrome P450 FAS1 OS=Rhodococcus fascians GN=fas1
1_747	sp|A4JPX5|MHPC_BURVG	6.09e-18	31.092	82	2-hydroxy-6-oxononadienedioate/2-hydroxy-6-oxononatrienedioate hydrolase OS=Burkholderia vietnamiensis (strain G4 / LMG 22486) GN=mhpC
1_748	sp|Q53902|MMPLA_STRCO	4.47e-130	41.007	99	Putative membrane protein ActII-3 OS=Streptomyces coelicolor (strain ATCC BAA-471 / A3(2) / M145) GN=actII-3
1_749	sp|P65527|Y2309_MYCBO	1.53e-49	31.853	95	Uncharacterized Na(+)/H(+) exchanger Mb2309 OS=Mycobacterium bovis (strain ATCC BAA-935 / AF2122/97) GN=BQ2027_MB2309
1_750	sp|Q8NM23|PURT_CORGL	1.81e-133	52.645	89	Formate-dependent phosphoribosylglycinamide formyltransferase OS=Corynebacterium glutamicum (strain ATCC 13032 / DSM 20300 / JCM 1318 / LMG 3730 / NCIMB 10025) GN=purT
1_752	sp|P0A3K3|YDNAA_RICMO	5.61e-19	37.209	86	Uncharacterized protein in dnaA 5'region OS=Rickettsia OX=33991
1_753	sp|P9WGB5|METZ_MYCTU	0	83.498	99	O-succinylhomoserine sulfhydrylase OS=Mycobacterium tuberculosis (strain ATCC 25618 / H37Rv) GN=metZ
1_755	sp|P54554|YQJQ_BACSU	5.08e-33	32.54	84	Uncharacterized oxidoreductase YqjQ OS=Bacillus subtilis (strain 168) GN=yqjQ
1_756	sp|Q818X2|BIOC_BACCR	9.16e-11	27.152	41	Malonyl-[acyl-carrier protein] O-methyltransferase OS=Bacillus cereus (strain ATCC 14579 / DSM 31 / JCM 2152 / NBRC 15305 / NCIMB 9373 / NRRL B-3711) GN=bioC
1_758	sp|O32254|YVBT_BACSU	3.04e-67	34.946	99	Uncharacterized protein YvbT OS=Bacillus subtilis (strain 168) GN=yvbT
1_760	sp|O34910|YOBT_BACSU	8.66e-13	32.273	86	Uncharacterized protein YobT OS=Bacillus subtilis (strain 168) GN=yobT
1_761	sp|Q9XC11|FGD_MYCFO	0	99.405	99	F420-dependent glucose-6-phosphate dehydrogenase OS=Mycobacterium fortuitum GN=fgd
1_763	sp|Q83PX4|FRLR_SHIFL	4.71e-24	28.889	88	Probable fructoselysine utilization operon transcriptional repressor OS=Shigella flexneri GN=frlR
1_764	sp|P76037|PUUP_ECOLI	2.3e-14	23.047	96	Putrescine importer PuuP OS=Escherichia coli (strain K12) GN=puuP
1_765	sp|Q8BWU8|AT2L1_MOUSE	2.92e-108	41.748	91	Ethanolamine-phosphate phospho-lyase OS=Mus musculus GN=Etnppl
1_766	sp|P9WHP1|PTA_MYCTU	0	76.154	99	Phosphate acetyltransferase OS=Mycobacterium tuberculosis (strain ATCC 25618 / H37Rv) GN=pta
1_767	sp|A0QQK1|ACKA_MYCS2	0	80.645	99	Acetate kinase OS=Mycobacterium smegmatis (strain ATCC 700084 / mc(2)155) GN=ackA
1_768	sp|P9WLG5|Y2248_MYCTU	1.85e-09	25.21	79	Uncharacterized protein Rv2248 OS=Mycobacterium tuberculosis (strain ATCC 25618 / H37Rv) GN=Rv2248
1_769	sp|A0QQK3|PKNG_MYCS2	0	90.157	99	Serine/threonine-protein kinase PknG OS=Mycobacterium smegmatis (strain ATCC 700084 / mc(2)155) GN=pknG
1_770	sp|O34563|GLNH_BACSU	8.22e-55	34.677	76	ABC transporter glutamine-binding protein GlnH OS=Bacillus subtilis (strain 168) GN=glnH
1_772	sp|P9WIX9|MUTT3_MYCTU	3.89e-81	74.074	96	Putative 8-oxo-dGTP diphosphatase 3 OS=Mycobacterium tuberculosis (strain ATCC 25618 / H37Rv) GN=mutT3
1_773	sp|A0QQK7|THIE_MYCS2	4.04e-137	87.444	99	Thiamine-phosphate synthase OS=Mycobacterium smegmatis (strain ATCC 700084 / mc(2)155) GN=thiE
1_774	sp|Q55710|THIOG_SYNY3	3.23e-20	33.657	83	Bifunctional protein ThiO/ThiG OS=Synechocystis sp. (strain PCC 6803 / Kazusa) GN=thiO/thiG
1_776	sp|A0QQL0|THIG_MYCS2	2.97e-160	94.841	99	Thiazole synthase OS=Mycobacterium smegmatis (strain ATCC 700084 / mc(2)155) GN=thiG
1_777	sp|Q93J06|LIP2_STRCO	1.38e-19	33.977	95	Lipase 2 OS=Streptomyces coelicolor (strain ATCC BAA-471 / A3(2) / M145) GN=SCO7513
1_778	sp|Q9X8H1|Y3348_STRCO	1.05e-68	46.923	90	Uncharacterized protein SCO3348 OS=Streptomyces coelicolor (strain ATCC BAA-471 / A3(2) / M145) GN=SCO3348
1_781	sp|P42332|BCRA_BACLI	3.86e-50	44.34	67	Bacitracin transport ATP-binding protein BcrA OS=Bacillus licheniformis GN=bcrA
1_783	sp|P27105|STOM_HUMAN	3.35e-13	28.767	89	Erythrocyte band 7 integral membrane protein OS=Homo sapiens GN=STOM
1_784	sp|P96264|LPQL_MYCTU	0	70.153	91	Probable lipoprotein aminopeptidase LpqL OS=Mycobacterium tuberculosis (strain ATCC 25618 / H37Rv) GN=lpqL
1_785	sp|P96264|LPQL_MYCTU	5.42e-133	47.778	93	Probable lipoprotein aminopeptidase LpqL OS=Mycobacterium tuberculosis (strain ATCC 25618 / H37Rv) GN=lpqL
1_786	sp|P9WPF3|PKS11_MYCTU	5.82e-169	66.193	97	Alpha-pyrone synthesis polyketide synthase-like Pks11 OS=Mycobacterium tuberculosis (strain ATCC 25618 / H37Rv) GN=pks11
1_787	sp|P54158|YPBQ_BACSU	2.13e-31	37.725	96	Uncharacterized protein YpbQ OS=Bacillus subtilis (strain 168) GN=ypbQ
1_788	sp|O26377|GGR1_METTH	1.08e-12	28.383	78	Digeranylgeranylglycerophospholipid reductase 1 OS=Methanothermobacter thermautotrophicus (strain ATCC 29096 / DSM 1053 / JCM 10044 / NBRC 100330 / Delta H) GN=MTH_277
1_789	sp|P75892|RUTG_ECOLI	8.13e-104	46.394	94	Putative pyrimidine permease RutG OS=Escherichia coli (strain K12) GN=rutG
1_790	sp|P9WGF6|Y1739_MYCTO	0	67.089	96	Probable sulfate transporter MT1781 OS=Mycobacterium tuberculosis (strain CDC 1551 / Oshkosh) GN=MT1781
1_791	sp|P63350|Y2022_MYCBO	1.49e-150	73.861	99	Uncharacterized transporter Mb2022c OS=Mycobacterium bovis (strain ATCC BAA-935 / AF2122/97) GN=BQ2027_MB2022C
1_793	sp|Q0S808|HSAB_RHOJR	1.97e-45	48	85	Flavin-dependent monooxygenase, reductase subunit HsaB OS=Rhodococcus jostii (strain RHA1) GN=hsaB
1_794	sp|P94443|PADR_BACSU	4.29e-08	33.673	44	Negative transcription regulator PadR OS=Bacillus subtilis (strain 168) GN=padR
1_795	sp|P71864|3O1D1_MYCTU	2.52e-145	44.128	96	3-oxosteroid 1-dehydrogenase OS=Mycobacterium tuberculosis (strain ATCC 25618 / H37Rv) GN=kstD
1_796	sp|F1CMX0|KSHA1_RHORH	0	65.952	97	3-ketosteroid-9-alpha-monooxygenase, oxygenase component OS=Rhodococcus rhodochrous GN=kshA
1_798	sp|Q0S868|KSTR_RHOJR	2.73e-25	33.333	98	HTH-type transcriptional repressor KstR OS=Rhodococcus jostii (strain RHA1) GN=kstR
1_802	sp|Q8KWT4|BACC_BACIU	2.43e-43	36.434	98	Dihydroanticapsin 7-dehydrogenase OS=Bacillus subtilis GN=bacC
1_804	sp|P9WK87|NLHH_MYCTU	8.59e-44	43.172	68	Carboxylesterase NlhH OS=Mycobacterium tuberculosis (strain ATCC 25618 / H37Rv) GN=nlhH
1_805	sp|P9WGS3|EPHD_MYCTU	2.15e-30	34.31	82	Probable oxidoreductase EphD OS=Mycobacterium tuberculosis (strain ATCC 25618 / H37Rv) GN=ephD
1_807	sp|I6Y3Q0|CHSE5_MYCTU	1.15e-06	24.551	82	Acyl-CoA dehydrogenase FadE27 OS=Mycobacterium tuberculosis (strain ATCC 25618 / H37Rv) GN=fadE27
1_808	sp|P96855|CHSE3_MYCTU	1.81e-45	36.61	77	Acyl-CoA dehydrogenase FadE34 OS=Mycobacterium tuberculosis (strain ATCC 25618 / H37Rv) GN=fadE34
1_809	sp|P52046|CRT_CLOAB	1.41e-43	38.865	88	Short-chain-enoyl-CoA hydratase OS=Clostridium acetobutylicum (strain ATCC 824 / DSM 792 / JCM 1419 / LMG 5710 / VKM B-1787) GN=crt
1_810	sp|H8ZPX2|SAPD_PSESP	8.58e-135	47.679	98	3-succinoylsemialdehyde-pyridine dehydrogenase OS=Pseudomonas sp. GN=ald
1_811	sp|P09347|FDEH_PSEPU	5.01e-45	34.431	95	5-exo-hydroxycamphor dehydrogenase OS=Pseudomonas putida GN=camD
1_812	sp|O07610|LCFB_BACSU	4.76e-79	32.347	94	Long-chain-fatty-acid--CoA ligase OS=Bacillus subtilis (strain 168) GN=lcfB
1_813	sp|P55487|Y4ID_SINFN	2.33e-98	33.333	84	Uncharacterized monooxygenase y4iD OS=Sinorhizobium fredii (strain NBRC 101917 / NGR234) GN=NGR_a03290
1_814	sp|Q9WYG0|Y325_THEMA	1.2e-26	36.058	70	Uncharacterized oxidoreductase TM_0325 OS=Thermotoga maritima (strain ATCC 43589 / MSB8 / DSM 3109 / JCM 10099) GN=TM_0325
1_816	sp|A4J778|METRE_DESRM	1.84e-46	35.433	89	Metal reductase OS=Desulfotomaculum reducens (strain MI-1) GN=Dred_2421
1_817	sp|B5BLW5|ARE_SACSO	1.93e-49	32.686	99	Arylesterase OS=Saccharolobus solfataricus GN=are
1_818	sp|P77300|XYNR_ECOLI	2.36e-25	32.877	75	HTH-type transcriptional regulator XynR OS=Escherichia coli (strain K12) GN=xynR
1_821	sp|Q08347|BDS1_YEAST	3.73e-21	27.855	80	Alkyl/aryl-sulfatase BDS1 OS=Saccharomyces cerevisiae (strain ATCC 204508 / S288c) GN=BDS1
1_822	sp|P50165|TRNH_DATST	5.57e-34	33.205	97	Tropinone reductase homolog OS=Datura OX=4076
1_823	sp|Q06004|DHSO_BACSU	9.28e-36	32.787	84	Sorbitol dehydrogenase OS=Bacillus subtilis (strain 168) GN=gutB
1_824	sp|P77816|SDIS_NOCSI	4.59e-29	43.478	91	Steroid Delta-isomerase OS=Nocardioides simplex GN=ksdI
1_825	sp|Q9Z4P0|FRD2_SHEFN	1.1e-29	26.602	99	Fumarate reductase flavoprotein subunit OS=Shewanella frigidimarina (strain NCIMB 400) GN=ifcA
1_826	sp|Q9KWQ5|HSAC_RHOJR	2.48e-92	46.711	99	Iron-dependent extradiol dioxygenase OS=Rhodococcus jostii (strain RHA1) GN=hsaC
1_827	sp|O69349|PIGM_RHOER	0	65.743	99	Pigment production hydroxylase OS=Rhodococcus OX=1833
1_828	sp|B6V6V6|KSHB_RHORH	3.13e-158	61.739	97	3-ketosteroid-9-alpha-monooxygenase, ferredoxin reductase component OS=Rhodococcus rhodochrous GN=kshB
1_829	sp|Q47PU3|PAMO_THEFY	0	52.762	98	Phenylacetone monooxygenase OS=Thermobifida fusca (strain YX) GN=pamO
1_830	sp|Q9RA05|LIMC_RHOER	1.63e-78	47.292	99	(-)-trans-carveol dehydrogenase OS=Rhodococcus erythropolis GN=limC
1_831	sp|A0R518|Y6031_MYCS2	1.7e-94	54.286	99	Putative short-chain type dehydrogenase/reductase MSMEG_6031/MSMEI_5872 OS=Mycobacterium smegmatis (strain ATCC 700084 / mc(2)155) GN=MSMEG_6031
1_832	sp|B2B3L4|MKAR_PODAN	4.67e-28	36.548	72	Very-long-chain 3-oxoacyl-CoA reductase OS=Podospora anserina (strain S / ATCC MYA-4624 / DSM 980 / FGSC 10383) GN=Pa_6_6580
1_833	sp|P64770|Y978_MYCBO	1.37e-15	31.068	71	Uncharacterized protein Mb0978c OS=Mycobacterium bovis (strain ATCC BAA-935 / AF2122/97) GN=BQ2027_MB0978C
1_836	sp|P80702|DIDH_COMTE	2e-47	36.782	93	3-alpha-hydroxysteroid dehydrogenase/carbonyl reductase OS=Comamonas testosteroni GN=hsdA
1_837	sp|P77300|XYNR_ECOLI	2.05e-18	29.954	74	HTH-type transcriptional regulator XynR OS=Escherichia coli (strain K12) GN=xynR
1_838	sp|P39885|TCMR_STRGA	1.29e-08	29.448	73	HTH-type transcriptional regulator TcmR OS=Streptomyces glaucescens GN=tcmR
1_839	sp|Q9KWQ6|HSAD_RHOJR	8.65e-70	43.704	90	4,5:9,10-diseco-3-hydroxy-5,9,17-trioxoandrosta-1(10),2-diene-4-oate hydrolase OS=Rhodococcus jostii (strain RHA1) GN=hsaD
1_840	sp|P73009|Y1045_SYNY3	3.07e-22	29.915	88	Probable ABC transporter permease protein slr1045 OS=Synechocystis sp. (strain PCC 6803 / Kazusa) GN=slr1045
1_841	sp|Q9ZE51|Y096_RICPR	1.53e-17	27.778	69	Probable ABC transporter permease protein RP096 OS=Rickettsia prowazekii (strain Madrid E) GN=RP096
1_846	sp|I6Y3P1|LPRN_MYCTU	3.68e-66	37.805	77	Lipoprotein LprN OS=Mycobacterium tuberculosis (strain ATCC 25618 / H37Rv) GN=lprN
1_849	sp|P65022|Y2606_MYCBO	4.38e-18	36.842	90	Uncharacterized protein Mb2606c OS=Mycobacterium bovis (strain ATCC BAA-935 / AF2122/97) GN=BQ2027_MB2606C
1_850	sp|P9WLZ9|Y1363_MYCTU	7.6e-42	47.134	77	Uncharacterized protein Rv1363c OS=Mycobacterium tuberculosis (strain ATCC 25618 / H37Rv) GN=Rv1363c
1_851	sp|P9WM01|Y1362_MYCTU	1.96e-51	48.936	84	Uncharacterized protein Rv1362c OS=Mycobacterium tuberculosis (strain ATCC 25618 / H37Rv) GN=Rv1362c
1_852	sp|P9WM57|Y1128_MYCTU	1.02e-111	45.676	76	Uncharacterized protein Rv1128c OS=Mycobacterium tuberculosis (strain ATCC 25618 / H37Rv) GN=Rv1128c
1_855	sp|P95251|MCE3R_MYCTU	4.4e-36	31.496	89	Transcriptional repressor Mce3R OS=Mycobacterium tuberculosis (strain ATCC 25618 / H37Rv) GN=mce3R
1_857	sp|Q9RKB5|BVMO2_STRCO	5.07e-104	38.193	97	Baeyer-Villiger monooxygenase OS=Streptomyces coelicolor (strain ATCC BAA-471 / A3(2) / M145) GN=SCO3172
1_861	sp|Q9K498|EIZFM_STRCO	1.25e-48	34.845	88	Epi-isozizaene 5-monooxygenase/(E)-beta-farnesene synthase OS=Streptomyces coelicolor (strain ATCC BAA-471 / A3(2) / M145) GN=SCO5223
1_863	sp|Q3TUU5|TEX30_MOUSE	1.54e-10	26.404	80	Testis-expressed protein 30 OS=Mus musculus GN=Tex30
1_864	sp|Q9ZBL1|THID_MYCLE	4e-130	71.583	99	Hydroxymethylpyrimidine/phosphomethylpyrimidine kinase OS=Mycobacterium leprae (strain TN) GN=thiD
1_865	sp|P9WG79|THIC_MYCTU	0	87.269	99	Phosphomethylpyrimidine synthase OS=Mycobacterium tuberculosis (strain ATCC 25618 / H37Rv) GN=thiC
1_866	sp|Q180E3|RIBZ_PEPD6	4.44e-34	26.728	72	Riboflavin transporter RibZ OS=Peptoclostridium difficile (strain 630) GN=ribZ
1_867	sp|Q7Z429|LFG1_HUMAN	7.37e-07	60.606	19	Protein lifeguard 1 OS=Homo sapiens GN=GRINA
1_868	sp|Q72HI4|MENG_THET2	1.74e-13	33.659	83	Demethylmenaquinone methyltransferase OS=Thermus thermophilus (strain HB27 / ATCC BAA-163 / DSM 7039) GN=menG
1_869	sp|O05306|LOGH_MYCTU	1.98e-13	32.955	69	Cytokinin riboside 5'-monophosphate phosphoribohydrolase OS=Mycobacterium tuberculosis (strain ATCC 25618 / H37Rv) GN=log
1_875	sp|P44318|EX3_HAEIN	1.64e-23	28.826	99	Exodeoxyribonuclease III OS=Haemophilus influenzae (strain ATCC 51907 / DSM 11121 / KW20 / Rd) GN=xthA
1_877	sp|O34376|YOBR_BACSU	2.88e-13	26.939	70	Uncharacterized N-acetyltransferase YobR OS=Bacillus subtilis (strain 168) GN=yobR
1_878	sp|A0QQP8|DEF_MYCS2	5.73e-134	94.924	99	Peptide deformylase OS=Mycobacterium smegmatis (strain ATCC 700084 / mc(2)155) GN=def
1_881	sp|Q9AGW2|SODC_MYCPA	4.37e-94	66.228	96	Superoxide dismutase [Cu-Zn] OS=Mycobacterium paratuberculosis (strain ATCC BAA-968 / K-10) GN=sodC
1_882	sp|A0QQQ2|GCS21_MYCS2	0	89.894	99	Putative glutamate--cysteine ligase 2-1 OS=Mycobacterium smegmatis (strain ATCC 700084 / mc(2)155) GN=MSMEG_0836
1_884	sp|O57880|REG3_PYRHO	6.04e-19	34.815	39	Uncharacterized HTH-type transcriptional regulator PH0140 OS=Pyrococcus horikoshii (strain ATCC 700860 / DSM 12428 / JCM 9974 / NBRC 100139 / OT-3) GN=PH0140
1_886	sp|O07937|YRAK_BACSU	1.55e-09	26.531	69	Uncharacterized hydrolase YraK OS=Bacillus subtilis (strain 168) GN=yraK
1_887	sp|A0QFS9|Y2576_MYCA1	1.42e-95	51.911	98	Putative S-adenosyl-L-methionine-dependent methyltransferase MAV_2576 OS=Mycobacterium avium (strain 104) GN=MAV_2576
1_888	sp|Q9RGY9|MRPG_BACPE	3.1e-14	32.773	99	Na(+)/H(+) antiporter subunit G OS=Bacillus pseudofirmus (strain OF4) GN=mrpG
1_889	sp|Q49VH4|MNHF2_STAS1	1.25e-06	34.653	91	Putative antiporter subunit mnhF2 OS=Staphylococcus saprophyticus subsp. saprophyticus (strain ATCC 15305 / DSM 20229) GN=mnhF2
1_890	sp|Q49W87|MNHE1_STAS1	4.55e-06	25	85	Na(+)/H(+) antiporter subunit E1 OS=Staphylococcus saprophyticus subsp. saprophyticus (strain ATCC 15305 / DSM 20229) GN=mnhE1
1_891	sp|Q9RGZ2|MRPD_BACPE	5.56e-107	37.121	98	Na(+)/H(+) antiporter subunit D OS=Bacillus pseudofirmus (strain OF4) GN=mrpD
1_892	sp|Q8CQ48|MNHC2_STAES	6.77e-19	39.2	79	Putative antiporter subunit mnhC2 OS=Staphylococcus epidermidis (strain ATCC 12228) GN=mnhC2
1_893	sp|Q52978|PHAAB_RHIME	5.84e-127	35.979	94	Probable K(+)/H(+) antiporter subunit A/B OS=Rhizobium meliloti (strain 1021) GN=phaAB
1_894	sp|P9WM86|Y048_MYCTO	3.03e-07	37.113	64	Uncharacterized protein MT0054 OS=Mycobacterium tuberculosis (strain CDC 1551 / Oshkosh) GN=MT0054
1_898	sp|P9WM72|Y088_MYCTO	1.06e-09	35.455	72	Uncharacterized protein MT0096 OS=Mycobacterium tuberculosis (strain CDC 1551 / Oshkosh) GN=MT0096
1_899	sp|Q8VYI3|ECH2_ARATH	1.68e-51	36.395	97	Enoyl-CoA hydratase 2, peroxisomal OS=Arabidopsis thaliana GN=ECH2
1_900	sp|A0R4S9|3O1D_MYCS2	0	90.2	98	3-oxosteroid 1-dehydrogenase OS=Mycobacterium smegmatis (strain ATCC 700084 / mc(2)155) GN=ksdD
1_901	sp|Q13VU0|MHPD_PARXL	1.77e-67	41.923	99	2-keto-4-pentenoate hydratase OS=Paraburkholderia xenovorans (strain LB400) GN=mhpD
1_902	sp|A4T7U3|ACDH_MYCGI	0	91.558	96	Acetaldehyde dehydrogenase OS=Mycobacterium gilvum (strain PYR-GCK) GN=Mflv_1521
1_903	sp|A4T7U4|HOA_MYCGI	0	94.253	99	4-hydroxy-2-oxovalerate aldolase OS=Mycobacterium gilvum (strain PYR-GCK) GN=Mflv_1522
1_904	sp|O34748|RECQ_BACSU	1.12e-52	34.831	50	Probable ATP-dependent DNA helicase RecQ OS=Bacillus subtilis (strain 168) GN=recQ
1_905	sp|P9WIP4|MBTH_MYCTO	1.16e-34	73.913	96	Protein MbtH OS=Mycobacterium tuberculosis (strain CDC 1551 / Oshkosh) GN=mbtH
1_906	sp|O30409|TYCC_BREPA	0	35.334	48	Tyrocidine synthase 3 OS=Brevibacillus parabrevis GN=tycC
1_907	sp|O30409|TYCC_BREPA	0	34.296	96	Tyrocidine synthase 3 OS=Brevibacillus parabrevis GN=tycC
1_911	sp|O30409|TYCC_BREPA	0	35.212	96	Tyrocidine synthase 3 OS=Brevibacillus parabrevis GN=tycC
1_914	sp|A0QEJ0|HTPG_MYCA1	0	77.064	99	Chaperone protein HtpG OS=Mycobacterium avium (strain 104) GN=htpG
1_915	sp|Q3L890|GAP_MYCS2	3.78e-44	38.078	99	Peptidoglycolipid exporter Gap OS=Mycobacterium smegmatis (strain ATCC 700084 / mc(2)155) GN=gap
1_916	sp|O53901|PKS5_MYCTU	0	68.61	98	Mycocerosic acid synthase-like polyketide synthase OS=Mycobacterium tuberculosis (strain ATCC 25618 / H37Rv) GN=pks5
1_917	sp|B2HIM0|FAA28_MYCMM	0	66.839	99	Long-chain-fatty-acid--AMP ligase FadD28 OS=Mycobacterium marinum (strain ATCC BAA-535 / M) GN=fadD28
1_918	sp|P9WNH1|BPOC_MYCTU	4.12e-124	67.939	99	Putative non-heme bromoperoxidase BpoC OS=Mycobacterium tuberculosis (strain ATCC 25618 / H37Rv) GN=bpoC
1_919	sp|P9WJS9|MMPS4_MYCTU	1.15e-54	59.286	98	Siderophore export accessory protein MmpS4 OS=Mycobacterium tuberculosis (strain ATCC 25618 / H37Rv) GN=mmpS4
1_920	sp|P9WJV3|MMPL4_MYCTU	0	62.343	99	Siderophore exporter MmpL4 OS=Mycobacterium tuberculosis (strain ATCC 25618 / H37Rv) GN=mmpL4
1_921	sp|P9WJV3|MMPL4_MYCTU	0	67.338	99	Siderophore exporter MmpL4 OS=Mycobacterium tuberculosis (strain ATCC 25618 / H37Rv) GN=mmpL4
1_923	sp|P77300|XYNR_ECOLI	9.24e-07	23.86	93	HTH-type transcriptional regulator XynR OS=Escherichia coli (strain K12) GN=xynR
1_925	sp|P07772|BEND_ACIAD	3.32e-29	33.203	97	1,6-dihydroxycyclohexa-2,4-diene-1-carboxylate dehydrogenase OS=Acinetobacter baylyi (strain ATCC 33305 / BD413 / ADP1) GN=benD
1_926	sp|P9WLG1|STF3_MYCTU	4.63e-08	24.906	64	PAPS-dependent sulfotransferase Stf3 OS=Mycobacterium tuberculosis (strain ATCC 25618 / H37Rv) GN=stf3
1_928	sp|A0R4R3|KSHA_MYCS2	0	86.423	99	3-ketosteroid-9-alpha-monooxygenase, oxygenase component OS=Mycobacterium smegmatis (strain ATCC 700084 / mc(2)155) GN=kshA
1_930	sp|P40882|Y3753_PSEAE	4.21e-34	42.138	89	Uncharacterized protein PA3753 OS=Pseudomonas aeruginosa (strain ATCC 15692 / DSM 22644 / CIP 104116 / JCM 14847 / LMG 12228 / 1C / PRS 101 / PAO1) GN=PA3753
1_932	sp|Q58374|Y964_METJA	6.82e-158	39.27	98	Uncharacterized protein MJ0964 OS=Methanocaldococcus jannaschii (strain ATCC 43067 / DSM 2661 / JAL-1 / JCM 10045 / NBRC 100440) GN=MJ0964
1_933	sp|Q01263|HYUB_PSESN	1.41e-73	29.739	89	Putative D-/L-hydantoinase subunit B OS=Pseudomonas sp. (strain NS671) GN=hyuB
1_935	sp|P64762|Y965_MYCBO	3.9e-63	40	98	Uncharacterized protein Mb0965c OS=Mycobacterium bovis (strain ATCC BAA-935 / AF2122/97) GN=BQ2027_MB0965C
1_936	sp|O26884|Y793_METTH	1.47e-35	33.85	95	Uncharacterized protein MTH_793 OS=Methanothermobacter thermautotrophicus (strain ATCC 29096 / DSM 1053 / JCM 10044 / NBRC 100330 / Delta H) GN=MTH_793
1_937	sp|O26884|Y793_METTH	2.15e-09	24.419	88	Uncharacterized protein MTH_793 OS=Methanothermobacter thermautotrophicus (strain ATCC 29096 / DSM 1053 / JCM 10044 / NBRC 100330 / Delta H) GN=MTH_793
1_939	sp|O53565|Y3520_MYCTU	0	84.211	99	Putative coenzyme F420-dependent oxidoreductase Rv3520c OS=Mycobacterium tuberculosis (strain ATCC 25618 / H37Rv) GN=Rv3520c
1_941	sp|A0R4Q6|CP142_MYCS2	0	85.36	99	Steroid C26-monooxygenase OS=Mycobacterium smegmatis (strain ATCC 700084 / mc(2)155) GN=cyp142
1_942	sp|O53857|NARS_MYCTU	1.16e-31	31.058	69	Probable sensor histidine kinase NarS OS=Mycobacterium tuberculosis (strain ATCC 25618 / H37Rv) GN=narS
1_943	sp|Q8GB17|CAID_PROSL	1.1e-42	36.398	96	Carnitinyl-CoA dehydratase OS=Proteus sp. (strain LE138) GN=caiD
1_944	sp|P9WQ51|FAC19_MYCTU	0	84.982	99	Long-chain-fatty-acid--CoA/3-oxocholest-4-en-26-oate--CoA ligase OS=Mycobacterium tuberculosis (strain ATCC 25618 / H37Rv) GN=fadD19
1_945	sp|O06179|Y1533_MYCTU	7.25e-86	44.675	99	Putative monooxygenase Rv1533 OS=Mycobacterium tuberculosis (strain ATCC 25618 / H37Rv) GN=Rv1533
1_947	sp|A0R4Q0|GABD2_MYCS2	0	88.588	99	Putative succinate-semialdehyde dehydrogenase [NADP(+)] OS=Mycobacterium smegmatis (strain ATCC 700084 / mc(2)155) GN=gabD2
1_949	sp|P43458|YMCR_STRLA	2.38e-31	40.704	79	Uncharacterized HTH-type transcriptional regulator in mcrB 3'region OS=Streptomyces OX=1914
1_950	sp|P96676|YDES_BACSU	4e-06	30.556	38	Uncharacterized HTH-type transcriptional regulator YdeS OS=Bacillus subtilis (strain 168) GN=ydeS
1_951	sp|P73212|DFRA_SYNY3	3.75e-14	26.4	74	Putative dihydroflavonol 4-reductase OS=Synechocystis sp. (strain PCC 6803 / Kazusa) GN=dfrA
1_952	sp|O53551|FAC17_MYCTU	0	71.63	98	Long-chain-fatty-acid--CoA ligase FadD17 OS=Mycobacterium tuberculosis (strain ATCC 25618 / H37Rv) GN=fadD17
1_953	sp|I6Y3Q0|CHSE5_MYCTU	0	73.925	99	Acyl-CoA dehydrogenase FadE27 OS=Mycobacterium tuberculosis (strain ATCC 25618 / H37Rv) GN=fadE27
1_954	sp|I6YCA3|CHSE4_MYCTU	0	82.25	99	Acyl-CoA dehydrogenase FadE26 OS=Mycobacterium tuberculosis (strain ATCC 25618 / H37Rv) GN=fadE26
1_955	sp|P00203|FER_MOOTH	2.18e-06	38.333	92	Ferredoxin OS=Moorella OX=1525
1_956	sp|P51831|FABG_BACSU	3.97e-40	39.683	80	3-oxoacyl-[acyl-carrier-protein] reductase FabG OS=Bacillus subtilis (strain 168) GN=fabG
1_957	sp|P73009|Y1045_SYNY3	1.58e-28	34.247	83	Probable ABC transporter permease protein slr1045 OS=Synechocystis sp. (strain PCC 6803 / Kazusa) GN=slr1045
1_958	sp|Q9ZE51|Y096_RICPR	7.47e-14	28.283	67	Probable ABC transporter permease protein RP096 OS=Rickettsia prowazekii (strain Madrid E) GN=RP096
1_963	sp|I6Y3P1|LPRN_MYCTU	2e-174	63.517	95	Lipoprotein LprN OS=Mycobacterium tuberculosis (strain ATCC 25618 / H37Rv) GN=lprN
1_965	sp|P9WLZ9|Y1363_MYCTU	1.47e-08	30.872	64	Uncharacterized protein Rv1363c OS=Mycobacterium tuberculosis (strain ATCC 25618 / H37Rv) GN=Rv1363c
1_967	sp|A0R4M9|OTSA_MYCS2	0	90.167	99	Trehalose-6-phosphate synthase OS=Mycobacterium smegmatis (strain ATCC 700084 / mc(2)155) GN=otsA
1_972	sp|P95279|ECH13_MYCTU	5.35e-121	60.068	96	Putative enoyl-CoA hydratase EchA13 OS=Mycobacterium tuberculosis (strain ATCC 25618 / H37Rv) GN=echA13
1_973	sp|A0A1L5BUG8|LINC_SPHIB	2.28e-31	35.341	89	2,5-dichloro-2,5-cyclohexadiene-1,4-diol dehydrogenase OS=Sphingobium indicum (strain DSM 16412 / CCM 7286 / MTCC 6364 / B90A) GN=linB
1_974	sp|O34969|YFJR_BACSU	2.76e-82	45.39	94	Uncharacterized oxidoreductase YfjR OS=Bacillus subtilis (strain 168) GN=yfjR
1_975	sp|P19921|DCMS_OLICO	4.58e-52	52.349	87	Carbon monoxide dehydrogenase small chain OS=Oligotropha carboxidovorans (strain ATCC 49405 / DSM 1227 / KCTC 32145 / OM5) GN=coxS
1_976	sp|O87681|KDHA_PAENI	1.8e-58	39.298	96	6-hydroxypseudooxynicotine dehydrogenase complex subunit alpha OS=Paenarthrobacter nicotinovorans GN=kdhA
1_978	sp|D7REY3|CDHA_PSEU3	2.44e-126	34.013	98	Caffeine dehydrogenase subunit alpha OS=Pseudomonas sp. (strain CBB1) GN=cdhA
1_980	sp|P26294|PDS_SYNE7	6.08e-09	24.06	91	15-cis-phytoene desaturase OS=Synechococcus elongatus (strain PCC 7942) GN=pds
1_981	sp|Q52999|Y2095_RHIME	5.69e-19	25.719	58	Uncharacterized protein R02095 OS=Rhizobium meliloti (strain 1021) GN=R02095
1_982	sp|P77790|DDPX_ECOLI	1.03e-28	38.462	78	D-alanyl-D-alanine dipeptidase OS=Escherichia coli (strain K12) GN=ddpX
1_983	sp|P9WP43|CUT1_MYCTU	3.08e-38	40.851	98	Probable cutinase Rv1984c OS=Mycobacterium tuberculosis (strain ATCC 25618 / H37Rv) GN=Rv1984c
1_986	sp|Q6QGL2|TFLIV_BPT5	4.18e-07	44.444	40	H-N-H endonuclease F-TflIV OS=Escherichia phage T5 GN=hegA
1_988	sp|O69730|TCRX_MYCTU	8.12e-78	55.111	95	Probable transcriptional regulatory protein TcrX OS=Mycobacterium tuberculosis (strain ATCC 25618 / H37Rv) GN=tcrX
1_989	sp|O69729|TCRY_MYCTU	2.33e-63	42.432	76	Probable sensor histidine kinase TcrY OS=Mycobacterium tuberculosis (strain ATCC 25618 / H37Rv) GN=tcrY
1_990	sp|P9WML3|YHI1_MYCTU	1.04e-75	81.679	94	Uncharacterized HIT-like protein Rv0759c OS=Mycobacterium tuberculosis (strain ATCC 25618 / H37Rv) GN=Rv0759c
1_991	sp|P9WNZ7|DESA1_MYCTU	2.52e-131	58.413	97	Putative acyl-[acyl-carrier-protein] desaturase DesA1 OS=Mycobacterium tuberculosis (strain ATCC 25618 / H37Rv) GN=desA1
1_992	sp|A7B3K3|3AHDP_RUMGV	2.15e-31	35.039	82	3-alpha-hydroxycholanate dehydrogenase (NADP(+)) OS=Ruminococcus gnavus (strain ATCC 29149 / VPI C7-9) GN=baiA
1_994	sp|P9WQC7|ADHB_MYCTU	0	79.045	99	Alcohol dehydrogenase B OS=Mycobacterium tuberculosis (strain ATCC 25618 / H37Rv) GN=adhB
1_996	sp|P18325|FER2_STRGO	3.39e-10	42.857	90	Ferredoxin-2 OS=Streptomyces griseolus GN=subB
1_997	sp|Q5IZM4|CP51_MYCVP	0	92.683	99	Lanosterol 14-alpha demethylase OS=Mycobacterium vanbaalenii (strain DSM 7251 / PYR-1) GN=cyp51
1_998	sp|P51831|FABG_BACSU	1.1e-25	31.466	84	3-oxoacyl-[acyl-carrier-protein] reductase FabG OS=Bacillus subtilis (strain 168) GN=fabG
1_999	sp|P9WPP5|CP123_MYCTU	0	74.112	98	Putative cytochrome P450 123 OS=Mycobacterium tuberculosis (strain ATCC 25618 / H37Rv) GN=cyp123
1_1000	sp|P67433|Y790_MYCBO	2.7e-91	71.429	98	Uncharacterized HTH-type transcriptional regulator Mb0790c OS=Mycobacterium bovis (strain ATCC BAA-935 / AF2122/97) GN=BQ2027_MB0790C
1_1001	sp|Q49Z69|ALD1_STAS1	3.47e-106	38.095	98	Putative aldehyde dehydrogenase SSP0762 OS=Staphylococcus saprophyticus subsp. saprophyticus (strain ATCC 15305 / DSM 20229) GN=SSP0762
1_1002	sp|P9WGQ9|Y769_MYCTU	2.9e-136	78.138	98	Uncharacterized oxidoreductase Rv0769 OS=Mycobacterium tuberculosis (strain ATCC 25618 / H37Rv) GN=Rv0769
1_1003	sp|P9WNY3|Y770_MYCTU	2.24e-116	67.832	96	Uncharacterized oxidoreductase Rv0770 OS=Mycobacterium tuberculosis (strain ATCC 25618 / H37Rv) GN=Rv0770
1_1004	sp|P20370|DC4C_ACIAD	2.33e-07	29.73	70	4-carboxymuconolactone decarboxylase OS=Acinetobacter baylyi (strain ATCC 33305 / BD413 / ADP1) GN=pcaC
1_1014	sp|Q0S7M1|CP125_RHOJR	1.39e-176	58.663	97	Steroid C26-monooxygenase OS=Rhodococcus jostii (strain RHA1) GN=cyp125
1_1015	sp|P9WHM9|PUR2_MYCTU	0	81.043	99	Phosphoribosylamine--glycine ligase OS=Mycobacterium tuberculosis (strain ATCC 25618 / H37Rv) GN=purD
1_1017	sp|P75811|RCDA_ECOLI	4.23e-09	26.812	66	HTH-type transcriptional regulator RcdA OS=Escherichia coli (strain K12) GN=rcdA
1_1018	sp|Q9C5D6|CAAT9_ARATH	1.54e-26	28.037	84	Cationic amino acid transporter 9, chloroplastic OS=Arabidopsis thaliana GN=CAT9
1_1019	sp|O31611|YJBM_BACSU	4.78e-08	33.537	26	GTP pyrophosphokinase YjbM OS=Bacillus subtilis (strain 168) GN=yjbM
1_1020	sp|Q05911|PUR8_YEAST	4.85e-72	35.412	93	Adenylosuccinate lyase OS=Saccharomyces cerevisiae (strain ATCC 204508 / S288c) GN=ADE13
1_1021	sp|P9WPN9|CP126_MYCTU	0	78.589	99	Putative cytochrome P450 126 OS=Mycobacterium tuberculosis (strain ATCC 25618 / H37Rv) GN=cyp126
1_1023	sp|P9WKM1|Y966_MYCTU	3.14e-10	29.139	75	Uncharacterized protein Rv0966c OS=Mycobacterium tuberculosis (strain ATCC 25618 / H37Rv) GN=Rv0966c
1_1026	sp|A0R4I0|PUR7_MYCS2	0	84.615	99	Phosphoribosylaminoimidazole-succinocarboxamide synthase OS=Mycobacterium smegmatis (strain ATCC 700084 / mc(2)155) GN=purC
1_1027	sp|O07834|DAPB1_PSEMX	3.49e-180	44.147	97	Dipeptidyl aminopeptidase BI OS=Pseudoxanthomonas mexicana GN=dapb1
1_1030	sp|P06610|BTUE_ECOLI	1.24e-48	45.856	97	Thioredoxin/glutathione peroxidase BtuE OS=Escherichia coli (strain K12) GN=btuE
1_1032	sp|A0R4H4|Y5835_MYCS2	0	89.58	99	KsdD-like steroid dehydrogenase MSMEG_5835 OS=Mycobacterium smegmatis (strain ATCC 700084 / mc(2)155) GN=MSMEG_5835
1_1033	sp|Q9V2F5|Y119_PYRAB	3.53e-07	25.263	84	UPF0173 protein PYRAB01190 OS=Pyrococcus abyssi (strain GE5 / Orsay) GN=PYRAB01190
1_1035	sp|O05755|PURS_MYCLE	3.24e-37	77.922	96	Phosphoribosylformylglycinamidine synthase subunit PurS OS=Mycobacterium leprae (strain TN) GN=ML2219.1
1_1036	sp|P9WHL5|PURQ_MYCTU	2.14e-133	82.96	99	Phosphoribosylformylglycinamidine synthase subunit PurQ OS=Mycobacterium tuberculosis (strain ATCC 25618 / H37Rv) GN=purQ
1_1037	sp|Q45296|LIN18_BRELN	4.28e-110	63.019	99	Linocin-M18 OS=Brevibacterium linens GN=lin
1_1038	sp|P76536|YFEX_ECOLI	9.41e-46	37.402	74	Dye-decolorizing peroxidase YfeX OS=Escherichia coli (strain K12) GN=yfeX
1_1039	sp|Q50022|APEB_MYCLE	0	74.171	99	Probable M18 family aminopeptidase 2 OS=Mycobacterium leprae (strain TN) GN=apeB
1_1042	sp|P36606|NAH_SCHPO	1.02e-12	24.302	80	Na(+)/H(+) antiporter OS=Schizosaccharomyces pombe (strain 972 / ATCC 24843) GN=sod2
1_1043	sp|A1TFE0|PURL_MYCVP	0	89.136	99	Phosphoribosylformylglycinamidine synthase subunit PurL OS=Mycobacterium vanbaalenii (strain DSM 7251 / PYR-1) GN=purL
1_1050	sp|P94572|YWOB_BACSU	9.62e-11	31.783	26	Uncharacterized protein YwoB OS=Bacillus subtilis (strain 168) GN=ywoB
1_1051	sp|P9WHQ7|PUR1_MYCTU	0	88.462	96	Amidophosphoribosyltransferase OS=Mycobacterium tuberculosis (strain ATCC 25618 / H37Rv) GN=purF
1_1052	sp|A7HDB7|PUR5_ANADF	4.29e-111	54.627	91	Phosphoribosylformylglycinamidine cyclo-ligase OS=Anaeromyxobacter sp. (strain Fw109-5) GN=purM
1_1054	sp|Q681Y3|Y1099_ARATH	1.69e-14	24.038	79	Putative transferase At1g60990, chloroplastic OS=Arabidopsis thaliana GN=At1g60990
1_1055	sp|P54692|DAAA_BACLI	1.82e-17	25.839	99	D-alanine aminotransferase OS=Bacillus licheniformis GN=dat
1_1058	sp|A3Q6A4|Y4916_MYCSJ	5.07e-125	85.238	92	UPF0678 fatty acid-binding protein-like protein Mjls_4916 OS=Mycobacterium sp. (strain JLS) GN=Mjls_4916
1_1060	sp|A0R4D0|Y5790_MYCS2	9.92e-53	93.333	99	Uncharacterized protein MSMEG_5790/MSMEI_5637 OS=Mycobacterium smegmatis (strain ATCC 700084 / mc(2)155) GN=MSMEG_5790
1_1061	sp|A0R4C9|THTR_MYCS2	2.3e-179	86.691	99	Putative thiosulfate sulfurtransferase OS=Mycobacterium smegmatis (strain ATCC 700084 / mc(2)155) GN=MSMEG_5789
1_1063	sp|O30974|THIO_MYCSM	6.04e-14	42.268	68	Thioredoxin OS=Mycobacterium smegmatis GN=trxA
1_1065	sp|Q05943|GLNR_STRCO	7.58e-90	62.613	83	Transcriptional regulatory protein GlnR OS=Streptomyces coelicolor (strain ATCC BAA-471 / A3(2) / M145) GN=glnR
1_1066	sp|A4ZHT6|MSHD_MYCS2	1.57e-150	74.247	99	Mycothiol acetyltransferase OS=Mycobacterium smegmatis (strain ATCC 700084 / mc(2)155) GN=mshD
1_1067	sp|P9WGT7|PSTS3_MYCTU	7.75e-108	49.575	92	Phosphate-binding protein PstS 3 OS=Mycobacterium tuberculosis (strain ATCC 25618 / H37Rv) GN=pstS3
1_1068	sp|P9WG05|PSTC2_MYCTU	1.3e-118	57.764	91	Phosphate transport system permease protein PstC 2 OS=Mycobacterium tuberculosis (strain ATCC 25618 / H37Rv) GN=pstC2
1_1069	sp|Q50097|PSTA_MYCLE	2.63e-97	54.861	94	Phosphate transport system permease protein PstA OS=Mycobacterium leprae (strain TN) GN=pstA
1_1070	sp|P0C560|PSTB_MYCSM	4.06e-174	96.124	99	Phosphate import ATP-binding protein PstB OS=Mycobacterium smegmatis GN=pstB
1_1071	sp|A7XRY6|TDIC_EMENI	9.75e-12	28.877	99	Probable NADPH-dependent quinone reductase tdiC OS=Emericella nidulans (strain FGSC A4 / ATCC 38163 / CBS 112.46 / NRRL 194 / M139) GN=tdiC
1_1072	sp|Q796S4|YHJH_BACSU	3.74e-10	29.907	60	Uncharacterized HTH-type transcriptional regulator YhjH OS=Bacillus subtilis (strain 168) GN=yhjH
1_1073	sp|P9WI95|PHOU2_MYCTU	6.29e-128	82.629	96	Phosphate-specific transport system accessory protein PhoU homolog 2 OS=Mycobacterium tuberculosis (strain ATCC 25618 / H37Rv) GN=phoU2
1_1074	sp|Q8NSD6|LCPA_CORGL	6.57e-26	25.732	58	Cell wall biosynthesis protein LcpA OS=Corynebacterium glutamicum (strain ATCC 13032 / DSM 20300 / JCM 1318 / LMG 3730 / NCIMB 10025) GN=lcpA
1_1075	sp|P9WNS7|DUS_MYCTU	0	83.024	95	Probable tRNA-dihydrouridine synthase OS=Mycobacterium tuberculosis (strain ATCC 25618 / H37Rv) GN=dus
1_1076	sp|P9WNZ7|DESA1_MYCTU	0	77.607	98	Putative acyl-[acyl-carrier-protein] desaturase DesA1 OS=Mycobacterium tuberculosis (strain ATCC 25618 / H37Rv) GN=desA1
1_1082	sp|Q740T9|TRHBN_MYCPA	6.21e-57	75.652	94	Group 1 truncated hemoglobin GlbN OS=Mycobacterium paratuberculosis (strain ATCC BAA-968 / K-10) GN=glbN
1_1089	sp|O07436|LDT4_MYCTU	3.28e-118	69.198	93	L,D-transpeptidase 4 OS=Mycobacterium tuberculosis (strain ATCC 25618 / H37Rv) GN=Rv0192
1_1090	sp|Q82KZ4|Y2218_STRAW	6.61e-62	48.936	92	UPF0276 protein SAV_2218 OS=Streptomyces avermitilis (strain ATCC 31267 / DSM 46492 / JCM 5070 / NBRC 14893 / NCIMB 12804 / NRRL 8165 / MA-4680) GN=SAV_2218
1_1095	sp|P39885|TCMR_STRGA	5.28e-14	37.5	71	HTH-type transcriptional regulator TcmR OS=Streptomyces glaucescens GN=tcmR
1_1096	sp|Q3U4I7|PYRD2_MOUSE	1.75e-45	27.482	99	Pyridine nucleotide-disulfide oxidoreductase domain-containing protein 2 OS=Mus musculus GN=Pyroxd2
1_1099	sp|A0R480|KDC_MYCS2	0	87.928	99	Alpha-keto-acid decarboxylase OS=Mycobacterium smegmatis (strain ATCC 700084 / mc(2)155) GN=kdc
1_1100	sp|O09174|AMACR_MOUSE	9.69e-105	49.123	94	Alpha-methylacyl-CoA racemase OS=Mus musculus GN=Amacr
1_1101	sp|P9WFD1|Y2026_MYCTU	8.14e-27	33.197	88	Universal stress protein Rv2026c OS=Mycobacterium tuberculosis (strain ATCC 25618 / H37Rv) GN=Rv2026c
1_1102	sp|P9WFD7|Y2623_MYCTU	1.16e-84	51.689	99	Universal stress protein Rv2623 OS=Mycobacterium tuberculosis (strain ATCC 25618 / H37Rv) GN=Rv2623
1_1105	sp|P64832|Y1395_MYCBO	1.62e-18	29.134	79	Uncharacterized protein Mb1395 OS=Mycobacterium bovis (strain ATCC BAA-935 / AF2122/97) GN=BQ2027_MB1395
1_1109	sp|P9WF41|WHIB3_MYCTU	1.51e-22	46.591	74	Redox- and pH-responsive transcriptional regulator WhiB3 OS=Mycobacterium tuberculosis (strain ATCC 25618 / H37Rv) GN=whiB3
1_1110	sp|P9WPZ5|DAPC_MYCTU	0	75.192	99	Probable N-succinyldiaminopimelate aminotransferase DapC OS=Mycobacterium tuberculosis (strain ATCC 25618 / H37Rv) GN=dapC
1_1111	sp|Q84QK0|OPR1_ORYSJ	3.57e-81	43.631	96	12-oxophytodienoate reductase 1 OS=Oryza sativa subsp. japonica GN=OPR1
1_1112	sp|O53871|Y0859_MYCTU	0	85.608	99	Putative acyltransferase Rv0859 OS=Mycobacterium tuberculosis (strain ATCC 25618 / H37Rv) GN=fadA
1_1113	sp|A8A2L0|FADJ_ECOHS	1.78e-101	34.225	98	Fatty acid oxidation complex subunit alpha OS=Escherichia coli O9:H4 (strain HS) GN=fadJ
1_1114	sp|V5YMB3|DAPB3_PSEMX	3.47e-175	44.733	99	Dipeptidyl aminopeptidase BIII OS=Pseudoxanthomonas mexicana GN=dapb3
1_1115	sp|O06553|F420R_MYCTU	3.84e-11	32.353	89	F420H(2)-dependent reductase Rv1155 OS=Mycobacterium tuberculosis (strain ATCC 25618 / H37Rv) GN=Rv1155
1_1117	sp|P9WM51|Y1260_MYCTU	8.49e-76	43.844	81	Uncharacterized protein Rv1260 OS=Mycobacterium tuberculosis (strain ATCC 25618 / H37Rv) GN=Rv1260
1_1118	sp|P39897|MTRR_NEIGO	4.83e-12	35.514	55	HTH-type transcriptional regulator MtrR OS=Neisseria gonorrhoeae GN=mtrR
1_1120	sp|O53168|RIPA_MYCTU	1.85e-08	31.169	34	Peptidoglycan endopeptidase RipA OS=Mycobacterium tuberculosis (strain ATCC 25618 / H37Rv) GN=ripA
1_1122	sp|P45931|YQBO_BACSU	1.77e-08	38.372	31	Uncharacterized protein YqbO OS=Bacillus subtilis (strain 168) GN=yqbO
1_1123	sp|Q9P3V6|YI44_SCHPO	1.67e-10	29.915	59	Uncharacterized methyltransferase C1348.04 OS=Schizosaccharomyces pombe (strain 972 / ATCC 24843) GN=SPAC1348.04
1_1125	sp|A0QLV0|FGD_MYCA1	8.46e-20	29.664	91	F420-dependent glucose-6-phosphate dehydrogenase OS=Mycobacterium avium (strain 104) GN=fgd
1_1126	sp|Q49117|Y182_METEA	4.97e-28	35.772	95	Uncharacterized oxidoreductase MexAM1_META1p0182 OS=Methylobacterium extorquens (strain ATCC 14718 / DSM 1338 / JCM 2805 / NCIMB 9133 / AM1) GN=MexAM1_META1p0182
1_1127	sp|P77559|YNFL_ECOLI	4.1e-21	41.497	45	Uncharacterized HTH-type transcriptional regulator YnfL OS=Escherichia coli (strain K12) GN=ynfL
1_1128	sp|P39381|YJIJ_ECOLI	4.44e-30	32.565	82	Uncharacterized protein YjiJ OS=Escherichia coli (strain K12) GN=yjiJ
1_1132	sp|A9CRJ7|RAD25_ENTBH	1.85e-92	31.634	97	General transcription and DNA repair factor IIH helicase subunit XPB OS=Enterocytozoon bieneusi (strain H348) GN=SSL2
1_1135	sp|P9WJR7|MOAC2_MYCTU	8.95e-74	75.658	96	Cyclic pyranopterin monophosphate synthase 2 OS=Mycobacterium tuberculosis (strain ATCC 25618 / H37Rv) GN=moaC2
1_1136	sp|Q9ZL45|MOG_HELPJ	1.39e-22	34.211	89	Molybdopterin adenylyltransferase OS=Helicobacter pylori (strain J99 / ATCC 700824) GN=mog
1_1137	sp|P9WJR1|MOAE2_MYCTU	1.74e-58	68.116	97	Molybdopterin synthase catalytic subunit 2 OS=Mycobacterium tuberculosis (strain ATCC 25618 / H37Rv) GN=moaE2
1_1138	sp|P9WG31|RPFA_MYCTU	2.94e-62	73.469	57	Resuscitation-promoting factor RpfA OS=Mycobacterium tuberculosis (strain ATCC 25618 / H37Rv) GN=rpfA
1_1140	sp|A0R443|MOAA_MYCS2	0	83.934	99	GTP 3',8-cyclase OS=Mycobacterium smegmatis (strain ATCC 700084 / mc(2)155) GN=moaA
1_1141	sp|P0AB13|YCCF_SHIFL	1.32e-22	35.821	95	Inner membrane protein YccF OS=Shigella flexneri GN=yccF
1_1142	sp|Q5X9L4|CSPA_STRP6	6.47e-16	50.794	45	Major cold shock protein OS=Streptococcus pyogenes serotype M6 (strain ATCC BAA-946 / MGAS10394) GN=cspA
1_1143	sp|P42620|YQJG_ECOLI	3.35e-68	40.385	89	Glutathionyl-hydroquinone reductase YqjG OS=Escherichia coli (strain K12) GN=yqjG
1_1145	sp|P64732|Y899_MYCBO	7.72e-58	56.173	99	Uncharacterized protein Mb0899c OS=Mycobacterium bovis (strain ATCC BAA-935 / AF2122/97) GN=BQ2027_MB0899C
1_1146	sp|O33057|Y2143_MYCLE	0	68.223	96	Uncharacterized protein ML2143 OS=Mycobacterium leprae (strain TN) GN=ML2143
1_1147	sp|P64734|Y901_MYCBO	5.11e-132	75.847	88	Uncharacterized protein Mb0901 OS=Mycobacterium bovis (strain ATCC BAA-935 / AF2122/97) GN=BQ2027_MB0901
1_1150	sp|P67746|Y904_MYCBO	7.17e-33	64.894	98	Uncharacterized HTH-type transcriptional regulator Mb0904 OS=Mycobacterium bovis (strain ATCC BAA-935 / AF2122/97) GN=BQ2027_MB0904
1_1151	sp|P9WFY3|Y881_MYCTU	7.28e-141	76.296	99	Uncharacterized tRNA/rRNA methyltransferase Rv0881 OS=Mycobacterium tuberculosis (strain ATCC 25618 / H37Rv) GN=Rv0881
1_1152	sp|P64738|Y906_MYCBO	4.29e-21	71.053	83	Uncharacterized protein Mb0906 OS=Mycobacterium bovis (strain ATCC BAA-935 / AF2122/97) GN=BQ2027_MB0906
1_1153	sp|A0QKZ0|Y4444_MYCA1	3.57e-104	56.228	92	Putative S-adenosyl-L-methionine-dependent methyltransferase MAV_4444 OS=Mycobacterium avium (strain 104) GN=MAV_4444
1_1155	sp|P64740|Y907_MYCBO	1.38e-108	62.5	99	Uncharacterized protein Mb0907c OS=Mycobacterium bovis (strain ATCC BAA-935 / AF2122/97) GN=BQ2027_MB0907C
1_1156	sp|A1TF55|SERC_MYCVP	0	85.984	99	Putative phosphoserine aminotransferase OS=Mycobacterium vanbaalenii (strain DSM 7251 / PYR-1) GN=serC
1_1157	sp|O66489|MAP1_AQUAE	2.78e-66	42.636	99	Methionine aminopeptidase OS=Aquifex aeolicus (strain VF5) GN=map
1_1158	sp|P0A5D6|Y909_MYCBO	0	80.615	96	Uncharacterized protein Mb0909 OS=Mycobacterium bovis (strain ATCC BAA-935 / AF2122/97) GN=BQ2027_MB0909
1_1159	sp|P9WJI1|FPRB_MYCTU	0	73.551	97	Probable ferredoxin/ferredoxin--NADP reductase OS=Mycobacterium tuberculosis (strain ATCC 25618 / H37Rv) GN=fprB
1_1161	sp|P0AFK3|PNUC_SHIFL	6.68e-13	30.409	70	Nicotinamide riboside transporter PnuC OS=Shigella flexneri GN=pnuC
1_1163	sp|D8IIP4|ECFT_LACFC	1.24e-09	27.429	62	Energy-coupling factor transporter transmembrane protein EcfT OS=Lactobacillus fermentum (strain CECT 5716) GN=ecfT
1_1164	sp|O34362|YKOD_BACSU	1.29e-96	36.04	96	Putative HMP/thiamine import ATP-binding protein YkoD OS=Bacillus subtilis (strain 168) GN=ykoD
1_1165	sp|O34738|YKOE_BACSU	1.08e-21	36.413	89	Putative HMP/thiamine permease protein YkoE OS=Bacillus subtilis (strain 168) GN=ykoE
1_1166	sp|P64742|Y911_MYCBO	1.28e-73	74.324	98	Uncharacterized protein Mb0911c OS=Mycobacterium bovis (strain ATCC BAA-935 / AF2122/97) GN=BQ2027_MB0911C
1_1167	sp|P9WPD3|CISY2_MYCTU	0	87.097	99	Putative citrate synthase 2 OS=Mycobacterium tuberculosis (strain ATCC 25618 / H37Rv) GN=citA
1_1168	sp|A0R420|PDXH_MYCS2	5.54e-121	75.966	98	Pyridoxine/pyridoxamine 5'-phosphate oxidase OS=Mycobacterium smegmatis (strain ATCC 700084 / mc(2)155) GN=pdxH
1_1169	sp|B2TTF0|ENTS_SHIB3	1.01e-10	26.536	80	Enterobactin exporter EntS OS=Shigella boydii serotype 18 (strain CDC 3083-94 / BS512) GN=entS
1_1170	sp|P39885|TCMR_STRGA	7.14e-16	35.526	70	HTH-type transcriptional regulator TcmR OS=Streptomyces glaucescens GN=tcmR
1_1175	sp|L8FM21|SAEA_MYCSE	0	63.314	99	Putative ESX-1 scaffolding and assembly protein SaeA OS=Mycobacterium smegmatis (strain MKD8) GN=saeA
1_1176	sp|L8FL04|SAEB_MYCSE	0	60.555	99	Putative ESX-1 scaffolding and assembly protein SaeB OS=Mycobacterium smegmatis (strain MKD8) GN=saeB
1_1178	sp|A0QNH6|SAEC_MYCS2	0	78.961	99	Putative ESX-1 scaffolding and assembly protein SaeC OS=Mycobacterium smegmatis (strain ATCC 700084 / mc(2)155) GN=saeC
1_1179	sp|P9WI67|PKNJ_MYCTU	1.17e-06	30.332	65	Serine/threonine-protein kinase PknJ OS=Mycobacterium tuberculosis (strain ATCC 25618 / H37Rv) GN=pknJ
1_1180	sp|P9WI67|PKNJ_MYCTU	1.58e-08	29.717	55	Serine/threonine-protein kinase PknJ OS=Mycobacterium tuberculosis (strain ATCC 25618 / H37Rv) GN=pknJ
1_1183	sp|P9WPD5|CISY1_MYCTU	0	85.681	98	Citrate synthase 1 OS=Mycobacterium tuberculosis (strain ATCC 25618 / H37Rv) GN=gltA2
1_1184	sp|P71000|YWHH_BACSU	1.33e-08	29.365	81	Uncharacterized protein YwhH OS=Bacillus subtilis (strain 168) GN=ywhH
1_1185	sp|P39368|YJHQ_ECOLI	3.09e-16	39.333	71	Uncharacterized N-acetyltransferase YjhQ OS=Escherichia coli (strain K12) GN=yjhQ
1_1186	sp|P9WG90|STP_MYCTO	3.21e-67	34.606	86	Multidrug resistance protein Stp OS=Mycobacterium tuberculosis (strain CDC 1551 / Oshkosh) GN=stp
1_1190	sp|P64752|Y921_MYCBO	0	66.275	97	Uncharacterized protein Mb0921c OS=Mycobacterium bovis (strain ATCC BAA-935 / AF2122/97) GN=BQ2027_MB0921C
1_1191	sp|P64754|Y922_MYCBO	8.35e-25	62.025	95	Uncharacterized protein Mb0922c OS=Mycobacterium bovis (strain ATCC BAA-935 / AF2122/97) GN=BQ2027_MB0922C
1_1192	sp|P42458|FKBP_CORGL	5.9e-55	68.966	96	Probable FK506-binding protein OS=Corynebacterium glutamicum (strain ATCC 13032 / DSM 20300 / JCM 1318 / LMG 3730 / NCIMB 10025) GN=Cgl0830
1_1193	sp|P9WIU5|ARFA_MYCTU	1.1e-80	45.906	97	Peptidoglycan-binding protein ArfA OS=Mycobacterium tuberculosis (strain ATCC 25618 / H37Rv) GN=arfA
1_1194	sp|P9WJG7|ARFB_MYCTU	5.94e-11	53.061	98	Uncharacterized membrane protein ArfB OS=Mycobacterium tuberculosis (strain ATCC 25618 / H37Rv) GN=arfB
1_1195	sp|P9WJG5|ARFC_MYCTU	7.97e-26	37.173	94	Uncharacterized membrane protein ArfC OS=Mycobacterium tuberculosis (strain ATCC 25618 / H37Rv) GN=arfC
1_1196	sp|P9WGK7|PRRB_MYCTU	0	80.899	99	Sensor-type histidine kinase PrrB OS=Mycobacterium tuberculosis (strain ATCC 25618 / H37Rv) GN=prrB
1_1197	sp|P9WGM1|PRRA_MYCTU	2.2e-140	94.348	96	Transcriptional regulatory protein PrrA OS=Mycobacterium tuberculosis (strain ATCC 25618 / H37Rv) GN=prrA
1_1198	sp|Q2LVL0|MSBA_SYNAS	2.48e-109	32.378	94	Lipid A export ATP-binding/permease protein MsbA OS=Syntrophus aciditrophicus (strain SB) GN=msbA
1_1199	sp|Q2G2M9|Y2003_STAA8	4.92e-106	34.549	89	Putative multidrug export ATP-binding/permease protein SAOUHSC_02003 OS=Staphylococcus aureus (strain NCTC 8325) GN=SAOUHSC_02003
1_1200	sp|O31708|YKNV_BACSU	3.08e-131	38.004	92	Uncharacterized ABC transporter ATP-binding protein YknV OS=Bacillus subtilis (strain 168) GN=yknV
1_1203	sp|Q06816|HYEP_STIAD	1.28e-130	50.532	98	Putative epoxide hydrolase OS=Stigmatella aurantiaca (strain DW4/3-1) GN=STAUR_4299
1_1204	sp|Q8NML3|RAMA_CORGL	9.51e-47	38.909	96	HTH-type transcriptional activator RamA OS=Corynebacterium glutamicum (strain ATCC 13032 / DSM 20300 / JCM 1318 / LMG 3730 / NCIMB 10025) GN=ramA
1_1205	sp|A4YDT1|HBCL1_METS5	1.35e-108	40.226	92	4-hydroxybutyrate--CoA ligase 1 OS=Metallosphaera sedula (strain ATCC 51363 / DSM 5348 / JCM 9185 / NBRC 15509 / TH2) GN=Msed_0406
1_1206	sp|O31826|YNGI_BACSU	0	48.624	97	Putative acyl-CoA synthetase YngI OS=Bacillus subtilis (strain 168) GN=yngI
1_1207	sp|Q9X7E6|ASPG_MYCLE	9.07e-98	59.355	86	Probable L-asparaginase OS=Mycobacterium leprae (strain TN) GN=ansA
1_1209	sp|P9WIR3|CFP32_MYCTU	4.28e-25	42.169	58	Putative glyoxylase CFP32 OS=Mycobacterium tuberculosis (strain ATCC 25618 / H37Rv) GN=cfp32
1_1210	sp|P22036|ATMB_SALTY	0	66.185	99	Magnesium-transporting ATPase, P-type 1 OS=Salmonella typhimurium (strain LT2 / SGSC1412 / ATCC 700720) GN=mgtB
1_1212	sp|Q9PAP0|CCMA_XYLFA	7.08e-07	25.532	54	Cytochrome c biogenesis ATP-binding export protein CcmA OS=Xylella fastidiosa (strain 9a5c) GN=ccmA
1_1213	sp|P32399|YHGE_BACSU	5.52e-59	24.295	94	Uncharacterized protein YhgE OS=Bacillus subtilis (strain 168) GN=yhgE
1_1214	sp|P9WLG5|Y2248_MYCTU	1.08e-17	31.41	56	Uncharacterized protein Rv2248 OS=Mycobacterium tuberculosis (strain ATCC 25618 / H37Rv) GN=Rv2248
1_1215	sp|P9WQH9|ACCD_MYCTU	0	77.439	99	Putative acetyl-coenzyme A carboxylase carboxyl transferase subunit beta OS=Mycobacterium tuberculosis (strain ATCC 25618 / H37Rv) GN=accD3
1_1216	sp|P9WNP1|ECHA6_MYCTU	3.36e-120	70.492	99	Probable enoyl-CoA hydratase echA6 OS=Mycobacterium tuberculosis (strain ATCC 25618 / H37Rv) GN=echA6
1_1217	sp|P64760|Y930_MYCBO	4.29e-179	68.097	99	Uncharacterized protein Mb0930 OS=Mycobacterium bovis (strain ATCC BAA-935 / AF2122/97) GN=BQ2027_MB0930
1_1218	sp|A0R3Y2|CTPE_MYCS2	0	85.181	99	Calcium-transporting ATPase CtpE OS=Mycobacterium smegmatis (strain ATCC 700084 / mc(2)155) GN=ctpE
1_1219	sp|P9WJ07|Y909_MYCTU	1.89e-16	58.621	97	Antitoxin Rv0909 OS=Mycobacterium tuberculosis (strain ATCC 25618 / H37Rv) GN=Rv0909
1_1220	sp|P9WJ05|Y910_MYCTU	3.14e-68	68.027	98	Toxin Rv0910 OS=Mycobacterium tuberculosis (strain ATCC 25618 / H37Rv) GN=Rv0910
1_1224	sp|Q51481|NIRQ_PSEAE	7.33e-78	48.4	94	Denitrification regulatory protein NirQ OS=Pseudomonas aeruginosa (strain ATCC 15692 / DSM 22644 / CIP 104116 / JCM 14847 / LMG 12228 / 1C / PRS 101 / PAO1) GN=nirQ
1_1225	sp|Q8FX38|NORD_BRUSU	8.77e-28	30.945	56	Protein NorD OS=Brucella suis biovar 1 (strain 1330) GN=norD
1_1227	sp|P0ACT9|UIDR_SHIFL	7.64e-06	27.044	78	HTH-type transcriptional regulator UidR OS=Shigella flexneri GN=uidR
1_1229	sp|C1FW05|ORD_UNKP	7.06e-12	24.079	97	2,4-diaminopentanoate dehydrogenase OS=Unknown prokaryotic organism GN=ord
1_1230	sp|O07610|LCFB_BACSU	1.03e-60	30.769	99	Long-chain-fatty-acid--CoA ligase OS=Bacillus subtilis (strain 168) GN=lcfB
1_1231	sp|C8WGQ3|3BHD2_EGGLE	4.73e-38	35.223	93	3-beta-hydroxycholanate 3-dehydrogenase (NAD(+)) 2 OS=Eggerthella lenta (strain ATCC 25559 / DSM 2243 / JCM 9979 / NCTC 11813 / VPI 0255) GN=Elen_1325
1_1232	sp|P38135|FADK_ECOLI	6.78e-76	32.022	98	Medium-chain fatty-acid--CoA ligase OS=Escherichia coli (strain K12) GN=fadK
1_1233	sp|O31761|YMFC_BACSU	1.39e-11	25.506	98	Uncharacterized HTH-type transcriptional regulator YmfC OS=Bacillus subtilis (strain 168) GN=ymfC
1_1234	sp|P9WI79|PKND_MYCTU	6.4e-06	28.39	41	Serine/threonine-protein kinase PknD OS=Mycobacterium tuberculosis (strain ATCC 25618 / H37Rv) GN=pknD
1_1235	sp|Q9X248|FABG_THEMA	1.4e-38	37.751	88	3-oxoacyl-[acyl-carrier-protein] reductase FabG OS=Thermotoga maritima (strain ATCC 43589 / MSB8 / DSM 3109 / JCM 10099) GN=fabG
1_1236	sp|P0ABR7|CNTA_ECOLI	2.7e-22	28.641	43	Carnitine monooxygenase oxygenase subunit OS=Escherichia coli (strain K12) GN=yeaW
1_1237	sp|Q53218|Y4VJ_SINFN	2.18e-23	24.702	84	Uncharacterized protein y4vJ OS=Sinorhizobium fredii (strain NBRC 101917 / NGR234) GN=NGR_a01140
1_1238	sp|Q82IY8|PTLE_STRAW	0	49.75	97	Neopentalenolactone D synthase OS=Streptomyces avermitilis (strain ATCC 31267 / DSM 46492 / JCM 5070 / NBRC 14893 / NCIMB 12804 / NRRL 8165 / MA-4680) GN=ptlE
1_1240	sp|Q9VXJ0|DHB4_DROME	4.68e-76	48.754	90	Peroxisomal multifunctional enzyme type 2 OS=Drosophila melanogaster GN=Mfe2
1_1241	sp|Q5V468|MCT_HALMA	3.45e-49	31.472	98	Succinyl-CoA:mesaconate CoA-transferase OS=Haloarcula marismortui (strain ATCC 43049 / DSM 3752 / JCM 8966 / VKM B-1809) GN=mct
1_1242	sp|P95280|ACD17_MYCTU	2.47e-60	34.171	99	Putative acyl-CoA dehydrogenase FadE17 OS=Mycobacterium tuberculosis (strain ATCC 25618 / H37Rv) GN=fadE17
1_1243	sp|P71857|CHSE1_MYCTU	5.57e-09	30.978	57	Acyl-CoA dehydrogenase FadE28 OS=Mycobacterium tuberculosis (strain ATCC 25618 / H37Rv) GN=fadE28
1_1244	sp|P95280|ACD17_MYCTU	3.73e-73	39.85	98	Putative acyl-CoA dehydrogenase FadE17 OS=Mycobacterium tuberculosis (strain ATCC 25618 / H37Rv) GN=fadE17
1_1245	sp|O34421|ACDC_BACSU	4.84e-25	29.003	90	Probable acyl-CoA dehydrogenase YngJ OS=Bacillus subtilis (strain 168) GN=yngJ
1_1247	sp|Q9ZAU2|DNRV_STRPE	2.58e-26	32.453	96	Anthracycline biosynthesis protein DnrV OS=Streptomyces peucetius GN=dnrV
1_1248	sp|Q03629|YMH9_YEAST	2.96e-07	31.169	93	Uncharacterized protein YML079W OS=Saccharomyces cerevisiae (strain ATCC 204508 / S288c) GN=YML079W
1_1250	sp|P40586|YIW2_YEAST	5.19e-15	29.73	90	Uncharacterized protein YIR042C OS=Saccharomyces cerevisiae (strain ATCC 204508 / S288c) GN=YIR042C
1_1251	sp|Q53595|HSP18_STRAL	2.75e-24	41.818	92	18 kDa heat shock protein OS=Streptomyces albus G GN=hsp18
1_1252	sp|P31141|CMLR_STRLI	2.35e-130	66.393	94	Chloramphenicol resistance protein OS=Streptomyces lividans GN=cmlR
1_1253	sp|P0A649|Y3122_MYCBO	1.38e-20	35.036	45	Uncharacterized HTH-type transcriptional regulator Mb3122 OS=Mycobacterium bovis (strain ATCC BAA-935 / AF2122/97) GN=BQ2027_MB3122
1_1254	sp|Q8LP17|CCD1_PEA	2.43e-56	30.309	98	Carotenoid 9,10(9',10')-cleavage dioxygenase 1 OS=Pisum sativum GN=CCD1
1_1255	sp|O26884|Y793_METTH	1.01e-49	31.392	97	Uncharacterized protein MTH_793 OS=Methanothermobacter thermautotrophicus (strain ATCC 29096 / DSM 1053 / JCM 10044 / NBRC 100330 / Delta H) GN=MTH_793
1_1257	sp|Q73SC8|Y4146_MYCPA	1.83e-06	59.459	56	Uncharacterized NAD-dependent oxidoreductase MAP_4146 OS=Mycobacterium paratuberculosis (strain ATCC BAA-968 / K-10) GN=MAP_4146
1_1259	sp|P9WMN7|MOEZ_MYCTU	1.06e-07	35.644	66	Probable adenylyltransferase/sulfurtransferase MoeZ OS=Mycobacterium tuberculosis (strain ATCC 25618 / H37Rv) GN=moeZ
1_1260	sp|P37007|YAGA_ECOLI	4.38e-38	31.405	87	Uncharacterized protein YagA OS=Escherichia coli (strain K12) GN=yagA
1_1264	sp|O31564|YFIV_BACSU	4.69e-09	36.145	54	Uncharacterized HTH-type transcriptional regulator YfiV OS=Bacillus subtilis (strain 168) GN=yfiV
1_1265	sp|P54880|MMPS4_MYCLE	4.26e-21	38.732	75	Probable transport accessory protein MmpS4 OS=Mycobacterium leprae (strain TN) GN=ML2377
1_1266	sp|P9WJV3|MMPL4_MYCTU	0	48.112	99	Siderophore exporter MmpL4 OS=Mycobacterium tuberculosis (strain ATCC 25618 / H37Rv) GN=mmpL4
1_1268	sp|P14706|YM2_STRCO	1.62e-53	51.765	99	Mini-circle uncharacterized 19.1 kDa protein OS=Streptomyces coelicolor (strain ATCC BAA-471 / A3(2) / M145) GN=SCO1604
1_1269	sp|A8YZP8|HCHA_STAAT	1.03e-96	70.707	96	Protein/nucleic acid deglycase HchA OS=Staphylococcus aureus (strain USA300 / TCH1516) GN=hchA
1_1270	sp|Q45619|ISTB_GEOSE	7.32e-63	39.592	87	Insertion sequence IS5376 putative ATP-binding protein OS=Geobacillus OX=1422
1_1271	sp|Q45618|TRA6_GEOSE	4.43e-28	27.714	76	Putative transposase for insertion sequence element IS5376 OS=Geobacillus OX=1422
1_1272	sp|A6QEK3|HCHA_STAAE	3.74e-53	77.778	98	Protein/nucleic acid deglycase HchA OS=Staphylococcus aureus (strain Newman) GN=hchA
1_1273	sp|A1TEV1|RSKA_MYCVP	8.72e-82	59.664	99	Anti-sigma-K factor RskA OS=Mycobacterium vanbaalenii (strain DSM 7251 / PYR-1) GN=rskA
1_1274	sp|A3Q5U0|SIGK_MYCSJ	2.18e-102	77.717	98	ECF RNA polymerase sigma factor SigK OS=Mycobacterium sp. (strain JLS) GN=sigK
1_1276	sp|O53732|UFAA1_MYCTU	0	64.941	99	Tuberculostearic acid methyltransferase UfaA1 OS=Mycobacterium tuberculosis (strain ATCC 25618 / H37Rv) GN=ufaA1
1_1278	sp|Q94IG7|PPOCM_SPIOL	1.78e-07	29.508	41	Protoporphyrinogen oxidase 2 OS=Spinacia oleracea GN=POX2
1_1279	sp|Q8TJP7|MER_METAC	4.82e-10	26.744	56	5,10-methylenetetrahydromethanopterin reductase OS=Methanosarcina acetivorans (strain ATCC 35395 / DSM 2834 / JCM 12185 / C2A) GN=mer
1_1280	sp|A0R3T8|GCS23_MYCS2	1.36e-166	70.474	99	Putative glutamate--cysteine ligase 2-3 OS=Mycobacterium smegmatis (strain ATCC 700084 / mc(2)155) GN=MSMEG_5590
1_1281	sp|Q9D7X8|GGCT_MOUSE	1e-09	31.724	94	Gamma-glutamylcyclotransferase OS=Mus musculus GN=Ggct
1_1282	sp|P9WIZ5|MNTH_MYCTU	0	71.499	99	Divalent metal cation transporter MntH OS=Mycobacterium tuberculosis (strain ATCC 25618 / H37Rv) GN=mntH
1_1285	sp|C1FW05|ORD_UNKP	4.23e-21	27.635	95	2,4-diaminopentanoate dehydrogenase OS=Unknown prokaryotic organism GN=ord
1_1286	sp|P9WGQ5|Y927C_MYCTU	1.84e-146	82.129	99	Uncharacterized oxidoreductase Rv0927c OS=Mycobacterium tuberculosis (strain ATCC 25618 / H37Rv) GN=Rv0927c
1_1289	sp|A0R3S7|KU_MYCS2	7.66e-180	93.536	87	Non-homologous end joining protein Ku OS=Mycobacterium smegmatis (strain ATCC 700084 / mc(2)155) GN=ku
1_1291	sp|O07578|YHDI_BACSU	1.96e-70	31.626	92	Uncharacterized HTH-type transcriptional regulator YhdI OS=Bacillus subtilis (strain 168) GN=yhdI
1_1292	sp|P42720|SCRK_RHILT	2.68e-35	36.09	80	Fructokinase OS=Rhizobium leguminosarum bv. trifolii GN=frk
1_1293	sp|P9WP39|CUT3_MYCTU	1.36e-51	49.091	99	Probable cutinase cut3 OS=Mycobacterium tuberculosis (strain ATCC 25618 / H37Rv) GN=cut3
1_1297	sp|A0R3R7|LIGD_MYCS2	0	84.433	99	Multifunctional non-homologous end joining protein LigD OS=Mycobacterium smegmatis (strain ATCC 700084 / mc(2)155) GN=ligD
1_1298	sp|Q07705|RNH_MYCSM	9.89e-93	87.075	94	Ribonuclease H OS=Mycobacterium smegmatis GN=rnhA
1_1301	sp|P15651|ACADS_RAT	3.39e-71	38.875	82	Short-chain specific acyl-CoA dehydrogenase, mitochondrial OS=Rattus norvegicus GN=Acads
1_1305	sp|P77389|YDHP_ECOLI	1.21e-69	43.49	89	Inner membrane transport protein YdhP OS=Escherichia coli (strain K12) GN=ydhP
1_1306	sp|P64762|Y965_MYCBO	2.16e-158	78.472	99	Uncharacterized protein Mb0965c OS=Mycobacterium bovis (strain ATCC BAA-935 / AF2122/97) GN=BQ2027_MB0965C
1_1310	sp|Q02998|YH19_RHOCA	5.12e-65	29.744	88	Uncharacterized 104.1 kDa protein in hypE 3'region OS=Rhodobacter OX=1061
1_1312	sp|Q1CWZ9|CHEB5_MYXXD	1.09e-25	36.464	53	Protein-glutamate methylesterase/protein-glutamine glutaminase 5 OS=Myxococcus xanthus (strain DK 1622) GN=cheB5
1_1313	sp|Q58713|Y1317_METJA	5.94e-43	30.328	91	Uncharacterized MFS-type transporter MJ1317 OS=Methanocaldococcus jannaschii (strain ATCC 43067 / DSM 2661 / JAL-1 / JCM 10045 / NBRC 100440) GN=MJ1317
1_1314	sp|P9WKQ4|Y885_MYCTO	5.95e-27	29.21	65	Uncharacterized protein MT0908 OS=Mycobacterium tuberculosis (strain CDC 1551 / Oshkosh) GN=MT0908
1_1315	sp|P21636|COBF_PSEDE	2.64e-74	50.579	99	Precorrin-6A synthase [deacetylating] OS=Pseudomonas denitrificans GN=cobF
1_1316	sp|Q53868|Y3922_STRCO	5.59e-22	43.802	95	Uncharacterized protein SCO3922 OS=Streptomyces coelicolor (strain ATCC BAA-471 / A3(2) / M145) GN=SCO3922
1_1317	sp|O32225|YVAC_BACSU	3.26e-40	28.314	97	Uncharacterized membrane protein YvaC OS=Bacillus subtilis (strain 168) GN=yvaC
1_1318	sp|L0T864|FPG2_MYCTU	5.37e-88	85.065	54	Uncharacterized formamidopyrimidine-DNA glycosylase-like protein OS=Mycobacterium tuberculosis (strain ATCC 25618 / H37Rv) GN=fpg2
1_1319	sp|P9WGR7|Y945_MYCTU	1.35e-137	78.715	99	Uncharacterized oxidoreductase Rv0945 OS=Mycobacterium tuberculosis (strain ATCC 25618 / H37Rv) GN=Rv0945
1_1320	sp|P94549|FADB_BACSU	5.06e-08	29.197	57	Probable enoyl-CoA hydratase OS=Bacillus subtilis (strain 168) GN=fadB
1_1322	sp|P39992|YEC3_YEAST	1.71e-15	29.907	57	Uncharacterized protein YEL023C OS=Saccharomyces cerevisiae (strain ATCC 204508 / S288c) GN=YEL023C
1_1323	sp|A7Z4X7|BAEB_BACVZ	8.82e-27	30.244	84	Probable polyketide biosynthesis zinc-dependent hydrolase BaeB OS=Bacillus velezensis (strain DSM 23117 / BGSC 10A6 / FZB42) GN=baeB
1_1324	sp|Q9L132|NSRR_STRCO	2.04e-44	54.545	95	HTH-type transcriptional repressor NsrR OS=Streptomyces coelicolor (strain ATCC BAA-471 / A3(2) / M145) GN=nsrR
1_1325	sp|Q8ETH0|HMP_OCEIH	7.51e-70	34.08	95	Flavohemoprotein OS=Oceanobacillus iheyensis (strain DSM 14371 / CIP 107618 / JCM 11309 / KCTC 3954 / HTE831) GN=hmp
1_1326	sp|A0QS39|RL331_MYCS2	3.33e-34	100	98	50S ribosomal protein L33 1 OS=Mycobacterium smegmatis (strain ATCC 700084 / mc(2)155) GN=rpmG1
1_1327	sp|Q73SG7|Y4107_MYCPA	1.14e-72	71.918	99	UPF0336 protein MAP_4107 OS=Mycobacterium paratuberculosis (strain ATCC BAA-968 / K-10) GN=MAP_4107
1_1328	sp|Q2RQ36|PHAJ_RHORT	4.37e-07	30.435	95	(R)-specific enoyl-CoA hydratase OS=Rhodospirillum rubrum (strain ATCC 11170 / ATH 1.1.1 / DSM 467 / LMG 4362 / NCIB 8255 / S1) GN=phaJ
1_1329	sp|Q7U1K2|Y656_MYCBO	4.26e-72	62.651	98	UPF0336 protein Mb0656 OS=Mycobacterium bovis (strain ATCC BAA-935 / AF2122/97) GN=BQ2027_MB0656
1_1330	sp|P9WGN7|SECE_MYCTU	4.08e-37	52.727	99	Protein translocase subunit SecE OS=Mycobacterium tuberculosis (strain ATCC 25618 / H37Rv) GN=secE
1_1331	sp|P9WIU9|NUSG_MYCTU	1.08e-121	72.491	99	Transcription termination/antitermination protein NusG OS=Mycobacterium tuberculosis (strain ATCC 25618 / H37Rv) GN=nusG
1_1332	sp|A0QS45|RL11_MYCS2	5.3e-99	99.296	99	50S ribosomal protein L11 OS=Mycobacterium smegmatis (strain ATCC 700084 / mc(2)155) GN=rplK
1_1333	sp|A0QS46|RL1_MYCS2	8.88e-165	97.447	99	50S ribosomal protein L1 OS=Mycobacterium smegmatis (strain ATCC 700084 / mc(2)155) GN=rplA
1_1334	sp|Q52997|Y370_RHIME	3.43e-65	39.695	95	Uncharacterized protein R00370 OS=Rhizobium meliloti (strain 1021) GN=R00370
1_1335	sp|Q52996|Y369_RHIME	4.84e-06	38.667	31	Uncharacterized protein R00369 OS=Rhizobium meliloti (strain 1021) GN=R00369
1_1336	sp|Q6MX39|UMAA_MYCTU	1.72e-122	60.839	99	S-adenosylmethionine-dependent methyltransferase UmaA OS=Mycobacterium tuberculosis (strain ATCC 25618 / H37Rv) GN=umaA
1_1337	sp|P9WPB7|CMAS1_MYCTU	1.25e-162	74.558	97	Cyclopropane mycolic acid synthase 1 OS=Mycobacterium tuberculosis (strain ATCC 25618 / H37Rv) GN=cmaA1
1_1338	sp|Q54528|RDMC_STREF	6.64e-26	33.11	90	Aclacinomycin methylesterase RdmC OS=Streptomyces purpurascens GN=rdmC
1_1339	sp|P9WQI1|Y647_MYCTU	0	85.973	97	Uncharacterized protein Rv0647c OS=Mycobacterium tuberculosis (strain ATCC 25618 / H37Rv) GN=Rv0647c
1_1342	sp|P14706|YM2_STRCO	1.9e-12	28.889	86	Mini-circle uncharacterized 19.1 kDa protein OS=Streptomyces coelicolor (strain ATCC BAA-471 / A3(2) / M145) GN=SCO1604
1_1344	sp|P54076|PAFB_MYCLE	9.89e-11	29.592	55	Protein PafB OS=Mycobacterium leprae (strain TN) GN=pafB
1_1347	sp|P54746|MNGB_ECOLI	6.55e-20	21.989	35	Mannosylglycerate hydrolase OS=Escherichia coli (strain K12) GN=mngB
1_1349	sp|Q9KCZ4|GLK_BACHD	1.41e-38	33.227	97	Glucokinase OS=Bacillus halodurans (strain ATCC BAA-125 / DSM 18197 / FERM 7344 / JCM 9153 / C-125) GN=glcK
1_1350	sp|O31679|YKVN_BACSU	2.1e-27	45.745	65	Uncharacterized HTH-type transcriptional regulator YkvN OS=Bacillus subtilis (strain 168) GN=ykvN
1_1352	sp|A0QS62|RL10_MYCS2	1.91e-104	97.143	99	50S ribosomal protein L10 OS=Mycobacterium smegmatis (strain ATCC 700084 / mc(2)155) GN=rplJ
1_1353	sp|A4T1P7|RL7_MYCGI	5.97e-58	88.462	99	50S ribosomal protein L7/L12 OS=Mycobacterium gilvum (strain PYR-GCK) GN=rplL
1_1354	sp|P9WQL5|MKL_MYCTU	0	88.657	93	Probable ribonucleotide transport ATP-binding protein mkl OS=Mycobacterium tuberculosis (strain ATCC 25618 / H37Rv) GN=mkl
1_1356	sp|A3PV78|RPOB_MYCSJ	0	95.54	99	DNA-directed RNA polymerase subunit beta OS=Mycobacterium sp. (strain JLS) GN=rpoB
1_1357	sp|A0QS66|RPOC_MYCS2	0	96.431	99	DNA-directed RNA polymerase subunit beta' OS=Mycobacterium smegmatis (strain ATCC 700084 / mc(2)155) GN=rpoC
1_1358	sp|P9WLG5|Y2248_MYCTU	1.48e-111	61.255	92	Uncharacterized protein Rv2248 OS=Mycobacterium tuberculosis (strain ATCC 25618 / H37Rv) GN=Rv2248
1_1359	sp|P9WQ13|END4_MYCTU	4.53e-143	82.47	94	Probable endonuclease 4 OS=Mycobacterium tuberculosis (strain ATCC 25618 / H37Rv) GN=end
1_1361	sp|P33224|AIDB_ECOLI	3.53e-137	45.029	93	Putative acyl-CoA dehydrogenase AidB OS=Escherichia coli (strain K12) GN=aidB
1_1362	sp|A4YI89|HPCD_METS5	2.17e-22	29.004	74	3-hydroxypropionyl-coenzyme A dehydratase OS=Metallosphaera sedula (strain ATCC 51363 / DSM 5348 / JCM 9185 / NBRC 15509 / TH2) GN=Msed_2001
1_1364	sp|A4YI89|HPCD_METS5	1.18e-31	35.644	76	3-hydroxypropionyl-coenzyme A dehydratase OS=Metallosphaera sedula (strain ATCC 51363 / DSM 5348 / JCM 9185 / NBRC 15509 / TH2) GN=Msed_2001
1_1368	sp|P9WK53|LPRB_MYCTU	4.9e-09	28.729	92	Putative lipoprotein LprB OS=Mycobacterium tuberculosis (strain ATCC 25618 / H37Rv) GN=lprB
1_1369	sp|O34892|YOBS_BACSU	2.05e-11	28.105	73	Uncharacterized HTH-type transcriptional regulator YobS OS=Bacillus subtilis (strain 168) GN=yobS
1_1370	sp|Q1BDD6|RS12_MYCSS	1.28e-82	98.387	99	30S ribosomal protein S12 OS=Mycobacterium sp. (strain MCS) GN=rpsL
1_1371	sp|Q1BDD5|RS7_MYCSS	1.18e-108	98.718	99	30S ribosomal protein S7 OS=Mycobacterium sp. (strain MCS) GN=rpsG
1_1372	sp|A4T1R3|EFG_MYCGI	0	94.429	99	Elongation factor G OS=Mycobacterium gilvum (strain PYR-GCK) GN=fusA
1_1373	sp|A4T1R2|EFTU_MYCGI	0	96.717	99	Elongation factor Tu OS=Mycobacterium gilvum (strain PYR-GCK) GN=tuf
1_1376	sp|P9WGS7|Y0687_MYCTU	1.84e-147	71.831	99	Uncharacterized NAD-dependent oxidoreductase Rv0687 OS=Mycobacterium tuberculosis (strain ATCC 25618 / H37Rv) GN=Rv0687
1_1377	sp|P64996|Y2346_MYCBO	3.55e-110	58.02	99	Universal stress protein Mb2346c OS=Mycobacterium bovis (strain ATCC BAA-935 / AF2122/97) GN=BQ2027_MB2346C
1_1378	sp|Q797A7|MTRTR_BACSU	1.45e-110	40.471	93	Methylthioribose transporter OS=Bacillus subtilis (strain 168) GN=mtrA
1_1379	sp|C5D6R2|OAT_GEOSW	8.93e-149	51.768	95	Ornithine aminotransferase OS=Geobacillus sp. (strain WCH70) GN=rocD
1_1380	sp|P71889|DDAH_MYCTU	3.48e-127	71.26	90	N(G),N(G)-dimethylarginine dimethylaminohydrolase OS=Mycobacterium tuberculosis (strain ATCC 25618 / H37Rv) GN=Rv2323c
1_1381	sp|Q9V2D7|REG3_PYRAB	6.26e-13	31.034	94	Uncharacterized HTH-type transcriptional regulator PYRAB01370 OS=Pyrococcus abyssi (strain GE5 / Orsay) GN=PYRAB01370
1_1382	sp|Q5S3I2|DDMA1_STEMA	4.79e-64	37.949	96	Dicamba O-demethylase 1, ferredoxin reductase component OS=Stenotrophomonas maltophilia GN=ddmA1
1_1383	sp|P64742|Y911_MYCBO	6.24e-12	36.22	29	Uncharacterized protein Mb0911c OS=Mycobacterium bovis (strain ATCC BAA-935 / AF2122/97) GN=BQ2027_MB0911C
1_1384	sp|O07627|YLAC_BACSU	1.48e-09	27.922	80	RNA polymerase sigma factor YlaC OS=Bacillus subtilis (strain 168) GN=ylaC
1_1386	sp|P9WMB7|MFTR_MYCTU	5.88e-89	68.063	95	Putative mycofactocin biosynthesis transcriptional regulator MftR OS=Mycobacterium tuberculosis (strain ATCC 25618 / H37Rv) GN=mftR
1_1387	sp|P9WJ81|MFTA_MYCTU	1.82e-07	80.769	81	Putative electron carrier mycofactocin OS=Mycobacterium tuberculosis (strain ATCC 25618 / H37Rv) GN=mftA
1_1388	sp|P95038|MFTB_MYCTU	8.95e-44	66.364	95	Putative mycofactocin system protein MftB OS=Mycobacterium tuberculosis (strain ATCC 25618 / H37Rv) GN=mftB
1_1389	sp|P9WJ79|MFTC_MYCTU	0	83.461	99	Putative mycofactocin radical SAM maturase MftC OS=Mycobacterium tuberculosis (strain ATCC 25618 / H37Rv) GN=mftC
1_1390	sp|P9WND7|MFTD_MYCTU	0	81.748	98	Putative mycofactocin system heme/flavin oxidoreductase MftD OS=Mycobacterium tuberculosis (strain ATCC 25618 / H37Rv) GN=mftD
1_1391	sp|P9WP59|MFTE_MYCTU	1.13e-98	65.766	99	Putative mycofactocin system creatinine amidohydrolase family protein MftE OS=Mycobacterium tuberculosis (strain ATCC 25618 / H37Rv) GN=mftE
1_1392	sp|P9WMX1|MFTF_MYCTU	0	72.553	99	Putative mycofactocin biosynthesis glycosyltransferase MftF OS=Mycobacterium tuberculosis (strain ATCC 25618 / H37Rv) GN=mftF
1_1393	sp|P46371|YTH2_RHOER	3.48e-100	42.57	99	Uncharacterized GMC-type oxidoreductase in thcA 5'region OS=Rhodococcus OX=1833
1_1394	sp|P34698|Y5813_SACEN	3.28e-52	32.877	80	Uncharacterized MFS-type transporter SACE_5813 OS=Saccharopolyspora erythraea (strain ATCC 11635 / DSM 40517 / JCM 4748 / NBRC 13426 / NCIMB 8594 / NRRL 2338) GN=SACE_5813
1_1395	sp|P67437|Y1581_MYCBO	6.12e-08	41.463	39	Uncharacterized HTH-type transcriptional regulator Mb1581 OS=Mycobacterium bovis (strain ATCC BAA-935 / AF2122/97) GN=BQ2027_MB1581
1_1396	sp|P33006|CPXL_PSESP	4.79e-103	39.759	97	Cytochrome P450-terp OS=Pseudomonas sp. GN=cyp108
1_1397	sp|Q8R0W5|EST4A_MOUSE	1.11e-68	33.453	92	Carboxylesterase 4A OS=Mus musculus GN=Ces4a
1_1400	sp|A1T4N8|RS10_MYCVP	1.63e-68	100	99	30S ribosomal protein S10 OS=Mycobacterium vanbaalenii (strain DSM 7251 / PYR-1) GN=rpsJ
1_1401	sp|A1T4N9|RL3_MYCVP	6.56e-149	97.235	99	50S ribosomal protein L3 OS=Mycobacterium vanbaalenii (strain DSM 7251 / PYR-1) GN=rplC
1_1402	sp|A0QSD2|RL4_MYCS2	1.03e-145	92.523	99	50S ribosomal protein L4 OS=Mycobacterium smegmatis (strain ATCC 700084 / mc(2)155) GN=rplD
1_1403	sp|Q1BDA5|RL23_MYCSS	8.57e-62	94	99	50S ribosomal protein L23 OS=Mycobacterium sp. (strain MCS) GN=rplW
1_1404	sp|A0QSD4|RL2_MYCS2	0	97.482	99	50S ribosomal protein L2 OS=Mycobacterium smegmatis (strain ATCC 700084 / mc(2)155) GN=rplB
1_1405	sp|A1T4P3|RS19_MYCVP	1.58e-61	98.925	99	30S ribosomal protein S19 OS=Mycobacterium vanbaalenii (strain DSM 7251 / PYR-1) GN=rpsS
1_1406	sp|O06115|RL22_MYCSM	1.51e-80	94.805	99	50S ribosomal protein L22 OS=Mycobacterium smegmatis GN=rplV
1_1407	sp|A0QSD7|RS3_MYCS2	0	95.374	99	30S ribosomal protein S3 OS=Mycobacterium smegmatis (strain ATCC 700084 / mc(2)155) GN=rpsC
1_1408	sp|A4TEB7|RL16_MYCGI	1.4e-95	97.101	99	50S ribosomal protein L16 OS=Mycobacterium gilvum (strain PYR-GCK) GN=rplP
1_1409	sp|A0QSD9|RL29_MYCS2	9.16e-44	93.506	99	50S ribosomal protein L29 OS=Mycobacterium smegmatis (strain ATCC 700084 / mc(2)155) GN=rpmC
1_1410	sp|A0QSE0|RS17_MYCS2	1.3e-59	91.837	99	30S ribosomal protein S17 OS=Mycobacterium smegmatis (strain ATCC 700084 / mc(2)155) GN=rpsQ
1_1411	sp|P51691|ARS_PSEAE	4.89e-52	30.556	65	Arylsulfatase OS=Pseudomonas aeruginosa (strain ATCC 15692 / DSM 22644 / CIP 104116 / JCM 14847 / LMG 12228 / 1C / PRS 101 / PAO1) GN=atsA
1_1412	sp|P32717|YJCS_ECOLI	0	47.611	94	Putative alkyl/aryl-sulfatase YjcS OS=Escherichia coli (strain K12) GN=yjcS
1_1413	sp|Q7TXA9|PKNK_MYCBO	1.47e-20	29.288	42	Serine/threonine-protein kinase PknK OS=Mycobacterium bovis (strain ATCC BAA-935 / AF2122/97) GN=pknK
1_1414	sp|Q9ZG11|YO19_RHOER	1.04e-72	64.286	93	Uncharacterized Nudix hydrolase orf19 OS=Rhodococcus OX=1833
1_1415	sp|P44732|ORDL_HAEIN	1.85e-36	28.218	82	Probable oxidoreductase OrdL OS=Haemophilus influenzae (strain ATCC 51907 / DSM 11121 / KW20 / Rd) GN=ordL
1_1418	sp|P67435|Y1388_MYCBO	3.92e-08	26.415	64	Uncharacterized HTH-type transcriptional regulator Mb1388c OS=Mycobacterium bovis (strain ATCC BAA-935 / AF2122/97) GN=BQ2027_MB1388C
1_1419	sp|P67435|Y1388_MYCBO	2.4e-09	29.767	86	Uncharacterized HTH-type transcriptional regulator Mb1388c OS=Mycobacterium bovis (strain ATCC BAA-935 / AF2122/97) GN=BQ2027_MB1388C
1_1423	sp|P51691|ARS_PSEAE	2.05e-67	31.429	68	Arylsulfatase OS=Pseudomonas aeruginosa (strain ATCC 15692 / DSM 22644 / CIP 104116 / JCM 14847 / LMG 12228 / 1C / PRS 101 / PAO1) GN=atsA
1_1425	sp|I6Y8I5|FGE_MYCTU	4.58e-158	75.51	99	Formylglycine-generating enzyme OS=Mycobacterium tuberculosis (strain ATCC 25618 / H37Rv) GN=Rv0712
1_1426	sp|A0QSF9|RL14_MYCS2	2.11e-79	98.361	99	50S ribosomal protein L14 OS=Mycobacterium smegmatis (strain ATCC 700084 / mc(2)155) GN=rplN
1_1427	sp|Q1BD94|RL24_MYCSS	1.34e-61	90.476	99	50S ribosomal protein L24 OS=Mycobacterium sp. (strain MCS) GN=rplX
1_1428	sp|A0QL00|RL5_MYCA1	3.33e-113	85.027	99	50S ribosomal protein L5 OS=Mycobacterium avium (strain 104) GN=rplE
1_1429	sp|A0QSG2|RS14Z_MYCS2	2.03e-38	98.361	98	30S ribosomal protein S14 type Z OS=Mycobacterium smegmatis (strain ATCC 700084 / mc(2)155) GN=rpsZ
1_1430	sp|A0QSG3|RS8_MYCS2	1.91e-89	97.727	99	30S ribosomal protein S8 OS=Mycobacterium smegmatis (strain ATCC 700084 / mc(2)155) GN=rpsH
1_1431	sp|A0QSG4|RL6_MYCS2	1.3e-116	92.179	99	50S ribosomal protein L6 OS=Mycobacterium smegmatis (strain ATCC 700084 / mc(2)155) GN=rplF
1_1432	sp|Q73S93|RL18_MYCPA	8.81e-70	78.261	99	50S ribosomal protein L18 OS=Mycobacterium paratuberculosis (strain ATCC BAA-968 / K-10) GN=rplR
1_1433	sp|A0QSG6|RS5_MYCS2	3.78e-114	96.703	83	30S ribosomal protein S5 OS=Mycobacterium smegmatis (strain ATCC 700084 / mc(2)155) GN=rpsE
1_1434	sp|A4TED3|RL30_MYCGI	9.07e-34	93.443	98	50S ribosomal protein L30 OS=Mycobacterium gilvum (strain PYR-GCK) GN=rpmD
1_1435	sp|B2HCU0|RL15_MYCMM	1.04e-86	88.194	97	50S ribosomal protein L15 OS=Mycobacterium marinum (strain ATCC BAA-535 / M) GN=rplO
1_1436	sp|Q53218|Y4VJ_SINFN	3.69e-20	32.911	50	Uncharacterized protein y4vJ OS=Sinorhizobium fredii (strain NBRC 101917 / NGR234) GN=NGR_a01140
1_1437	sp|P73689|SPPA_SYNY3	2.34e-66	33.056	80	Protease 4 OS=Synechocystis sp. (strain PCC 6803 / Kazusa) GN=sppA
1_1438	sp|P40862|PROP_SALTY	4.73e-122	43.662	86	Proline/betaine transporter OS=Salmonella typhimurium (strain LT2 / SGSC1412 / ATCC 700720) GN=proP
1_1439	sp|A0QSH3|Y1479_MYCS2	1.95e-162	71.148	99	Putative S-adenosyl-L-methionine-dependent methyltransferase MSMEG_1479/MSMEI_1443 OS=Mycobacterium smegmatis (strain ATCC 700084 / mc(2)155) GN=MSMEG_1479
1_1440	sp|A0QSH4|Y1480_MYCS2	9.45e-157	73.49	99	Putative S-adenosyl-L-methionine-dependent methyltransferase MSMEG_1480/MSMEI_1444 OS=Mycobacterium smegmatis (strain ATCC 700084 / mc(2)155) GN=MSMEG_1480
1_1441	sp|A0QSH5|Y1481_MYCS2	1.64e-147	71.617	99	Putative S-adenosyl-L-methionine-dependent methyltransferase MSMEG_1481/MSMEI_1445 OS=Mycobacterium smegmatis (strain ATCC 700084 / mc(2)155) GN=MSMEG_1481
1_1442	sp|A0QSH6|Y1482_MYCS2	1.1e-155	73.684	99	Putative S-adenosyl-L-methionine-dependent methyltransferase MSMEG_1482/MSMEI_1446 OS=Mycobacterium smegmatis (strain ATCC 700084 / mc(2)155) GN=MSMEG_1482
1_1443	sp|P9WGN3|SECY_MYCTU	0	87.755	99	Protein translocase subunit SecY OS=Mycobacterium tuberculosis (strain ATCC 25618 / H37Rv) GN=secY
1_1444	sp|A0QSH8|KAD_MYCS2	2.42e-120	96.133	99	Adenylate kinase OS=Mycobacterium smegmatis (strain ATCC 700084 / mc(2)155) GN=adk
1_1445	sp|P9WK21|MAP11_MYCTU	1.39e-130	77.652	99	Methionine aminopeptidase 1 OS=Mycobacterium tuberculosis (strain ATCC 25618 / H37Rv) GN=map-1
1_1446	sp|P9WGH5|SIGL_MYCTU	2.38e-75	66.667	96	ECF RNA polymerase sigma factor SigL OS=Mycobacterium tuberculosis (strain ATCC 25618 / H37Rv) GN=sigL
1_1447	sp|P9WJ67|RSLA_MYCTU	4.5e-33	41.004	94	Anti-sigma-L factor RslA OS=Mycobacterium tuberculosis (strain ATCC 25618 / H37Rv) GN=rslA
1_1448	sp|A1KG37|Y605_MYCBP	8.68e-66	49.782	98	Uncharacterized protein BCG_0605c OS=Mycobacterium bovis (strain BCG / Pasteur 1173P2) GN=BCG_0605c
1_1449	sp|Q57725|ILVB_METJA	2.96e-38	27.465	92	Probable acetolactate synthase large subunit OS=Methanocaldococcus jannaschii (strain ATCC 43067 / DSM 2661 / JAL-1 / JCM 10045 / NBRC 100440) GN=ilvB
1_1451	sp|Q606L3|FABH_METCA	1.09e-21	29.73	92	3-oxoacyl-[acyl-carrier-protein] synthase 3 OS=Methylococcus capsulatus (strain ATCC 33009 / NCIMB 11132 / Bath) GN=fabH
1_1452	sp|Q6ABU3|PATR_CUTAK	9.55e-69	41.479	89	Putative phenylalanine aminotransferase OS=Cutibacterium acnes (strain DSM 16379 / KPA171202) GN=pat
1_1453	sp|P96708|YDGJ_BACSU	6.8e-08	31.304	67	Uncharacterized HTH-type transcriptional regulator YdgJ OS=Bacillus subtilis (strain 168) GN=ydgJ
1_1455	sp|Q1M799|MCTS_RHIL3	2.26e-27	38.679	52	Sensor histidine kinase MctS OS=Rhizobium leguminosarum bv. viciae (strain 3841) GN=mctS
1_1456	sp|P13800|DEGU_BACSU	1.44e-41	35.426	95	Transcriptional regulatory protein DegU OS=Bacillus subtilis (strain 168) GN=degU
1_1457	sp|P95649|CBBY_RHOSH	7.13e-12	28.378	80	Protein CbbY OS=Rhodobacter sphaeroides GN=cbbY
1_1460	sp|P9WNY5|MMSB_MYCTU	2.83e-149	75.779	99	Probable 3-hydroxyisobutyrate dehydrogenase OS=Mycobacterium tuberculosis (strain ATCC 25618 / H37Rv) GN=mmsB
1_1461	sp|Q54IM8|ACAD8_DICDI	5.71e-153	56.43	97	Isobutyryl-CoA dehydrogenase, mitochondrial OS=Dictyostelium discoideum GN=acad8
1_1462	sp|Q9I702|BAUC_PSEAE	0	54.8	98	Putative 3-oxopropanoate dehydrogenase OS=Pseudomonas aeruginosa (strain ATCC 15692 / DSM 22644 / CIP 104116 / JCM 14847 / LMG 12228 / 1C / PRS 101 / PAO1) GN=bauC
1_1464	sp|L8EUQ6|OXYS_STRR1	1.5e-52	33.595	96	12-dehydrotetracycline 5-monooxygenase/anhydrotetracycline 6-monooxygenase OS=Streptomyces rimosus subsp. rimosus (strain ATCC 10970 / DSM 40260 / JCM 4667 / NRRL 2234) GN=oxyS
1_1465	sp|P96676|YDES_BACSU	2.27e-22	34.682	84	Uncharacterized HTH-type transcriptional regulator YdeS OS=Bacillus subtilis (strain 168) GN=ydeS
1_1466	sp|I6Y8F7|MMPR5_MYCTU	5.13e-16	30.872	93	HTH-type transcriptional regulator MmpR5 OS=Mycobacterium tuberculosis (strain ATCC 25618 / H37Rv) GN=mmpR5
1_1467	sp|P9WQL6|FLQE1_MYCTO	9.74e-172	80.69	99	Fluoroquinolones export ATP-binding protein MT2762 OS=Mycobacterium tuberculosis (strain CDC 1551 / Oshkosh) GN=MT2762
1_1468	sp|P9WJB1|FLQE3_MYCTU	1.22e-113	76.596	99	Fluoroquinolones export permease protein Rv2687c OS=Mycobacterium tuberculosis (strain ATCC 25618 / H37Rv) GN=Rv2687c
1_1469	sp|P9WJB3|FLQE2_MYCTU	3.73e-132	77.273	96	Fluoroquinolones export permease protein Rv2686c OS=Mycobacterium tuberculosis (strain ATCC 25618 / H37Rv) GN=Rv2686c
1_1470	sp|Q88FY0|NICR_PSEPK	2.48e-06	35.556	70	HTH-type transcriptional repressor NicR OS=Pseudomonas putida (strain ATCC 47054 / DSM 6125 / NCIMB 11950 / KT2440) GN=nicR
1_1471	sp|P27017|AMIC_PSEAE	3.07e-14	27.511	62	Aliphatic amidase expression-regulating protein OS=Pseudomonas aeruginosa (strain ATCC 15692 / DSM 22644 / CIP 104116 / JCM 14847 / LMG 12228 / 1C / PRS 101 / PAO1) GN=amiC
1_1472	sp|Q53185|AMIS_RHOER	5.34e-95	71.77	99	Putative transporter protein AmiS2 OS=Rhodococcus erythropolis GN=amiS2
1_1473	sp|Q01360|AMIE_RHOER	0	92.174	99	Aliphatic amidase OS=Rhodococcus erythropolis GN=amiE
1_1474	sp|Q01357|ADPR_RHOER	7.38e-146	63.768	97	ATP-dependent protease ATP-binding subunit-like protein OS=Rhodococcus OX=1833
1_1475	sp|P0AA67|RHTA_ECOLI	8.74e-35	34.962	91	Threonine/homoserine exporter RhtA OS=Escherichia coli (strain K12) GN=rhtA
1_1477	sp|A0MTQ2|BAPA_SPHMI	4.4e-100	48.794	97	Beta-peptidyl aminopeptidase BapA OS=Sphingosinicella OX=335406
1_1479	sp|A0QSK5|RMLC_MYCS2	3.43e-106	75	97	dTDP-4-dehydrorhamnose 3,5-epimerase OS=Mycobacterium smegmatis (strain ATCC 700084 / mc(2)155) GN=rmlC
1_1480	sp|A0QSK6|RMLB_MYCS2	0	85.196	99	dTDP-glucose 4,6-dehydratase OS=Mycobacterium smegmatis (strain ATCC 700084 / mc(2)155) GN=rmlB
1_1483	sp|P09431|NTRB_RHOCB	1.99e-20	34.409	35	Sensory histidine kinase/phosphatase NtrB OS=Rhodobacter capsulatus (strain ATCC BAA-309 / NBRC 16581 / SB1003) GN=ntrB
1_1484	sp|Q05741|TRXB_STRC2	4.85e-44	35.866	58	Thioredoxin reductase OS=Streptomyces clavuligerus (strain ATCC 27064 / DSM 738 / JCM 4710 / NBRC 13307 / NCIMB 12785 / NRRL 3585 / VKM Ac-602) GN=trxB
1_1485	sp|Q58288|Y878_METJA	3.2e-27	25.245	96	Uncharacterized lipoprotein MJ0878 OS=Methanocaldococcus jannaschii (strain ATCC 43067 / DSM 2661 / JAL-1 / JCM 10045 / NBRC 100440) GN=MJ0878
1_1486	sp|Q56992|HMUU_YERPE	2.72e-45	36.741	89	Hemin transport system permease protein HmuU OS=Yersinia pestis GN=hmuU
1_1487	sp|Q58283|Y873_METJA	5.73e-53	37.945	43	Uncharacterized ABC transporter ATP-binding protein MJ0873 OS=Methanocaldococcus jannaschii (strain ATCC 43067 / DSM 2661 / JAL-1 / JCM 10045 / NBRC 100440) GN=MJ0873
1_1489	sp|P9WI47|PPE02_MYCTU	2.1e-65	41.944	60	Uncharacterized PPE family protein PPE2 OS=Mycobacterium tuberculosis (strain ATCC 25618 / H37Rv) GN=PPE2
1_1490	sp|O32076|YUAG_BACSU	2.34e-52	30.326	99	Uncharacterized protein YuaG OS=Bacillus subtilis (strain 168) GN=yuaG
1_1492	sp|Q0S3F2|IF1_RHOJR	3.21e-46	100	99	Translation initiation factor IF-1 OS=Rhodococcus jostii (strain RHA1) GN=infA
1_1493	sp|A0QSL5|RS13_MYCS2	8.82e-83	100	99	30S ribosomal protein S13 OS=Mycobacterium smegmatis (strain ATCC 700084 / mc(2)155) GN=rpsM
1_1494	sp|A1T518|RS11_MYCVP	3.76e-79	93.431	99	30S ribosomal protein S11 OS=Mycobacterium vanbaalenii (strain DSM 7251 / PYR-1) GN=rpsK
1_1495	sp|A1T519|RS4_MYCVP	4.8e-136	92.04	99	30S ribosomal protein S4 OS=Mycobacterium vanbaalenii (strain DSM 7251 / PYR-1) GN=rpsD
1_1496	sp|Q1BD08|RPOA_MYCSS	0	97.429	99	DNA-directed RNA polymerase subunit alpha OS=Mycobacterium sp. (strain MCS) GN=rpoA
1_1497	sp|Q1BD07|RL17_MYCSS	1.94e-88	76.667	96	50S ribosomal protein L17 OS=Mycobacterium sp. (strain MCS) GN=rplQ
1_1498	sp|P9WHP9|TRUA_MYCTU	9.7e-149	75.725	92	tRNA pseudouridine synthase A OS=Mycobacterium tuberculosis (strain ATCC 25618 / H37Rv) GN=truA
1_1499	sp|P9WLG5|Y2248_MYCTU	7.36e-08	27.391	66	Uncharacterized protein Rv2248 OS=Mycobacterium tuberculosis (strain ATCC 25618 / H37Rv) GN=Rv2248
1_1500	sp|P9WP41|CUT2_MYCTU	2.83e-102	73.98	83	Probable cutinase cut2 OS=Mycobacterium tuberculosis (strain ATCC 25618 / H37Rv) GN=cut2
1_1501	sp|P9WP39|CUT3_MYCTU	3.13e-55	57.31	74	Probable cutinase cut3 OS=Mycobacterium tuberculosis (strain ATCC 25618 / H37Rv) GN=cut3
1_1502	sp|P9WP43|CUT1_MYCTU	1.68e-46	45.415	98	Probable cutinase Rv1984c OS=Mycobacterium tuberculosis (strain ATCC 25618 / H37Rv) GN=Rv1984c
1_1503	sp|P0AA67|RHTA_ECOLI	3.12e-07	28.516	72	Threonine/homoserine exporter RhtA OS=Escherichia coli (strain K12) GN=rhtA
1_1505	sp|P9WNR1|ECCB4_MYCTU	4.55e-96	46.33	98	ESX-4 secretion system ATPase EccB4 OS=Mycobacterium tuberculosis (strain ATCC 25618 / H37Rv) GN=eccB4
1_1506	sp|I6YC58|MYCP4_MYCTU	2.4e-120	61.394	98	Mycosin-4 OS=Mycobacterium tuberculosis (strain ATCC 25618 / H37Rv) GN=mycP4
1_1507	sp|P9WNQ1|ECCD4_MYCTU	5.47e-25	32.278	99	ESX-4 secretion system protein eccD4 OS=Mycobacterium tuberculosis (strain ATCC 25618 / H37Rv) GN=eccD4
1_1508	sp|P9WNA6|ECCC4_MYCTO	0	50.638	99	ESX-4 secretion system protein EccC4 OS=Mycobacterium tuberculosis (strain CDC 1551 / Oshkosh) GN=eccC4
1_1510	sp|I6Y3I6|ESXU_MYCTU	1.83e-34	60.417	89	ESAT-6-like protein EsxU OS=Mycobacterium tuberculosis (strain ATCC 25618 / H37Rv) GN=esxU
1_1511	sp|I6YC53|ESXT_MYCTU	1.17e-43	75	97	ESAT-6-like protein EsxT OS=Mycobacterium tuberculosis (strain ATCC 25618 / H37Rv) GN=esxT
1_1512	sp|P25888|RHLE_ECOLI	6.82e-79	40.164	77	ATP-dependent RNA helicase RhlE OS=Escherichia coli (strain K12) GN=rhlE
1_1513	sp|P46372|YTH3_RHOER	1.32e-115	46.429	96	Uncharacterized 47.3 kDa protein in thcA 5'region OS=Rhodococcus OX=1833
1_1514	sp|P46369|THCA_RHOER	0	85.602	99	EPTC-inducible aldehyde dehydrogenase OS=Rhodococcus erythropolis GN=thcA
1_1515	sp|O87394|Y093_RHIME	8.24e-30	27.991	91	Uncharacterized transporter R00093 OS=Rhizobium meliloti (strain 1021) GN=R00093
1_1516	sp|P0AEJ6|EUTB_ECOLI	6.94e-135	46.578	96	Ethanolamine ammonia-lyase heavy chain OS=Escherichia coli (strain K12) GN=eutB
1_1517	sp|Q59782|EUTC_RHOER	1.91e-105	65.625	99	Ethanolamine ammonia-lyase light chain OS=Rhodococcus erythropolis GN=eutC
1_1519	sp|P9WLG5|Y2248_MYCTU	6.1e-18	30.12	59	Uncharacterized protein Rv2248 OS=Mycobacterium tuberculosis (strain ATCC 25618 / H37Rv) GN=Rv2248
1_1520	sp|A0QSP8|RL13_MYCS2	3.66e-97	91.837	99	50S ribosomal protein L13 OS=Mycobacterium smegmatis (strain ATCC 700084 / mc(2)155) GN=rplM
1_1521	sp|A0QSP9|RS9_MYCS2	2.13e-92	87.975	99	30S ribosomal protein S9 OS=Mycobacterium smegmatis (strain ATCC 700084 / mc(2)155) GN=rpsI
1_1522	sp|P37248|TRA8_CUPMC	1.61e-79	43.558	91	Transposase for insertion sequence element IS1086 OS=Cupriavidus metallidurans (strain ATCC 43123 / DSM 2839 / NBRC 102507 / CH34) GN=IS1086
1_1523	sp|P9WKH5|YIA4_MYCTU	7.56e-31	57.426	94	Insertion element IS6110 uncharacterized 12.0 kDa protein OS=Mycobacterium tuberculosis (strain ATCC 25618 / H37Rv) GN=Rv0795
1_1524	sp|P9WKH8|TRA9_MYCTO	6.31e-89	53.725	81	Putative transposase for insertion sequence element IS986/IS6110 OS=Mycobacterium tuberculosis (strain CDC 1551 / Oshkosh) GN=MT1803
1_1526	sp|A4TEL0|GLMM_MYCGI	0	85.618	99	Phosphoglucosamine mutase OS=Mycobacterium gilvum (strain PYR-GCK) GN=glmM
1_1529	sp|F1CMX0|KSHA1_RHORH	0	63.144	97	3-ketosteroid-9-alpha-monooxygenase, oxygenase component OS=Rhodococcus rhodochrous GN=kshA
1_1530	sp|Q88N29|TTGR_PSEPK	1.53e-10	30.168	78	Probable HTH-type transcriptional regulator TtgR OS=Pseudomonas putida (strain ATCC 47054 / DSM 6125 / NCIMB 11950 / KT2440) GN=ttgR
1_1531	sp|O53565|Y3520_MYCTU	1.66e-75	41.834	99	Putative coenzyme F420-dependent oxidoreductase Rv3520c OS=Mycobacterium tuberculosis (strain ATCC 25618 / H37Rv) GN=Rv3520c
1_1532	sp|P54549|YQJL_BACSU	9.41e-09	23.221	86	Uncharacterized protein YqjL OS=Bacillus subtilis (strain 168) GN=yqjL
1_1534	sp|Q9RAJ1|DHAR_MYCSX	4.13e-08	24.599	87	HTH-type transcriptional repressor DhaR OS=Mycobacterium sp. (strain GP1) GN=dhaR
1_1537	sp|P56344|CYSA_CHLVU	1.16e-51	44.286	85	Probable sulfate/thiosulfate import ATP-binding protein CysA OS=Chlorella vulgaris GN=cysA
1_1538	sp|Q44292|NRTA_NOSS1	5.78e-18	27.459	57	Nitrate transport protein NrtA OS=Nostoc sp. (strain PCC 7120 / SAG 25.82 / UTEX 2576) GN=nrtA
1_1539	sp|P73451|NRTB_SYNY3	3.96e-34	34.156	88	Nitrate transport permease protein NrtB OS=Synechocystis sp. (strain PCC 6803 / Kazusa) GN=nrtB
1_1540	sp|O32507|GABD_DEIRA	2.58e-153	51.656	98	Succinate-semialdehyde dehydrogenase [NADP(+)] OS=Deinococcus radiodurans (strain ATCC 13939 / DSM 20539 / JCM 16871 / LMG 4051 / NBRC 15346 / NCIMB 9279 / R1 / VKM B-1422) GN=ssdA
1_1541	sp|O24840|VANB_ACIAD	3.39e-60	38.413	97	Vanillate O-demethylase oxidoreductase OS=Acinetobacter baylyi (strain ATCC 33305 / BD413 / ADP1) GN=vanB
1_1542	sp|P49865|NTPR_ENTHA	4.84e-21	33.714	64	Protein NtpR OS=Enterococcus hirae (strain ATCC 9790 / DSM 20160 / JCM 8729 / LMG 6399 / NBRC 3181 / NCIMB 6459 / NCDO 1258) GN=ntpR
1_1543	sp|P49865|NTPR_ENTHA	1.28e-32	33.898	93	Protein NtpR OS=Enterococcus hirae (strain ATCC 9790 / DSM 20160 / JCM 8729 / LMG 6399 / NBRC 3181 / NCIMB 6459 / NCDO 1258) GN=ntpR
1_1544	sp|O34563|GLNH_BACSU	2.83e-17	22.43	89	ABC transporter glutamine-binding protein GlnH OS=Bacillus subtilis (strain 168) GN=glnH
1_1545	sp|A9ZPH9|GMAS_METMY	2.27e-56	31.223	95	Glutamate--methylamine ligase OS=Methylovorus OX=184077
1_1546	sp|P9WPL4|CP142_MYCTO	1.22e-44	32.399	78	Steroid C26-monooxygenase OS=Mycobacterium tuberculosis (strain CDC 1551 / Oshkosh) GN=cyp142
1_1547	sp|B9EXZ6|BAT1_ORYSJ	6.16e-36	27.74	83	Amino-acid permease BAT1 homolog OS=Oryza sativa subsp. japonica GN=BAT1
1_1548	sp|Q9LBW6|RMPR_MYCGS	1.19e-39	41.15	89	Putative HTH-type transcriptional regulator RmpR OS=Mycobacterium gastri GN=rmpR
1_1550	sp|P40829|GABT_MYCLE	4.1e-169	54.587	96	4-aminobutyrate aminotransferase OS=Mycobacterium leprae (strain TN) GN=gabT
1_1551	sp|Q2KHZ9|GCDH_BOVIN	1.29e-115	47.75	99	Glutaryl-CoA dehydrogenase, mitochondrial OS=Bos taurus GN=GCDH
1_1552	sp|P42329|ALDH_GEOSE	4.13e-131	42.017	97	Aldehyde dehydrogenase, thermostable OS=Geobacillus stearothermophilus GN=aldHT
1_1553	sp|Q7TNE1|SUCHY_MOUSE	2.83e-97	42.12	98	Succinate--hydroxymethylglutarate CoA-transferase OS=Mus musculus GN=Sugct
1_1554	sp|A0A084R1K2|ATR9_STAC4	1.43e-32	37.549	98	Short-chain dehydrogenase/reductase ATR9 OS=Stachybotrys chlorohalonata (strain IBT 40285) GN=ATR9
1_1556	sp|O68956|GLMS_MYCS2	0	92.687	99	Glutamine--fructose-6-phosphate aminotransferase [isomerizing] OS=Mycobacterium smegmatis (strain ATCC 700084 / mc(2)155) GN=glmS
1_1557	sp|P96688|NAP_BACSU	3.87e-24	28.253	84	Uncharacterized carboxylesterase nap OS=Bacillus subtilis (strain 168) GN=nap
1_1559	sp|Q52186|POBB_PSEPS	3.46e-67	42.492	97	Phenoxybenzoate dioxygenase subunit beta OS=Pseudomonas pseudoalcaligenes GN=pobB
1_1560	sp|P51560|TETR7_VIBAN	1.81e-22	32.692	95	Tetracycline repressor protein class G OS=Vibrio anguillarum GN=tetR
1_1561	sp|O31540|YETK_BACSU	6.7e-07	26.641	75	Uncharacterized transporter YetK OS=Bacillus subtilis (strain 168) GN=yetK
1_1562	sp|P49309|MOCR_RHIML	5.29e-58	33.917	93	Probable rhizopine catabolism regulatory protein MocR OS=Rhizobium meliloti GN=mocR
1_1563	sp|P9WF11|NNR_MYCTU	0	76.533	99	Bifunctional NAD(P)H-hydrate repair enzyme Nnr OS=Mycobacterium tuberculosis (strain ATCC 25618 / H37Rv) GN=nnr
1_1564	sp|Q07346|DCE_PETHY	3.05e-158	50.682	95	Glutamate decarboxylase OS=Petunia hybrida GN=GAD
1_1565	sp|P94967|ALR_MYCSM	0	75.258	99	Alanine racemase OS=Mycobacterium smegmatis GN=alr
1_1566	sp|W3XA95|PFMAB_PESFW	1.32e-12	24.818	74	Proline iminopeptidase PfmaB OS=Pestalotiopsis fici (strain W106-1 / CGMCC3.15140) GN=PfmaB
1_1567	sp|P9WFS7|TSAE_MYCTU	2.82e-56	72.109	94	tRNA threonylcarbamoyladenosine biosynthesis protein TsaE OS=Mycobacterium tuberculosis (strain ATCC 25618 / H37Rv) GN=tsaE
1_1568	sp|Q49857|Y378_MYCLE	5.74e-92	72.816	97	Uncharacterized protein ML0378 OS=Mycobacterium leprae (strain TN) GN=ML0378
1_1569	sp|I6YG32|RIMI_MYCTU	2.3e-69	72.34	92	N-alpha-acetyltransferase RimI OS=Mycobacterium tuberculosis (strain ATCC 25618 / H37Rv) GN=rimI
1_1570	sp|A0QSS1|TSAD_MYCS2	0	96.765	99	tRNA N6-adenosine threonylcarbamoyltransferase OS=Mycobacterium smegmatis (strain ATCC 700084 / mc(2)155) GN=tsaD
1_1573	sp|A0QSS3|CH10_MYCS2	4.52e-62	96.939	98	10 kDa chaperonin OS=Mycobacterium smegmatis (strain ATCC 700084 / mc(2)155) GN=groS
1_1574	sp|Q1BCW7|CH602_MYCSS	0	91.493	98	60 kDa chaperonin 2 OS=Mycobacterium sp. (strain MCS) GN=groL2
1_1575	sp|P0A5C4|Y091_MYCBO	2.82e-08	28.244	82	Uncharacterized protein Mb0091 OS=Mycobacterium bovis (strain ATCC BAA-935 / AF2122/97) GN=BQ2027_MB0091
1_1579	sp|Q796Y5|YGAK_BACSU	2.41e-28	27.273	90	Uncharacterized FAD-linked oxidoreductase YgaK OS=Bacillus subtilis (strain 168) GN=ygaK
1_1580	sp|P47734|FADH_METMR	3.76e-46	30.808	99	S-(hydroxymethyl)glutathione dehydrogenase OS=Methylobacter marinus GN=fdh
1_1581	sp|A9JS71|ECHD3_XENLA	3.36e-74	46.614	96	Enoyl-CoA hydratase domain-containing protein 3, mitochondrial OS=Xenopus laevis GN=echdc3
1_1582	sp|Q7T3C7|RT4I1_DANRE	1.77e-33	29.972	96	Reticulon-4-interacting protein 1 homolog, mitochondrial OS=Danio rerio GN=rtn4ip1
1_1583	sp|P64876|FQR84_MYCBO	5.25e-23	37.984	95	Putative F420H(2)-dependent quinone reductase Mb1584 OS=Mycobacterium bovis (strain ATCC BAA-935 / AF2122/97) GN=BQ2027_MB1584
1_1585	sp|L0TCG5|SIGJ_MYCTU	3.14e-34	35.593	94	ECF RNA polymerase sigma factor SigJ OS=Mycobacterium tuberculosis (strain ATCC 25618 / H37Rv) GN=sigJ
1_1587	sp|A0QST8|WHIB3_MYCS2	7e-63	95.833	99	Redox-responsive transcriptional regulator WhiB3 OS=Mycobacterium smegmatis (strain ATCC 700084 / mc(2)155) GN=whiB3
1_1589	sp|P9WGG9|RPSD_MYCTU	6.84e-99	77.083	99	ECF RNA polymerase sigma factor SigD OS=Mycobacterium tuberculosis (strain ATCC 25618 / H37Rv) GN=sigD
1_1590	sp|P9WJ71|RSDA_MYCTU	1.06e-37	34.539	72	Anti-sigma-D factor RsdA OS=Mycobacterium tuberculosis (strain ATCC 25618 / H37Rv) GN=rsdA
1_1591	sp|Q49742|Y386_MYCLE	3.79e-88	94.03	94	Uncharacterized protein ML0386 OS=Mycobacterium leprae (strain TN) GN=ML0386
1_1592	sp|P9WKI7|IMDH_MYCTU	0	88.822	97	Inosine-5'-monophosphate dehydrogenase OS=Mycobacterium tuberculosis (strain ATCC 25618 / H37Rv) GN=guaB
1_1593	sp|A0QSU4|Y1603_MYCS2	0	92.8	99	Uncharacterized oxidoreductase MSMEG_1603/MSMEI_1564 OS=Mycobacterium smegmatis (strain ATCC 700084 / mc(2)155) GN=MSMEG_1603
1_1594	sp|P9WMV9|CHOD_MYCTU	0	82.353	99	Cholesterol oxidase OS=Mycobacterium tuberculosis (strain ATCC 25618 / H37Rv) GN=choD
1_1595	sp|P9WI95|PHOU2_MYCTU	3.07e-90	62.441	97	Phosphate-specific transport system accessory protein PhoU homolog 2 OS=Mycobacterium tuberculosis (strain ATCC 25618 / H37Rv) GN=phoU2
1_1596	sp|Q9R9T9|SRPR_PSEPU	2.09e-09	51.852	26	HTH-type transcriptional regulator SrpR OS=Pseudomonas putida GN=srpR
1_1598	sp|P32399|YHGE_BACSU	2.59e-66	24.219	95	Uncharacterized protein YhgE OS=Bacillus subtilis (strain 168) GN=yhgE
1_1599	sp|P9WKZ1|ATSK_MYCTU	8.06e-149	70.205	97	Alpha-ketoglutarate-dependent sulfate ester dioxygenase OS=Mycobacterium tuberculosis (strain ATCC 25618 / H37Rv) GN=Rv3406
1_1600	sp|P9WMC3|HTHR_MYCTU	5.48e-74	61.29	96	HTH-type transcriptional repressor Rv3405c OS=Mycobacterium tuberculosis (strain ATCC 25618 / H37Rv) GN=Rv3405c
1_1601	sp|P29422|CATA_MICLU	0	57.263	98	Catalase OS=Micrococcus luteus GN=katA
1_1602	sp|P9WN13|Y3401_MYCTU	0	82.631	99	Uncharacterized glycosyl hydrolase Rv3401 OS=Mycobacterium tuberculosis (strain ATCC 25618 / H37Rv) GN=Rv3401
1_1603	sp|P65070|Y3433_MYCBO	8.45e-120	71.255	99	Uncharacterized protein Mb3433 OS=Mycobacterium bovis (strain ATCC BAA-935 / AF2122/97) GN=BQ2027_MB3433
1_1604	sp|Q73U79|GUAA_MYCPA	0	86.503	99	GMP synthase [glutamine-hydrolyzing] OS=Mycobacterium paratuberculosis (strain ATCC BAA-968 / K-10) GN=guaA
1_1608	sp|Q60HH1|TPP1_MACFA	2.11e-15	27.79	78	Tripeptidyl-peptidase 1 OS=Macaca fascicularis GN=TPP1
1_1611	sp|P9WKZ9|Y3395_MYCTU	3.48e-69	61.233	95	Uncharacterized protein Rv3395c OS=Mycobacterium tuberculosis (strain ATCC 25618 / H37Rv) GN=Rv3395c
1_1613	sp|A8AJF8|RIHA_CITK8	5.23e-49	35.777	98	Pyrimidine-specific ribonucleoside hydrolase RihA OS=Citrobacter koseri (strain ATCC BAA-895 / CDC 4225-83 / SGSC4696) GN=rihA
1_1614	sp|P20928|GDX_PROVU	9.52e-11	40.426	64	Guanidinium exporter OS=Proteus vulgaris GN=gdx
1_1615	sp|Q6F7B8|ACR1_ACIAD	1.96e-74	47.126	38	Fatty acyl-CoA reductase OS=Acinetobacter baylyi (strain ATCC 33305 / BD413 / ADP1) GN=acr1
1_1616	sp|Q8VYI3|ECH2_ARATH	1.18e-53	40	87	Enoyl-CoA hydratase 2, peroxisomal OS=Arabidopsis thaliana GN=ECH2
1_1617	sp|P64996|Y2346_MYCBO	1.64e-22	29.53	95	Universal stress protein Mb2346c OS=Mycobacterium bovis (strain ATCC BAA-935 / AF2122/97) GN=BQ2027_MB2346C
1_1618	sp|Q797A7|MTRTR_BACSU	1.1e-13	27.99	77	Methylthioribose transporter OS=Bacillus subtilis (strain 168) GN=mtrA
1_1621	sp|Q73U92|DNAE2_MYCPA	0	82.673	99	Error-prone DNA polymerase OS=Mycobacterium paratuberculosis (strain ATCC BAA-968 / K-10) GN=dnaE2
1_1623	sp|O07007|LUTR_BACSU	1.14e-16	31.98	81	HTH-type transcriptional regulator LutR OS=Bacillus subtilis (strain 168) GN=lutR
1_1624	sp|Q08DH3|TRM9B_BOVIN	6.41e-08	31.132	68	Probable tRNA methyltransferase 9B OS=Bos taurus GN=TRMT9B
1_1626	sp|O31266|HOD_PAENT	1.56e-72	42.52	93	1H-3-hydroxy-4-oxoquinaldine 2,4-dioxygenase OS=Paenarthrobacter nitroguajacolicus GN=hod
1_1627	sp|A1TFU9|HPXO_MYCVP	1.59e-20	30.341	78	FAD-dependent urate hydroxylase OS=Mycobacterium vanbaalenii (strain DSM 7251 / PYR-1) GN=hpxO
1_1628	sp|P37967|PNBA_BACSU	7.85e-51	33.55	97	Para-nitrobenzyl esterase OS=Bacillus subtilis (strain 168) GN=pnbA
1_1629	sp|P96676|YDES_BACSU	5.32e-13	29.134	68	Uncharacterized HTH-type transcriptional regulator YdeS OS=Bacillus subtilis (strain 168) GN=ydeS
1_1630	sp|A4IT51|HPAH_GEOTN	7.07e-92	37.475	98	Anthranilate 3-monooxygenase oxygenase component OS=Geobacillus thermodenitrificans (strain NG80-2) GN=hpaH
1_1631	sp|Q7DBA7|YCLC_ECO57	1.05e-49	31.613	86	Phenolic acid decarboxylase OS=Escherichia coli O157:H7 GN=edcC
1_1633	sp|P69774|PADL_ECOLX	3.27e-91	66.842	88	Probable UbiX-like flavin prenyltransferase OS=Escherichia coli GN=ecdB
1_1634	sp|P39592|YWBI_BACSU	2.53e-36	30.612	98	Uncharacterized HTH-type transcriptional regulator YwbI OS=Bacillus subtilis (strain 168) GN=ywbI
1_1636	sp|P50206|BPHB_PSES1	7.4e-75	48.263	94	Cis-2,3-dihydrobiphenyl-2,3-diol dehydrogenase OS=Pseudomonas sp. (strain KKS102) GN=bphB
1_1638	sp|Q46373|BPHE_COMTE	2.41e-30	39.08	97	Biphenyl dioxygenase subunit beta OS=Comamonas testosteroni GN=bphE
1_1639	sp|Q31XV2|HCAE_SHIBS	5.26e-66	32.308	96	3-phenylpropionate/cinnamic acid dioxygenase subunit alpha OS=Shigella boydii serotype 4 (strain Sb227) GN=hcaE
1_1640	sp|P9WMG1|Y890_MYCTU	1.76e-71	40.098	53	Putative HTH-type transcriptional regulator Rv0890c OS=Mycobacterium tuberculosis (strain ATCC 25618 / H37Rv) GN=Rv0890c
1_1641	sp|P9WJ01|Y480_MYCTU	2.52e-76	51.481	98	Hydrolase Rv0480c OS=Mycobacterium tuberculosis (strain ATCC 25618 / H37Rv) GN=Rv0480c
1_1642	sp|P54524|YQIG_BACSU	4.35e-67	34.483	96	Probable NADH-dependent flavin oxidoreductase YqiG OS=Bacillus subtilis (strain 168) GN=yqiG
1_1644	sp|P37728|KDGR_DICCH	2.53e-28	30.798	90	Pectin degradation repressor protein KdgR OS=Dickeya chrysanthemi GN=kdgR
1_1645	sp|P49156|DMPH_PSEUF	6.24e-29	33.08	96	4-oxalocrotonate decarboxylase OS=Pseudomonas sp. (strain CF600) GN=dmpH
1_1646	sp|O34592|YDJP_BACSU	1.37e-13	40.217	36	AB hydrolase superfamily protein YdjP OS=Bacillus subtilis (strain 168) GN=ydjP
1_1647	sp|B5XZE0|PCP_KLEP3	3.8e-47	44.86	99	Pyrrolidone-carboxylate peptidase OS=Klebsiella pneumoniae (strain 342) GN=pcp
1_1648	sp|Q47HL4|MHPC1_DECAR	7.22e-38	34.444	93	2-hydroxy-6-oxononadienedioate/2-hydroxy-6-oxononatrienedioate hydrolase 1 OS=Dechloromonas aromatica (strain RCB) GN=mhpC1
1_1649	sp|P08695|BPHC_PSEPS	3.22e-61	41.237	98	Biphenyl-2,3-diol 1,2-dioxygenase OS=Pseudomonas pseudoalcaligenes GN=bphC
1_1650	sp|Q5S3I2|DDMA1_STEMA	2.91e-76	35.91	96	Dicamba O-demethylase 1, ferredoxin reductase component OS=Stenotrophomonas maltophilia GN=ddmA1
1_1651	sp|Q53124|BPHA3_RHOJR	5.24e-24	48.039	91	Biphenyl 2,3-dioxygenase, ferredoxin component OS=Rhodococcus jostii (strain RHA1) GN=bphA3
1_1652	sp|Q83K39|HCAE_SHIFL	1.2e-115	44.084	92	3-phenylpropionate/cinnamic acid dioxygenase subunit alpha OS=Shigella flexneri GN=hcaE
1_1653	sp|Q46373|BPHE_COMTE	3.96e-53	53.216	92	Biphenyl dioxygenase subunit beta OS=Comamonas testosteroni GN=bphE
1_1654	sp|Q0S811|HSAA_RHOJR	2.92e-56	34.037	93	Flavin-dependent monooxygenase, oxygenase subunit HsaA OS=Rhodococcus jostii (strain RHA1) GN=hsaA
1_1655	sp|P47228|BPHC_PARXL	3.56e-55	37.716	96	Biphenyl-2,3-diol 1,2-dioxygenase OS=Paraburkholderia xenovorans (strain LB400) GN=bphC
1_1656	sp|Q8CTR9|AZO1_STAES	1.92e-08	28.655	81	FMN-dependent NADPH-azoreductase OS=Staphylococcus epidermidis (strain ATCC 12228) GN=azo1
1_1657	sp|P9WK89|Y1592_MYCTU	6.67e-33	27.179	87	Probable inactive lipase Rv1592c OS=Mycobacterium tuberculosis (strain ATCC 25618 / H37Rv) GN=Rv1592c
1_1658	sp|Q9S156|MHPD_COMTE	2e-67	49.004	94	2-keto-4-pentenoate hydratase OS=Comamonas testosteroni GN=mhpD
1_1659	sp|Q0RXC4|ACDH6_RHOJR	3.29e-142	69.966	97	Acetaldehyde dehydrogenase 6 OS=Rhodococcus jostii (strain RHA1) GN=hpdG
1_1660	sp|Q0RXC3|HOA6_RHOJR	2.17e-152	64.742	96	4-hydroxy-2-oxovalerate aldolase 6 OS=Rhodococcus jostii (strain RHA1) GN=RHA1_ro09019
1_1661	sp|P49156|DMPH_PSEUF	7.94e-65	45.868	92	4-oxalocrotonate decarboxylase OS=Pseudomonas sp. (strain CF600) GN=dmpH
1_1662	sp|Q9RTA9|GATA_DEIRA	1.42e-57	36.025	94	Glutamyl-tRNA(Gln) amidotransferase subunit A OS=Deinococcus radiodurans (strain ATCC 13939 / DSM 20539 / JCM 16871 / LMG 4051 / NBRC 15346 / NCIMB 9279 / R1 / VKM B-1422) GN=gatA
1_1663	sp|P43485|MCRA_STRLA	3.67e-45	32.955	89	Mitomycin radical oxidase OS=Streptomyces lavendulae GN=mcrA
1_1665	sp|P20668|GLTC_BACSU	1.63e-35	33.878	81	HTH-type transcriptional regulator GltC OS=Bacillus subtilis (strain 168) GN=gltC
1_1667	sp|A0R6E3|Y6518_MYCS2	2.44e-38	59.69	68	Uncharacterized protein MSMEG_6518/MSMEI_6344 OS=Mycobacterium smegmatis (strain ATCC 700084 / mc(2)155) GN=MSMEG_6518
1_1668	sp|Q2RNG5|BLUB_RHORT	3.04e-06	28.916	73	5,6-dimethylbenzimidazole synthase OS=Rhodospirillum rubrum (strain ATCC 11170 / ATH 1.1.1 / DSM 467 / LMG 4362 / NCIB 8255 / S1) GN=Rru_A3536
1_1669	sp|B8CHC9|TRML_SHEPW	2e-50	49.342	79	tRNA (cytidine(34)-2'-O)-methyltransferase OS=Shewanella piezotolerans (strain WP3 / JCM 13877) GN=trmL
1_1671	sp|O50393|SPI_MYCTU	1.52e-62	80.165	89	Serine protease inhibitor Rv3364c OS=Mycobacterium tuberculosis (strain ATCC 25618 / H37Rv) GN=Rv3364c
1_1673	sp|Q58735|Y1339_METJA	8.7e-09	26.562	62	Uncharacterized protein MJ1339 OS=Methanocaldococcus jannaschii (strain ATCC 43067 / DSM 2661 / JAL-1 / JCM 10045 / NBRC 100440) GN=MJ1339
1_1674	sp|A0QSY0|MFPA_MYCS2	4.87e-110	82.703	98	Pentapeptide repeat protein MfpA OS=Mycobacterium smegmatis (strain ATCC 700084 / mc(2)155) GN=mfpA
1_1675	sp|O65934|ABC1_MYCTU	0	71.186	99	ABC transporter ATP-binding/permease protein Rv1747 OS=Mycobacterium tuberculosis (strain ATCC 25618 / H37Rv) GN=Rv1747
1_1678	sp|A4J778|METRE_DESRM	7.79e-36	31.07	93	Metal reductase OS=Desulfotomaculum reducens (strain MI-1) GN=Dred_2421
1_1679	sp|Q6RX33|FOLD_MYCFO	0	99.65	97	Bifunctional protein FolD OS=Mycobacterium fortuitum GN=folD
1_1681	sp|P16898|ERMA_CORDP	7.12e-87	57.944	85	rRNA adenine N-6-methyltransferase OS=Corynebacterium diphtheriae GN=ermA
1_1682	sp|P44173|Y1395_HAEIN	1.93e-12	30.882	62	Uncharacterized protein HI_1395 OS=Haemophilus influenzae (strain ATCC 51907 / DSM 11121 / KW20 / Rd) GN=HI_1395
1_1684	sp|P39885|TCMR_STRGA	2.74e-08	32.584	84	HTH-type transcriptional regulator TcmR OS=Streptomyces glaucescens GN=tcmR
1_1685	sp|L8EUQ6|OXYS_STRR1	3.65e-86	38.269	97	12-dehydrotetracycline 5-monooxygenase/anhydrotetracycline 6-monooxygenase OS=Streptomyces rimosus subsp. rimosus (strain ATCC 10970 / DSM 40260 / JCM 4667 / NRRL 2234) GN=oxyS
1_1687	sp|P9WMG2|Y3095_MYCTO	8.41e-34	43.165	80	Uncharacterized HTH-type transcriptional regulator MT3179 OS=Mycobacterium tuberculosis (strain CDC 1551 / Oshkosh) GN=MT3179
1_1688	sp|P65349|Y3374_MYCBO	7.12e-129	77.5	99	Uncharacterized methyltransferase Mb3374 OS=Mycobacterium bovis (strain ATCC BAA-935 / AF2122/97) GN=BQ2027_MB3374
1_1689	sp|A0QSZ0|METXA_MYCS2	0	88.947	99	Homoserine O-acetyltransferase OS=Mycobacterium smegmatis (strain ATCC 700084 / mc(2)155) GN=metXA
1_1690	sp|Q79VI4|METY_CORGL	3.37e-176	59.294	95	O-acetyl-L-homoserine sulfhydrylase OS=Corynebacterium glutamicum (strain ATCC 13032 / DSM 20300 / JCM 1318 / LMG 3730 / NCIMB 10025) GN=metY
1_1691	sp|P16100|IDH_AZOVI	0	63.723	98	Isocitrate dehydrogenase [NADP] OS=Azotobacter vinelandii GN=icd
1_1692	sp|P0A573|Y2734_MYCBO	1.25e-07	27.206	91	Uncharacterized protein Mb2734 OS=Mycobacterium bovis (strain ATCC BAA-935 / AF2122/97) GN=BQ2027_MB2734
1_1693	sp|P37454|EXOA_BACSU	8.53e-43	35.409	94	Exodeoxyribonuclease OS=Bacillus subtilis (strain 168) GN=exoA
1_1694	sp|P9WKS3|Y738_MYCTU	1.16e-09	31.217	87	Uncharacterized protein Rv0738 OS=Mycobacterium tuberculosis (strain ATCC 25618 / H37Rv) GN=Rv0738
1_1695	sp|Q1C786|SLYA_YERPA	1.85e-09	32	96	Transcriptional regulator SlyA OS=Yersinia pestis bv. Antiqua (strain Antiqua) GN=slyA
1_1696	sp|P9WFT3|SYW_MYCTU	0	76.877	98	Tryptophan--tRNA ligase OS=Mycobacterium tuberculosis (strain ATCC 25618 / H37Rv) GN=trpS
1_1697	sp|P37642|YHJD_ECOLI	1.17e-58	39.446	83	Inner membrane protein YhjD OS=Escherichia coli (strain K12) GN=yhjD
1_1698	sp|P20928|GDX_PROVU	1.36e-23	50	98	Guanidinium exporter OS=Proteus vulgaris GN=gdx
1_1699	sp|D0V3Y4|NMO_PSESP	8.39e-19	30.8	77	Nitronate monooxygenase OS=Pseudomonas sp. GN=pnoA
1_1700	sp|Q9M8Z7|U80A2_ARATH	9.91e-53	32.258	98	Sterol 3-beta-glucosyltransferase UGT80A2 OS=Arabidopsis thaliana GN=UGT80A2
1_1701	sp|P94548|FADR_BACSU	8.73e-15	26.842	89	Fatty acid metabolism regulator protein OS=Bacillus subtilis (strain 168) GN=fadR
1_1703	sp|P35150|DACB_BACSU	2.94e-30	32.51	59	D-alanyl-D-alanine carboxypeptidase DacB OS=Bacillus subtilis (strain 168) GN=dacB
1_1705	sp|Q9ZFU7|EUTR_SALTY	2.26e-13	34.259	32	HTH-type transcriptional regulator EutR OS=Salmonella typhimurium (strain LT2 / SGSC1412 / ATCC 700720) GN=eutR
1_1707	sp|Q9SD05|SSL6_ARATH	1e-34	35.47	68	Protein STRICTOSIDINE SYNTHASE-LIKE 6 OS=Arabidopsis thaliana GN=SSL6
1_1708	sp|O53379|Y3329_MYCTU	0	79.596	98	Probable aminotransferase Rv3329 OS=Mycobacterium tuberculosis (strain ATCC 25618 / H37Rv) GN=Rv3329
1_1709	sp|Q8U1H7|REG3_PYRFU	7.46e-17	31.469	82	Uncharacterized HTH-type transcriptional regulator PF1231 OS=Pyrococcus furiosus (strain ATCC 43587 / DSM 3638 / JCM 8422 / Vc1) GN=PF1231
1_1710	sp|C6DD82|ABDH_PECCP	4.93e-141	47.21	92	Gamma-aminobutyraldehyde dehydrogenase OS=Pectobacterium carotovorum subsp. carotovorum (strain PC1) GN=prr
1_1711	sp|Q29RU9|SOX_BOVIN	2.05e-32	29.058	94	Peroxisomal sarcosine oxidase OS=Bos taurus GN=PIPOX
1_1712	sp|P0A9U7|PUUR_SHIFL	2.24e-14	27.684	88	HTH-type transcriptional regulator PuuR OS=Shigella flexneri GN=puuR
1_1713	sp|P45168|POTD1_HAEIN	1.81e-11	25.091	69	Spermidine/putrescine-binding periplasmic protein 1 OS=Haemophilus influenzae (strain ATCC 51907 / DSM 11121 / KW20 / Rd) GN=potD-B
1_1714	sp|P31135|POTH_ECOLI	1.37e-38	34.894	79	Putrescine transport system permease protein PotH OS=Escherichia coli (strain K12) GN=potH
1_1715	sp|P0AFK6|POTC_ECOLI	9.77e-36	33.478	85	Spermidine/putrescine transport system permease protein PotC OS=Escherichia coli (strain K12) GN=potC
1_1716	sp|Q47T99|POTA_THEFY	2.42e-102	47.368	96	Spermidine/putrescine import ATP-binding protein PotA OS=Thermobifida fusca (strain YX) GN=potA
1_1717	sp|P44732|ORDL_HAEIN	8.67e-24	25.553	84	Probable oxidoreductase OrdL OS=Haemophilus influenzae (strain ATCC 51907 / DSM 11121 / KW20 / Rd) GN=ordL
1_1719	sp|L0TCG5|SIGJ_MYCTU	1.64e-148	72.203	97	ECF RNA polymerase sigma factor SigJ OS=Mycobacterium tuberculosis (strain ATCC 25618 / H37Rv) GN=sigJ
1_1721	sp|P24008|S5A1_RAT	1.65e-42	37.652	92	3-oxo-5-alpha-steroid 4-dehydrogenase 1 OS=Rattus norvegicus GN=Srd5a1
1_1722	sp|P76222|YNJA_ECOLI	1.17e-20	31.792	88	Uncharacterized protein YnjA OS=Escherichia coli (strain K12) GN=ynjA
1_1723	sp|Q8LBZ7|SDHB1_ARATH	4.25e-58	42.083	89	Succinate dehydrogenase [ubiquinone] iron-sulfur subunit 1, mitochondrial OS=Arabidopsis thaliana GN=SDH2-1
1_1724	sp|Q92J97|SDHA_RICCN	0	51.291	98	Succinate dehydrogenase flavoprotein subunit OS=Rickettsia conorii (strain ATCC VR-613 / Malish 7) GN=sdhA
1_1726	sp|O53368|SDHC_MYCTU	1.89e-59	74.167	86	Succinate dehydrogenase 2 membrane subunit SdhC OS=Mycobacterium tuberculosis (strain ATCC 25618 / H37Rv) GN=sdhC
1_1727	sp|P9WPH3|CDD_MYCTU	5.68e-61	76.562	96	Cytidine deaminase OS=Mycobacterium tuberculosis (strain ATCC 25618 / H37Rv) GN=cdd
1_1728	sp|P9WFS1|TYPH_MYCTU	0	72.96	99	Thymidine phosphorylase OS=Mycobacterium tuberculosis (strain ATCC 25618 / H37Rv) GN=deoA
1_1729	sp|A3PVY4|ADD_MYCSJ	0	89.779	99	Adenosine deaminase OS=Mycobacterium sp. (strain JLS) GN=add
1_1730	sp|O07937|YRAK_BACSU	1.59e-30	31.9	97	Uncharacterized hydrolase YraK OS=Bacillus subtilis (strain 168) GN=yraK
1_1732	sp|P96645|YDDH_BACSU	4.51e-14	35.345	29	Probable endopeptidase YddH OS=Bacillus subtilis (strain 168) GN=yddH
1_1734	sp|P37248|TRA8_CUPMC	9.59e-79	43.558	81	Transposase for insertion sequence element IS1086 OS=Cupriavidus metallidurans (strain ATCC 43123 / DSM 2839 / NBRC 102507 / CH34) GN=IS1086
1_1735	sp|P50941|FABG_RICPR	6.29e-42	33.191	96	3-oxoacyl-[acyl-carrier-protein] reductase FabG OS=Rickettsia prowazekii (strain Madrid E) GN=fabG
1_1736	sp|P9WGH9|SIGH_MYCTU	2.33e-51	46.703	93	ECF RNA polymerase sigma factor SigH OS=Mycobacterium tuberculosis (strain ATCC 25618 / H37Rv) GN=sigH
1_1737	sp|P9WFF3|UPP_MYCTU	1.53e-113	77.778	99	Uracil phosphoribosyltransferase OS=Mycobacterium tuberculosis (strain ATCC 25618 / H37Rv) GN=upp
1_1739	sp|Q57290|Y740_HAEIN	1.06e-101	40.664	86	Probable phosphomannomutase OS=Haemophilus influenzae (strain ATCC 51907 / DSM 11121 / KW20 / Rd) GN=HI_0740
1_1740	sp|Q3S8Q4|OXYL_STRRM	2.26e-49	39.884	88	6-methylpretetramide 4-monooxygenase OS=Streptomyces rimosus GN=oxyL
1_1742	sp|P9WP01|PUNA_MYCTU	9.54e-131	75.591	97	Purine nucleoside phosphorylase OS=Mycobacterium tuberculosis (strain ATCC 25618 / H37Rv) GN=punA
1_1743	sp|A3KG59|P20D2_MOUSE	2.06e-67	38.667	90	Peptidase M20 domain-containing protein 2 OS=Mus musculus GN=Pm20d2
1_1744	sp|Q0S8V5|GCS23_RHOJR	2.78e-140	57.258	95	Putative glutamate--cysteine ligase 2-3 OS=Rhodococcus jostii (strain RHA1) GN=RHA1_ro04240
1_1746	sp|P9WLG5|Y2248_MYCTU	1.19e-89	52.768	92	Uncharacterized protein Rv2248 OS=Mycobacterium tuberculosis (strain ATCC 25618 / H37Rv) GN=Rv2248
1_1747	sp|Q9D7X8|GGCT_MOUSE	9.48e-08	26.515	88	Gamma-glutamylcyclotransferase OS=Mus musculus GN=Ggct
1_1748	sp|P9WHH7|LPDA_MYCTU	0	78.769	99	NAD(P)H dehydrogenase (quinone) OS=Mycobacterium tuberculosis (strain ATCC 25618 / H37Rv) GN=lpdA
1_1750	sp|P9WN79|GLPD2_MYCTU	0	85.959	96	Glycerol-3-phosphate dehydrogenase 2 OS=Mycobacterium tuberculosis (strain ATCC 25618 / H37Rv) GN=glpD2
1_1751	sp|P43930|Y042_HAEIN	1.52e-21	31.915	65	Uncharacterized RNA pseudouridine synthase HI_0042 OS=Haemophilus influenzae (strain ATCC 51907 / DSM 11121 / KW20 / Rd) GN=HI_0042
1_1752	sp|Q5RCF8|DHRS4_PONAB	5.5e-43	35.628	95	Dehydrogenase/reductase SDR family member 4 OS=Pongo abelii GN=DHRS4
1_1754	sp|Q7U004|ECH12_MYCBO	2.61e-58	44.068	89	Probable enoyl-CoA hydratase echA12 OS=Mycobacterium bovis (strain ATCC BAA-935 / AF2122/97) GN=echA12
1_1755	sp|A1JI38|FABR_YERE8	6.04e-26	37.019	86	HTH-type transcriptional repressor FabR OS=Yersinia enterocolitica serotype O:8 / biotype 1B (strain NCTC 13174 / 8081) GN=fabR
1_1756	sp|P9WNE9|DESET_MYCTU	2.68e-45	33.239	96	NADPH oxidoreductase OS=Mycobacterium tuberculosis (strain ATCC 25618 / H37Rv) GN=Rv3230c
1_1757	sp|P9WNZ3|DESA3_MYCTU	1.15e-113	47.989	90	NADPH-dependent stearoyl-CoA 9-desaturase OS=Mycobacterium tuberculosis (strain ATCC 25618 / H37Rv) GN=desA3
1_1758	sp|P31668|PAT_ALCFA	9.87e-44	48.428	92	Phosphinothricin N-acetyltransferase OS=Alcaligenes faecalis GN=pat
1_1759	sp|P64946|Y2126_MYCBO	7.65e-78	39.7	98	Uncharacterized protein Mb2126 OS=Mycobacterium bovis (strain ATCC BAA-935 / AF2122/97) GN=BQ2027_MB2126
1_1760	sp|P64876|FQR84_MYCBO	4.24e-09	37.615	59	Putative F420H(2)-dependent quinone reductase Mb1584 OS=Mycobacterium bovis (strain ATCC BAA-935 / AF2122/97) GN=BQ2027_MB1584
1_1761	sp|P9WNC1|END8B_MYCTU	1.13e-122	69.685	91	Endonuclease 8 2 OS=Mycobacterium tuberculosis (strain ATCC 25618 / H37Rv) GN=nei2
1_1762	sp|O67577|TRMH_AQUAE	1.06e-11	30.435	72	tRNA (guanosine(18)-2'-O)-methyltransferase OS=Aquifex aeolicus (strain VF5) GN=trmH
1_1763	sp|P30015|LHR_ECOLI	0	49.06	95	Probable ATP-dependent helicase lhr OS=Escherichia coli (strain K12) GN=lhr
1_1765	sp|O08336|CYPB_BACSU	1.23e-110	41.176	96	Bifunctional cytochrome P450/NADPH--P450 reductase 2 OS=Bacillus subtilis (strain 168) GN=cypB
1_1766	sp|Q0P5C0|LMF1_BOVIN	5.37e-106	41.131	96	Lipase maturation factor 1 OS=Bos taurus GN=LMF1
1_1767	sp|Q56840|HCDR_XANP2	2.71e-26	35.808	81	2-(R)-hydroxypropyl-CoM dehydrogenase OS=Xanthobacter autotrophicus (strain ATCC BAA-1158 / Py2) GN=xecD
1_1768	sp|Q4FQ25|CPDA_PSYA2	3.4e-12	25.926	74	3',5'-cyclic adenosine monophosphate phosphodiesterase CpdA OS=Psychrobacter arcticus (strain DSM 17307 / 273-4) GN=cpdA
1_1769	sp|P22364|AMCY_PARDE	5.93e-15	38.655	94	Amicyanin OS=Paracoccus denitrificans GN=mauC
1_1770	sp|P9WGH5|SIGL_MYCTU	9.17e-09	31.613	83	ECF RNA polymerase sigma factor SigL OS=Mycobacterium tuberculosis (strain ATCC 25618 / H37Rv) GN=sigL
1_1771	sp|Q9F722|UCRI_CHLTE	2.48e-08	34.091	37	Cytochrome b6-f complex iron-sulfur subunit OS=Chlorobaculum tepidum (strain ATCC 49652 / DSM 12025 / NBRC 103806 / TLS) GN=petC
1_1773	sp|P25795|AL7A1_PEA	7.14e-160	49.691	94	Aldehyde dehydrogenase family 7 member A1 OS=Pisum OX=3888
1_1774	sp|P0A2S0|LRP_SALTY	5.22e-18	39.706	83	Leucine-responsive regulatory protein OS=Salmonella typhimurium (strain LT2 / SGSC1412 / ATCC 700720) GN=lrp
1_1775	sp|P9WQ77|LAT_MYCTU	0	76.744	96	Probable L-lysine-epsilon aminotransferase OS=Mycobacterium tuberculosis (strain ATCC 25618 / H37Rv) GN=lat
1_1777	sp|P13733|Y1796_MYCLE	1.35e-31	50.413	53	Uncharacterized protein ML1796 OS=Mycobacterium leprae (strain TN) GN=ML1796
1_1779	sp|O69443|MNTH_MYCBO	4.61e-26	37.87	80	Divalent metal cation transporter MntH OS=Mycobacterium bovis (strain ATCC BAA-935 / AF2122/97) GN=mntH
1_1786	sp|Q9R9D5|RFAQ_ECOLX	2.47e-14	35.838	50	Lipopolysaccharide core heptosyltransferase RfaQ OS=Escherichia coli GN=rfaQ
1_1787	sp|O54068|UDG_RHIME	4.84e-102	43.409	99	UDP-glucose 6-dehydrogenase OS=Rhizobium meliloti (strain 1021) GN=rkpK
1_1789	sp|Q7T6X9|TOP1E_MIMIV	1.12e-38	29.53	81	DNA topoisomerase 1B OS=Acanthamoeba polyphaga mimivirus GN=TOP1E
1_1790	sp|P9WGX7|RSBW_MYCTU	1.87e-17	44	93	Anti-sigma-F factor RsbW OS=Mycobacterium tuberculosis (strain ATCC 25618 / H37Rv) GN=rsbW
1_1794	sp|O53478|HTHAR_MYCTU	1.53e-39	64.423	84	HTH-type transcriptional regulator Rv2034 OS=Mycobacterium tuberculosis (strain ATCC 25618 / H37Rv) GN=Rv2034
1_1800	sp|D8I5S8|FGD_AMYMU	4.15e-49	35.588	99	F420-dependent glucose-6-phosphate dehydrogenase OS=Amycolatopsis mediterranei (strain U-32) GN=fgd
1_1802	sp|P9WGX7|RSBW_MYCTU	1.66e-51	62.676	97	Anti-sigma-F factor RsbW OS=Mycobacterium tuberculosis (strain ATCC 25618 / H37Rv) GN=rsbW
1_1803	sp|P9WGI3|SIGF_MYCTU	1.56e-146	82.329	99	RNA polymerase sigma factor SigF OS=Mycobacterium tuberculosis (strain ATCC 25618 / H37Rv) GN=sigF
1_1805	sp|Q93NF6|NBOR_PAENI	8.82e-19	37.368	96	Nicotine blue oxidoreductase OS=Paenarthrobacter nicotinovorans GN=nboR
1_1806	sp|A1T9L9|MDH_MYCVP	1.13e-168	78.593	98	Malate dehydrogenase OS=Mycobacterium vanbaalenii (strain DSM 7251 / PYR-1) GN=mdh
1_1808	sp|P46392|BCCA_MYCLE	0	84.975	99	Acetyl-/propionyl-coenzyme A carboxylase alpha chain OS=Mycobacterium leprae (strain TN) GN=bccA
1_1810	sp|P67124|Y3312_MYCBO	9.66e-73	84.559	99	Uncharacterized SufE-like protein Mb3312 OS=Mycobacterium bovis (strain ATCC BAA-935 / AF2122/97) GN=BQ2027_MB3312
1_1811	sp|P9WHF7|THT2_MYCTU	5.56e-177	80.268	99	Putative thiosulfate sulfurtransferase SseA OS=Mycobacterium tuberculosis (strain ATCC 25618 / H37Rv) GN=sseA
1_1814	sp|O64252|PRXH_BPMD2	1.77e-37	39.695	69	Putative non-heme haloperoxidase OS=Mycobacterium phage D29 GN=59.2
1_1815	sp|A4TF31|Y4776_MYCGI	2.01e-89	65.217	97	Maf-like protein Mflv_4776 OS=Mycobacterium gilvum (strain PYR-GCK) GN=Mflv_4776
1_1817	sp|P9WQH7|PCC5_MYCTU	0	87.25	99	Probable propionyl-CoA carboxylase beta chain 5 OS=Mycobacterium tuberculosis (strain ATCC 25618 / H37Rv) GN=accD5
1_1819	sp|P9WLG5|Y2248_MYCTU	1.89e-15	25.296	86	Uncharacterized protein Rv2248 OS=Mycobacterium tuberculosis (strain ATCC 25618 / H37Rv) GN=Rv2248
1_1821	sp|B2HHZ8|FAC17_MYCMM	1.75e-121	42.626	89	Long-chain-fatty-acid--CoA ligase FadD17 OS=Mycobacterium marinum (strain ATCC BAA-535 / M) GN=fadD17
1_1822	sp|A0R4S9|3O1D_MYCS2	2.21e-85	35.971	97	3-oxosteroid 1-dehydrogenase OS=Mycobacterium smegmatis (strain ATCC 700084 / mc(2)155) GN=ksdD
1_1823	sp|F1CMX8|KSHA3_RHORH	1.1e-170	61.685	97	3-ketosteroid-9-alpha-monooxygenase, oxygenase component OS=Rhodococcus rhodochrous GN=kshA
1_1824	sp|Q59014|BPL_METJA	2.84e-20	25.847	87	Putative biotin ligase OS=Methanocaldococcus jannaschii (strain ATCC 43067 / DSM 2661 / JAL-1 / JCM 10045 / NBRC 100440) GN=MJ1619
1_1827	sp|P9WHL9|PURK_MYCTU	0	73.177	99	N5-carboxyaminoimidazole ribonucleotide synthase OS=Mycobacterium tuberculosis (strain ATCC 25618 / H37Rv) GN=purK
1_1828	sp|P46702|PURE_MYCLE	9.67e-83	77.844	92	N5-carboxyaminoimidazole ribonucleotide mutase OS=Mycobacterium leprae (strain TN) GN=purE
1_1829	sp|P9WMB7|MFTR_MYCTU	5.12e-07	28.125	72	Putative mycofactocin biosynthesis transcriptional regulator MftR OS=Mycobacterium tuberculosis (strain ATCC 25618 / H37Rv) GN=mftR
1_1830	sp|P9WQG1|ACDP_MYCTU	0	91.003	99	Probable acyl-CoA dehydrogenase fadE25 OS=Mycobacterium tuberculosis (strain ATCC 25618 / H37Rv) GN=fadE25
1_1832	sp|Q8NSD6|LCPA_CORGL	3.37e-138	47	99	Cell wall biosynthesis protein LcpA OS=Corynebacterium glutamicum (strain ATCC 13032 / DSM 20300 / JCM 1318 / LMG 3730 / NCIMB 10025) GN=lcpA
1_1833	sp|A0QTF8|RMLD_MYCS2	9.3e-160	77.778	99	dTDP-4-dehydrorhamnose reductase OS=Mycobacterium smegmatis (strain ATCC 700084 / mc(2)155) GN=rmlD
1_1834	sp|P9WMY3|WBBL_MYCTU	1.67e-149	72.887	93	N-acetylglucosaminyl-diphospho-decaprenol L-rhamnosyltransferase OS=Mycobacterium tuberculosis (strain ATCC 25618 / H37Rv) GN=wbbL
1_1835	sp|Q84JH5|GMPP1_ORYSJ	1.07e-52	34.722	97	Probable mannose-1-phosphate guanylyltransferase 1 OS=Oryza sativa subsp. japonica GN=Os03g0268400
1_1838	sp|A0QTG1|FBIB_MYCS2	0	85.068	98	Coenzyme F420:L-glutamate ligase OS=Mycobacterium smegmatis (strain ATCC 700084 / mc(2)155) GN=fbiB
1_1839	sp|A0QTG2|COFD_MYCS2	0	86.85	99	2-phospho-L-lactate transferase OS=Mycobacterium smegmatis (strain ATCC 700084 / mc(2)155) GN=cofD
1_1840	sp|Q9S426|WHIB2_MYCSM	3.1e-79	87.597	99	Transcriptional regulator WhiB2 OS=Mycobacterium smegmatis GN=whmD
1_1843	sp|P0C7J2|XANA_XANCP	1.62e-90	41.531	92	Phosphohexose mutases OS=Xanthomonas campestris pv. campestris (strain ATCC 33913 / DSM 3586 / NCPPB 528 / LMG 568 / P 25) GN=xanA
1_1845	sp|P25081|MANA_SALTY	2.04e-79	38.539	96	Mannose-6-phosphate isomerase OS=Salmonella typhimurium (strain LT2 / SGSC1412 / ATCC 700720) GN=manA
1_1846	sp|O05897|Y3254_MYCTU	0	57.363	94	Uncharacterized protein Rv3254 OS=Mycobacterium tuberculosis (strain ATCC 25618 / H37Rv) GN=Rv3254
1_1847	sp|P9WKQ4|Y885_MYCTO	1.84e-90	43.73	71	Uncharacterized protein MT0908 OS=Mycobacterium tuberculosis (strain CDC 1551 / Oshkosh) GN=MT0908
1_1848	sp|Q8KZ94|REBMT_NOCAE	1.67e-24	38.158	54	Demethylrebeccamycin-D-glucose O-methyltransferase OS=Lechevalieria aerocolonigenes GN=rebM
1_1849	sp|Q797A7|MTRTR_BACSU	2.39e-113	41.344	98	Methylthioribose transporter OS=Bacillus subtilis (strain 168) GN=mtrA
1_1850	sp|O31250|ALKB_ACIAD	8.09e-124	47.804	93	Alkane 1-monooxygenase OS=Acinetobacter baylyi (strain ATCC 33305 / BD413 / ADP1) GN=alkB
1_1851	sp|P0A4E9|RUBR3_RHOSQ	2.1e-24	75	97	Rubredoxin 3 OS=Rhodococcus sp. (strain Q15) GN=rubA3
1_1852	sp|Q9AE63|RUBR2_RHOER	5.1e-30	77.778	97	Rubredoxin-2 OS=Rhodococcus erythropolis GN=rubA2
1_1854	sp|A4ZHR8|SAHH_MYCS2	0	93.21	99	Adenosylhomocysteinase OS=Mycobacterium smegmatis (strain ATCC 700084 / mc(2)155) GN=ahcY
1_1858	sp|P9WQ49|FAD21_MYCTU	1.48e-100	36.332	90	Putative fatty-acid--CoA ligase FadD21 OS=Mycobacterium tuberculosis (strain ATCC 25618 / H37Rv) GN=fadD21
1_1859	sp|Q96372|CDC48_CAPAN	6.35e-59	39.446	69	Cell division cycle protein 48 homolog OS=Capsicum annuum GN=CAFP
1_1860	sp|Q27HV0|OGT1_PIG	2.71e-10	31.22	59	UDP-N-acetylglucosamine--peptide N-acetylglucosaminyltransferase 110 kDa subunit OS=Sus scrofa GN=OGT
1_1862	sp|P9WKE1|KTHY_MYCTU	8.79e-88	67.788	99	Thymidylate kinase OS=Mycobacterium tuberculosis (strain ATCC 25618 / H37Rv) GN=tmk
1_1863	sp|A0QTK2|MTRA_MYCS2	7.77e-160	99.123	99	DNA-binding response regulator MtrA OS=Mycobacterium smegmatis (strain ATCC 700084 / mc(2)155) GN=mtrA
1_1864	sp|A0QTK3|MTRB_MYCS2	0	91.139	99	Sensor histidine kinase MtrB OS=Mycobacterium smegmatis (strain ATCC 700084 / mc(2)155) GN=mtrB
1_1865	sp|A0QTK4|LPQB_MYCS2	0	85.836	99	Lipoprotein LpqB OS=Mycobacterium smegmatis (strain ATCC 700084 / mc(2)155) GN=lpqB
1_1867	sp|O05886|HPF_MYCTU	2.61e-113	79.71	89	Ribosome hibernation promotion factor OS=Mycobacterium tuberculosis (strain ATCC 25618 / H37Rv) GN=hpf
1_1868	sp|P71533|SECA1_MYCS2	0	89.028	99	Protein translocase subunit SecA 1 OS=Mycobacterium smegmatis (strain ATCC 700084 / mc(2)155) GN=secA1
1_1870	sp|P9WQI9|BACA_MYCTU	8.44e-174	44.532	99	Vitamin B12 transport ATP-binding protein BacA OS=Mycobacterium tuberculosis (strain ATCC 25618 / H37Rv) GN=bacA
1_1871	sp|P9WKC5|TGS3_MYCTU	1.78e-138	71.805	57	Probable diacyglycerol O-acyltransferase tgs3 OS=Mycobacterium tuberculosis (strain ATCC 25618 / H37Rv) GN=tgs3
1_1872	sp|P54582|BETP_CORGL	2.53e-172	50.29	87	Glycine betaine transporter BetP OS=Corynebacterium glutamicum (strain ATCC 13032 / DSM 20300 / JCM 1318 / LMG 3730 / NCIMB 10025) GN=betP
1_1874	sp|P9WNE9|DESET_MYCTU	0	74.803	99	NADPH oxidoreductase OS=Mycobacterium tuberculosis (strain ATCC 25618 / H37Rv) GN=Rv3230c
1_1875	sp|P9WNZ3|DESA3_MYCTU	0	78.832	99	NADPH-dependent stearoyl-CoA 9-desaturase OS=Mycobacterium tuberculosis (strain ATCC 25618 / H37Rv) GN=desA3
1_1877	sp|P80702|DIDH_COMTE	2.34e-57	42.188	95	3-alpha-hydroxysteroid dehydrogenase/carbonyl reductase OS=Comamonas testosteroni GN=hsdA
1_1878	sp|A1V6I6|RSGA_BURMS	1.1e-33	38.43	71	Small ribosomal subunit biogenesis GTPase RsgA OS=Burkholderia mallei (strain SAVP1) GN=rsgA
1_1879	sp|A1T5Z3|AROA_MYCVP	0	72.912	98	3-phosphoshikimate 1-carboxyvinyltransferase OS=Mycobacterium vanbaalenii (strain DSM 7251 / PYR-1) GN=aroA
1_1880	sp|O64131|YOQW_BPSPB	4.38e-39	35.772	95	Putative SOS response-associated peptidase yoqW OS=Bacillus phage SPbeta GN=yoqW
1_1881	sp|Q748B2|PRMC_GEOSL	3.35e-09	32.768	32	Release factor glutamine methyltransferase OS=Geobacter sulfurreducens (strain ATCC 51573 / DSM 12127 / PCA) GN=prmC
1_1883	sp|P52046|CRT_CLOAB	3.76e-26	31.933	83	Short-chain-enoyl-CoA hydratase OS=Clostridium acetobutylicum (strain ATCC 824 / DSM 792 / JCM 1419 / LMG 5710 / VKM B-1787) GN=crt
1_1884	sp|P64840|Y1438_MYCBO	6.42e-11	26.568	96	Uncharacterized protein Mb1438c OS=Mycobacterium bovis (strain ATCC BAA-935 / AF2122/97) GN=BQ2027_MB1438C
1_1885	sp|P64946|Y2126_MYCBO	8.66e-122	47.948	99	Uncharacterized protein Mb2126 OS=Mycobacterium bovis (strain ATCC BAA-935 / AF2122/97) GN=BQ2027_MB2126
1_1886	sp|Q66KC4|HSDL2_XENTR	6.9e-92	54.244	95	Hydroxysteroid dehydrogenase-like protein 2 OS=Xenopus tropicalis GN=hsdl2
1_1887	sp|P9WK09|MYMT_MYCTU	3.45e-14	57.447	94	Metallothionein OS=Mycobacterium tuberculosis (strain ATCC 25618 / H37Rv) GN=mymT
1_1888	sp|Q47746|VANY_ENTFA	1.14e-12	33.077	56	D-alanyl-D-alanine carboxypeptidase OS=Enterococcus faecalis (strain ATCC 700802 / V583) GN=vanYB
1_1889	sp|P77559|YNFL_ECOLI	1.41e-24	37.368	60	Uncharacterized HTH-type transcriptional regulator YnfL OS=Escherichia coli (strain K12) GN=ynfL
1_1890	sp|P95149|Y1866_MYCTU	4.23e-157	39.777	98	Probable CoA-transferase Rv1866 OS=Mycobacterium tuberculosis (strain ATCC 25618 / H37Rv) GN=Rv1866
1_1891	sp|P95280|ACD17_MYCTU	6.53e-63	37.346	95	Putative acyl-CoA dehydrogenase FadE17 OS=Mycobacterium tuberculosis (strain ATCC 25618 / H37Rv) GN=fadE17
1_1892	sp|I6Y3Q0|CHSE5_MYCTU	6.92e-38	35.89	96	Acyl-CoA dehydrogenase FadE27 OS=Mycobacterium tuberculosis (strain ATCC 25618 / H37Rv) GN=fadE27
1_1893	sp|P0AAR4|YBAK_SHIFL	4.5e-43	51.899	96	Cys-tRNA(Pro)/Cys-tRNA(Cys) deacylase YbaK OS=Shigella flexneri GN=ybaK
1_1894	sp|A0QTP2|SIGH_MYCS2	4.34e-137	93.023	87	ECF RNA polymerase sigma factor SigH OS=Mycobacterium smegmatis (strain ATCC 700084 / mc(2)155) GN=sigH
1_1895	sp|A0QTP3|RSHA_MYCS2	2.22e-58	85.149	99	Anti-sigma factor RshA OS=Mycobacterium smegmatis (strain ATCC 700084 / mc(2)155) GN=rshA
1_1897	sp|Q9XCD6|BTB7_MYCS2	1.88e-38	97.183	96	Biotinylated protein TB7.3 homolog OS=Mycobacterium smegmatis (strain ATCC 700084 / mc(2)155) GN=MSMEG_1917
1_1898	sp|P9WGL5|PDTAS_MYCTU	0	77.912	99	Probable sensor histidine kinase pdtaS OS=Mycobacterium tuberculosis (strain ATCC 25618 / H37Rv) GN=pdtaS
1_1899	sp|P9WF43|WHIB1_MYCTU	1.09e-54	95.238	99	Transcriptional regulator WhiB1 OS=Mycobacterium tuberculosis (strain ATCC 25618 / H37Rv) GN=whiB1
1_1900	sp|O82359|LCKB2_ARATH	5.76e-11	36.22	36	Sphingoid long-chain bases kinase 2, mitochondrial OS=Arabidopsis thaliana GN=LCKB2
1_1901	sp|Q9AD90|Y1677_STRCO	1.03e-36	50.781	99	UPF0225 protein SCO1677 OS=Streptomyces coelicolor (strain ATCC BAA-471 / A3(2) / M145) GN=SCO1677
1_1902	sp|Q1GJU6|AROQ_RUEST	6.34e-53	66.406	97	3-dehydroquinate dehydratase OS=Ruegeria sp. (strain TM1040) GN=aroQ
1_1904	sp|P79081|ATS1_SCHPO	1.48e-33	42.949	94	N-acetyltransferase ats1 OS=Schizosaccharomyces pombe (strain 972 / ATCC 24843) GN=ats1
1_1905	sp|P9WFW9|MENF_MYCTU	6.67e-136	64.624	99	Putative isochorismate synthase MenF OS=Mycobacterium tuberculosis (strain ATCC 25618 / H37Rv) GN=menF
1_1906	sp|Q6MWZ7|SUGPH_MYCTU	2.7e-97	70.352	98	Acid phosphatase OS=Mycobacterium tuberculosis (strain ATCC 25618 / H37Rv) GN=gpm2
1_1907	sp|P9WLT1|Y1708_MYCTU	5.63e-58	43.922	94	Uncharacterized protein Rv1708 OS=Mycobacterium tuberculosis (strain ATCC 25618 / H37Rv) GN=Rv1708
1_1908	sp|O34779|PRPC_BACSU	1.66e-31	34.677	63	Protein phosphatase PrpC OS=Bacillus subtilis (strain 168) GN=prpC
1_1910	sp|Q5L3G9|CSHA_GEOKA	2.89e-101	45.504	64	DEAD-box ATP-dependent RNA helicase CshA OS=Geobacillus kaustophilus (strain HTA426) GN=cshA
1_1914	sp|P9WMB9|KSTR2_MYCTU	8.22e-10	36.957	42	HTH-type transcriptional repressor KstR2 OS=Mycobacterium tuberculosis (strain ATCC 25618 / H37Rv) GN=kstR2
1_1916	sp|P9WMN7|MOEZ_MYCTU	0	81.633	99	Probable adenylyltransferase/sulfurtransferase MoeZ OS=Mycobacterium tuberculosis (strain ATCC 25618 / H37Rv) GN=moeZ
1_1918	sp|P0AFP3|ATL_SHIFL	1.31e-08	40.816	90	DNA base-flipping protein OS=Shigella flexneri GN=atl
1_1919	sp|L0TC47|LIPV_MYCTU	1.04e-111	66.406	98	Lipase LipV OS=Mycobacterium tuberculosis (strain ATCC 25618 / H37Rv) GN=lipV
1_1920	sp|Q05311|UVRD_SALTY	7.58e-14	22.541	69	DNA helicase II OS=Salmonella typhimurium (strain LT2 / SGSC1412 / ATCC 700720) GN=uvrD
1_1921	sp|Q8NVT1|PCRA_STAAW	2.48e-44	24.06	70	ATP-dependent DNA helicase PcrA OS=Staphylococcus aureus (strain MW2) GN=pcrA
1_1922	sp|Q9P6J2|PCL1_SCHPO	1.91e-51	50	95	Fe(2+)/Mn(2+) transporter pcl1 OS=Schizosaccharomyces pombe (strain 972 / ATCC 24843) GN=pcl1
1_1924	sp|Q57604|MJK1_METJA	3.28e-21	27.273	67	Potassium channel protein 1 OS=Methanocaldococcus jannaschii (strain ATCC 43067 / DSM 2661 / JAL-1 / JCM 10045 / NBRC 100440) GN=MJ0138.1
1_1925	sp|C1AGW8|NUDC_MYCBT	3e-151	71.845	98	NADH pyrophosphatase OS=Mycobacterium bovis (strain BCG / Tokyo 172 / ATCC 35737 / TMC 1019) GN=nudC
1_1926	sp|P9WN17|Y3198_MYCTU	2.94e-32	72.222	97	Putative glutaredoxin Rv3198.1 OS=Mycobacterium tuberculosis (strain ATCC 25618 / H37Rv) GN=Rv3198.1
1_1927	sp|P96855|CHSE3_MYCTU	7.43e-45	45.238	54	Acyl-CoA dehydrogenase FadE34 OS=Mycobacterium tuberculosis (strain ATCC 25618 / H37Rv) GN=fadE34
1_1928	sp|O34421|ACDC_BACSU	3.46e-09	28.011	86	Probable acyl-CoA dehydrogenase YngJ OS=Bacillus subtilis (strain 168) GN=yngJ
1_1929	sp|P77626|SUTR_ECOLI	1.62e-11	31.579	89	HTH-type transcriptional regulator SutR OS=Escherichia coli (strain K12) GN=sutR
1_1931	sp|Q9UYV8|NITR_PYRAB	1.46e-10	27.517	47	Nitrilase OS=Pyrococcus abyssi (strain GE5 / Orsay) GN=PYRAB13990
1_1932	sp|Q9L9F0|NOVR_STRNV	2.53e-19	33.005	71	Decarboxylase NovR OS=Streptomyces niveus GN=novR
1_1933	sp|A3CVI7|DAPA_METMJ	1.56e-48	35.417	97	4-hydroxy-tetrahydrodipicolinate synthase OS=Methanoculleus marisnigri (strain ATCC 35101 / DSM 1498 / JR1) GN=dapA
1_1935	sp|Q6D125|NSRR_PECAS	3.41e-10	26.667	88	HTH-type transcriptional repressor NsrR OS=Pectobacterium atrosepticum (strain SCRI 1043 / ATCC BAA-672) GN=nsrR
1_1937	sp|P9WMP9|UVRD2_MYCTU	0	77.11	98	ATP-dependent DNA helicase UvrD2 OS=Mycobacterium tuberculosis (strain ATCC 25618 / H37Rv) GN=uvrD2
1_1939	sp|A0QTT1|WHIB7_MYCS2	6.69e-46	82.524	99	Transcriptional regulator WhiB7 OS=Mycobacterium smegmatis (strain ATCC 700084 / mc(2)155) GN=whiB7
1_1940	sp|Q9SBB2|ABC1_ARATH	6.99e-42	29.584	89	Protein ABC transporter 1, mitochondrial OS=Arabidopsis thaliana GN=ABC1
1_1943	sp|O34470|YLBL_BACSU	1.21e-27	28.611	97	Uncharacterized protein YlbL OS=Bacillus subtilis (strain 168) GN=ylbL
1_1944	sp|A0QTT7|Y1959_MYCS2	0	86.713	99	UPF0182 protein MSMEG_1959/MSMEI_1915 OS=Mycobacterium smegmatis (strain ATCC 700084 / mc(2)155) GN=MSMEG_1959
1_1948	sp|P43485|MCRA_STRLA	1.55e-81	41.19	90	Mitomycin radical oxidase OS=Streptomyces lavendulae GN=mcrA
1_1950	sp|Q8Y9K8|LMRB_LISMO	2.41e-100	38.95	92	Lincomycin resistance protein LmrB OS=Listeria monocytogenes serovar 1/2a (strain ATCC BAA-679 / EGD-e) GN=lmrB
1_1951	sp|Q2FVD5|Y2778_STAA8	3.27e-29	34.874	94	Uncharacterized oxidoreductase SAOUHSC_02778 OS=Staphylococcus aureus (strain NCTC 8325) GN=SAOUHSC_02778
1_1953	sp|Q8GAH9|PMFR_PAENI	6.23e-25	25.05	99	Transcriptional activator PmfR OS=Paenarthrobacter nicotinovorans GN=pmfR
1_1954	sp|Q2KHZ9|GCDH_BOVIN	1.9e-115	49.6	93	Glutaryl-CoA dehydrogenase, mitochondrial OS=Bos taurus GN=GCDH
1_1955	sp|Q79ZY2|OATA_STAAW	2.43e-14	24.281	44	O-acetyltransferase OatA OS=Staphylococcus aureus (strain MW2) GN=oatA
1_1956	sp|P64876|FQR84_MYCBO	2.28e-46	54.545	82	Putative F420H(2)-dependent quinone reductase Mb1584 OS=Mycobacterium bovis (strain ATCC BAA-935 / AF2122/97) GN=BQ2027_MB1584
1_1957	sp|P31141|CMLR_STRLI	1.48e-59	42.735	88	Chloramphenicol resistance protein OS=Streptomyces lividans GN=cmlR
1_1958	sp|Q49117|Y182_METEA	7.65e-53	43.548	98	Uncharacterized oxidoreductase MexAM1_META1p0182 OS=Methylobacterium extorquens (strain ATCC 14718 / DSM 1338 / JCM 2805 / NCIMB 9133 / AM1) GN=MexAM1_META1p0182
1_1959	sp|P75952|COMR_ECOLI	1.65e-26	33.333	97	HTH-type transcriptional repressor ComR OS=Escherichia coli (strain K12) GN=comR
1_1960	sp|B0BNC9|QORL2_RAT	1.6e-52	37.73	99	Quinone oxidoreductase-like protein 2 OS=Rattus OX=10116
1_1961	sp|H1ZV38|GEOA_CASDE	4.16e-82	42.896	98	Geraniol dehydrogenase OS=Castellaniella defragrans GN=geoA
1_1962	sp|B1M5I5|RUTD_METRJ	5.01e-12	31.387	88	Putative aminoacrylate hydrolase RutD OS=Methylobacterium radiotolerans (strain ATCC 27329 / DSM 1819 / JCM 2831 / NBRC 15690 / NCIMB 10815 / 0-1) GN=rutD
1_1963	sp|P9WQ15|AOFH_MYCTU	0	64.955	99	Putative flavin-containing monoamine oxidase AofH OS=Mycobacterium tuberculosis (strain ATCC 25618 / H37Rv) GN=aofH
1_1964	sp|P64832|Y1395_MYCBO	1.22e-86	49.147	88	Uncharacterized protein Mb1395 OS=Mycobacterium bovis (strain ATCC BAA-935 / AF2122/97) GN=BQ2027_MB1395
1_1965	sp|A0R665|ETHA_MYCS2	8.46e-161	46.83	99	FAD-containing monooxygenase EthA OS=Mycobacterium smegmatis (strain ATCC 700084 / mc(2)155) GN=ethA
1_1969	sp|P9WI99|Y3168_MYCTU	0	69.474	99	Putative aminoglycoside phosphotransferase OS=Mycobacterium tuberculosis (strain ATCC 25618 / H37Rv) GN=Rv3168
1_1970	sp|P96676|YDES_BACSU	8.86e-15	25.843	85	Uncharacterized HTH-type transcriptional regulator YdeS OS=Bacillus subtilis (strain 168) GN=ydeS
1_1971	sp|P76350|SHIA_ECOLI	9.82e-94	39.161	97	Shikimate transporter OS=Escherichia coli (strain K12) GN=shiA
1_1972	sp|E9JFX9|DMOA_HYPSL	6.34e-173	56	98	Dimethyl-sulfide monooxygenase OS=Hyphomicrobium sulfonivorans GN=dmoA
1_1974	sp|Q6F4N1|DCHI_THEKO	2.36e-13	32.353	74	Diacetylchitobiose deacetylase OS=Thermococcus kodakarensis (strain ATCC BAA-918 / JCM 12380 / KOD1) GN=dac
1_1975	sp|P42328|ADH3_GEOSE	1.63e-47	35.986	82	Alcohol dehydrogenase OS=Geobacillus OX=1422
1_1976	sp|Q6NL24|ECH1P_ARATH	2.66e-40	36.245	88	Probable enoyl-CoA hydratase 1, peroxisomal OS=Arabidopsis thaliana GN=ECHIA
1_1977	sp|C1AZG0|NUON_RHOOB	0	70.566	99	NADH-quinone oxidoreductase subunit N OS=Rhodococcus opacus (strain B4) GN=nuoN
1_1978	sp|P9WIW5|NUOM_MYCTU	0	69.557	98	NADH-quinone oxidoreductase subunit M OS=Mycobacterium tuberculosis (strain ATCC 25618 / H37Rv) GN=nuoM
1_1979	sp|P9WIW1|NUOL_MYCTU	0	78.418	96	NADH-quinone oxidoreductase subunit L OS=Mycobacterium tuberculosis (strain ATCC 25618 / H37Rv) GN=nuoL
1_1980	sp|A0QU26|NUOK_MYCS2	1.22e-61	94.949	99	NADH-quinone oxidoreductase subunit K OS=Mycobacterium smegmatis (strain ATCC 700084 / mc(2)155) GN=nuoK
1_1981	sp|Q6YXQ0|NU6C_PHYPA	1.67e-20	32.796	69	NAD(P)H-quinone oxidoreductase subunit 6, chloroplastic OS=Physcomitrella patens subsp. patens GN=ndhG
1_1982	sp|A1T698|NUOI_MYCVP	2.66e-115	89.08	98	NADH-quinone oxidoreductase subunit I OS=Mycobacterium vanbaalenii (strain DSM 7251 / PYR-1) GN=nuoI
1_1983	sp|A0QU29|NUOH_MYCS2	0	85.539	99	NADH-quinone oxidoreductase subunit H OS=Mycobacterium smegmatis (strain ATCC 700084 / mc(2)155) GN=nuoH
1_1984	sp|P9WIV8|NUOG_MYCTO	0	72.497	98	NADH-quinone oxidoreductase subunit G OS=Mycobacterium tuberculosis (strain CDC 1551 / Oshkosh) GN=nuoG
1_1985	sp|P9WIV7|NUOF_MYCTU	0	82.339	98	NADH-quinone oxidoreductase subunit F OS=Mycobacterium tuberculosis (strain ATCC 25618 / H37Rv) GN=nuoF
1_1986	sp|P9WIV5|NUOE_MYCTU	6.93e-108	68.354	96	NADH-quinone oxidoreductase subunit E OS=Mycobacterium tuberculosis (strain ATCC 25618 / H37Rv) GN=nuoE
1_1987	sp|A1T6A3|NUOD_MYCVP	0	89.815	98	NADH-quinone oxidoreductase subunit D OS=Mycobacterium vanbaalenii (strain DSM 7251 / PYR-1) GN=nuoD
1_1988	sp|A0QU34|NUOC_MYCS2	8.09e-144	84.034	99	NADH-quinone oxidoreductase subunit C OS=Mycobacterium smegmatis (strain ATCC 700084 / mc(2)155) GN=nuoC
1_1989	sp|A0QU35|NUOB_MYCS2	2.63e-131	98.37	99	NADH-quinone oxidoreductase subunit B OS=Mycobacterium smegmatis (strain ATCC 700084 / mc(2)155) GN=nuoB
1_1990	sp|P9WIW7|NUOA_MYCTU	5.22e-50	74.219	99	NADH-quinone oxidoreductase subunit A OS=Mycobacterium tuberculosis (strain ATCC 25618 / H37Rv) GN=nuoA
1_1991	sp|P9WGL7|Y3143_MYCTU	2.65e-68	79.07	97	Uncharacterized response regulatory protein Rv3143 OS=Mycobacterium tuberculosis (strain ATCC 25618 / H37Rv) GN=Rv3143
1_1992	sp|Q6D6A3|Y1782_PECAS	2.98e-10	32.394	75	UPF0312 protein ECA1782 OS=Pectobacterium atrosepticum (strain SCRI 1043 / ATCC BAA-672) GN=ECA1782
1_1994	sp|A1KG37|Y605_MYCBP	2.65e-27	42.138	74	Uncharacterized protein BCG_0605c OS=Mycobacterium bovis (strain BCG / Pasteur 1173P2) GN=BCG_0605c
1_1996	sp|Q8K370|ACD10_MOUSE	2.3e-15	26.471	95	Acyl-CoA dehydrogenase family member 10 OS=Mus musculus GN=Acad10
1_1997	sp|H6LGM6|CARC_ACEWD	5.38e-49	30.663	87	Caffeyl-CoA reductase-Etf complex subunit CarC OS=Acetobacterium woodii (strain ATCC 29683 / DSM 1030 / JCM 2381 / KCTC 1655 / WB1) GN=carC
1_1998	sp|P9WMC1|ETHR_MYCTU	4.94e-09	29.688	92	HTH-type transcriptional regulator EthR OS=Mycobacterium tuberculosis (strain ATCC 25618 / H37Rv) GN=ethR
1_1999	sp|O34873|HMGCL_BACSU	4.17e-59	34.228	96	Hydroxymethylglutaryl-CoA lyase YngG OS=Bacillus subtilis (strain 168) GN=yngG
1_2000	sp|A9WGE3|SCCT_CHLAA	4.8e-123	48.354	98	Succinyl-CoA--D-citramalate CoA-transferase OS=Chloroflexus aurantiacus (strain ATCC 29366 / DSM 635 / J-10-fl) GN=Caur_2266
1_2002	sp|Q9KSB4|Y1345_VIBCH	5e-51	32.958	94	Putative dioxygenase VC_1345 OS=Vibrio cholerae serotype O1 (strain ATCC 39315 / El Tor Inaba N16961) GN=VC_1345
1_2003	sp|Q9V1F8|DEGLY_PYRAB	8.13e-39	44.118	91	Deglycase PYRAB04690 OS=Pyrococcus abyssi (strain GE5 / Orsay) GN=PYRAB04690
1_2004	sp|P9WG85|Y1877_MYCTU	0	56.703	89	Uncharacterized MFS-type transporter Rv1877 OS=Mycobacterium tuberculosis (strain ATCC 25618 / H37Rv) GN=Rv1877
1_2005	sp|A1VBA6|AZOR_DESVV	5.67e-36	37.255	96	FMN-dependent NADH-azoreductase OS=Desulfovibrio vulgaris subsp. vulgaris (strain DP4) GN=azoR
1_2006	sp|Q0S811|HSAA_RHOJR	2.52e-52	31.081	94	Flavin-dependent monooxygenase, oxygenase subunit HsaA OS=Rhodococcus jostii (strain RHA1) GN=hsaA
1_2007	sp|A0QU51|A85B_MYCS2	0	94.462	99	Diacylglycerol acyltransferase/mycolyltransferase Ag85B OS=Mycobacterium smegmatis (strain ATCC 700084 / mc(2)155) GN=fbpB
1_2008	sp|P26646|ACUI_ECOLI	1.06e-85	45.706	98	Probable acrylyl-CoA reductase AcuI OS=Escherichia coli (strain K12) GN=acuI
1_2009	sp|P15651|ACADS_RAT	8.44e-51	38.909	66	Short-chain specific acyl-CoA dehydrogenase, mitochondrial OS=Rattus norvegicus GN=Acads
1_2010	sp|Q22347|ACADM_CAEEL	6.59e-50	31.105	82	Probable medium-chain specific acyl-CoA dehydrogenase 10, mitochondrial OS=Caenorhabditis elegans GN=acdh-10
1_2011	sp|P0ACN3|YTFH_SHIFL	7.45e-20	37.903	83	Uncharacterized HTH-type transcriptional regulator YtfH OS=Shigella flexneri GN=ytfH
1_2012	sp|Q9ZUC1|AOR_ARATH	8.9e-17	29.932	91	NADPH-dependent alkenal/one oxidoreductase, chloroplastic OS=Arabidopsis thaliana GN=AOR
1_2013	sp|P95189|HISN_MYCTU	1.72e-112	69.141	97	Histidinol-phosphatase OS=Mycobacterium tuberculosis (strain ATCC 25618 / H37Rv) GN=hisN
1_2015	sp|P9WIQ3|FPRA_MYCTU	0	73.304	99	NADPH-ferredoxin reductase FprA OS=Mycobacterium tuberculosis (strain ATCC 25618 / H37Rv) GN=fprA
1_2016	sp|A0QU58|RF2_MYCS2	0	91.033	99	Peptide chain release factor 2 OS=Mycobacterium smegmatis (strain ATCC 700084 / mc(2)155) GN=prfB
1_2017	sp|O34897|YKUT_BACSU	5.78e-30	28.205	82	Uncharacterized MscS family protein YkuT OS=Bacillus subtilis (strain 168) GN=ykuT
1_2019	sp|O05779|FTSE_MYCTU	2e-154	91.703	99	Cell division ATP-binding protein FtsE OS=Mycobacterium tuberculosis (strain ATCC 25618 / H37Rv) GN=ftsE
1_2020	sp|Q7TX91|FTSX_MYCBO	4.41e-176	79.195	99	Cell division protein FtsX OS=Mycobacterium bovis (strain ATCC BAA-935 / AF2122/97) GN=ftsX
1_2021	sp|A0QU63|SSRP_MYCS2	2.19e-102	89.937	98	SsrA-binding protein OS=Mycobacterium smegmatis (strain ATCC 700084 / mc(2)155) GN=smpB
1_2022	sp|P9WMJ3|VIRS_MYCTU	2.19e-50	34.545	85	HTH-type transcriptional regulator VirS OS=Mycobacterium tuberculosis (strain ATCC 25618 / H37Rv) GN=virS
1_2025	sp|P9WP39|CUT3_MYCTU	1.31e-84	63.768	69	Probable cutinase cut3 OS=Mycobacterium tuberculosis (strain ATCC 25618 / H37Rv) GN=cut3
1_2027	sp|B1VSL0|ILVD_STRGG	0	75.812	99	Dihydroxy-acid dehydratase OS=Streptomyces griseus subsp. griseus (strain JCM 4626 / NBRC 13350) GN=ilvD
1_2028	sp|P25149|YWAF_BACSU	2.29e-19	30.508	94	Uncharacterized protein YwaF OS=Bacillus subtilis (strain 168) GN=ywaF
1_2029	sp|P9WJV1|MMPL5_MYCTU	0	67.427	95	Siderophore exporter MmpL5 OS=Mycobacterium tuberculosis (strain ATCC 25618 / H37Rv) GN=mmpL5
1_2032	sp|P51561|TETR8_PASMD	6.35e-09	25	89	Tetracycline repressor protein class H OS=Pasteurella multocida GN=tetR
1_2033	sp|P0ABR7|CNTA_ECOLI	4.19e-26	31.5	45	Carnitine monooxygenase oxygenase subunit OS=Escherichia coli (strain K12) GN=yeaW
1_2034	sp|P72349|NDAD_ALCXX	4.82e-30	27.349	99	D-aminoacylase OS=Alcaligenes xylosoxydans xylosoxydans GN=dan
1_2035	sp|Q6Q2C2|HYES_PIG	7.6e-13	24.242	90	Bifunctional epoxide hydrolase 2 OS=Sus scrofa GN=EPHX2
1_2039	sp|P64700|Y489_MYCBO	4.03e-68	47.325	71	Uncharacterized protein Mb0489c OS=Mycobacterium bovis (strain ATCC BAA-935 / AF2122/97) GN=BQ2027_MB0489C
1_2040	sp|A0QU81|SCMU_MYCS2	1.97e-69	64.881	90	Secreted chorismate mutase OS=Mycobacterium smegmatis (strain ATCC 700084 / mc(2)155) GN=MSMEG_2111
1_2043	sp|P39816|PTW3C_BACSU	9.03e-129	44.311	96	Putative PTS system glucosamine-specific EIICBA component OS=Bacillus subtilis (strain 168) GN=gamP
1_2044	sp|Q8CZD5|PTGA_OCEIH	1.59e-29	41.667	89	PTS system glucose-specific EIIA component OS=Oceanobacillus iheyensis (strain DSM 14371 / CIP 107618 / JCM 11309 / KCTC 3954 / HTE831) GN=crr
1_2045	sp|A0QU88|NAGB_MYCS2	2.78e-153	83.525	99	Glucosamine-6-phosphate deaminase OS=Mycobacterium smegmatis (strain ATCC 700084 / mc(2)155) GN=nagB
1_2046	sp|Q8XAC3|AGAA_ECO57	5.06e-55	38.138	85	N-acetylgalactosamine-6-phosphate deacetylase OS=Escherichia coli O157:H7 GN=agaA
1_2049	sp|P65064|Y3100_MYCBO	3.49e-38	56.78	94	Uncharacterized protein Mb3100c OS=Mycobacterium bovis (strain ATCC BAA-935 / AF2122/97) GN=BQ2027_MB3100C
1_2050	sp|Q1BBA4|MBTK_MYCSS	1.46e-116	77.251	97	Lysine N-acyltransferase MbtK OS=Mycobacterium sp. (strain MCS) GN=mbtK
1_2051	sp|Q1BBA3|MBTN_MYCSS	0	83.598	96	Acyl-[acyl-carrier-protein] dehydrogenase MbtN OS=Mycobacterium sp. (strain MCS) GN=mbtN
1_2052	sp|Q1BBA2|MBTM_MYCSS	0	64.162	98	Long-chain-fatty-acid--[acyl-carrier-protein] ligase MbtM OS=Mycobacterium sp. (strain MCS) GN=mbtM
1_2053	sp|Q1BBA1|MBTL_MYCSS	1.19e-45	82.022	99	Acyl carrier protein MbtL OS=Mycobacterium sp. (strain MCS) GN=mbtL
1_2054	sp|Q9V0X3|Y666_PYRAB	6.07e-08	29.474	26	UPF0166 protein PYRAB06660 OS=Pyrococcus abyssi (strain GE5 / Orsay) GN=PYRAB06660
1_2055	sp|P9WP61|CRCB2_MYCTU	1.73e-36	66.667	93	Putative fluoride ion transporter CrcB 2 OS=Mycobacterium tuberculosis (strain ATCC 25618 / H37Rv) GN=crcB2
1_2056	sp|P61392|CRCB1_MYCPA	1.43e-55	79.032	93	Putative fluoride ion transporter CrcB 1 OS=Mycobacterium paratuberculosis (strain ATCC BAA-968 / K-10) GN=crcB1
1_2057	sp|P38569|PGM_KOMXY	0	61.439	99	Phosphoglucomutase OS=Komagataeibacter xylinus GN=celB
1_2058	sp|Q6GIU7|NORA_STAAR	2.48e-14	29.358	51	Quinolone resistance protein NorA OS=Staphylococcus aureus (strain MRSA252) GN=norA
1_2061	sp|A7Z971|PPAX_BACVZ	7.82e-14	27.368	80	Pyrophosphatase PpaX OS=Bacillus velezensis (strain DSM 23117 / BGSC 10A6 / FZB42) GN=ppaX
1_2062	sp|Q9X5X4|HMRR_SINMW	2.04e-14	35.593	91	HTH-type transcriptional regulator HmrR OS=Sinorhizobium medicae (strain WSM419) GN=hmrR
1_2063	sp|P55189|YBAR_BACSU	8.28e-166	53.291	93	Putative sulfate transporter YbaR OS=Bacillus subtilis (strain 168) GN=ybaR
1_2064	sp|Q4KJF1|NHAP2_PSEF5	1.12e-79	37.325	99	K(+)/H(+) antiporter NhaP2 OS=Pseudomonas fluorescens (strain ATCC BAA-477 / NRRL B-23932 / Pf-5) GN=nhaP2
1_2065	sp|P9WFZ3|TRKA_MYCTU	1.34e-66	54	87	Trk system potassium uptake protein TrkA OS=Mycobacterium tuberculosis (strain ATCC 25618 / H37Rv) GN=trkA
1_2068	sp|P54950|YXEK_BACSU	2.92e-100	39.606	98	Putative monooxygenase YxeK OS=Bacillus subtilis (strain 168) GN=yxeK
1_2069	sp|P54950|YXEK_BACSU	5.35e-53	30.942	98	Putative monooxygenase YxeK OS=Bacillus subtilis (strain 168) GN=yxeK
1_2071	sp|Q93PU7|TTGW_PSEPT	4.79e-07	46.032	32	Uncharacterized HTH-type transcriptional regulator TtgW OS=Pseudomonas putida (strain DOT-T1E) GN=ttgW
1_2073	sp|P55548|Y4LH_SINFN	1.96e-18	38.122	61	Probable protein adenylyltransferase y4lH OS=Sinorhizobium fredii (strain NBRC 101917 / NGR234) GN=NGR_a02670
1_2075	sp|B9EXZ6|BAT1_ORYSJ	1.95e-32	28.753	84	Amino-acid permease BAT1 homolog OS=Oryza sativa subsp. japonica GN=BAT1
1_2077	sp|O31473|YCGI_BACSU	3.26e-25	33.679	93	Uncharacterized protein YcgI OS=Bacillus subtilis (strain 168) GN=ycgI
1_2078	sp|A5H0J2|DUR1_LACKL	5.65e-172	40.117	98	Urea amidolyase OS=Lachancea kluyveri GN=DUR1,2
1_2079	sp|A5H0J2|DUR1_LACKL	6.73e-108	43.389	91	Urea amidolyase OS=Lachancea kluyveri GN=DUR1,2
1_2080	sp|P67433|Y790_MYCBO	2.63e-30	41.011	91	Uncharacterized HTH-type transcriptional regulator Mb0790c OS=Mycobacterium bovis (strain ATCC BAA-935 / AF2122/97) GN=BQ2027_MB0790C
1_2081	sp|P9WJI1|FPRB_MYCTU	1.18e-160	49.18	99	Probable ferredoxin/ferredoxin--NADP reductase OS=Mycobacterium tuberculosis (strain ATCC 25618 / H37Rv) GN=fprB
1_2082	sp|O29973|Y266_ARCFU	6.87e-15	24.648	93	Uncharacterized transporter AF_0266 OS=Archaeoglobus fulgidus (strain ATCC 49558 / VC-16 / DSM 4304 / JCM 9628 / NBRC 100126) GN=AF_0266
1_2083	sp|O34421|ACDC_BACSU	1.97e-34	29.859	92	Probable acyl-CoA dehydrogenase YngJ OS=Bacillus subtilis (strain 168) GN=yngJ
1_2084	sp|P95280|ACD17_MYCTU	8.17e-69	34.867	99	Putative acyl-CoA dehydrogenase FadE17 OS=Mycobacterium tuberculosis (strain ATCC 25618 / H37Rv) GN=fadE17
1_2086	sp|Q9ZN78|AFRP_STRGR	7.17e-23	31.25	88	A-factor receptor protein OS=Streptomyces griseus GN=arpA
1_2087	sp|Q9ZN78|AFRP_STRGR	1.12e-08	27.919	82	A-factor receptor protein OS=Streptomyces griseus GN=arpA
1_2089	sp|P64826|Y1389_MYCBO	0	64.013	98	Uncharacterized protein Mb1389c OS=Mycobacterium bovis (strain ATCC BAA-935 / AF2122/97) GN=BQ2027_MB1389C
1_2090	sp|P9WM11|Y1355_MYCTU	0	57.038	93	Uncharacterized protein Rv1355c OS=Mycobacterium tuberculosis (strain ATCC 25618 / H37Rv) GN=Rv1355c
1_2091	sp|P64828|Y1391_MYCBO	1.1e-74	51.724	92	Uncharacterized protein Mb1391c OS=Mycobacterium bovis (strain ATCC BAA-935 / AF2122/97) GN=BQ2027_MB1391C
1_2092	sp|P9WHM3|PURU_MYCTU	8.37e-159	76.596	95	Formyltetrahydrofolate deformylase OS=Mycobacterium tuberculosis (strain ATCC 25618 / H37Rv) GN=purU
1_2093	sp|P9WNP3|ECH1_MYCTU	9.61e-63	62	99	Probable enoyl-CoA hydratase 1 OS=Mycobacterium tuberculosis (strain ATCC 25618 / H37Rv) GN=Rv0130
1_2094	sp|Q04799|FMO5_RABIT	7.93e-74	34.899	93	Dimethylaniline monooxygenase [N-oxide-forming] 5 OS=Oryctolagus cuniculus GN=FMO5
1_2095	sp|G2JHL6|AIDA_ACIBM	1.93e-50	33.784	97	Quorum-quenching protein AidA OS=Acinetobacter baumannii (strain MDR-ZJ06) GN=aidA
1_2096	sp|A8FGK6|MENE_BACP2	4.69e-31	26.042	93	2-succinylbenzoate--CoA ligase OS=Bacillus pumilus (strain SAFR-032) GN=menE
1_2097	sp|A0R518|Y6031_MYCS2	9.28e-83	49.638	99	Putative short-chain type dehydrogenase/reductase MSMEG_6031/MSMEI_5872 OS=Mycobacterium smegmatis (strain ATCC 700084 / mc(2)155) GN=MSMEG_6031
1_2098	sp|P45857|ACDB_BACSU	8.44e-71	36.685	92	Acyl-CoA dehydrogenase OS=Bacillus subtilis (strain 168) GN=mmgC
1_2099	sp|P66782|Y1385_MYCBO	7.91e-149	83.265	99	Uncharacterized oxidoreductase Mb1385 OS=Mycobacterium bovis (strain ATCC BAA-935 / AF2122/97) GN=fabG2
1_2100	sp|P45359|THLA_CLOAB	9.06e-114	44.888	99	Acetyl-CoA acetyltransferase OS=Clostridium acetobutylicum (strain ATCC 824 / DSM 792 / JCM 1419 / LMG 5710 / VKM B-1787) GN=thlA
1_2101	sp|P45857|ACDB_BACSU	1.42e-85	39.323	96	Acyl-CoA dehydrogenase OS=Bacillus subtilis (strain 168) GN=mmgC
1_2102	sp|O05494|YDHC_BACSU	1.49e-15	27.228	88	Uncharacterized HTH-type transcriptional regulator YdhC OS=Bacillus subtilis (strain 168) GN=ydhC
1_2103	sp|Q1KLK0|SMTB_CHLAU	1.18e-66	34.673	99	Succinyl-CoA--L-malate CoA-transferase beta subunit OS=Chloroflexus aurantiacus GN=smtB
1_2105	sp|P64770|Y978_MYCBO	1.81e-11	38.346	44	Uncharacterized protein Mb0978c OS=Mycobacterium bovis (strain ATCC BAA-935 / AF2122/97) GN=BQ2027_MB0978C
1_2106	sp|Q2H1V7|MKAR_CHAGB	3.24e-26	33.778	78	Very-long-chain 3-oxoacyl-CoA reductase OS=Chaetomium globosum (strain ATCC 6205 / CBS 148.51 / DSM 1962 / NBRC 6347 / NRRL 1970) GN=CHGG_04239
1_2107	sp|Q0S868|KSTR_RHOJR	8.92e-09	28.571	92	HTH-type transcriptional repressor KstR OS=Rhodococcus jostii (strain RHA1) GN=kstR
1_2108	sp|Q7WSH3|FADD3_COMTE	2e-55	31.423	96	3-[(3aS,4S,7aS)-7a-methyl-1,5-dioxo-octahydro-1H-inden-4-yl]propanoyl:CoA ligase OS=Comamonas testosteroni GN=fadD3
1_2109	sp|O31826|YNGI_BACSU	6.71e-47	29.377	92	Putative acyl-CoA synthetase YngI OS=Bacillus subtilis (strain 168) GN=yngI
1_2110	sp|A7Z809|MENE_BACVZ	4.78e-38	27.941	94	2-succinylbenzoate--CoA ligase OS=Bacillus velezensis (strain DSM 23117 / BGSC 10A6 / FZB42) GN=menE
1_2111	sp|P52046|CRT_CLOAB	1.54e-21	29.487	90	Short-chain-enoyl-CoA hydratase OS=Clostridium acetobutylicum (strain ATCC 824 / DSM 792 / JCM 1419 / LMG 5710 / VKM B-1787) GN=crt
1_2112	sp|G4V4T7|DPGD_AMYOR	6.52e-39	36.742	95	Enoyl-CoA-hydratase OS=Amycolatopsis orientalis GN=dpgD
1_2113	sp|P76082|PAAF_ECOLI	6.1e-37	34.363	99	2,3-dehydroadipyl-CoA hydratase OS=Escherichia coli (strain K12) GN=paaF
1_2114	sp|P0ACL9|PDHR_ECOLI	6.57e-11	36.17	54	Pyruvate dehydrogenase complex repressor OS=Escherichia coli (strain K12) GN=pdhR
1_2115	sp|Q869N6|CRTL_DICDI	2.32e-21	30.732	69	3-hydroxybutyryl-CoA dehydratase-like protein, mitochondrial OS=Dictyostelium discoideum GN=DDB_G0271866
1_2116	sp|O32177|FADA_BACSU	2e-69	37.931	99	3-ketoacyl-CoA thiolase OS=Bacillus subtilis (strain 168) GN=fadA
1_2118	sp|Q9RKB5|BVMO2_STRCO	9.12e-131	41.25	94	Baeyer-Villiger monooxygenase OS=Streptomyces coelicolor (strain ATCC BAA-471 / A3(2) / M145) GN=SCO3172
1_2120	sp|Q01198|LIGD_SPHSK	3.1e-32	30.97	90	C alpha-dehydrogenase OS=Sphingobium sp. (strain NBRC 103272 / SYK-6) GN=ligD
1_2121	sp|P18773|EST_ACILW	1.87e-34	32.937	76	Esterase OS=Acinetobacter lwoffii GN=est
1_2122	sp|P67435|Y1388_MYCBO	4.26e-125	73.729	98	Uncharacterized HTH-type transcriptional regulator Mb1388c OS=Mycobacterium bovis (strain ATCC BAA-935 / AF2122/97) GN=BQ2027_MB1388C
1_2123	sp|A9MR28|CAID_SALAR	2.81e-53	43.511	99	Carnitinyl-CoA dehydratase OS=Salmonella arizonae (strain ATCC BAA-731 / CDC346-86 / RSK2980) GN=caiD
1_2124	sp|Q9PKF7|FABG_CHLMU	2.31e-25	30.268	98	3-oxoacyl-[acyl-carrier-protein] reductase FabG OS=Chlamydia muridarum (strain MoPn / Nigg) GN=fabG
1_2125	sp|B9K865|DAPA_THENN	3.31e-16	34.132	49	4-hydroxy-tetrahydrodipicolinate synthase OS=Thermotoga neapolitana (strain ATCC 49049 / DSM 4359 / NS-E) GN=dapA
1_2126	sp|Q5R646|ECHM_PONAB	8.61e-32	35.223	90	Enoyl-CoA hydratase, mitochondrial OS=Pongo abelii GN=ECHS1
1_2127	sp|Q8R519|ACMSD_MOUSE	7.43e-11	24.311	91	2-amino-3-carboxymuconate-6-semialdehyde decarboxylase OS=Mus musculus GN=Acmsd
1_2128	sp|P9WQ51|FAC19_MYCTU	4.27e-89	36.803	95	Long-chain-fatty-acid--CoA/3-oxocholest-4-en-26-oate--CoA ligase OS=Mycobacterium tuberculosis (strain ATCC 25618 / H37Rv) GN=fadD19
1_2130	sp|I6Y3Q0|CHSE5_MYCTU	7.41e-15	29.114	79	Acyl-CoA dehydrogenase FadE27 OS=Mycobacterium tuberculosis (strain ATCC 25618 / H37Rv) GN=fadE27
1_2131	sp|P71858|CHSE2_MYCTU	6.38e-35	30.868	76	Acyl-CoA dehydrogenase FadE29 OS=Mycobacterium tuberculosis (strain ATCC 25618 / H37Rv) GN=fadE29
1_2133	sp|Q8TDX5|ACMSD_HUMAN	8.47e-09	24.503	70	2-amino-3-carboxymuconate-6-semialdehyde decarboxylase OS=Homo sapiens GN=ACMSD
1_2134	sp|O26884|Y793_METTH	5.61e-52	34.264	99	Uncharacterized protein MTH_793 OS=Methanothermobacter thermautotrophicus (strain ATCC 29096 / DSM 1053 / JCM 10044 / NBRC 100330 / Delta H) GN=MTH_793
1_2135	sp|Q51796|ACAC_PYRFU	2.34e-10	31.452	87	Protein AcaC OS=Pyrococcus furiosus (strain ATCC 43587 / DSM 3638 / JCM 8422 / Vc1) GN=acaC
1_2136	sp|P61159|FDHA_METJA	5.75e-41	23.907	91	Formate dehydrogenase subunit alpha OS=Methanocaldococcus jannaschii (strain ATCC 43067 / DSM 2661 / JAL-1 / JCM 10045 / NBRC 100440) GN=fdhA
1_2137	sp|O34660|ALDH4_BACSU	5.48e-96	37.81	94	Putative aldehyde dehydrogenase DhaS OS=Bacillus subtilis (strain 168) GN=dhaS
1_2138	sp|P67435|Y1388_MYCBO	2.37e-74	51.584	94	Uncharacterized HTH-type transcriptional regulator Mb1388c OS=Mycobacterium bovis (strain ATCC BAA-935 / AF2122/97) GN=BQ2027_MB1388C
1_2139	sp|O34374|YJIB_BACSU	4.42e-55	36.152	82	Putative cytochrome P450 YjiB OS=Bacillus subtilis (strain 168) GN=yjiB
1_2140	sp|P0DMP5|CALA_PSEUH	2.75e-36	34.127	95	Coniferyl-alcohol dehydrogenase OS=Pseudomonas sp. (strain HR199 / DSM 7063) GN=calA
1_2141	sp|O86447|CALB_PSEUH	3.31e-133	44.749	88	Coniferyl aldehyde dehydrogenase OS=Pseudomonas sp. (strain HR199 / DSM 7063) GN=calB
1_2142	sp|P9WQ51|FAC19_MYCTU	1.21e-122	41.068	98	Long-chain-fatty-acid--CoA/3-oxocholest-4-en-26-oate--CoA ligase OS=Mycobacterium tuberculosis (strain ATCC 25618 / H37Rv) GN=fadD19
1_2143	sp|P58760|RUTB_AGRFC	9.95e-10	25.481	93	Peroxyureidoacrylate/ureidoacrylate amidohydrolase RutB OS=Agrobacterium fabrum (strain C58 / ATCC 33970) GN=rutB
1_2144	sp|B6V6V5|KSHA4_RHORH	2.82e-29	26.807	93	3-ketosteroid-9-alpha-monooxygenase, oxygenase component OS=Rhodococcus rhodochrous GN=kshA
1_2145	sp|P19412|BAIE_CLOSV	3.5e-13	34.351	87	Bile acid 7-alpha dehydratase OS=Clostridium scindens (strain JCM 10418 / VPI 12708) GN=baiE
1_2146	sp|P64770|Y978_MYCBO	2.48e-18	31.325	75	Uncharacterized protein Mb0978c OS=Mycobacterium bovis (strain ATCC BAA-935 / AF2122/97) GN=BQ2027_MB0978C
1_2147	sp|P73212|DFRA_SYNY3	1.42e-23	25.994	95	Putative dihydroflavonol 4-reductase OS=Synechocystis sp. (strain PCC 6803 / Kazusa) GN=dfrA
1_2148	sp|Q47PU3|PAMO_THEFY	4.04e-161	45.911	99	Phenylacetone monooxygenase OS=Thermobifida fusca (strain YX) GN=pamO
1_2149	sp|P9WL66|Y2627_MYCTO	1.23e-20	32.579	61	Uncharacterized protein MT2702 OS=Mycobacterium tuberculosis (strain CDC 1551 / Oshkosh) GN=MT2702
1_2150	sp|P94548|FADR_BACSU	1.92e-07	21.765	81	Fatty acid metabolism regulator protein OS=Bacillus subtilis (strain 168) GN=fadR
1_2153	sp|Q46FV4|MER_METBF	9e-17	30.846	55	5,10-methylenetetrahydromethanopterin reductase OS=Methanosarcina barkeri (strain Fusaro / DSM 804) GN=mer
1_2154	sp|L8EUQ6|OXYS_STRR1	4.69e-118	47.4	98	12-dehydrotetracycline 5-monooxygenase/anhydrotetracycline 6-monooxygenase OS=Streptomyces rimosus subsp. rimosus (strain ATCC 10970 / DSM 40260 / JCM 4667 / NRRL 2234) GN=oxyS
1_2155	sp|Q8GBW6|12S_PROFR	6.25e-83	35.714	95	Methylmalonyl-CoA carboxyltransferase 12S subunit OS=Propionibacterium freudenreichii subsp. OX=1752
1_2156	sp|P64832|Y1395_MYCBO	2.94e-163	67.56	95	Uncharacterized protein Mb1395 OS=Mycobacterium bovis (strain ATCC BAA-935 / AF2122/97) GN=BQ2027_MB1395
1_2157	sp|P33006|CPXL_PSESP	2.8e-109	41.106	97	Cytochrome P450-terp OS=Pseudomonas sp. GN=cyp108
1_2160	sp|P9WP47|CSTA_MYCTU	0	74.833	97	Peptide transporter CstA OS=Mycobacterium tuberculosis (strain ATCC 25618 / H37Rv) GN=cstA
1_2161	sp|A0QUP1|DNLI_MYCS2	0	78.02	99	DNA ligase B OS=Mycobacterium smegmatis (strain ATCC 700084 / mc(2)155) GN=ligB
1_2163	sp|O18404|HCD2_DROME	6.92e-71	47.656	98	3-hydroxyacyl-CoA dehydrogenase type-2 OS=Drosophila melanogaster GN=scu
1_2164	sp|P07003|POXB_ECOLI	0	54.261	99	Pyruvate dehydrogenase [ubiquinone] OS=Escherichia coli (strain K12) GN=poxB
1_2165	sp|O32238|YVAP_BACSU	1.4e-14	36.634	43	Uncharacterized HTH-type transcriptional regulator YvaP OS=Bacillus subtilis (strain 168) GN=yvaP
1_2166	sp|P64842|Y1440_MYCBO	1.26e-91	52.091	97	Uncharacterized protein Mb1440c OS=Mycobacterium bovis (strain ATCC BAA-935 / AF2122/97) GN=BQ2027_MB1440C
1_2167	sp|Q5ZHT1|ACD11_CHICK	1.02e-25	27.66	88	Acyl-CoA dehydrogenase family member 11 OS=Gallus gallus GN=ACAD11
1_2168	sp|P29942|YCB9_PSEDE	1.27e-08	26.104	97	Probable membrane transporter protein ORF9 OS=Pseudomonas OX=43306
1_2169	sp|A9WML8|LEU1_RENSM	4.26e-08	28.571	79	2-isopropylmalate synthase OS=Renibacterium salmoninarum (strain ATCC 33209 / DSM 20767 / JCM 11484 / NBRC 15589 / NCIMB 2235) GN=leuA
1_2170	sp|P9WPM7|CP136_MYCTU	0	65.173	99	Putative cytochrome P450 136 OS=Mycobacterium tuberculosis (strain ATCC 25618 / H37Rv) GN=cyp136
1_2171	sp|P9WMC1|ETHR_MYCTU	4.84e-13	30.698	91	HTH-type transcriptional regulator EthR OS=Mycobacterium tuberculosis (strain ATCC 25618 / H37Rv) GN=ethR
1_2172	sp|P9WGP9|SADH_MYCTU	1.09e-42	37.405	87	Putative oxidoreductase SadH OS=Mycobacterium tuberculosis (strain ATCC 25618 / H37Rv) GN=sadH
1_2174	sp|P9WNT1|DPO42_MYCTU	4.84e-175	69.628	95	DNA polymerase IV 2 OS=Mycobacterium tuberculosis (strain ATCC 25618 / H37Rv) GN=dinB2
1_2176	sp|Q88FF8|CHRR_PSEPK	5.22e-27	47.656	71	Quinone reductase OS=Pseudomonas putida (strain ATCC 47054 / DSM 6125 / NCIMB 11950 / KT2440) GN=chrR
1_2177	sp|Q56108|NRDH_SALTY	1.64e-21	51.389	90	Glutaredoxin-like protein NrdH OS=Salmonella typhimurium (strain LT2 / SGSC1412 / ATCC 700720) GN=nrdH
1_2178	sp|Q73VB3|NRDI_MYCPA	1.04e-88	87.162	98	Protein NrdI OS=Mycobacterium paratuberculosis (strain ATCC BAA-968 / K-10) GN=nrdI
1_2179	sp|P0CH00|RIR1B_MYCS2	0	93.767	99	Ribonucleoside-diphosphate reductase subunit alpha 2 OS=Mycobacterium smegmatis (strain ATCC 700084 / mc(2)155) GN=nrdE2
1_2182	sp|P96690|YDFL_BACSU	5.51e-09	23.047	90	Uncharacterized HTH-type transcriptional regulator YdfL OS=Bacillus subtilis (strain 168) GN=ydfL
1_2187	sp|Q05280|VG66_BPML5	4.72e-23	37.107	74	Gene 66 protein OS=Mycobacterium phage L5 GN=66
1_2191	sp|Q47141|HCAR_ECOLI	1.51e-10	26.471	79	Hca operon transcriptional activator HcaR OS=Escherichia coli (strain K12) GN=hcaR
1_2194	sp|L0TCG5|SIGJ_MYCTU	2.99e-24	48.246	71	ECF RNA polymerase sigma factor SigJ OS=Mycobacterium tuberculosis (strain ATCC 25618 / H37Rv) GN=sigJ
1_2195	sp|L0TCG5|SIGJ_MYCTU	1.75e-13	30.12	98	ECF RNA polymerase sigma factor SigJ OS=Mycobacterium tuberculosis (strain ATCC 25618 / H37Rv) GN=sigJ
1_2196	sp|A7Z4X0|TDH_BACVZ	2.5e-06	39.241	99	L-threonine 3-dehydrogenase OS=Bacillus velezensis (strain DSM 23117 / BGSC 10A6 / FZB42) GN=tdh
1_2197	sp|Q9ZUC1|AOR_ARATH	9.65e-23	35.638	82	NADPH-dependent alkenal/one oxidoreductase, chloroplastic OS=Arabidopsis thaliana GN=AOR
1_2199	sp|P9WNY9|MENJ_MYCTU	3.11e-35	32.646	73	Menaquinone reductase OS=Mycobacterium tuberculosis (strain ATCC 25618 / H37Rv) GN=menJ
1_2200	sp|P9WMD9|Y472_MYCTU	3.97e-15	29.592	90	Uncharacterized HTH-type transcriptional regulator Rv0472c OS=Mycobacterium tuberculosis (strain ATCC 25618 / H37Rv) GN=Rv0472c
1_2201	sp|Q9RKB5|BVMO2_STRCO	6.07e-148	44.643	97	Baeyer-Villiger monooxygenase OS=Streptomyces coelicolor (strain ATCC BAA-471 / A3(2) / M145) GN=SCO3172
1_2202	sp|P9WH71|RIR2B_MYCTU	0	94.671	99	Ribonucleoside-diphosphate reductase subunit beta nrdF2 OS=Mycobacterium tuberculosis (strain ATCC 25618 / H37Rv) GN=nrdF2
1_2203	sp|P35866|Y967_CORGL	1.3e-34	27.83	88	Uncharacterized protein Cgl0967/cg1104 OS=Corynebacterium glutamicum (strain ATCC 13032 / DSM 20300 / JCM 1318 / LMG 3730 / NCIMB 10025) GN=Cgl0967
1_2204	sp|E9JFX9|DMOA_HYPSL	1.76e-168	51.875	96	Dimethyl-sulfide monooxygenase OS=Hyphomicrobium sulfonivorans GN=dmoA
1_2206	sp|P0CH37|ADHC2_MYCS2	0	87.644	99	NADP-dependent alcohol dehydrogenase C 2 OS=Mycobacterium smegmatis (strain ATCC 700084 / mc(2)155) GN=adhC2
1_2208	sp|O31567|YFIY_BACSU	4.89e-30	29.066	79	Probable siderophore-binding lipoprotein YfiY OS=Bacillus subtilis (strain 168) GN=yfiY
1_2209	sp|P9WP71|COX1_MYCTU	0	90.842	98	Probable cytochrome c oxidase subunit 1 OS=Mycobacterium tuberculosis (strain ATCC 25618 / H37Rv) GN=ctaD
1_2210	sp|O53289|SERB2_MYCTU	0	80.198	99	Phosphoserine phosphatase SerB2 OS=Mycobacterium tuberculosis (strain ATCC 25618 / H37Rv) GN=serB2
1_2212	sp|Q796Q6|YISV_BACSU	3.69e-40	27.897	90	Uncharacterized HTH-type transcriptional regulator YisV OS=Bacillus subtilis (strain 168) GN=yisV
1_2214	sp|Q57256|Y522_HAEIN	9.34e-39	40.217	77	Uncharacterized protein HI_0522 OS=Haemophilus influenzae (strain ATCC 51907 / DSM 11121 / KW20 / Rd) GN=HI_0522
1_2215	sp|O31723|YLMA_BACSU	5.78e-58	41.245	96	Uncharacterized ABC transporter ATP-binding protein YlmA OS=Bacillus subtilis (strain 168) GN=ylmA
1_2216	sp|Q5PQ50|NUD19_XENLA	2.39e-14	25.108	69	Nucleoside diphosphate-linked moiety X motif 19 OS=Xenopus laevis GN=nudt19
1_2217	sp|A0QJH8|ECH17_MYCA1	4.4e-99	67.265	99	Probable enoyl-CoA hydratase echA17 OS=Mycobacterium avium (strain 104) GN=echA17
1_2218	sp|Q5GZB5|UBIG_XANOR	1.65e-11	30.508	49	Ubiquinone biosynthesis O-methyltransferase OS=Xanthomonas oryzae pv. oryzae (strain KACC10331 / KXO85) GN=ubiG
1_2219	sp|P9WJZ3|Y3037_MYCTU	9.71e-155	67.877	91	Uncharacterized S-adenosylmethionine-dependent methyltransferase Rv3037c OS=Mycobacterium tuberculosis (strain ATCC 25618 / H37Rv) GN=Rv3037c
1_2220	sp|P9WIN9|MP64_MYCTU	3.54e-68	47.826	99	Immunogenic protein MPT64 OS=Mycobacterium tuberculosis (strain ATCC 25618 / H37Rv) GN=mpt64
1_2221	sp|I6XFZ8|Y3035_MYCTU	0	65.7	96	Uncharacterized protein Rv3035 OS=Mycobacterium tuberculosis (strain ATCC 25618 / H37Rv) GN=Rv3035
1_2222	sp|O53281|Y3034_MYCTU	2.34e-150	86.066	98	Putative acetyltransferase Rv3034c OS=Mycobacterium tuberculosis (strain ATCC 25618 / H37Rv) GN=Rv3034c
1_2224	sp|P96683|YDFF_BACSU	1.14e-51	39.916	93	Uncharacterized HTH-type transcriptional regulator YdfF OS=Bacillus subtilis (strain 168) GN=ydfF
1_2225	sp|P9WG90|STP_MYCTO	3.66e-64	37.713	89	Multidrug resistance protein Stp OS=Mycobacterium tuberculosis (strain CDC 1551 / Oshkosh) GN=stp
1_2226	sp|P9WMY9|GLGSY_MYCTU	0	81.159	99	Glycogen synthase OS=Mycobacterium tuberculosis (strain ATCC 25618 / H37Rv) GN=Rv3032
1_2227	sp|P9WQ27|BE_MYCTU	0	80.608	99	Probable 1,4-alpha-glucan branching enzyme Rv3031 OS=Mycobacterium tuberculosis (strain ATCC 25618 / H37Rv) GN=Rv3031
1_2228	sp|A0QUV5|Y2350_MYCS2	5.21e-160	88.327	98	Probable S-adenosylmethionine-dependent methyltransferase MSMEG_2350/MSMEI_2290 OS=Mycobacterium smegmatis (strain ATCC 700084 / mc(2)155) GN=MSMEG_2350
1_2229	sp|P9WNG7|ETFB_MYCTU	7.47e-169	88.346	99	Electron transfer flavoprotein subunit beta OS=Mycobacterium tuberculosis (strain ATCC 25618 / H37Rv) GN=etfB
1_2230	sp|P9WNG9|ETFA_MYCTU	0	88.365	99	Electron transfer flavoprotein subunit alpha OS=Mycobacterium tuberculosis (strain ATCC 25618 / H37Rv) GN=etfA
1_2231	sp|P48279|YCF39_CYAPA	1.82e-08	29.932	54	Uncharacterized protein ycf39 OS=Cyanophora paradoxa GN=ycf39
1_2233	sp|Q6DLR9|NBZA_PSEPS	1.12e-34	34.667	97	Nitrobenzene nitroreductase OS=Pseudomonas pseudoalcaligenes GN=nbzA
1_2235	sp|Q59601|PLSC_NEIGO	8.63e-26	33.511	64	1-acyl-sn-glycerol-3-phosphate acyltransferase OS=Neisseria gonorrhoeae GN=plsC
1_2236	sp|P9WQ71|ISCSL_MYCTU	0	73.404	92	IscS-like cysteine desulfurase OS=Mycobacterium tuberculosis (strain ATCC 25618 / H37Rv) GN=iscS
1_2237	sp|A0QUW3|MNMA_MYCS2	0	91.268	99	tRNA-specific 2-thiouridylase MnmA OS=Mycobacterium smegmatis (strain ATCC 700084 / mc(2)155) GN=mnmA
1_2240	sp|C0H3Q8|YUZN_BACSU	1.65e-09	39.506	69	Uncharacterized HTH-type transcriptional regulator YuzN OS=Bacillus subtilis (strain 168) GN=yuzN
1_2241	sp|Q6ETN3|4CL3_ORYSJ	1.19e-118	41.011	98	Probable 4-coumarate--CoA ligase 3 OS=Oryza sativa subsp. japonica GN=4CL3
1_2243	sp|A0QUW7|DNLJ_MYCS2	0	90.28	97	DNA ligase A OS=Mycobacterium smegmatis (strain ATCC 700084 / mc(2)155) GN=ligA
1_2250	sp|A1T6X9|GATC_MYCVP	2.81e-53	84.848	99	Aspartyl/glutamyl-tRNA(Asn/Gln) amidotransferase subunit C OS=Mycobacterium vanbaalenii (strain DSM 7251 / PYR-1) GN=gatC
1_2251	sp|A4TE06|GATA_MYCGI	0	87.854	99	Glutamyl-tRNA(Gln) amidotransferase subunit A OS=Mycobacterium gilvum (strain PYR-GCK) GN=gatA
1_2252	sp|P9WID7|PFKA_MYCTU	0	88.921	99	ATP-dependent 6-phosphofructokinase OS=Mycobacterium tuberculosis (strain ATCC 25618 / H37Rv) GN=pfkA
1_2254	sp|P52556|BLVRB_BOVIN	8.27e-12	30.952	72	Flavin reductase (NADPH) OS=Bos taurus GN=BLVRB
1_2255	sp|P94578|YWOH_BACSU	1.73e-07	24.812	79	Uncharacterized HTH-type transcriptional regulator YwoH OS=Bacillus subtilis (strain 168) GN=ywoH
1_2256	sp|A0QUX1|GATB_MYCS2	0	91.365	99	Aspartyl/glutamyl-tRNA(Asn/Gln) amidotransferase subunit B OS=Mycobacterium smegmatis (strain ATCC 700084 / mc(2)155) GN=gatB
1_2259	sp|P96694|MHQP_BACSU	8.01e-11	28.462	46	Putative oxidoreductase MhqP OS=Bacillus subtilis (strain 168) GN=mhqP
1_2260	sp|P9WIR1|CFP6_MYCTU	1.77e-42	69.643	98	Low molecular weight protein antigen 6 OS=Mycobacterium tuberculosis (strain ATCC 25618 / H37Rv) GN=cfp6
1_2261	sp|P0A623|ILVB_MYCBO	0	83.548	99	Acetolactate synthase OS=Mycobacterium bovis (strain ATCC BAA-935 / AF2122/97) GN=ilvB
1_2262	sp|A0QUX7|ILVH_MYCS2	1.36e-108	91.765	99	Acetolactate synthase small subunit OS=Mycobacterium smegmatis (strain ATCC 700084 / mc(2)155) GN=ilvH
1_2263	sp|A1T6Y9|ILVC_MYCVP	0	96.736	99	Ketol-acid reductoisomerase (NADP(+)) OS=Mycobacterium vanbaalenii (strain DSM 7251 / PYR-1) GN=ilvC
1_2266	sp|Q9RYU4|NQOR_DEIRA	1.14e-43	55.556	97	NAD(P)H dehydrogenase (quinone) OS=Deinococcus radiodurans (strain ATCC 13939 / DSM 20539 / JCM 16871 / LMG 4051 / NBRC 15346 / NCIMB 9279 / R1 / VKM B-1422) GN=DR_A0214
1_2267	sp|Q9RYU4|NQOR_DEIRA	5.29e-07	50.769	80	NAD(P)H dehydrogenase (quinone) OS=Deinococcus radiodurans (strain ATCC 13939 / DSM 20539 / JCM 16871 / LMG 4051 / NBRC 15346 / NCIMB 9279 / R1 / VKM B-1422) GN=DR_A0214
1_2268	sp|P06108|P49_STRLI	3.17e-83	38.347	94	Protein p49 OS=Streptomyces lividans GN=p49
1_2269	sp|P9WNX3|SERA_MYCTU	0	85.985	99	D-3-phosphoglycerate dehydrogenase OS=Mycobacterium tuberculosis (strain ATCC 25618 / H37Rv) GN=serA
1_2270	sp|A4TE12|LEU3_MYCGI	0	81.845	99	3-isopropylmalate dehydrogenase OS=Mycobacterium gilvum (strain PYR-GCK) GN=leuB
1_2272	sp|P37508|YYAP_BACSU	1.12e-06	25.899	65	Uncharacterized protein YyaP OS=Bacillus subtilis (strain 168) GN=yyaP
1_2273	sp|P9WJW7|Y2994_MYCTU	9.12e-139	60.8	98	Uncharacterized MFS-type transporter Rv2994 OS=Mycobacterium tuberculosis (strain ATCC 25618 / H37Rv) GN=Rv2994
1_2275	sp|O28058|Y2225_ARCFU	3.38e-72	52.995	84	Uncharacterized protein AF_2225 OS=Archaeoglobus fulgidus (strain ATCC 49558 / VC-16 / DSM 4304 / JCM 9628 / NBRC 100126) GN=AF_2225
1_2276	sp|A0QUY7|SYE_MYCS2	0	89.648	99	Glutamate--tRNA ligase OS=Mycobacterium smegmatis (strain ATCC 700084 / mc(2)155) GN=gltX
1_2277	sp|P76268|KDGR_ECOLI	3.42e-17	26.316	98	Transcriptional regulator KdgR OS=Escherichia coli (strain K12) GN=kdgR
1_2278	sp|A1T700|LEUC_MYCVP	0	90.466	97	3-isopropylmalate dehydratase large subunit OS=Mycobacterium vanbaalenii (strain DSM 7251 / PYR-1) GN=leuC
1_2279	sp|Q1BAQ3|LEUD_MYCSS	1.68e-132	93.367	99	3-isopropylmalate dehydratase small subunit OS=Mycobacterium sp. (strain MCS) GN=leuD
1_2280	sp|Q9ZHC5|DBH_MYCS2	5.55e-62	95.413	51	DNA-binding protein HU homolog OS=Mycobacterium smegmatis (strain ATCC 700084 / mc(2)155) GN=hup
1_2281	sp|P9WIY3|MUTT1_MYCTU	5.28e-140	66.019	97	Probable 8-oxo-dGTP diphosphatase 1 OS=Mycobacterium tuberculosis (strain ATCC 25618 / H37Rv) GN=mutT1
1_2282	sp|A4TE29|PPK1_MYCGI	0	90.857	96	Polyphosphate kinase OS=Mycobacterium gilvum (strain PYR-GCK) GN=ppk
1_2283	sp|A0QUZ4|COFC_MYCS2	1.47e-102	76.364	98	2-phospho-L-lactate guanylyltransferase OS=Mycobacterium smegmatis (strain ATCC 700084 / mc(2)155) GN=cofC
1_2284	sp|P9WN76|GPDA_MYCTO	1.29e-171	77.301	99	Glycerol-3-phosphate dehydrogenase [NAD(P)+] OS=Mycobacterium tuberculosis (strain CDC 1551 / Oshkosh) GN=gpsA
1_2285	sp|Q59829|CYSA_STRCO	3.86e-92	46.092	98	Putative cystathionine gamma-lyase OS=Streptomyces coelicolor (strain ATCC BAA-471 / A3(2) / M145) GN=cysA
1_2286	sp|Q9ZGN0|DDL_MYCSM	0	89.008	99	D-alanine--D-alanine ligase OS=Mycobacterium smegmatis GN=ddl
1_2288	sp|O59188|REG6_PYRHO	3.17e-06	29.487	98	Uncharacterized HTH-type transcriptional regulator PH1519 OS=Pyrococcus horikoshii (strain ATCC 700860 / DSM 12428 / JCM 9974 / NBRC 100139 / OT-3) GN=PH1519
1_2289	sp|P9WG71|THIL_MYCTU	2.49e-120	67.093	95	Thiamine-monophosphate kinase OS=Mycobacterium tuberculosis (strain ATCC 25618 / H37Rv) GN=thiL
1_2290	sp|A0QV01|UNG_MYCS2	2.86e-143	86.222	95	Uracil-DNA glycosylase OS=Mycobacterium smegmatis (strain ATCC 700084 / mc(2)155) GN=ung
1_2291	sp|P68998|RL28_MYCLE	8.12e-34	82.812	98	Putative 50S ribosomal protein L28 OS=Mycobacterium leprae (strain TN) GN=rpmB
1_2292	sp|O34751|YLOV_BACSU	2.99e-43	27.728	98	Uncharacterized protein YloV OS=Bacillus subtilis (strain 168) GN=yloV
1_2293	sp|O69460|RECG_MYCLE	0	66.093	99	ATP-dependent DNA helicase RecG OS=Mycobacterium leprae (strain TN) GN=recG
1_2294	sp|D4AK18|A4619_ARTBC	7.69e-21	33.163	82	Uncharacterized secreted protein ARB_06907 OS=Arthroderma benhamiae (strain ATCC MYA-4681 / CBS 112371) GN=ARB_04619
1_2295	sp|A0QV09|Y2407_MYCS2	3.04e-155	76.596	99	Uncharacterized oxidoreductase MSMEG_2407/MSMEI_2346 OS=Mycobacterium smegmatis (strain ATCC 700084 / mc(2)155) GN=MSMEG_2407
1_2296	sp|A0QV10|Y2408_MYCS2	2.18e-180	87.273	99	Uncharacterized oxidoreductase MSMEG_2408/MSMEI_2347 OS=Mycobacterium smegmatis (strain ATCC 700084 / mc(2)155) GN=MSMEG_2408
1_2297	sp|P9WK87|NLHH_MYCTU	2.06e-48	40.418	74	Carboxylesterase NlhH OS=Mycobacterium tuberculosis (strain ATCC 25618 / H37Rv) GN=nlhH
1_2298	sp|P9WI77|PKNE_MYCTU	3.58e-11	29.286	49	Serine/threonine-protein kinase PknE OS=Mycobacterium tuberculosis (strain ATCC 25618 / H37Rv) GN=pknE
1_2300	sp|Q9KWU4|PYC_BACSU	0	47.258	99	Pyruvate carboxylase OS=Bacillus subtilis (strain 168) GN=pyc
1_2301	sp|P57136|RSMD_BUCAI	1.21e-23	28.667	88	Ribosomal RNA small subunit methyltransferase D OS=Buchnera aphidicola subsp. Acyrthosiphon pisum (strain APS) GN=rsmD
1_2302	sp|A0QV16|COAD_MYCS2	3.1e-108	95.57	99	Phosphopantetheine adenylyltransferase OS=Mycobacterium smegmatis (strain ATCC 700084 / mc(2)155) GN=coaD
1_2303	sp|Q9URY9|YI06_SCHPO	1.64e-10	24.706	89	Uncharacterized hemerythrin-like protein C869.06c OS=Schizosaccharomyces pombe (strain 972 / ATCC 24843) GN=SPAC869.06c
1_2304	sp|P65060|Y2952_MYCBO	5.87e-146	82.041	99	Uncharacterized protein Mb2952c OS=Mycobacterium bovis (strain ATCC BAA-935 / AF2122/97) GN=BQ2027_MB2952C
1_2305	sp|P65058|Y2951_MYCBO	9.1e-81	65.426	91	Uncharacterized protein Mb2951c OS=Mycobacterium bovis (strain ATCC BAA-935 / AF2122/97) GN=BQ2027_MB2951C
1_2306	sp|A0QV20|RNC_MYCS2	1.07e-142	89.474	97	Ribonuclease 3 OS=Mycobacterium smegmatis (strain ATCC 700084 / mc(2)155) GN=rnc
1_2307	sp|A0QV21|FPG_MYCS2	0	87.805	99	Formamidopyrimidine-DNA glycosylase OS=Mycobacterium smegmatis (strain ATCC 700084 / mc(2)155) GN=fpg
1_2310	sp|P65056|Y2948_MYCBO	9.47e-67	71.97	97	Uncharacterized protein Mb2948c OS=Mycobacterium bovis (strain ATCC BAA-935 / AF2122/97) GN=BQ2027_MB2948C
1_2311	sp|A0QV24|ACYP_MYCS2	1.21e-48	76.699	99	Acylphosphatase OS=Mycobacterium smegmatis (strain ATCC 700084 / mc(2)155) GN=acyP
1_2312	sp|Q73VM3|SMC_MYCPA	0	77.078	99	Chromosome partition protein Smc OS=Mycobacterium paratuberculosis (strain ATCC BAA-968 / K-10) GN=smc
1_2313	sp|P9WHZ4|PPE42_MYCTO	2.53e-58	42.812	60	Uncharacterized PPE family protein PPE42 OS=Mycobacterium tuberculosis (strain CDC 1551 / Oshkosh) GN=PPE42
1_2314	sp|P9WGD9|FTSY_MYCTU	0	74.675	99	Signal recognition particle receptor FtsY OS=Mycobacterium tuberculosis (strain ATCC 25618 / H37Rv) GN=ftsY
1_2315	sp|P9WQ65|AMT_MYCTU	0	75.546	98	Probable ammonia channel OS=Mycobacterium tuberculosis (strain ATCC 25618 / H37Rv) GN=amt
1_2316	sp|P9WN31|GLNB_MYCTU	8.19e-66	89.286	99	Nitrogen regulatory protein P-II OS=Mycobacterium tuberculosis (strain ATCC 25618 / H37Rv) GN=glnB
1_2317	sp|P9WN29|GLND_MYCTU	0	63.964	93	Bifunctional uridylyltransferase/uridylyl-removing enzyme OS=Mycobacterium tuberculosis (strain ATCC 25618 / H37Rv) GN=glnD
1_2319	sp|P9WGD7|SRP54_MYCTU	0	83.427	99	Signal recognition particle protein OS=Mycobacterium tuberculosis (strain ATCC 25618 / H37Rv) GN=ffh
1_2320	sp|P68916|Y2939_MYCBO	0	75.354	99	Uncharacterized protein Mb2939c OS=Mycobacterium bovis (strain ATCC BAA-935 / AF2122/97) GN=BQ2027_MB2939C
1_2321	sp|O32214|CYSJ_BACSU	1.86e-130	42.884	98	Sulfite reductase [NADPH] flavoprotein alpha-component OS=Bacillus subtilis (strain 168) GN=cysJ
1_2322	sp|P35150|DACB_BACSU	3.77e-26	28.881	99	D-alanyl-D-alanine carboxypeptidase DacB OS=Bacillus subtilis (strain 168) GN=dacB
1_2323	sp|P35150|DACB_BACSU	1.35e-29	30.282	94	D-alanyl-D-alanine carboxypeptidase DacB OS=Bacillus subtilis (strain 168) GN=dacB
1_2324	sp|P65054|Y2934_MYCBO	1.99e-77	76.978	99	Uncharacterized protein Mb2934c OS=Mycobacterium bovis (strain ATCC BAA-935 / AF2122/97) GN=BQ2027_MB2934C
1_2325	sp|A0QV37|RS16_MYCS2	1.74e-76	96.552	73	30S ribosomal protein S16 OS=Mycobacterium smegmatis (strain ATCC 700084 / mc(2)155) GN=rpsP
1_2326	sp|P67237|Y2932_MYCBO	1.61e-42	96.053	99	UPF0109 protein Mb2932c OS=Mycobacterium bovis (strain ATCC BAA-935 / AF2122/97) GN=BQ2027_MB2932C
1_2327	sp|A0QV39|RIMM_MYCS2	1.04e-91	78.488	98	Ribosome maturation factor RimM OS=Mycobacterium smegmatis (strain ATCC 700084 / mc(2)155) GN=rimM
1_2328	sp|P9WFY7|TRMD_MYCTU	8.19e-134	82.743	98	tRNA (guanine-N(1)-)-methyltransferase OS=Mycobacterium tuberculosis (strain ATCC 25618 / H37Rv) GN=trmD
1_2329	sp|P9WK67|LPPW_MYCTU	2.62e-123	59.281	99	Putative lipoprotein LppW OS=Mycobacterium tuberculosis (strain ATCC 25618 / H37Rv) GN=lppW
1_2330	sp|A0QV42|RL19_MYCS2	1.3e-74	97.345	99	50S ribosomal protein L19 OS=Mycobacterium smegmatis (strain ATCC 700084 / mc(2)155) GN=rplS
1_2331	sp|P9WKA1|LEP_MYCTU	1.76e-138	74.219	87	Signal peptidase I OS=Mycobacterium tuberculosis (strain ATCC 25618 / H37Rv) GN=lepB
1_2332	sp|A0QV44|RNH2_MYCS2	3.66e-134	88.546	97	Ribonuclease HII OS=Mycobacterium smegmatis (strain ATCC 700084 / mc(2)155) GN=rnhB
1_2333	sp|P65052|Y2925_MYCBO	4.67e-65	95.05	99	Uncharacterized protein Mb2925c OS=Mycobacterium bovis (strain ATCC BAA-935 / AF2122/97) GN=BQ2027_MB2925C
1_2334	sp|P80092|CBPX1_SACS2	2.93e-71	37.401	89	Thermostable carboxypeptidase 1 OS=Saccharolobus solfataricus (strain ATCC 35092 / DSM 1617 / JCM 11322 / P2) GN=cpsA1
1_2335	sp|Q8ZAL4|DLHH_YERPE	2.35e-16	28.39	93	Putative carboxymethylenebutenolidase OS=Yersinia pestis GN=YPO3787
1_2336	sp|A0QV47|Y2445_MYCS2	0	75.052	99	UPF0061 protein MSMEG_2445/MSMEI_2384 OS=Mycobacterium smegmatis (strain ATCC 700084 / mc(2)155) GN=MSMEG_2445
1_2338	sp|P16528|ICLR_ECOLI	1.8e-37	33.74	98	Transcriptional repressor IclR OS=Escherichia coli (strain K12) GN=iclR
1_2340	sp|Q8H151|AAE13_ARATH	7.4e-75	32.347	89	Malonate--CoA ligase OS=Arabidopsis thaliana GN=AAE13
1_2341	sp|O32138|PUCR_BACSU	2.51e-16	21.012	92	Purine catabolism regulatory protein OS=Bacillus subtilis (strain 168) GN=pucR
1_2342	sp|Q9I702|BAUC_PSEAE	0	56.855	98	Putative 3-oxopropanoate dehydrogenase OS=Pseudomonas aeruginosa (strain ATCC 15692 / DSM 22644 / CIP 104116 / JCM 14847 / LMG 12228 / 1C / PRS 101 / PAO1) GN=bauC
1_2343	sp|P33189|YHXA_BACSU	7.48e-69	34.419	89	Uncharacterized aminotransferase YhxA OS=Bacillus subtilis (strain 168) GN=yhxA
1_2344	sp|A4QFW4|HDPA_CORGB	1.08e-113	67.635	98	Dihydroxyacetone phosphatase OS=Corynebacterium glutamicum (strain R) GN=hdpA
1_2345	sp|P21874|ODPB_GEOSE	1.89e-45	33.75	44	Pyruvate dehydrogenase E1 component subunit beta OS=Geobacillus stearothermophilus GN=pdhB
1_2346	sp|A9WC36|MCT_CHLAA	1.41e-113	47.118	95	2-methylfumaryl-CoA isomerase OS=Chloroflexus aurantiacus (strain ATCC 29366 / DSM 635 / J-10-fl) GN=mct
1_2347	sp|P0AGG2|TESB_ECOLI	2.7e-28	29.167	92	Acyl-CoA thioesterase 2 OS=Escherichia coli (strain K12) GN=tesB
1_2348	sp|A0QVA9|Y2508_MYCS2	3.69e-62	76.23	99	UPF0102 protein MSMEG_2508/MSMEI_2448 OS=Mycobacterium smegmatis (strain ATCC 700084 / mc(2)155) GN=MSMEG_2508
1_2349	sp|P68908|Y2921_MYCBO	0	76.6	99	Uncharacterized protein Mb2921c OS=Mycobacterium bovis (strain ATCC BAA-935 / AF2122/97) GN=BQ2027_MB2921C
1_2350	sp|P9WL29|DPRA_MYCTU	1.6e-146	67.292	99	Putative DNA processing protein DprA OS=Mycobacterium tuberculosis (strain ATCC 25618 / H37Rv) GN=dprA
1_2351	sp|P65050|Y2919_MYCBO	1.82e-136	68.772	99	Uncharacterized protein Mb2919c OS=Mycobacterium bovis (strain ATCC BAA-935 / AF2122/97) GN=BQ2027_MB2919C
1_2352	sp|P21795|LA2M_MYCSM	7.49e-175	62.629	98	Lactate 2-monooxygenase OS=Mycobacterium OX=1772
1_2353	sp|A0QVB4|XERC_MYCS2	5.35e-169	81	99	Tyrosine recombinase XerC OS=Mycobacterium smegmatis (strain ATCC 700084 / mc(2)155) GN=xerC
1_2354	sp|Q9AQM4|CARC_PSERE	1.02e-19	29.811	87	2-hydroxy-6-oxo-6-(2'-aminophenyl)hexa-2,4-dienoic acid hydrolase OS=Pseudomonas resinovorans GN=carC
1_2355	sp|C5C430|FGD_BEUC1	2.32e-19	38.596	50	F420-dependent glucose-6-phosphate dehydrogenase OS=Beutenbergia cavernae (strain ATCC BAA-8 / DSM 12333 / NBRC 16432) GN=fgd
1_2357	sp|P65048|Y2915_MYCBO	1.84e-68	68.75	98	Uncharacterized protein Mb2915 OS=Mycobacterium bovis (strain ATCC BAA-935 / AF2122/97) GN=BQ2027_MB2915
1_2358	sp|A0QVB8|RS2_MYCS2	0	93.165	99	30S ribosomal protein S2 OS=Mycobacterium smegmatis (strain ATCC 700084 / mc(2)155) GN=rpsB
1_2359	sp|A0QVB9|EFTS_MYCS2	7.39e-174	92	99	Elongation factor Ts OS=Mycobacterium smegmatis (strain ATCC 700084 / mc(2)155) GN=tsf
1_2360	sp|P64770|Y978_MYCBO	7.67e-20	30	99	Uncharacterized protein Mb0978c OS=Mycobacterium bovis (strain ATCC BAA-935 / AF2122/97) GN=BQ2027_MB0978C
1_2361	sp|O33040|AMI3_MYCLE	0	66.667	96	Putative amidase AmiC OS=Mycobacterium leprae (strain TN) GN=amiC
1_2363	sp|P0ADT5|YGIC_ECOLI	2.17e-91	43.017	95	Putative acid--amine ligase YgiC OS=Escherichia coli (strain K12) GN=ygiC
1_2364	sp|P68914|Y2631_MYCBO	3.07e-15	46.591	57	UPF0719 transmembrane protein Mb2631 OS=Mycobacterium bovis (strain ATCC BAA-935 / AF2122/97) GN=BQ2027_MB2631
1_2365	sp|Q9Z9P2|GLXK_BACHD	2.09e-98	46.739	98	Glycerate kinase OS=Bacillus halodurans (strain ATCC BAA-125 / DSM 18197 / FERM 7344 / JCM 9153 / C-125) GN=glxK
1_2366	sp|P67748|Y2911_MYCBO	2.72e-52	67.442	88	Uncharacterized HTH-type transcriptional regulator Mb2911 OS=Mycobacterium bovis (strain ATCC BAA-935 / AF2122/97) GN=BQ2027_MB2911
1_2367	sp|A1KG37|Y605_MYCBP	1.61e-103	70.909	99	Uncharacterized protein BCG_0605c OS=Mycobacterium bovis (strain BCG / Pasteur 1173P2) GN=BCG_0605c
1_2368	sp|A0QVD9|PYRH_MYCS2	9.25e-162	91.566	99	Uridylate kinase OS=Mycobacterium smegmatis (strain ATCC 700084 / mc(2)155) GN=pyrH
1_2369	sp|Q1BAH1|RRF_MYCSS	2.4e-120	90.27	99	Ribosome-recycling factor OS=Mycobacterium sp. (strain MCS) GN=frr
1_2370	sp|P63759|CDSA_MYCBO	4.08e-111	56.794	99	Phosphatidate cytidylyltransferase OS=Mycobacterium bovis (strain ATCC BAA-935 / AF2122/97) GN=cdsA
1_2371	sp|P37511|YYAM_BACSU	3.82e-06	24.579	86	Uncharacterized transporter YyaM OS=Bacillus subtilis (strain 168) GN=yyaM
1_2372	sp|Q8VWE6|LRHA_ECO57	1.43e-33	36.29	86	Probable HTH-type transcriptional regulator LrhA OS=Escherichia coli O157:H7 GN=lrhA
1_2373	sp|A0QVE4|RLMN_MYCS2	0	87.903	99	Probable dual-specificity RNA methyltransferase RlmN OS=Mycobacterium smegmatis (strain ATCC 700084 / mc(2)155) GN=rlmN
1_2374	sp|P65054|Y2934_MYCBO	7.38e-19	35.833	88	Uncharacterized protein Mb2934c OS=Mycobacterium bovis (strain ATCC BAA-935 / AF2122/97) GN=BQ2027_MB2934C
1_2375	sp|H8ZPX2|SAPD_PSESP	2.92e-103	41.213	96	3-succinoylsemialdehyde-pyridine dehydrogenase OS=Pseudomonas sp. GN=ald
1_2378	sp|Q93AM1|FLDA_CLOSG	7.87e-52	31.877	97	Cinnamoyl-CoA:phenyllactate CoA-transferase OS=Clostridium sporogenes GN=fldA
1_2379	sp|P14002|BGLB_CLOTH	0	48.212	98	Thermostable beta-glucosidase B OS=Clostridium thermocellum (strain ATCC 27405 / DSM 1237 / NBRC 103400 / NCIMB 10682 / NRRL B-4536 / VPI 7372) GN=bglB
1_2381	sp|P9WPP3|CP124_MYCTU	2.23e-91	37.767	98	Methyl-branched lipid omega-hydroxylase OS=Mycobacterium tuberculosis (strain ATCC 25618 / H37Rv) GN=cyp124
1_2382	sp|P46797|FER_THEMA	7e-07	32.787	95	Ferredoxin OS=Thermotoga maritima (strain ATCC 43589 / MSB8 / DSM 3109 / JCM 10099) GN=fdx
1_2384	sp|P46218|Y1674_SULAC	2.27e-15	28.358	90	Uncharacterized protein Saci_1674 OS=Sulfolobus acidocaldarius (strain ATCC 33909 / DSM 639 / JCM 8929 / NBRC 15157 / NCIMB 11770) GN=Saci_1674
1_2386	sp|P9WPN5|CP130_MYCTU	1.16e-42	31.332	90	Cytochrome P450 130 OS=Mycobacterium tuberculosis (strain ATCC 25618 / H37Rv) GN=cyp130
1_2387	sp|Q6L743|DOIAD_STRKN	1.17e-14	27.586	95	2-deoxy-scyllo-inosamine dehydrogenase OS=Streptomyces kanamyceticus GN=kanE
1_2388	sp|A6TEE9|GARL_KLEP7	1.68e-26	30.8	94	5-keto-4-deoxy-D-glucarate aldolase OS=Klebsiella pneumoniae subsp. pneumoniae (strain ATCC 700721 / MGH 78578) GN=garL
1_2389	sp|P9WGT1|HSD_MYCTU	6.89e-45	39.474	97	3-alpha-(or 20-beta)-hydroxysteroid dehydrogenase OS=Mycobacterium tuberculosis (strain ATCC 25618 / H37Rv) GN=fabG3
1_2390	sp|Q9I3H5|BVMO_PSEAE	8.87e-120	39.54	94	Baeyer-Villiger monooxygenase OS=Pseudomonas aeruginosa (strain ATCC 15692 / DSM 22644 / CIP 104116 / JCM 14847 / LMG 12228 / 1C / PRS 101 / PAO1) GN=PA1538
1_2391	sp|P9WK87|NLHH_MYCTU	7.31e-39	39.231	81	Carboxylesterase NlhH OS=Mycobacterium tuberculosis (strain ATCC 25618 / H37Rv) GN=nlhH
1_2392	sp|P9WJC5|ESPI_MYCTU	7.6e-117	64.085	69	ESX-1 secretion-associated protein EspI OS=Mycobacterium tuberculosis (strain ATCC 25618 / H37Rv) GN=espI
1_2396	sp|P0AGG2|TESB_ECOLI	2e-20	28.571	83	Acyl-CoA thioesterase 2 OS=Escherichia coli (strain K12) GN=tesB
1_2397	sp|P9WL39|Y2876_MYCTU	2.08e-28	59.091	99	Uncharacterized protein Rv2876 OS=Mycobacterium tuberculosis (strain ATCC 25618 / H37Rv) GN=Rv2876
1_2398	sp|Q55081|PHR_SYNY3	1.59e-88	38.004	98	Deoxyribodipyrimidine photo-lyase OS=Synechocystis sp. (strain PCC 6803 / Kazusa) GN=phrA
1_2399	sp|P64762|Y965_MYCBO	2.22e-41	37.113	99	Uncharacterized protein Mb0965c OS=Mycobacterium bovis (strain ATCC BAA-935 / AF2122/97) GN=BQ2027_MB0965C
1_2403	sp|Q8N0U4|F185A_HUMAN	1.49e-06	27.273	56	Protein FAM185A OS=Homo sapiens GN=FAM185A
1_2405	sp|Q8KU07|AZOB_XENAZ	1.38e-19	30.037	93	NAD(P)H azoreductase OS=Xenophilus azovorans GN=azoB
1_2406	sp|P9WGH3|SIGI_MYCTU	7.47e-73	47.887	97	Probable ECF RNA polymerase sigma factor SigI OS=Mycobacterium tuberculosis (strain ATCC 25618 / H37Rv) GN=sigI
1_2408	sp|A0QVH7|DXR_MYCS2	0	85.166	99	1-deoxy-D-xylulose 5-phosphate reductoisomerase OS=Mycobacterium smegmatis (strain ATCC 700084 / mc(2)155) GN=dxr
1_2409	sp|A0QVH8|RIP1_MYCS2	0	86.7	99	Zinc metalloprotease Rip1 OS=Mycobacterium smegmatis (strain ATCC 700084 / mc(2)155) GN=rip1
1_2410	sp|P9WKG3|ISPG_MYCTU	0	88.86	99	4-hydroxy-3-methylbut-2-en-1-yl diphosphate synthase (flavodoxin) OS=Mycobacterium tuberculosis (strain ATCC 25618 / H37Rv) GN=ispG
1_2412	sp|P0AD65|MRDA_ECOLI	8.91e-11	24.188	41	Peptidoglycan D,D-transpeptidase MrdA OS=Escherichia coli (strain K12) GN=mrdA
1_2413	sp|P9WKM0|Y966_MYCTO	1.96e-10	30.159	93	Uncharacterized protein MT0994 OS=Mycobacterium tuberculosis (strain CDC 1551 / Oshkosh) GN=MT0994
1_2414	sp|P95914|Y2140_SACS2	5e-10	28.689	95	Putative esterase SSO2140 OS=Saccharolobus solfataricus (strain ATCC 35092 / DSM 1617 / JCM 11322 / P2) GN=SSO2140
1_2415	sp|P0A5J3|MAP1_MYCBO	1.65e-180	85.866	99	Methionine aminopeptidase OS=Mycobacterium bovis (strain ATCC BAA-935 / AF2122/97) GN=map
1_2416	sp|A0QVI7|COBQ_MYCS2	0	84.008	98	Cobyric acid synthase OS=Mycobacterium smegmatis (strain ATCC 700084 / mc(2)155) GN=cobQ
1_2419	sp|Q9KGY4|CPHA_CYAA5	5.56e-37	33.438	51	Cyanophycin synthetase OS=Cyanothece sp. (strain ATCC 51142) GN=cphA
1_2420	sp|P54420|ASNB_BACSU	3.52e-75	30.979	98	Asparagine synthetase [glutamine-hydrolyzing] 1 OS=Bacillus subtilis (strain 168) GN=asnB
1_2421	sp|Q24368|ISWI_DROME	6.46e-78	35.464	42	Chromatin-remodeling complex ATPase chain Iswi OS=Drosophila melanogaster GN=Iswi
1_2422	sp|Q9ZU50|BAT1_ARATH	1.03e-76	33.084	98	Amino-acid permease BAT1 OS=Arabidopsis thaliana GN=BAT1
1_2423	sp|Q936T0|IPUC_PSESP	2.48e-91	37.558	94	Glutamate--isopropylamine ligase OS=Pseudomonas sp. GN=ipuC
1_2424	sp|O33341|Y2859_MYCTU	1.55e-105	64.378	97	Putative glutamine amidotransferase Rv2859c OS=Mycobacterium tuberculosis (strain ATCC 25618 / H37Rv) GN=Rv2859c
1_2425	sp|P40047|ALDH5_YEAST	3.24e-109	40.529	97	Aldehyde dehydrogenase 5, mitochondrial OS=Saccharomyces cerevisiae (strain ATCC 204508 / S288c) GN=ALD5
1_2426	sp|P39640|BACC_BACSU	1.94e-54	41.86	95	Dihydroanticapsin 7-dehydrogenase OS=Bacillus subtilis (strain 168) GN=bacC
1_2427	sp|P0ACL8|LLDR_SHIFL	4.17e-18	30.738	93	Putative L-lactate dehydrogenase operon regulatory protein OS=Shigella flexneri GN=lldR
1_2428	sp|Q55940|ZIAR_SYNY3	9.27e-13	39.796	88	Transcriptional repressor SmtB homolog OS=Synechocystis sp. (strain PCC 6803 / Kazusa) GN=ziaR
1_2429	sp|Q9ZM74|NIXA_HELPJ	4.64e-73	44.702	79	High-affinity nickel-transport protein NixA OS=Helicobacter pylori (strain J99 / ATCC 700824) GN=nixA
1_2430	sp|P9WHH3|MTR_MYCTU	0	72.052	99	Mycothione reductase OS=Mycobacterium tuberculosis (strain ATCC 25618 / H37Rv) GN=mtr
1_2432	sp|B3GNI9|Y77A_MYCSE	3.66e-114	51.791	90	Uncharacterized protein D806_0077.1 OS=Mycobacterium smegmatis (strain MKD8) GN=0070R
1_2433	sp|A0QVL2|MQO_MYCS2	0	86.503	99	Probable malate:quinone oxidoreductase OS=Mycobacterium smegmatis (strain ATCC 700084 / mc(2)155) GN=mqo
1_2434	sp|P67105|Y2876_MYCBO	8.08e-86	81.333	95	UPF0039 protein Mb2876c OS=Mycobacterium bovis (strain ATCC BAA-935 / AF2122/97) GN=BQ2027_MB2876C
1_2435	sp|P9WPR3|Y2850_MYCTU	0	74.519	98	Uncharacterized protein Rv2850c OS=Mycobacterium tuberculosis (strain ATCC 25618 / H37Rv) GN=Rv2850c
1_2436	sp|Q9I472|COBO_PSEAE	6.13e-36	42.268	94	Corrinoid adenosyltransferase OS=Pseudomonas aeruginosa (strain ATCC 15692 / DSM 22644 / CIP 104116 / JCM 14847 / LMG 12228 / 1C / PRS 101 / PAO1) GN=cobO
1_2437	sp|P9WP97|COBB_MYCTU	0	71.854	95	Hydrogenobyrinate a,c-diamide synthase OS=Mycobacterium tuberculosis (strain ATCC 25618 / H37Rv) GN=cobB
1_2438	sp|A8AQS4|CYSG_CITK8	9.77e-64	33.708	97	Siroheme synthase OS=Citrobacter koseri (strain ATCC BAA-895 / CDC 4225-83 / SGSC4696) GN=cysG
1_2439	sp|P9WJY5|EFPA_MYCTU	0	75.66	99	Uncharacterized MFS-type transporter EfpA OS=Mycobacterium tuberculosis (strain ATCC 25618 / H37Rv) GN=efpA
1_2441	sp|A0QVM0|SYP_MYCS2	0	90.155	99	Proline--tRNA ligase OS=Mycobacterium smegmatis (strain ATCC 700084 / mc(2)155) GN=proS
1_2442	sp|P24580|YI74_BURM1	3.93e-16	40.449	93	Insertion element IS407 uncharacterized 10.0 kDa protein OS=Burkholderia multivorans (strain ATCC 17616 / 249) GN=Bmul_4720
1_2443	sp|P24577|YI71_BURM1	4.75e-66	44.444	97	Insertion element IS407 uncharacterized 31.7 kDa protein OS=Burkholderia multivorans (strain ATCC 17616 / 249) GN=Bmul_4719
1_2446	sp|A0QVM3|RIMP_MYCS2	8.69e-91	75.419	98	Ribosome maturation factor RimP OS=Mycobacterium smegmatis (strain ATCC 700084 / mc(2)155) GN=rimP
1_2447	sp|Q9Z5J1|NUSA_MYCLE	0	85.549	99	Transcription termination/antitermination protein NusA OS=Mycobacterium leprae (strain TN) GN=nusA
1_2448	sp|A4TCF8|IF2_MYCGI	0	94.099	69	Translation initiation factor IF-2 OS=Mycobacterium gilvum (strain PYR-GCK) GN=infB
1_2449	sp|A0QVM8|RBFA_MYCS2	1.18e-88	91.667	86	Ribosome-binding factor A OS=Mycobacterium smegmatis (strain ATCC 700084 / mc(2)155) GN=rbfA
1_2450	sp|P71615|NRNA_MYCTU	5.56e-160	73.041	94	Bifunctional oligoribonuclease and PAP phosphatase NrnA OS=Mycobacterium tuberculosis (strain ATCC 25618 / H37Rv) GN=nrnA
1_2451	sp|Q84K71|DTX44_ARATH	2.48e-34	31.742	90	Protein DETOXIFICATION 44, chloroplastic OS=Arabidopsis thaliana GN=DTX44
1_2452	sp|P30866|YAFE_ECOLI	3.49e-09	41.379	47	Uncharacterized protein YafE OS=Escherichia coli (strain K12) GN=yafE
1_2454	sp|Q8Z8S3|CUER_SALTI	4.24e-09	30.508	74	HTH-type transcriptional regulator CueR OS=Salmonella typhi GN=cueR
1_2455	sp|Q6NL24|ECH1P_ARATH	5.75e-44	36.214	94	Probable enoyl-CoA hydratase 1, peroxisomal OS=Arabidopsis thaliana GN=ECHIA
1_2458	sp|Q9L9D7|COCE_RHOSM	2.01e-53	28.943	94	Cocaine esterase OS=Rhodococcus sp. (strain MB1 Bresler) GN=cocE
1_2461	sp|A1YCA5|PPTAS_NOCIO	5.28e-71	54.206	93	4'-phosphopantetheinyl transferase Npt OS=Nocardia iowensis GN=npt
1_2462	sp|Q1BA81|TRUB_MYCSS	5.47e-161	82.042	96	tRNA pseudouridine synthase B OS=Mycobacterium sp. (strain MCS) GN=truB
1_2463	sp|O33453|CYMR_PSEPU	4.21e-17	33.149	83	HTH-type transcriptional regulator CymR OS=Pseudomonas putida GN=cymR
1_2464	sp|P11915|NLTP_RAT	1.25e-178	62.25	99	Non-specific lipid-transfer protein OS=Rattus norvegicus GN=Scp2
1_2465	sp|P64874|Y1573_MYCBO	2.41e-12	24.823	96	Uncharacterized protein Mb1573 OS=Mycobacterium bovis (strain ATCC BAA-935 / AF2122/97) GN=BQ2027_MB1573
1_2466	sp|Q8VYI3|ECH2_ARATH	1.45e-18	29.787	73	Enoyl-CoA hydratase 2, peroxisomal OS=Arabidopsis thaliana GN=ECH2
1_2467	sp|P96825|Y0148_MYCTU	2.78e-60	43.902	99	Putative short-chain type dehydrogenase/reductase Rv0148 OS=Mycobacterium tuberculosis (strain ATCC 25618 / H37Rv) GN=Rv0148
1_2468	sp|P45857|ACDB_BACSU	3.55e-59	32.282	99	Acyl-CoA dehydrogenase OS=Bacillus subtilis (strain 168) GN=mmgC
1_2469	sp|P0A573|Y2734_MYCBO	3.82e-16	29.104	92	Uncharacterized protein Mb2734 OS=Mycobacterium bovis (strain ATCC BAA-935 / AF2122/97) GN=BQ2027_MB2734
1_2470	sp|A8FGK6|MENE_BACP2	1.37e-47	29.142	90	2-succinylbenzoate--CoA ligase OS=Bacillus pumilus (strain SAFR-032) GN=menE
1_2471	sp|P9WGS3|EPHD_MYCTU	3.52e-37	36.059	89	Probable oxidoreductase EphD OS=Mycobacterium tuberculosis (strain ATCC 25618 / H37Rv) GN=ephD
1_2472	sp|Q845S8|SFNC_PSEPU	3.47e-47	32.658	95	Probable FMNH2-dependent monooxygenase SfnC OS=Pseudomonas putida GN=sfnC
1_2473	sp|Q65M61|SSUD_BACLD	5.94e-127	51.648	93	Alkanesulfonate monooxygenase OS=Bacillus licheniformis (strain ATCC 14580 / DSM 13 / JCM 2505 / NBRC 12200 / NCIMB 9375 / NRRL NRS-1264 / Gibson 46) GN=ssuD
1_2474	sp|Q9CCB5|IDER_MYCLE	6.11e-17	34.586	55	Iron-dependent repressor IdeR OS=Mycobacterium leprae (strain TN) GN=ideR
1_2475	sp|Q59263|RIBF_CORAM	1.55e-88	47.256	99	Bifunctional riboflavin kinase/FMN adenylyltransferase OS=Corynebacterium ammoniagenes GN=ribF
1_2476	sp|C0ZYB6|RS15_RHOE4	8.54e-49	85.393	99	30S ribosomal protein S15 OS=Rhodococcus erythropolis (strain PR4 / NBRC 100887) GN=rpsO
1_2478	sp|A0QVQ5|PNP_MYCS2	0	93.179	96	Polyribonucleotide nucleotidyltransferase OS=Mycobacterium smegmatis (strain ATCC 700084 / mc(2)155) GN=pnp
1_2479	sp|P0A5S9|Y2805_MYCBO	0	78.45	99	Uncharacterized zinc protease Mb2805c OS=Mycobacterium bovis (strain ATCC BAA-935 / AF2122/97) GN=BQ2027_MB2805C
1_2480	sp|Q59517|BLAF_MYCFO	0	98.299	99	Beta-lactamase OS=Mycobacterium fortuitum GN=blaF
1_2481	sp|P9WMK1|ACR_MYCTU	2.9e-51	57.143	89	Alpha-crystallin OS=Mycobacterium tuberculosis (strain ATCC 25618 / H37Rv) GN=hspX
1_2483	sp|Q8KY18|DHA_MYCSM	0	87.733	99	Alanine dehydrogenase OS=Mycobacterium smegmatis GN=ald
1_2484	sp|P56901|LRP_RHIME	9.96e-25	34.868	89	Leucine-responsive regulatory protein OS=Rhizobium meliloti (strain 1021) GN=lrp
1_2487	sp|P9WM57|Y1128_MYCTU	6.31e-121	45.291	97	Uncharacterized protein Rv1128c OS=Mycobacterium tuberculosis (strain ATCC 25618 / H37Rv) GN=Rv1128c
1_2488	sp|Q1BA69|DAPB_MYCSS	1.02e-156	88.163	99	4-hydroxy-tetrahydrodipicolinate reductase OS=Mycobacterium sp. (strain MCS) GN=dapB
1_2489	sp|P46830|YDAB_MYCBI	9.73e-19	37.5	76	Uncharacterized 19.3 kDa protein in dapB 3'region OS=Mycobacterium OX=1765
1_2492	sp|Q8N0X4|CLYBL_HUMAN	2.7e-20	30.952	83	Citramalyl-CoA lyase, mitochondrial OS=Homo sapiens GN=CLYBL
1_2493	sp|Q54MZ9|CMBL_DICDI	1.22e-26	31.325	96	Carboxymethylenebutenolidase homolog OS=Dictyostelium discoideum GN=cmbl
1_2494	sp|A0QVR9|TYSY_MYCS2	0	92.857	99	Thymidylate synthase OS=Mycobacterium smegmatis (strain ATCC 700084 / mc(2)155) GN=thyA
1_2495	sp|P9WNX1|DYR_MYCTU	2.84e-63	58.385	96	Dihydrofolate reductase OS=Mycobacterium tuberculosis (strain ATCC 25618 / H37Rv) GN=folA
1_2497	sp|P75843|YCAQ_ECOLI	2.56e-47	32.17	95	Uncharacterized protein YcaQ OS=Escherichia coli (strain K12) GN=ycaQ
1_2498	sp|P76037|PUUP_ECOLI	2.36e-51	29.139	94	Putrescine importer PuuP OS=Escherichia coli (strain K12) GN=puuP
1_2499	sp|C3K630|LAAA_PSEFS	3.06e-83	47.917	93	L-amino acid amidase OS=Pseudomonas fluorescens (strain SBW25) GN=laaA
1_2500	sp|Q9LBW6|RMPR_MYCGS	3.21e-17	31.624	88	Putative HTH-type transcriptional regulator RmpR OS=Mycobacterium gastri GN=rmpR
1_2503	sp|P96676|YDES_BACSU	1.7e-10	26.829	78	Uncharacterized HTH-type transcriptional regulator YdeS OS=Bacillus subtilis (strain 168) GN=ydeS
1_2508	sp|A0QVT0|THYX_MYCS2	2.6e-168	92.4	99	Flavin-dependent thymidylate synthase OS=Mycobacterium smegmatis (strain ATCC 700084 / mc(2)155) GN=thyX
1_2509	sp|A4TCJ3|DAPA_MYCGI	1.95e-171	82.27	99	4-hydroxy-tetrahydrodipicolinate synthase OS=Mycobacterium gilvum (strain PYR-GCK) GN=dapA
[truncated: 2,501 more rows]
