# Supplementary material for: Comparative genome analysis reveals high-level drug resistance markers in a clinical isolate of Mycobacterium fortuitum subsp. fortuitum MF GZ001
Source: Front Cell Infect Microbiol. 2023 Jan 4;12:1056007. doi: 10.3389/fcimb.2022.1056007 (PMC9846761; doi:10.3389/fcimb.2022.1056007)
Supplement: Supplementary file 1 [file DataSheet_1.zip › File.Xl.S6.xlsx]

## Sheet: M. fortuitum CT6
Type	Chr	Start	END	Ref	Obs	Func	Gene	ExonicFunc	AAChange
SNV	MF_pilon	330	330	T	C	exonic	1_1	synonymous SNV	1_1:1_1.t01:exon1:c.T330C:p.G110G,
SNV	MF_pilon	675	675	A	T	exonic	1_1	synonymous SNV	1_1:1_1.t01:exon1:c.A675T:p.R225R,
SNV	MF_pilon	1188	1188	G	T	exonic	1_1	synonymous SNV	1_1:1_1.t01:exon1:c.G1188T:p.V396V,
SNV	MF_pilon	1533	1533	C	G	upstream;downstream	1_2(dist=611);1_1(dist=15)
SNV	MF_pilon	1630	1630	C	G	upstream;downstream	1_2(dist=514);1_1(dist=112)
SNV	MF_pilon	2455	2455	A	G	exonic	1_2	synonymous SNV	1_2:1_2.t01:exon1:c.A312G:p.R104R,
SNV	MF_pilon	2704	2704	T	C	exonic	1_2	synonymous SNV	1_2:1_2.t01:exon1:c.T561C:p.R187R,
SNV	MF_pilon	2728	2728	C	G	exonic	1_2	synonymous SNV	1_2:1_2.t01:exon1:c.C585G:p.A195A,
SNV	MF_pilon	2894	2894	C	T	exonic	1_2	synonymous SNV	1_2:1_2.t01:exon1:c.C751T:p.L251L,
SNV	MF_pilon	3151	3151	C	T	exonic	1_2	synonymous SNV	1_2:1_2.t01:exon1:c.C1008T:p.T336T,
SNV	MF_pilon	3557	3557	T	C	exonic	1_3	synonymous SNV	1_3:1_3.t01:exon1:c.T195C:p.H65H,
SNV	MF_pilon	3571	3571	T	C	exonic	1_3	nonsynonymous SNV	1_3:1_3.t01:exon1:c.T209C:p.V70A,
SNV	MF_pilon	3663	3663	G	A	exonic	1_3	nonsynonymous SNV	1_3:1_3.t01:exon1:c.G301A:p.D101N,
SNV	MF_pilon	3878	3878	C	T	exonic	1_3	synonymous SNV	1_3:1_3.t01:exon1:c.C516T:p.I172I,
SNV	MF_pilon	4540	4540	C	G	exonic	1_4	synonymous SNV	1_4:1_4.t01:exon1:c.C276G:p.A92A,
SNV	MF_pilon	4549	4549	G	C	exonic	1_4	synonymous SNV	1_4:1_4.t01:exon1:c.G285C:p.A95A,
SNV	MF_pilon	4729	4729	A	G	exonic	1_4	synonymous SNV	1_4:1_4.t01:exon1:c.A465G:p.E155E,
SNV	MF_pilon	4837	4837	C	A	exonic	1_4	synonymous SNV	1_4:1_4.t01:exon1:c.C573A:p.A191A,
SNV	MF_pilon	4849	4849	T	C	exonic	1_4	synonymous SNV	1_4:1_4.t01:exon1:c.T585C:p.A195A,
SNV	MF_pilon	4888	4888	G	C	exonic	1_4	synonymous SNV	1_4:1_4.t01:exon1:c.G624C:p.L208L,
SNV	MF_pilon	4900	4900	A	C	exonic	1_4	synonymous SNV	1_4:1_4.t01:exon1:c.A636C:p.V212V,
SNV	MF_pilon	4987	4987	T	C	exonic	1_4	synonymous SNV	1_4:1_4.t01:exon1:c.T723C:p.P241P,
SNV	MF_pilon	5027	5027	C	G	exonic	1_4	nonsynonymous SNV	1_4:1_4.t01:exon1:c.C763G:p.H255D,
SNV	MF_pilon	5122	5122	G	A	exonic	1_4	synonymous SNV	1_4:1_4.t01:exon1:c.G858A:p.Q286Q,
SNV	MF_pilon	5261	5261	T	G	exonic	1_4	nonsynonymous SNV	1_4:1_4.t01:exon1:c.T997G:p.S333A,
SNV	MF_pilon	5266	5266	T	C	exonic	1_4	synonymous SNV	1_4:1_4.t01:exon1:c.T1002C:p.R334R,
SNV	MF_pilon	5352	5352	A	C	exonic	1_4	nonsynonymous SNV	1_4:1_4.t01:exon1:c.A1088C:p.E363A,
SNV	MF_pilon	5356	5356	C	T	exonic	1_4	synonymous SNV	1_4:1_4.t01:exon1:c.C1092T:p.V364V,
SNV	MF_pilon	5357	5357	A	G	exonic	1_4	nonsynonymous SNV	1_4:1_4.t01:exon1:c.A1093G:p.N365D,
SNV	MF_pilon	5368	5368	G	C	exonic	1_4	nonsynonymous SNV	1_4:1_4.t01:exon1:c.G1104C:p.E368D,
SNV	MF_pilon	5451	5451	G	T	upstream;downstream	1_5,1_6(dist=46);1_4(dist=32)
SNV	MF_pilon	5505	5505	T	A	exonic	1_5	synonymous SNV	1_5:1_5.t01:exon1:c.T9A:p.G3G,
SNV	MF_pilon	5619	5619	A	C	exonic	1_5	synonymous SNV	1_5:1_5.t01:exon1:c.A123C:p.G41G,
SNV	MF_pilon	5699	5699	A	G	exonic	1_5	nonsynonymous SNV	1_5:1_5.t01:exon1:c.A203G:p.K68R,
SNV	MF_pilon	5937	5937	A	G	exonic	1_5	synonymous SNV	1_5:1_5.t01:exon1:c.A441G:p.G147G,
SNV	MF_pilon	5979	5979	G	C	exonic	1_5	synonymous SNV	1_5:1_5.t01:exon1:c.G483C:p.P161P,
SNV	MF_pilon	6021	6021	C	T	upstream;downstream	1_6(dist=207);1_4,1_5(dist=12)
SNV	MF_pilon	6054	6054	T	G	upstream;downstream	1_6(dist=174);1_4,1_5(dist=45)
SNV	MF_pilon	6257	6257	C	T	exonic	1_6	synonymous SNV	1_6:1_6.t01:exon1:c.C30T:p.S10S,
SNV	MF_pilon	6641	6641	C	T	exonic	1_6	synonymous SNV	1_6:1_6.t01:exon1:c.C414T:p.D138D,
SNV	MF_pilon	6872	6872	C	T	exonic	1_6	synonymous SNV	1_6:1_6.t01:exon1:c.C645T:p.A215A,
SNV	MF_pilon	6917	6917	G	C	exonic	1_6	synonymous SNV	1_6:1_6.t01:exon1:c.G690C:p.P230P,
SNV	MF_pilon	6929	6929	A	G	exonic	1_6	synonymous SNV	1_6:1_6.t01:exon1:c.A702G:p.A234A,
SNV	MF_pilon	6980	6980	T	C	exonic	1_6	synonymous SNV	1_6:1_6.t01:exon1:c.T753C:p.F251F,
SNV	MF_pilon	6983	6983	C	T	exonic	1_6	synonymous SNV	1_6:1_6.t01:exon1:c.C756T:p.H252H,
SNV	MF_pilon	7052	7052	G	C	exonic	1_6	synonymous SNV	1_6:1_6.t01:exon1:c.G825C:p.V275V,
SNV	MF_pilon	7217	7217	G	C	exonic	1_6	synonymous SNV	1_6:1_6.t01:exon1:c.G990C:p.R330R,
SNV	MF_pilon	7355	7355	C	T	exonic	1_6	synonymous SNV	1_6:1_6.t01:exon1:c.C1128T:p.G376G,
SNV	MF_pilon	7403	7403	A	C	exonic	1_6	synonymous SNV	1_6:1_6.t01:exon1:c.A1176C:p.I392I,
SNV	MF_pilon	7409	7409	C	T	exonic	1_6	synonymous SNV	1_6:1_6.t01:exon1:c.C1182T:p.H394H,
SNV	MF_pilon	7785	7785	A	G	exonic	1_6	nonsynonymous SNV	1_6:1_6.t01:exon1:c.A1558G:p.T520A,
SNV	MF_pilon	7871	7871	T	G	exonic	1_6	synonymous SNV	1_6:1_6.t01:exon1:c.T1644G:p.L548L,
SNV	MF_pilon	8572	8572	T	C	exonic	1_7	synonymous SNV	1_7:1_7.t01:exon1:c.T153C:p.P51P,
SNV	MF_pilon	8575	8575	A	G	exonic	1_7	synonymous SNV	1_7:1_7.t01:exon1:c.A156G:p.V52V,
SNV	MF_pilon	8890	8890	T	C	exonic	1_7	synonymous SNV	1_7:1_7.t01:exon1:c.T471C:p.Y157Y,
SNV	MF_pilon	8929	8929	T	G	exonic	1_7	synonymous SNV	1_7:1_7.t01:exon1:c.T510G:p.R170R,
SNV	MF_pilon	9400	9400	T	G	exonic	1_7	synonymous SNV	1_7:1_7.t01:exon1:c.T981G:p.V327V,
SNV	MF_pilon	9670	9670	T	C	exonic	1_7	synonymous SNV	1_7:1_7.t01:exon1:c.T1251C:p.I417I,
SNV	MF_pilon	9871	9871	T	C	exonic	1_7	synonymous SNV	1_7:1_7.t01:exon1:c.T1452C:p.L484L,
SNV	MF_pilon	10156	10156	A	G	exonic	1_7	synonymous SNV	1_7:1_7.t01:exon1:c.A1737G:p.R579R,
SNV	MF_pilon	10255	10255	T	C	exonic	1_7	synonymous SNV	1_7:1_7.t01:exon1:c.T1836C:p.V612V,
SNV	MF_pilon	10321	10321	G	A	exonic	1_7	synonymous SNV	1_7:1_7.t01:exon1:c.G1902A:p.K634K,
SNV	MF_pilon	10450	10450	A	C	exonic	1_7	synonymous SNV	1_7:1_7.t01:exon1:c.A2031C:p.A677A,
SNV	MF_pilon	11022	11022	A	C	exonic	1_8	nonsynonymous SNV	1_8:1_8.t01:exon1:c.A46C:p.T16P,
SNV	MF_pilon	11132	11132	C	G	exonic	1_8	nonsynonymous SNV	1_8:1_8.t01:exon1:c.C156G:p.D52E,
SNV	MF_pilon	11294	11294	T	C	exonic	1_8	synonymous SNV	1_8:1_8.t01:exon1:c.T318C:p.T106T,
SNV	MF_pilon	11411	11411	G	T	exonic	1_8	synonymous SNV	1_8:1_8.t01:exon1:c.G435T:p.P145P,
SNV	MF_pilon	11470	11470	G	A	exonic	1_8	nonsynonymous SNV	1_8:1_8.t01:exon1:c.G494A:p.S165N,
SNV	MF_pilon	11516	11516	T	C	exonic	1_8	synonymous SNV	1_8:1_8.t01:exon1:c.T540C:p.G180G,
SNV	MF_pilon	11540	11540	T	C	exonic	1_8	synonymous SNV	1_8:1_8.t01:exon1:c.T564C:p.I188I,
SNV	MF_pilon	12060	12060	G	C	upstream;downstream	1_9(dist=350);1_8(dist=181)
INDEL	MF_pilon	12239	12239	A	-	upstream;downstream	1_9(dist=171);1_8(dist=360)
INDEL	MF_pilon	12242	12242	C	-	upstream;downstream	1_9(dist=168);1_8(dist=363)
SNV	MF_pilon	12245	12245	G	A	upstream;downstream	1_9(dist=165);1_8(dist=366)
SNV	MF_pilon	12247	12247	T	G	upstream;downstream	1_9(dist=163);1_8(dist=368)
SNV	MF_pilon	12250	12250	G	C	upstream;downstream	1_9(dist=160);1_8(dist=371)
INDEL	MF_pilon	12253	12253	T	-	upstream;downstream	1_9(dist=157);1_8(dist=374)
SNV	MF_pilon	12257	12257	G	A	upstream;downstream	1_9(dist=153);1_8(dist=378)
SNV	MF_pilon	12272	12272	C	T	upstream;downstream	1_9(dist=138);1_8(dist=393)
SNV	MF_pilon	12276	12276	T	C	upstream;downstream	1_9(dist=134);1_8(dist=397)
SNV	MF_pilon	12277	12277	G	A	upstream;downstream	1_9(dist=133);1_8(dist=398)
SNV	MF_pilon	12283	12283	A	G	upstream;downstream	1_9(dist=127);1_8(dist=404)
SNV	MF_pilon	12284	12284	G	A	upstream;downstream	1_9(dist=126);1_8(dist=405)
SNV	MF_pilon	12688	12688	G	T	exonic	1_9	synonymous SNV	1_9:1_9.t01:exon1:c.G279T:p.R93R,
SNV	MF_pilon	12937	12937	C	T	exonic	1_9	synonymous SNV	1_9:1_9.t01:exon1:c.C528T:p.L176L,
SNV	MF_pilon	13144	13144	C	G	exonic	1_9	synonymous SNV	1_9:1_9.t01:exon1:c.C735G:p.S245S,
SNV	MF_pilon	13273	13273	A	C	exonic	1_9	nonsynonymous SNV	1_9:1_9.t01:exon1:c.A864C:p.K288N,
SNV	MF_pilon	13279	13279	G	C	exonic	1_9	synonymous SNV	1_9:1_9.t01:exon1:c.G870C:p.L290L,
SNV	MF_pilon	13318	13318	T	A	exonic	1_10	nonsynonymous SNV	1_10:1_10.t01:exon1:c.T13A:p.F5I,
SNV	MF_pilon	14146	14146	A	C	exonic	1_11	nonsynonymous SNV	1_11:1_11.t01:exon1:c.A98C:p.K33T,
SNV	MF_pilon	16062	16062	A	C	exonic	1_14	synonymous SNV	1_14:1_14.t01:exon1:c.T150G:p.G50G,
SNV	MF_pilon	16396	16396	A	G	upstream;downstream	1_14,1_16(dist=37);1_13,1_15(dist=37)
SNV	MF_pilon	18216	18216	C	G	exonic	1_17	nonsynonymous SNV	1_17:1_17.t01:exon1:c.C625G:p.H209D,
SNV	MF_pilon	21156	21156	C	G	exonic	1_19	synonymous SNV	1_19:1_19.t01:exon1:c.G228C:p.V76V,
SNV	MF_pilon	21994	21994	T	C	exonic	1_20	synonymous SNV	1_20:1_20.t01:exon1:c.A930G:p.E310E,
SNV	MF_pilon	22131	22131	T	C	exonic	1_20	nonsynonymous SNV	1_20:1_20.t01:exon1:c.A793G:p.T265A,
SNV	MF_pilon	22132	22132	C	G	exonic	1_20	synonymous SNV	1_20:1_20.t01:exon1:c.G792C:p.G264G,
SNV	MF_pilon	22315	22315	G	A	exonic	1_20	synonymous SNV	1_20:1_20.t01:exon1:c.C609T:p.R203R,
SNV	MF_pilon	22346	22346	G	C	exonic	1_20	nonsynonymous SNV	1_20:1_20.t01:exon1:c.C578G:p.A193G,
SNV	MF_pilon	23661	23661	C	G	exonic	1_21	synonymous SNV	1_21:1_21.t01:exon1:c.G675C:p.R225R,
SNV	MF_pilon	23775	23775	T	C	exonic	1_21	synonymous SNV	1_21:1_21.t01:exon1:c.A561G:p.A187A,
SNV	MF_pilon	23949	23949	G	A	exonic	1_21	synonymous SNV	1_21:1_21.t01:exon1:c.C387T:p.F129F,
SNV	MF_pilon	23994	23994	G	A	exonic	1_21	synonymous SNV	1_21:1_21.t01:exon1:c.C342T:p.T114T,
SNV	MF_pilon	24063	24063	A	G	exonic	1_21	synonymous SNV	1_21:1_21.t01:exon1:c.T273C:p.L91L,
SNV	MF_pilon	24153	24153	A	G	exonic	1_21	synonymous SNV	1_21:1_21.t01:exon1:c.T183C:p.A61A,
SNV	MF_pilon	24177	24177	A	G	exonic	1_21	synonymous SNV	1_21:1_21.t01:exon1:c.T159C:p.V53V,
SNV	MF_pilon	24324	24324	C	T	exonic	1_21	synonymous SNV	1_21:1_21.t01:exon1:c.G12A:p.Q4Q,
SNV	MF_pilon	24458	24458	G	C	exonic	1_22	synonymous SNV	1_22:1_22.t01:exon1:c.C1404G:p.S468S,
SNV	MF_pilon	24460	24460	A	T	exonic	1_22	nonsynonymous SNV	1_22:1_22.t01:exon1:c.T1402A:p.S468T,
SNV	MF_pilon	24464	24464	A	C	exonic	1_22	synonymous SNV	1_22:1_22.t01:exon1:c.T1398G:p.P466P,
SNV	MF_pilon	24482	24482	C	T	exonic	1_22	synonymous SNV	1_22:1_22.t01:exon1:c.G1380A:p.A460A,
INDEL	MF_pilon	24516	24516	-	T	exonic	1_22	frameshift insertion	1_22:1_22.t01:exon1:c.1345_1346insA:p.A449fs,
INDEL	MF_pilon	24517	24517	-	G	exonic	1_22	frameshift insertion	1_22:1_22.t01:exon1:c.1344_1345insC:p.A449fs,
SNV	MF_pilon	24518	24518	T	G	exonic	1_22	synonymous SNV	1_22:1_22.t01:exon1:c.A1344C:p.P448P,
INDEL	MF_pilon	24521	24521	-	G	exonic	1_22	frameshift insertion	1_22:1_22.t01:exon1:c.1340dupC:p.T447fs,
SNV	MF_pilon	24539	24539	G	C	exonic	1_22	synonymous SNV	1_22:1_22.t01:exon1:c.C1323G:p.S441S,
SNV	MF_pilon	24545	24545	C	T	exonic	1_22	synonymous SNV	1_22:1_22.t01:exon1:c.G1317A:p.S439S,
SNV	MF_pilon	24560	24560	C	A	exonic	1_22	synonymous SNV	1_22:1_22.t01:exon1:c.G1302T:p.P434P,
SNV	MF_pilon	24563	24563	T	A	exonic	1_22	synonymous SNV	1_22:1_22.t01:exon1:c.A1299T:p.T433T,
SNV	MF_pilon	24614	24614	C	A	exonic	1_22	synonymous SNV	1_22:1_22.t01:exon1:c.G1248T:p.S416S,
SNV	MF_pilon	24704	24704	G	A	exonic	1_22	synonymous SNV	1_22:1_22.t01:exon1:c.C1158T:p.R386R,
SNV	MF_pilon	24713	24713	A	G	exonic	1_22	synonymous SNV	1_22:1_22.t01:exon1:c.T1149C:p.N383N,
SNV	MF_pilon	24845	24845	C	T	exonic	1_22	synonymous SNV	1_22:1_22.t01:exon1:c.G1017A:p.V339V,
SNV	MF_pilon	24938	24938	C	T	exonic	1_22	synonymous SNV	1_22:1_22.t01:exon1:c.G924A:p.V308V,
SNV	MF_pilon	24957	24957	G	A	exonic	1_22	nonsynonymous SNV	1_22:1_22.t01:exon1:c.C905T:p.A302V,
SNV	MF_pilon	25052	25052	C	G	exonic	1_22	synonymous SNV	1_22:1_22.t01:exon1:c.G810C:p.A270A,
SNV	MF_pilon	25226	25226	T	A	exonic	1_22	synonymous SNV	1_22:1_22.t01:exon1:c.A636T:p.A212A,
SNV	MF_pilon	25295	25295	C	A	exonic	1_22	synonymous SNV	1_22:1_22.t01:exon1:c.G567T:p.G189G,
SNV	MF_pilon	25508	25508	A	G	exonic	1_22	synonymous SNV	1_22:1_22.t01:exon1:c.T354C:p.G118G,
SNV	MF_pilon	25666	25666	A	G	exonic	1_22	synonymous SNV	1_22:1_22.t01:exon1:c.T196C:p.L66L,
INDEL	MF_pilon	25915	25931	CAGTGCCGGATCTGCTC	-	upstream;downstream	1_22(dist=54);1_23,1_24(dist=43)
INDEL	MF_pilon	25934	25937	CGCG	-	upstream;downstream	1_22(dist=73);1_23,1_24(dist=37)
INDEL	MF_pilon	25939	25944	GCGCAG	-	upstream;downstream	1_22(dist=78);1_23,1_24(dist=30)
SNV	MF_pilon	26181	26181	G	A	exonic	1_23	synonymous SNV	1_23:1_23.t01:exon1:c.C261T:p.R87R,
SNV	MF_pilon	26223	26223	A	T	exonic	1_23	synonymous SNV	1_23:1_23.t01:exon1:c.T219A:p.G73G,
SNV	MF_pilon	26835	26835	G	A	exonic	1_24	synonymous SNV	1_24:1_24.t01:exon1:c.C1227T:p.D409D,
SNV	MF_pilon	26844	26844	A	G	exonic	1_24	synonymous SNV	1_24:1_24.t01:exon1:c.T1218C:p.L406L,
SNV	MF_pilon	26940	26940	A	G	exonic	1_24	synonymous SNV	1_24:1_24.t01:exon1:c.T1122C:p.D374D,
SNV	MF_pilon	26997	26997	G	A	exonic	1_24	synonymous SNV	1_24:1_24.t01:exon1:c.C1065T:p.G355G,
INDEL	MF_pilon	27086	27086	-	GC	exonic	1_24	frameshift insertion	1_24:1_24.t01:exon1:c.975_976insGC:p.G326fs,
SNV	MF_pilon	27153	27153	G	A	exonic	1_24	synonymous SNV	1_24:1_24.t01:exon1:c.C909T:p.G303G,
SNV	MF_pilon	27198	27198	A	G	exonic	1_24	synonymous SNV	1_24:1_24.t01:exon1:c.T864C:p.G288G,
SNV	MF_pilon	27342	27342	A	G	exonic	1_24	synonymous SNV	1_24:1_24.t01:exon1:c.T720C:p.G240G,
SNV	MF_pilon	27429	27429	C	T	exonic	1_24	synonymous SNV	1_24:1_24.t01:exon1:c.G633A:p.Q211Q,
INDEL	MF_pilon	27456	27474	CGGGGGATAGCCGCCTTGA	-	exonic	1_24	frameshift deletion	1_24:1_24.t01:exon1:c.588_606del:p.D196fs,
INDEL	MF_pilon	27476	27480	CCGGC	-	exonic	1_24	frameshift deletion	1_24:1_24.t01:exon1:c.582_586del:p.P194fs,
SNV	MF_pilon	27498	27498	A	G	exonic	1_24	synonymous SNV	1_24:1_24.t01:exon1:c.T564C:p.D188D,
SNV	MF_pilon	27981	27981	A	G	exonic	1_24	synonymous SNV	1_24:1_24.t01:exon1:c.T81C:p.I27I,
SNV	MF_pilon	28244	28244	G	T	upstream	1_24,1_25(dist=727)
SNV	MF_pilon	28442	28442	G	A	upstream	1_24,1_25(dist=529)
SNV	MF_pilon	28460	28460	C	T	upstream	1_24,1_25(dist=511)
SNV	MF_pilon	28482	28482	A	T	upstream	1_24,1_25(dist=489)
INDEL	MF_pilon	28645	28645	-	C	upstream	1_24,1_25(dist=326)
SNV	MF_pilon	28655	28655	C	T	upstream	1_24,1_25(dist=316)
SNV	MF_pilon	28660	28660	T	C	upstream	1_24,1_25(dist=311)
SNV	MF_pilon	28661	28661	T	C	upstream	1_24,1_25(dist=310)
SNV	MF_pilon	28674	28674	A	T	upstream	1_24,1_25(dist=297)
SNV	MF_pilon	28682	28682	C	T	upstream	1_24,1_25(dist=289)
SNV	MF_pilon	28736	28736	T	G	upstream	1_24,1_25(dist=235)
SNV	MF_pilon	28781	28781	C	T	upstream	1_24,1_25(dist=190)
SNV	MF_pilon	28822	28822	T	A	upstream	1_24,1_25(dist=149)
SNV	MF_pilon	28847	28847	G	T	upstream	1_24,1_25(dist=124)
SNV	MF_pilon	28875	28875	G	T	upstream	1_24,1_25(dist=96)
SNV	MF_pilon	28876	28876	G	A	upstream	1_24,1_25(dist=95)
SNV	MF_pilon	28907	28907	C	G	upstream	1_24,1_25(dist=64)
SNV	MF_pilon	28925	28925	T	A	upstream	1_24,1_25(dist=46)
SNV	MF_pilon	28926	28926	T	C	upstream	1_24,1_25(dist=45)
SNV	MF_pilon	29246	29246	G	C	exonic	1_25	synonymous SNV	1_25:1_25.t01:exon1:c.G276C:p.V92V,
SNV	MF_pilon	29334	29334	G	T	exonic	1_25	nonsynonymous SNV	1_25:1_25.t01:exon1:c.G364T:p.A122S,
SNV	MF_pilon	29372	29372	C	T	exonic	1_25	synonymous SNV	1_25:1_25.t01:exon1:c.C402T:p.S134S,
SNV	MF_pilon	29400	29400	T	C	exonic	1_25	synonymous SNV	1_25:1_25.t01:exon1:c.T430C:p.L144L,
SNV	MF_pilon	29426	29426	A	G	exonic	1_25	synonymous SNV	1_25:1_25.t01:exon1:c.A456G:p.E152E,
SNV	MF_pilon	29489	29489	C	G	exonic	1_25	synonymous SNV	1_25:1_25.t01:exon1:c.C519G:p.S173S,
SNV	MF_pilon	29492	29492	T	C	exonic	1_25	synonymous SNV	1_25:1_25.t01:exon1:c.T522C:p.G174G,
SNV	MF_pilon	29540	29540	A	G	exonic	1_25	synonymous SNV	1_25:1_25.t01:exon1:c.A570G:p.T190T,
SNV	MF_pilon	29544	29544	A	C	exonic	1_25	nonsynonymous SNV	1_25:1_25.t01:exon1:c.A574C:p.T192P,
SNV	MF_pilon	29603	29603	C	T	exonic	1_25	synonymous SNV	1_25:1_25.t01:exon1:c.C633T:p.Y211Y,
SNV	MF_pilon	29718	29718	G	A	exonic	1_25	nonsynonymous SNV	1_25:1_25.t01:exon1:c.G748A:p.D250N,
SNV	MF_pilon	29837	29837	T	C	exonic	1_25	synonymous SNV	1_25:1_25.t01:exon1:c.T867C:p.I289I,
SNV	MF_pilon	29951	29951	C	T	exonic	1_25	synonymous SNV	1_25:1_25.t01:exon1:c.C981T:p.G327G,
SNV	MF_pilon	29990	29990	T	C	exonic	1_25	synonymous SNV	1_25:1_25.t01:exon1:c.T1020C:p.G340G,
SNV	MF_pilon	30002	30002	C	G	downstream	1_25,1_26,1_27(dist=12)
SNV	MF_pilon	31334	31334	G	C	exonic	1_27	nonsynonymous SNV	1_27:1_27.t01:exon1:c.C441G:p.H147Q,
SNV	MF_pilon	32296	32296	C	T	exonic	1_28	synonymous SNV	1_28:1_28.t01:exon1:c.G117A:p.L39L,
SNV	MF_pilon	32400	32400	C	T	exonic	1_28	nonsynonymous SNV	1_28:1_28.t01:exon1:c.G13A:p.G5S,
SNV	MF_pilon	32773	32773	A	G	exonic	1_29	synonymous SNV	1_29:1_29.t01:exon1:c.A165G:p.E55E,
SNV	MF_pilon	32839	32839	T	C	exonic	1_29	synonymous SNV	1_29:1_29.t01:exon1:c.T231C:p.A77A,
SNV	MF_pilon	33166	33166	G	A	exonic	1_29	synonymous SNV	1_29:1_29.t01:exon1:c.G558A:p.R186R,
SNV	MF_pilon	33236	33236	C	T	exonic	1_29	synonymous SNV	1_29:1_29.t01:exon1:c.C628T:p.L210L,
SNV	MF_pilon	33262	33262	A	G	exonic	1_29	synonymous SNV	1_29:1_29.t01:exon1:c.A654G:p.P218P,
SNV	MF_pilon	33286	33286	C	G	exonic	1_29	synonymous SNV	1_29:1_29.t01:exon1:c.C678G:p.V226V,
SNV	MF_pilon	33295	33295	T	G	exonic	1_29	nonsynonymous SNV	1_29:1_29.t01:exon1:c.T687G:p.I229M,
SNV	MF_pilon	33309	33309	C	T	exonic	1_29	nonsynonymous SNV	1_29:1_29.t01:exon1:c.C701T:p.A234V,
SNV	MF_pilon	33415	33415	C	T	exonic	1_29	synonymous SNV	1_29:1_29.t01:exon1:c.C807T:p.Y269Y,
SNV	MF_pilon	33446	33446	G	A	exonic	1_29	nonsynonymous SNV	1_29:1_29.t01:exon1:c.G838A:p.D280N,
SNV	MF_pilon	33452	33452	C	G	exonic	1_29	nonsynonymous SNV	1_29:1_29.t01:exon1:c.C844G:p.Q282E,
SNV	MF_pilon	33815	33815	C	T	exonic	1_29	synonymous SNV	1_29:1_29.t01:exon1:c.C1207T:p.L403L,
SNV	MF_pilon	33865	33865	A	G	exonic	1_29	synonymous SNV	1_29:1_29.t01:exon1:c.A1257G:p.E419E,
SNV	MF_pilon	34030	34030	C	T	exonic	1_29	synonymous SNV	1_29:1_29.t01:exon1:c.C1422T:p.H474H,
SNV	MF_pilon	34036	34036	G	C	exonic	1_29	synonymous SNV	1_29:1_29.t01:exon1:c.G1428C:p.T476T,
SNV	MF_pilon	34045	34045	T	G	exonic	1_29	synonymous SNV	1_29:1_29.t01:exon1:c.T1437G:p.L479L,
SNV	MF_pilon	34048	34048	T	C	exonic	1_29	synonymous SNV	1_29:1_29.t01:exon1:c.T1440C:p.P480P,
SNV	MF_pilon	34195	34195	C	G	exonic	1_29	synonymous SNV	1_29:1_29.t01:exon1:c.C1587G:p.T529T,
SNV	MF_pilon	35116	35116	T	G	exonic	1_30	nonsynonymous SNV	1_30:1_30.t01:exon1:c.T583G:p.S195A,
SNV	MF_pilon	35256	35256	C	T	exonic	1_30	synonymous SNV	1_30:1_30.t01:exon1:c.C723T:p.D241D,
SNV	MF_pilon	35307	35307	A	G	exonic	1_30	synonymous SNV	1_30:1_30.t01:exon1:c.A774G:p.V258V,
SNV	MF_pilon	35343	35343	C	T	exonic	1_30	synonymous SNV	1_30:1_30.t01:exon1:c.C810T:p.T270T,
SNV	MF_pilon	35355	35355	G	C	exonic	1_30	nonsynonymous SNV	1_30:1_30.t01:exon1:c.G822C:p.Q274H,
SNV	MF_pilon	35421	35421	C	T	exonic	1_30	synonymous SNV	1_30:1_30.t01:exon1:c.C888T:p.R296R,
SNV	MF_pilon	35502	35502	A	G	exonic	1_30	synonymous SNV	1_30:1_30.t01:exon1:c.A969G:p.A323A,
SNV	MF_pilon	35513	35513	G	A	exonic	1_30	nonsynonymous SNV	1_30:1_30.t01:exon1:c.G980A:p.R327H,
SNV	MF_pilon	35622	35622	C	G	exonic	1_30	synonymous SNV	1_30:1_30.t01:exon1:c.C1089G:p.L363L,
SNV	MF_pilon	35664	35664	G	A	exonic	1_30	synonymous SNV	1_30:1_30.t01:exon1:c.G1131A:p.A377A,
SNV	MF_pilon	35760	35760	A	G	exonic	1_30	synonymous SNV	1_30:1_30.t01:exon1:c.A1227G:p.G409G,
SNV	MF_pilon	35855	35855	A	G	exonic	1_30	nonsynonymous SNV	1_30:1_30.t01:exon1:c.A1322G:p.Q441R,
SNV	MF_pilon	35859	35859	T	G	exonic	1_30	synonymous SNV	1_30:1_30.t01:exon1:c.T1326G:p.G442G,
SNV	MF_pilon	35881	35881	A	G	exonic	1_30	nonsynonymous SNV	1_30:1_30.t01:exon1:c.A1348G:p.I450V,
SNV	MF_pilon	35919	35919	T	C	exonic	1_30	synonymous SNV	1_30:1_30.t01:exon1:c.T1386C:p.R462R,
SNV	MF_pilon	35928	35928	G	T	exonic	1_30	synonymous SNV	1_30:1_30.t01:exon1:c.G1395T:p.A465A,
SNV	MF_pilon	35989	35989	G	A	exonic	1_30	nonsynonymous SNV	1_30:1_30.t01:exon1:c.G1456A:p.A486T,
SNV	MF_pilon	36117	36117	A	G	exonic	1_30	synonymous SNV	1_30:1_30.t01:exon1:c.A1584G:p.A528A,
SNV	MF_pilon	36118	36118	G	A	exonic	1_30	nonsynonymous SNV	1_30:1_30.t01:exon1:c.G1585A:p.G529S,
SNV	MF_pilon	36174	36174	A	G	exonic	1_30	synonymous SNV	1_30:1_30.t01:exon1:c.A1641G:p.A547A,
SNV	MF_pilon	36189	36189	G	A	exonic	1_30	synonymous SNV	1_30:1_30.t01:exon1:c.G1656A:p.A552A,
SNV	MF_pilon	36402	36402	T	G	exonic	1_30	nonsynonymous SNV	1_30:1_30.t01:exon1:c.T1869G:p.D623E,
SNV	MF_pilon	36489	36489	G	T	exonic	1_30	synonymous SNV	1_30:1_30.t01:exon1:c.G1956T:p.V652V,
SNV	MF_pilon	36610	36610	A	G	exonic	1_30	nonsynonymous SNV	1_30:1_30.t01:exon1:c.A2077G:p.T693A,
SNV	MF_pilon	36666	36666	T	C	exonic	1_30	synonymous SNV	1_30:1_30.t01:exon1:c.T2133C:p.G711G,
SNV	MF_pilon	36726	36726	G	C	exonic	1_30	synonymous SNV	1_30:1_30.t01:exon1:c.G2193C:p.T731T,
SNV	MF_pilon	36754	36754	G	A	exonic	1_30	nonsynonymous SNV	1_30:1_30.t01:exon1:c.G2221A:p.A741T,
SNV	MF_pilon	36757	36757	C	G	exonic	1_30	nonsynonymous SNV	1_30:1_30.t01:exon1:c.C2224G:p.P742A,
SNV	MF_pilon	36810	36810	G	A	exonic	1_30	synonymous SNV	1_30:1_30.t01:exon1:c.G2277A:p.A759A,
SNV	MF_pilon	37193	37193	G	C	exonic	1_31	synonymous SNV	1_31:1_31.t01:exon1:c.G198C:p.A66A,
SNV	MF_pilon	37248	37248	T	C	exonic	1_31	synonymous SNV	1_31:1_31.t01:exon1:c.T253C:p.L85L,
SNV	MF_pilon	37451	37451	A	C	exonic	1_31	synonymous SNV	1_31:1_31.t01:exon1:c.A456C:p.R152R,
SNV	MF_pilon	37634	37634	T	C	exonic	1_31	synonymous SNV	1_31:1_31.t01:exon1:c.T639C:p.D213D,
SNV	MF_pilon	37709	37709	G	A	exonic	1_31	synonymous SNV	1_31:1_31.t01:exon1:c.G714A:p.Q238Q,
SNV	MF_pilon	37812	37812	T	C	exonic	1_31	synonymous SNV	1_31:1_31.t01:exon1:c.T817C:p.L273L,
SNV	MF_pilon	38048	38048	G	A	exonic	1_31	synonymous SNV	1_31:1_31.t01:exon1:c.G1053A:p.A351A,
SNV	MF_pilon	38755	38755	G	C	exonic	1_33	synonymous SNV	1_33:1_33.t01:exon1:c.C951G:p.R317R,
SNV	MF_pilon	38871	38871	T	C	exonic	1_33	nonsynonymous SNV	1_33:1_33.t01:exon1:c.A835G:p.T279A,
SNV	MF_pilon	39001	39001	T	C	exonic	1_33	synonymous SNV	1_33:1_33.t01:exon1:c.A705G:p.G235G,
SNV	MF_pilon	39022	39022	C	A	exonic	1_33	nonsynonymous SNV	1_33:1_33.t01:exon1:c.G684T:p.E228D,
SNV	MF_pilon	39119	39119	G	A	exonic	1_33	nonsynonymous SNV	1_33:1_33.t01:exon1:c.C587T:p.A196V,
SNV	MF_pilon	39211	39211	C	G	exonic	1_33	synonymous SNV	1_33:1_33.t01:exon1:c.G495C:p.L165L,
SNV	MF_pilon	39873	39873	C	T	exonic	1_34	synonymous SNV	1_34:1_34.t01:exon1:c.C123T:p.A41A,
SNV	MF_pilon	39906	39906	T	C	exonic	1_34	synonymous SNV	1_34:1_34.t01:exon1:c.T156C:p.P52P,
INDEL	MF_pilon	40021	40021	-	G	upstream;downstream	1_33,1_36(dist=234);1_34,1_35(dist=234)
SNV	MF_pilon	40741	40741	T	C	upstream;downstream	1_35,1_36(dist=192);1_34,1_37(dist=192)
SNV	MF_pilon	40742	40742	A	G	upstream;downstream	1_35,1_36(dist=191);1_34,1_37(dist=191)
SNV	MF_pilon	41220	41220	C	A	exonic	1_36	synonymous SNV	1_36:1_36.t01:exon1:c.C288A:p.T96T,
SNV	MF_pilon	41406	41406	C	T	exonic	1_36	synonymous SNV	1_36:1_36.t01:exon1:c.C474T:p.V158V,
SNV	MF_pilon	41493	41493	C	T	exonic	1_36	synonymous SNV	1_36:1_36.t01:exon1:c.C561T:p.S187S,
SNV	MF_pilon	41574	41574	T	C	exonic	1_36	synonymous SNV	1_36:1_36.t01:exon1:c.T642C:p.A214A,
SNV	MF_pilon	41785	41785	G	A	exonic	1_37	synonymous SNV	1_37:1_37.t01:exon1:c.C1431T:p.I477I,
SNV	MF_pilon	42349	42349	G	A	exonic	1_37	synonymous SNV	1_37:1_37.t01:exon1:c.C867T:p.G289G,
SNV	MF_pilon	42388	42388	T	C	exonic	1_37	synonymous SNV	1_37:1_37.t01:exon1:c.A828G:p.V276V,
SNV	MF_pilon	42442	42442	G	A	exonic	1_37	synonymous SNV	1_37:1_37.t01:exon1:c.C774T:p.T258T,
SNV	MF_pilon	42784	42784	C	G	exonic	1_37	synonymous SNV	1_37:1_37.t01:exon1:c.G432C:p.P144P,
SNV	MF_pilon	42948	42948	A	G	exonic	1_37	nonsynonymous SNV	1_37:1_37.t01:exon1:c.T268C:p.S90P,
SNV	MF_pilon	42958	42958	T	C	exonic	1_37	synonymous SNV	1_37:1_37.t01:exon1:c.A258G:p.P86P,
SNV	MF_pilon	43038	43038	A	G	exonic	1_37	nonsynonymous SNV	1_37:1_37.t01:exon1:c.T178C:p.S60P,
INDEL	MF_pilon	43040	43042	TCG	-	exonic	1_37	nonframeshift deletion	1_37:1_37.t01:exon1:c.174_176del:p.58_59del,
SNV	MF_pilon	43058	43058	G	T	exonic	1_37	nonsynonymous SNV	1_37:1_37.t01:exon1:c.C158A:p.P53Q,
SNV	MF_pilon	43060	43060	G	C	exonic	1_37	synonymous SNV	1_37:1_37.t01:exon1:c.C156G:p.A52A,
SNV	MF_pilon	43380	43380	C	T	upstream	1_37,1_38(dist=227)
SNV	MF_pilon	43457	43457	C	T	upstream	1_37,1_38(dist=150)
SNV	MF_pilon	43460	43460	T	C	upstream	1_37,1_38(dist=147)
SNV	MF_pilon	43712	43712	G	A	exonic	1_38	nonsynonymous SNV	1_38:1_38.t01:exon1:c.G106A:p.V36I,
SNV	MF_pilon	43761	43761	C	T	exonic	1_38	nonsynonymous SNV	1_38:1_38.t01:exon1:c.C155T:p.P52L,
SNV	MF_pilon	44275	44275	C	A	exonic	1_38	synonymous SNV	1_38:1_38.t01:exon1:c.C669A:p.A223A,
INDEL	MF_pilon	44763	44763	-	GAC	exonic	1_38	nonframeshift insertion	1_38:1_38.t01:exon1:c.1157_1158insGAC:p.E386delinsET,
INDEL	MF_pilon	44765	44765	-	G	exonic	1_38	frameshift insertion	1_38:1_38.t01:exon1:c.1159_1160insG:p.K387fs,
INDEL	MF_pilon	44766	44766	-	G	exonic	1_38	frameshift insertion	1_38:1_38.t01:exon1:c.1160_1161insG:p.K387fs,
SNV	MF_pilon	44778	44778	T	A	exonic	1_38	nonsynonymous SNV	1_38:1_38.t01:exon1:c.T1172A:p.V391D,
SNV	MF_pilon	44805	44805	G	A	exonic	1_38	nonsynonymous SNV	1_38:1_38.t01:exon1:c.G1199A:p.G400D,
SNV	MF_pilon	44819	44819	A	G	exonic	1_38	nonsynonymous SNV	1_38:1_38.t01:exon1:c.A1213G:p.S405G,
SNV	MF_pilon	44824	44824	A	G	exonic	1_38	synonymous SNV	1_38:1_38.t01:exon1:c.A1218G:p.R406R,
SNV	MF_pilon	44829	44829	G	A	exonic	1_38	nonsynonymous SNV	1_38:1_38.t01:exon1:c.G1223A:p.G408D,
SNV	MF_pilon	44937	44937	C	G	exonic	1_38	nonsynonymous SNV	1_38:1_38.t01:exon1:c.C1331G:p.T444S,
SNV	MF_pilon	44951	44951	A	G	exonic	1_38	nonsynonymous SNV	1_38:1_38.t01:exon1:c.A1345G:p.T449A,
SNV	MF_pilon	45179	45179	T	C	exonic	1_39	synonymous SNV	1_39:1_39.t01:exon1:c.T81C:p.T27T,
SNV	MF_pilon	45389	45389	G	C	exonic	1_39	synonymous SNV	1_39:1_39.t01:exon1:c.G291C:p.A97A,
SNV	MF_pilon	45844	45844	C	T	exonic	1_40	synonymous SNV	1_40:1_40.t01:exon1:c.C420T:p.V140V,
SNV	MF_pilon	45895	45895	C	T	exonic	1_40	synonymous SNV	1_40:1_40.t01:exon1:c.C471T:p.S157S,
SNV	MF_pilon	45901	45901	G	A	exonic	1_40	synonymous SNV	1_40:1_40.t01:exon1:c.G477A:p.E159E,
SNV	MF_pilon	45931	45931	G	T	exonic	1_40	synonymous SNV	1_40:1_40.t01:exon1:c.G507T:p.A169A,
SNV	MF_pilon	45970	45970	C	T	exonic	1_40	synonymous SNV	1_40:1_40.t01:exon1:c.C546T:p.I182I,
SNV	MF_pilon	46422	46422	A	G	exonic	1_41	synonymous SNV	1_41:1_41.t01:exon1:c.A135G:p.A45A,
SNV	MF_pilon	46430	46430	C	T	exonic	1_41	nonsynonymous SNV	1_41:1_41.t01:exon1:c.C143T:p.A48V,
SNV	MF_pilon	46560	46560	G	A	exonic	1_41	synonymous SNV	1_41:1_41.t01:exon1:c.G273A:p.V91V,
SNV	MF_pilon	46957	46957	C	T	exonic	1_42	synonymous SNV	1_42:1_42.t01:exon1:c.C141T:p.C47C,
SNV	MF_pilon	47065	47065	C	T	exonic	1_42	synonymous SNV	1_42:1_42.t01:exon1:c.C249T:p.I83I,
SNV	MF_pilon	47116	47116	C	G	exonic	1_42	synonymous SNV	1_42:1_42.t01:exon1:c.C300G:p.P100P,
SNV	MF_pilon	47302	47302	A	G	exonic	1_42	synonymous SNV	1_42:1_42.t01:exon1:c.A486G:p.Q162Q,
SNV	MF_pilon	47332	47332	G	A	exonic	1_42	synonymous SNV	1_42:1_42.t01:exon1:c.G516A:p.A172A,
SNV	MF_pilon	47359	47359	A	C	exonic	1_42	synonymous SNV	1_42:1_42.t01:exon1:c.A543C:p.A181A,
SNV	MF_pilon	47428	47428	A	C	exonic	1_42	synonymous SNV	1_42:1_42.t01:exon1:c.A612C:p.A204A,
SNV	MF_pilon	47440	47440	C	G	exonic	1_42	synonymous SNV	1_42:1_42.t01:exon1:c.C624G:p.A208A,
SNV	MF_pilon	47548	47548	A	G	exonic	1_42	synonymous SNV	1_42:1_42.t01:exon1:c.A732G:p.A244A,
SNV	MF_pilon	47860	47860	T	G	exonic	1_42	synonymous SNV	1_42:1_42.t01:exon1:c.T1044G:p.V348V,
SNV	MF_pilon	47914	47914	G	C	exonic	1_42	synonymous SNV	1_42:1_42.t01:exon1:c.G1098C:p.T366T,
SNV	MF_pilon	48373	48373	C	T	exonic	1_42	synonymous SNV	1_42:1_42.t01:exon1:c.C1557T:p.G519G,
SNV	MF_pilon	48724	48724	G	C	exonic	1_43	synonymous SNV	1_43:1_43.t01:exon1:c.G180C:p.A60A,
SNV	MF_pilon	48725	48725	C	T	exonic	1_43	synonymous SNV	1_43:1_43.t01:exon1:c.C181T:p.L61L,
SNV	MF_pilon	48805	48805	C	G	exonic	1_43	synonymous SNV	1_43:1_43.t01:exon1:c.C261G:p.V87V,
SNV	MF_pilon	48862	48862	G	T	exonic	1_43	synonymous SNV	1_43:1_43.t01:exon1:c.G318T:p.L106L,
SNV	MF_pilon	48880	48880	C	T	exonic	1_43	synonymous SNV	1_43:1_43.t01:exon1:c.C336T:p.G112G,
SNV	MF_pilon	48892	48892	G	A	exonic	1_43	synonymous SNV	1_43:1_43.t01:exon1:c.G348A:p.A116A,
SNV	MF_pilon	48976	48976	C	G	exonic	1_43	synonymous SNV	1_43:1_43.t01:exon1:c.C432G:p.V144V,
SNV	MF_pilon	49042	49042	A	G	exonic	1_43	synonymous SNV	1_43:1_43.t01:exon1:c.A498G:p.E166E,
SNV	MF_pilon	49049	49049	A	G	exonic	1_43	nonsynonymous SNV	1_43:1_43.t01:exon1:c.A505G:p.I169V,
SNV	MF_pilon	49051	49051	C	A	exonic	1_43	synonymous SNV	1_43:1_43.t01:exon1:c.C507A:p.I169I,
SNV	MF_pilon	49101	49101	G	A	exonic	1_43	nonsynonymous SNV	1_43:1_43.t01:exon1:c.G557A:p.S186N,
SNV	MF_pilon	49147	49147	C	G	exonic	1_43	synonymous SNV	1_43:1_43.t01:exon1:c.C603G:p.T201T,
SNV	MF_pilon	49171	49171	C	T	exonic	1_43	synonymous SNV	1_43:1_43.t01:exon1:c.C627T:p.D209D,
SNV	MF_pilon	49183	49183	T	C	exonic	1_43	synonymous SNV	1_43:1_43.t01:exon1:c.T639C:p.R213R,
SNV	MF_pilon	49288	49288	C	G	exonic	1_43	synonymous SNV	1_43:1_43.t01:exon1:c.C744G:p.A248A,
SNV	MF_pilon	49303	49303	C	T	exonic	1_43	synonymous SNV	1_43:1_43.t01:exon1:c.C759T:p.G253G,
SNV	MF_pilon	49324	49324	A	G	exonic	1_43	synonymous SNV	1_43:1_43.t01:exon1:c.A780G:p.L260L,
SNV	MF_pilon	49351	49351	G	C	exonic	1_43	synonymous SNV	1_43:1_43.t01:exon1:c.G807C:p.V269V,
SNV	MF_pilon	49360	49360	G	C	exonic	1_43	synonymous SNV	1_43:1_43.t01:exon1:c.G816C:p.T272T,
SNV	MF_pilon	49438	49438	A	C	exonic	1_43	synonymous SNV	1_43:1_43.t01:exon1:c.A894C:p.A298A,
SNV	MF_pilon	49609	49609	C	T	exonic	1_43	synonymous SNV	1_43:1_43.t01:exon1:c.C1065T:p.G355G,
SNV	MF_pilon	49630	49630	T	C	exonic	1_43	synonymous SNV	1_43:1_43.t01:exon1:c.T1086C:p.S362S,
SNV	MF_pilon	49651	49651	G	C	exonic	1_43	synonymous SNV	1_43:1_43.t01:exon1:c.G1107C:p.L369L,
SNV	MF_pilon	49654	49654	G	A	exonic	1_43	synonymous SNV	1_43:1_43.t01:exon1:c.G1110A:p.P370P,
SNV	MF_pilon	49681	49681	C	G	exonic	1_43	synonymous SNV	1_43:1_43.t01:exon1:c.C1137G:p.G379G,
SNV	MF_pilon	49699	49699	A	C	exonic	1_43	synonymous SNV	1_43:1_43.t01:exon1:c.A1155C:p.G385G,
SNV	MF_pilon	49750	49750	T	C	exonic	1_43	synonymous SNV	1_43:1_43.t01:exon1:c.T1206C:p.P402P,
SNV	MF_pilon	49801	49801	C	G	exonic	1_43	synonymous SNV	1_43:1_43.t01:exon1:c.C1257G:p.R419R,
SNV	MF_pilon	50025	50025	A	G	exonic	1_44	synonymous SNV	1_44:1_44.t01:exon1:c.A42G:p.P14P,
SNV	MF_pilon	50176	50176	C	T	exonic	1_44	synonymous SNV	1_44:1_44.t01:exon1:c.C193T:p.L65L,
SNV	MF_pilon	50277	50277	T	C	exonic	1_44	synonymous SNV	1_44:1_44.t01:exon1:c.T294C:p.N98N,
SNV	MF_pilon	50313	50313	T	C	exonic	1_44	synonymous SNV	1_44:1_44.t01:exon1:c.T330C:p.G110G,
SNV	MF_pilon	50325	50325	T	C	exonic	1_44	synonymous SNV	1_44:1_44.t01:exon1:c.T342C:p.R114R,
SNV	MF_pilon	50337	50337	G	T	exonic	1_44	synonymous SNV	1_44:1_44.t01:exon1:c.G354T:p.S118S,
SNV	MF_pilon	50424	50424	C	T	exonic	1_44	synonymous SNV	1_44:1_44.t01:exon1:c.C441T:p.S147S,
SNV	MF_pilon	50502	50502	G	A	exonic	1_44	synonymous SNV	1_44:1_44.t01:exon1:c.G519A:p.K173K,
SNV	MF_pilon	50607	50607	G	A	exonic	1_44	synonymous SNV	1_44:1_44.t01:exon1:c.G624A:p.L208L,
SNV	MF_pilon	50610	50610	C	T	exonic	1_44	synonymous SNV	1_44:1_44.t01:exon1:c.C627T:p.I209I,
SNV	MF_pilon	50667	50667	T	C	exonic	1_44	synonymous SNV	1_44:1_44.t01:exon1:c.T684C:p.G228G,
SNV	MF_pilon	50700	50700	A	G	exonic	1_44	synonymous SNV	1_44:1_44.t01:exon1:c.A717G:p.A239A,
SNV	MF_pilon	50724	50724	T	C	exonic	1_44	synonymous SNV	1_44:1_44.t01:exon1:c.T741C:p.F247F,
SNV	MF_pilon	50733	50733	A	G	exonic	1_44	synonymous SNV	1_44:1_44.t01:exon1:c.A750G:p.P250P,
SNV	MF_pilon	50832	50832	C	T	exonic	1_44	synonymous SNV	1_44:1_44.t01:exon1:c.C849T:p.D283D,
SNV	MF_pilon	50850	50850	C	G	exonic	1_44	synonymous SNV	1_44:1_44.t01:exon1:c.C867G:p.R289R,
SNV	MF_pilon	50925	50925	T	C	exonic	1_44	synonymous SNV	1_44:1_44.t01:exon1:c.T942C:p.G314G,
SNV	MF_pilon	51157	51157	C	T	exonic	1_44	synonymous SNV	1_44:1_44.t01:exon1:c.C1174T:p.L392L,
SNV	MF_pilon	51159	51159	A	G	exonic	1_44	synonymous SNV	1_44:1_44.t01:exon1:c.A1176G:p.L392L,
SNV	MF_pilon	51273	51273	C	G	exonic	1_44	synonymous SNV	1_44:1_44.t01:exon1:c.C1290G:p.P430P,
SNV	MF_pilon	51300	51300	G	C	exonic	1_44	synonymous SNV	1_44:1_44.t01:exon1:c.G1317C:p.T439T,
SNV	MF_pilon	51372	51372	A	G	exonic	1_44	synonymous SNV	1_44:1_44.t01:exon1:c.A1389G:p.K463K,
SNV	MF_pilon	51660	51660	C	T	exonic	1_44	synonymous SNV	1_44:1_44.t01:exon1:c.C1677T:p.R559R,
SNV	MF_pilon	51678	51678	G	A	exonic	1_44	synonymous SNV	1_44:1_44.t01:exon1:c.G1695A:p.V565V,
SNV	MF_pilon	51693	51693	A	G	exonic	1_44	synonymous SNV	1_44:1_44.t01:exon1:c.A1710G:p.A570A,
SNV	MF_pilon	51760	51760	C	T	exonic	1_44	synonymous SNV	1_44:1_44.t01:exon1:c.C1777T:p.L593L,
SNV	MF_pilon	51870	51870	G	C	exonic	1_44	synonymous SNV	1_44:1_44.t01:exon1:c.G1887C:p.L629L,
SNV	MF_pilon	51897	51897	T	C	exonic	1_44	synonymous SNV	1_44:1_44.t01:exon1:c.T1914C:p.G638G,
SNV	MF_pilon	51930	51930	C	T	exonic	1_44	synonymous SNV	1_44:1_44.t01:exon1:c.C1947T:p.L649L,
SNV	MF_pilon	51990	51990	C	G	exonic	1_44	synonymous SNV	1_44:1_44.t01:exon1:c.C2007G:p.T669T,
SNV	MF_pilon	52038	52038	G	A	exonic	1_44	synonymous SNV	1_44:1_44.t01:exon1:c.G2055A:p.L685L,
SNV	MF_pilon	52155	52155	G	C	exonic	1_44	synonymous SNV	1_44:1_44.t01:exon1:c.G2172C:p.A724A,
SNV	MF_pilon	52170	52170	T	C	exonic	1_44	synonymous SNV	1_44:1_44.t01:exon1:c.T2187C:p.H729H,
SNV	MF_pilon	52221	52221	T	C	upstream;downstream	1_45(dist=28);1_44(dist=9)
SNV	MF_pilon	52299	52299	A	G	exonic	1_45	synonymous SNV	1_45:1_45.t01:exon1:c.A51G:p.Q17Q,
SNV	MF_pilon	52383	52383	T	C	exonic	1_45	synonymous SNV	1_45:1_45.t01:exon1:c.T135C:p.R45R,
SNV	MF_pilon	52569	52569	G	C	exonic	1_45	synonymous SNV	1_45:1_45.t01:exon1:c.G321C:p.T107T,
SNV	MF_pilon	52602	52602	T	C	exonic	1_45	synonymous SNV	1_45:1_45.t01:exon1:c.T354C:p.L118L,
SNV	MF_pilon	52629	52629	G	A	exonic	1_45	synonymous SNV	1_45:1_45.t01:exon1:c.G381A:p.E127E,
SNV	MF_pilon	52641	52641	T	C	exonic	1_45	synonymous SNV	1_45:1_45.t01:exon1:c.T393C:p.H131H,
SNV	MF_pilon	52650	52650	C	T	exonic	1_45	synonymous SNV	1_45:1_45.t01:exon1:c.C402T:p.G134G,
SNV	MF_pilon	52686	52686	C	G	exonic	1_45	synonymous SNV	1_45:1_45.t01:exon1:c.C438G:p.R146R,
SNV	MF_pilon	52692	52692	C	G	exonic	1_45	synonymous SNV	1_45:1_45.t01:exon1:c.C444G:p.V148V,
SNV	MF_pilon	52711	52711	C	T	exonic	1_45	synonymous SNV	1_45:1_45.t01:exon1:c.C463T:p.L155L,
SNV	MF_pilon	52725	52725	A	G	exonic	1_45	synonymous SNV	1_45:1_45.t01:exon1:c.A477G:p.E159E,
SNV	MF_pilon	52743	52743	C	T	exonic	1_45	synonymous SNV	1_45:1_45.t01:exon1:c.C495T:p.Y165Y,
SNV	MF_pilon	52764	52764	C	G	exonic	1_45	synonymous SNV	1_45:1_45.t01:exon1:c.C516G:p.S172S,
SNV	MF_pilon	52785	52785	C	T	exonic	1_45	synonymous SNV	1_45:1_45.t01:exon1:c.C537T:p.D179D,
SNV	MF_pilon	52884	52884	T	C	exonic	1_45	synonymous SNV	1_45:1_45.t01:exon1:c.T636C:p.A212A,
SNV	MF_pilon	52896	52896	T	C	exonic	1_45	synonymous SNV	1_45:1_45.t01:exon1:c.T648C:p.L216L,
SNV	MF_pilon	52929	52929	G	C	exonic	1_45	synonymous SNV	1_45:1_45.t01:exon1:c.G681C:p.V227V,
SNV	MF_pilon	52968	52968	G	T	exonic	1_45	synonymous SNV	1_45:1_45.t01:exon1:c.G720T:p.R240R,
SNV	MF_pilon	53061	53061	C	T	exonic	1_45	synonymous SNV	1_45:1_45.t01:exon1:c.C813T:p.N271N,
SNV	MF_pilon	53067	53067	T	G	exonic	1_45	synonymous SNV	1_45:1_45.t01:exon1:c.T819G:p.P273P,
SNV	MF_pilon	53085	53085	C	G	exonic	1_45	synonymous SNV	1_45:1_45.t01:exon1:c.C837G:p.L279L,
SNV	MF_pilon	53137	53137	T	G	exonic	1_45	nonsynonymous SNV	1_45:1_45.t01:exon1:c.T889G:p.S297A,
SNV	MF_pilon	53185	53185	T	G	exonic	1_45	nonsynonymous SNV	1_45:1_45.t01:exon1:c.T937G:p.S313A,
SNV	MF_pilon	53325	53325	C	T	exonic	1_45	synonymous SNV	1_45:1_45.t01:exon1:c.C1077T:p.D359D,
SNV	MF_pilon	53337	53337	T	C	exonic	1_45	synonymous SNV	1_45:1_45.t01:exon1:c.T1089C:p.A363A,
SNV	MF_pilon	53460	53460	G	A	exonic	1_45	synonymous SNV	1_45:1_45.t01:exon1:c.G1212A:p.R404R,
SNV	MF_pilon	53505	53505	C	A	exonic	1_45	synonymous SNV	1_45:1_45.t01:exon1:c.C1257A:p.P419P,
SNV	MF_pilon	53554	53554	T	C	exonic	1_45	synonymous SNV	1_45:1_45.t01:exon1:c.T1306C:p.L436L,
SNV	MF_pilon	53613	53613	T	C	exonic	1_45	synonymous SNV	1_45:1_45.t01:exon1:c.T1365C:p.D455D,
SNV	MF_pilon	53634	53634	C	G	exonic	1_45	synonymous SNV	1_45:1_45.t01:exon1:c.C1386G:p.R462R,
SNV	MF_pilon	53703	53703	T	G	exonic	1_45	synonymous SNV	1_45:1_45.t01:exon1:c.T1455G:p.A485A,
SNV	MF_pilon	53743	53743	C	T	exonic	1_45	synonymous SNV	1_45:1_45.t01:exon1:c.C1495T:p.L499L,
SNV	MF_pilon	53799	53799	G	T	exonic	1_45	synonymous SNV	1_45:1_45.t01:exon1:c.G1551T:p.L517L,
SNV	MF_pilon	53811	53811	C	G	exonic	1_45	synonymous SNV	1_45:1_45.t01:exon1:c.C1563G:p.A521A,
SNV	MF_pilon	53835	53835	C	G	exonic	1_45	synonymous SNV	1_45:1_45.t01:exon1:c.C1587G:p.A529A,
SNV	MF_pilon	54025	54025	G	A	upstream;downstream	1_46,1_47(dist=156);1_45(dist=25)
SNV	MF_pilon	54282	54282	T	A	exonic	1_46	synonymous SNV	1_46:1_46.t01:exon1:c.T102A:p.A34A,
SNV	MF_pilon	54288	54288	A	G	exonic	1_46	synonymous SNV	1_46:1_46.t01:exon1:c.A108G:p.T36T,
SNV	MF_pilon	54619	54619	A	G	exonic	1_47	synonymous SNV	1_47:1_47.t01:exon1:c.A105G:p.A35A,
SNV	MF_pilon	54661	54661	G	A	exonic	1_47	synonymous SNV	1_47:1_47.t01:exon1:c.G147A:p.Q49Q,
SNV	MF_pilon	54739	54739	A	G	exonic	1_47	synonymous SNV	1_47:1_47.t01:exon1:c.A225G:p.A75A,
SNV	MF_pilon	54766	54766	A	G	exonic	1_47	synonymous SNV	1_47:1_47.t01:exon1:c.A252G:p.R84R,
SNV	MF_pilon	54916	54916	C	T	exonic	1_47	synonymous SNV	1_47:1_47.t01:exon1:c.C402T:p.G134G,
SNV	MF_pilon	55015	55015	C	G	exonic	1_47	synonymous SNV	1_47:1_47.t01:exon1:c.C501G:p.T167T,
SNV	MF_pilon	55087	55087	G	A	exonic	1_47	synonymous SNV	1_47:1_47.t01:exon1:c.G573A:p.A191A,
SNV	MF_pilon	55102	55102	A	G	exonic	1_47	synonymous SNV	1_47:1_47.t01:exon1:c.A588G:p.A196A,
SNV	MF_pilon	55108	55108	C	G	exonic	1_47	synonymous SNV	1_47:1_47.t01:exon1:c.C594G:p.T198T,
SNV	MF_pilon	55184	55184	A	G	exonic	1_47	nonsynonymous SNV	1_47:1_47.t01:exon1:c.A670G:p.I224V,
SNV	MF_pilon	55237	55237	G	A	exonic	1_47	synonymous SNV	1_47:1_47.t01:exon1:c.G723A:p.R241R,
SNV	MF_pilon	55292	55292	A	T	exonic	1_47	nonsynonymous SNV	1_47:1_47.t01:exon1:c.A778T:p.T260S,
SNV	MF_pilon	55306	55306	C	G	exonic	1_47	synonymous SNV	1_47:1_47.t01:exon1:c.C792G:p.P264P,
SNV	MF_pilon	55330	55330	C	G	exonic	1_47	synonymous SNV	1_47:1_47.t01:exon1:c.C816G:p.V272V,
SNV	MF_pilon	55341	55341	G	C	exonic	1_47	nonsynonymous SNV	1_47:1_47.t01:exon1:c.G827C:p.G276A,
SNV	MF_pilon	55342	55342	A	G	exonic	1_47	synonymous SNV	1_47:1_47.t01:exon1:c.A828G:p.G276G,
SNV	MF_pilon	55350	55350	C	G	exonic	1_47	nonsynonymous SNV	1_47:1_47.t01:exon1:c.C836G:p.A279G,
SNV	MF_pilon	55351	55351	G	T	exonic	1_47	synonymous SNV	1_47:1_47.t01:exon1:c.G837T:p.A279A,
SNV	MF_pilon	55360	55360	C	G	exonic	1_47	nonsynonymous SNV	1_47:1_47.t01:exon1:c.C846G:p.I282M,
SNV	MF_pilon	55366	55366	A	G	exonic	1_47	synonymous SNV	1_47:1_47.t01:exon1:c.A852G:p.G284G,
SNV	MF_pilon	55372	55372	C	T	exonic	1_47	synonymous SNV	1_47:1_47.t01:exon1:c.C858T:p.I286I,
SNV	MF_pilon	55376	55376	C	T	exonic	1_47	stopgain	1_47:1_47.t01:exon1:c.C862T:p.Q288X,
SNV	MF_pilon	55377	55377	A	C	exonic	1_47	nonsynonymous SNV	1_47:1_47.t01:exon1:c.A863C:p.Q288P,
SNV	MF_pilon	55392	55392	C	A	exonic	1_47	nonsynonymous SNV	1_47:1_47.t01:exon1:c.C878A:p.P293Q,
SNV	MF_pilon	55401	55401	T	C	exonic	1_47	nonsynonymous SNV	1_47:1_47.t01:exon1:c.T887C:p.M296T,
SNV	MF_pilon	55403	55403	A	T	exonic	1_47	nonsynonymous SNV	1_47:1_47.t01:exon1:c.A889T:p.M297L,
SNV	MF_pilon	55405	55405	G	C	exonic	1_47	nonsynonymous SNV	1_47:1_47.t01:exon1:c.G891C:p.M297I,
SNV	MF_pilon	55408	55408	G	C	exonic	1_47	synonymous SNV	1_47:1_47.t01:exon1:c.G894C:p.T298T,
SNV	MF_pilon	55487	55487	T	C	exonic	1_47	synonymous SNV	1_47:1_47.t01:exon1:c.T973C:p.L325L,
SNV	MF_pilon	55498	55498	G	A	exonic	1_47	synonymous SNV	1_47:1_47.t01:exon1:c.G984A:p.A328A,
SNV	MF_pilon	55500	55500	T	C	exonic	1_47	nonsynonymous SNV	1_47:1_47.t01:exon1:c.T986C:p.M329T,
SNV	MF_pilon	55525	55525	G	C	exonic	1_47	synonymous SNV	1_47:1_47.t01:exon1:c.G1011C:p.A337A,
SNV	MF_pilon	55537	55537	T	C	exonic	1_47	synonymous SNV	1_47:1_47.t01:exon1:c.T1023C:p.G341G,
SNV	MF_pilon	55543	55543	C	T	exonic	1_47	synonymous SNV	1_47:1_47.t01:exon1:c.C1029T:p.S343S,
SNV	MF_pilon	55549	55549	T	G	exonic	1_47	synonymous SNV	1_47:1_47.t01:exon1:c.T1035G:p.G345G,
SNV	MF_pilon	55550	55550	G	T	exonic	1_47	nonsynonymous SNV	1_47:1_47.t01:exon1:c.G1036T:p.A346S,
SNV	MF_pilon	55552	55552	C	G	exonic	1_47	synonymous SNV	1_47:1_47.t01:exon1:c.C1038G:p.A346A,
SNV	MF_pilon	55555	55555	T	C	exonic	1_47	synonymous SNV	1_47:1_47.t01:exon1:c.T1041C:p.G347G,
SNV	MF_pilon	55567	55567	G	A	exonic	1_47	synonymous SNV	1_47:1_47.t01:exon1:c.G1053A:p.A351A,
SNV	MF_pilon	55582	55582	C	T	exonic	1_47	synonymous SNV	1_47:1_47.t01:exon1:c.C1068T:p.G356G,
SNV	MF_pilon	55588	55588	C	T	exonic	1_47	synonymous SNV	1_47:1_47.t01:exon1:c.C1074T:p.L358L,
SNV	MF_pilon	55654	55654	C	T	exonic	1_47	synonymous SNV	1_47:1_47.t01:exon1:c.C1140T:p.G380G,
SNV	MF_pilon	55657	55657	G	A	exonic	1_47	synonymous SNV	1_47:1_47.t01:exon1:c.G1143A:p.A381A,
SNV	MF_pilon	55678	55678	T	C	exonic	1_47	synonymous SNV	1_47:1_47.t01:exon1:c.T1164C:p.A388A,
SNV	MF_pilon	55684	55684	T	G	exonic	1_47	synonymous SNV	1_47:1_47.t01:exon1:c.T1170G:p.G390G,
SNV	MF_pilon	55693	55693	C	G	exonic	1_47	synonymous SNV	1_47:1_47.t01:exon1:c.C1179G:p.A393A,
SNV	MF_pilon	55714	55714	C	T	exonic	1_47	synonymous SNV	1_47:1_47.t01:exon1:c.C1200T:p.G400G,
SNV	MF_pilon	55744	55744	G	C	exonic	1_47	synonymous SNV	1_47:1_47.t01:exon1:c.G1230C:p.A410A,
SNV	MF_pilon	55784	55784	T	C	exonic	1_47	synonymous SNV	1_47:1_47.t01:exon1:c.T1270C:p.L424L,
SNV	MF_pilon	55786	55786	G	C	exonic	1_47	nonsynonymous SNV	1_47:1_47.t01:exon1:c.G1272C:p.L424F,
SNV	MF_pilon	55798	55798	A	C	exonic	1_47	synonymous SNV	1_47:1_47.t01:exon1:c.A1284C:p.T428T,
SNV	MF_pilon	55810	55810	C	T	exonic	1_47	synonymous SNV	1_47:1_47.t01:exon1:c.C1296T:p.Y432Y,
SNV	MF_pilon	55822	55822	T	C	exonic	1_47	synonymous SNV	1_47:1_47.t01:exon1:c.T1308C:p.D436D,
SNV	MF_pilon	55881	55881	G	A	upstream;downstream	1_48,1_49,1_50(dist=56);1_47(dist=38)
SNV	MF_pilon	56244	56244	G	A	upstream;downstream	1_49,1_50(dist=26);1_47,1_48(dist=5)
SNV	MF_pilon	56305	56305	A	G	exonic	1_49	synonymous SNV	1_49:1_49.t01:exon1:c.A36G:p.E12E,
SNV	MF_pilon	56356	56356	C	G	exonic	1_49	synonymous SNV	1_49:1_49.t01:exon1:c.C87G:p.L29L,
SNV	MF_pilon	56371	56371	T	C	exonic	1_49	synonymous SNV	1_49:1_49.t01:exon1:c.T102C:p.G34G,
SNV	MF_pilon	56562	56562	T	C	upstream;downstream	1_50(dist=128);1_47,1_48,1_49(dist=5)
SNV	MF_pilon	56574	56574	G	C	upstream;downstream	1_50(dist=116);1_47,1_48,1_49(dist=17)
SNV	MF_pilon	56794	56794	G	T	exonic	1_50	synonymous SNV	1_50:1_50.t01:exon1:c.G105T:p.A35A,
SNV	MF_pilon	56795	56795	G	A	exonic	1_50	nonsynonymous SNV	1_50:1_50.t01:exon1:c.G106A:p.A36T,
SNV	MF_pilon	56834	56834	G	A	exonic	1_50	nonsynonymous SNV	1_50:1_50.t01:exon1:c.G145A:p.A49T,
SNV	MF_pilon	56896	56896	C	G	exonic	1_50	synonymous SNV	1_50:1_50.t01:exon1:c.C207G:p.R69R,
SNV	MF_pilon	56902	56902	G	C	exonic	1_50	synonymous SNV	1_50:1_50.t01:exon1:c.G213C:p.A71A,
SNV	MF_pilon	57004	57004	A	G	exonic	1_50	synonymous SNV	1_50:1_50.t01:exon1:c.A315G:p.Q105Q,
SNV	MF_pilon	57019	57019	A	G	exonic	1_50	synonymous SNV	1_50:1_50.t01:exon1:c.A330G:p.A110A,
SNV	MF_pilon	57025	57025	T	C	exonic	1_50	synonymous SNV	1_50:1_50.t01:exon1:c.T336C:p.H112H,
SNV	MF_pilon	57046	57046	G	C	exonic	1_50	synonymous SNV	1_50:1_50.t01:exon1:c.G357C:p.P119P,
SNV	MF_pilon	57058	57058	T	G	exonic	1_50	synonymous SNV	1_50:1_50.t01:exon1:c.T369G:p.P123P,
SNV	MF_pilon	57097	57097	C	T	exonic	1_50	synonymous SNV	1_50:1_50.t01:exon1:c.C408T:p.D136D,
SNV	MF_pilon	57178	57178	G	C	exonic	1_50	synonymous SNV	1_50:1_50.t01:exon1:c.G489C:p.A163A,
SNV	MF_pilon	57340	57340	T	C	exonic	1_50	synonymous SNV	1_50:1_50.t01:exon1:c.T651C:p.A217A,
SNV	MF_pilon	57352	57352	C	T	exonic	1_50	synonymous SNV	1_50:1_50.t01:exon1:c.C663T:p.R221R,
SNV	MF_pilon	57370	57370	T	C	exonic	1_50	synonymous SNV	1_50:1_50.t01:exon1:c.T681C:p.Y227Y,
SNV	MF_pilon	57415	57415	G	C	exonic	1_50	synonymous SNV	1_50:1_50.t01:exon1:c.G726C:p.A242A,
SNV	MF_pilon	57428	57428	C	T	exonic	1_50	synonymous SNV	1_50:1_50.t01:exon1:c.C739T:p.L247L,
SNV	MF_pilon	57451	57451	T	C	exonic	1_50	synonymous SNV	1_50:1_50.t01:exon1:c.T762C:p.V254V,
SNV	MF_pilon	57508	57508	T	C	exonic	1_50	synonymous SNV	1_50:1_50.t01:exon1:c.T819C:p.D273D,
SNV	MF_pilon	57517	57517	A	G	exonic	1_50	synonymous SNV	1_50:1_50.t01:exon1:c.A828G:p.G276G,
SNV	MF_pilon	57649	57649	G	C	exonic	1_50	synonymous SNV	1_50:1_50.t01:exon1:c.G960C:p.A320A,
SNV	MF_pilon	57655	57655	T	C	exonic	1_50	synonymous SNV	1_50:1_50.t01:exon1:c.T966C:p.R322R,
SNV	MF_pilon	57724	57724	C	A	exonic	1_50	synonymous SNV	1_50:1_50.t01:exon1:c.C1035A:p.A345A,
SNV	MF_pilon	57733	57733	G	A	exonic	1_50	synonymous SNV	1_50:1_50.t01:exon1:c.G1044A:p.G348G,
SNV	MF_pilon	57754	57754	C	T	exonic	1_50	synonymous SNV	1_50:1_50.t01:exon1:c.C1065T:p.A355A,
SNV	MF_pilon	57757	57757	G	C	exonic	1_50	synonymous SNV	1_50:1_50.t01:exon1:c.G1068C:p.S356S,
SNV	MF_pilon	57763	57763	A	T	exonic	1_50	synonymous SNV	1_50:1_50.t01:exon1:c.A1074T:p.G358G,
SNV	MF_pilon	57775	57775	A	G	exonic	1_50	synonymous SNV	1_50:1_50.t01:exon1:c.A1086G:p.T362T,
SNV	MF_pilon	57781	57781	G	C	exonic	1_50	synonymous SNV	1_50:1_50.t01:exon1:c.G1092C:p.S364S,
SNV	MF_pilon	57814	57814	C	T	exonic	1_50	synonymous SNV	1_50:1_50.t01:exon1:c.C1125T:p.D375D,
SNV	MF_pilon	57853	57853	G	C	exonic	1_50	synonymous SNV	1_50:1_50.t01:exon1:c.G1164C:p.R388R,
SNV	MF_pilon	57865	57865	T	C	exonic	1_50	synonymous SNV	1_50:1_50.t01:exon1:c.T1176C:p.Y392Y,
SNV	MF_pilon	57919	57919	A	G	exonic	1_50	synonymous SNV	1_50:1_50.t01:exon1:c.A1230G:p.K410K,
SNV	MF_pilon	57976	57976	T	C	exonic	1_50	synonymous SNV	1_50:1_50.t01:exon1:c.T1287C:p.G429G,
SNV	MF_pilon	57982	57982	T	C	exonic	1_50	synonymous SNV	1_50:1_50.t01:exon1:c.T1293C:p.V431V,
SNV	MF_pilon	58012	58012	C	T	exonic	1_50	synonymous SNV	1_50:1_50.t01:exon1:c.C1323T:p.A441A,
SNV	MF_pilon	58060	58060	T	C	exonic	1_50	synonymous SNV	1_50:1_50.t01:exon1:c.T1371C:p.R457R,
SNV	MF_pilon	58158	58158	A	G	exonic	1_51	synonymous SNV	1_51:1_51.t01:exon1:c.A42G:p.T14T,
SNV	MF_pilon	58263	58263	T	C	exonic	1_51	synonymous SNV	1_51:1_51.t01:exon1:c.T147C:p.T49T,
SNV	MF_pilon	58287	58287	T	C	exonic	1_51	synonymous SNV	1_51:1_51.t01:exon1:c.T171C:p.L57L,
SNV	MF_pilon	58308	58308	G	C	exonic	1_51	synonymous SNV	1_51:1_51.t01:exon1:c.G192C:p.T64T,
SNV	MF_pilon	58317	58317	T	G	exonic	1_51	synonymous SNV	1_51:1_51.t01:exon1:c.T201G:p.G67G,
SNV	MF_pilon	58347	58347	G	T	exonic	1_51	synonymous SNV	1_51:1_51.t01:exon1:c.G231T:p.A77A,
SNV	MF_pilon	58446	58446	C	T	exonic	1_51	synonymous SNV	1_51:1_51.t01:exon1:c.C330T:p.R110R,
SNV	MF_pilon	58461	58461	G	A	exonic	1_51	synonymous SNV	1_51:1_51.t01:exon1:c.G345A:p.R115R,
SNV	MF_pilon	58464	58464	A	G	exonic	1_51	synonymous SNV	1_51:1_51.t01:exon1:c.A348G:p.P116P,
SNV	MF_pilon	58518	58518	C	T	exonic	1_51	synonymous SNV	1_51:1_51.t01:exon1:c.C402T:p.F134F,
SNV	MF_pilon	58665	58665	G	C	exonic	1_51	synonymous SNV	1_51:1_51.t01:exon1:c.G549C:p.L183L,
SNV	MF_pilon	58755	58755	C	T	exonic	1_51	synonymous SNV	1_51:1_51.t01:exon1:c.C639T:p.A213A,
SNV	MF_pilon	58866	58866	G	A	exonic	1_51	synonymous SNV	1_51:1_51.t01:exon1:c.G750A:p.P250P,
SNV	MF_pilon	58899	58899	C	T	exonic	1_51	synonymous SNV	1_51:1_51.t01:exon1:c.C783T:p.A261A,
SNV	MF_pilon	58950	58950	G	A	exonic	1_51	synonymous SNV	1_51:1_51.t01:exon1:c.G834A:p.G278G,
SNV	MF_pilon	58974	58974	C	G	exonic	1_51	synonymous SNV	1_51:1_51.t01:exon1:c.C858G:p.A286A,
SNV	MF_pilon	58980	58980	C	G	exonic	1_51	synonymous SNV	1_51:1_51.t01:exon1:c.C864G:p.A288A,
SNV	MF_pilon	59016	59016	A	G	exonic	1_51	synonymous SNV	1_51:1_51.t01:exon1:c.A900G:p.L300L,
SNV	MF_pilon	59028	59028	T	C	exonic	1_51	synonymous SNV	1_51:1_51.t01:exon1:c.T912C:p.V304V,
SNV	MF_pilon	59034	59034	G	C	exonic	1_51	synonymous SNV	1_51:1_51.t01:exon1:c.G918C:p.R306R,
SNV	MF_pilon	59064	59064	C	T	exonic	1_51	synonymous SNV	1_51:1_51.t01:exon1:c.C948T:p.G316G,
SNV	MF_pilon	59274	59274	G	A	exonic	1_51	synonymous SNV	1_51:1_51.t01:exon1:c.G1158A:p.V386V,
SNV	MF_pilon	59289	59289	T	C	exonic	1_51	synonymous SNV	1_51:1_51.t01:exon1:c.T1173C:p.F391F,
SNV	MF_pilon	59370	59370	C	T	exonic	1_51	synonymous SNV	1_51:1_51.t01:exon1:c.C1254T:p.S418S,
SNV	MF_pilon	59418	59418	C	G	exonic	1_51	synonymous SNV	1_51:1_51.t01:exon1:c.C1302G:p.V434V,
SNV	MF_pilon	59445	59445	C	T	exonic	1_51	synonymous SNV	1_51:1_51.t01:exon1:c.C1329T:p.S443S,
SNV	MF_pilon	59457	59457	T	C	exonic	1_51	synonymous SNV	1_51:1_51.t01:exon1:c.T1341C:p.V447V,
SNV	MF_pilon	59523	59523	T	C	exonic	1_51	synonymous SNV	1_51:1_51.t01:exon1:c.T1407C:p.R469R,
SNV	MF_pilon	59529	59529	G	T	exonic	1_51	synonymous SNV	1_51:1_51.t01:exon1:c.G1413T:p.V471V,
SNV	MF_pilon	59661	59661	G	T	upstream;downstream	1_52(dist=141);1_51,1_53(dist=141)
SNV	MF_pilon	59685	59685	A	C	upstream;downstream	1_52(dist=117);1_51,1_53(dist=117)
INDEL	MF_pilon	59692	59692	-	G	upstream;downstream	1_52(dist=110);1_51,1_53(dist=110)
SNV	MF_pilon	59719	59719	C	T	upstream;downstream	1_52(dist=83);1_51,1_53(dist=83)
SNV	MF_pilon	59732	59732	A	C	upstream;downstream	1_52(dist=70);1_51,1_53(dist=70)
SNV	MF_pilon	59795	59795	A	T	upstream;downstream	1_52(dist=7);1_51,1_53(dist=7)
SNV	MF_pilon	59954	59954	C	T	exonic	1_52	synonymous SNV	1_52:1_52.t01:exon1:c.C153T:p.G51G,
SNV	MF_pilon	59963	59963	C	T	exonic	1_52	synonymous SNV	1_52:1_52.t01:exon1:c.C162T:p.G54G,
SNV	MF_pilon	59975	59975	G	A	exonic	1_52	synonymous SNV	1_52:1_52.t01:exon1:c.G174A:p.K58K,
SNV	MF_pilon	60012	60012	T	G	exonic	1_52	nonsynonymous SNV	1_52:1_52.t01:exon1:c.T211G:p.S71A,
SNV	MF_pilon	60101	60101	C	A	exonic	1_52	synonymous SNV	1_52:1_52.t01:exon1:c.C300A:p.G100G,
SNV	MF_pilon	60128	60128	C	T	exonic	1_52	synonymous SNV	1_52:1_52.t01:exon1:c.C327T:p.F109F,
SNV	MF_pilon	60144	60144	G	A	exonic	1_52	nonsynonymous SNV	1_52:1_52.t01:exon1:c.G343A:p.D115N,
SNV	MF_pilon	60315	60315	A	G	exonic	1_53	synonymous SNV	1_53:1_53.t01:exon1:c.T972C:p.D324D,
SNV	MF_pilon	60333	60333	T	G	exonic	1_53	synonymous SNV	1_53:1_53.t01:exon1:c.A954C:p.S318S,
SNV	MF_pilon	60372	60372	C	T	exonic	1_53	synonymous SNV	1_53:1_53.t01:exon1:c.G915A:p.V305V,
SNV	MF_pilon	60614	60614	G	T	exonic	1_53	nonsynonymous SNV	1_53:1_53.t01:exon1:c.C673A:p.R225S,
SNV	MF_pilon	60641	60641	G	C	exonic	1_53	nonsynonymous SNV	1_53:1_53.t01:exon1:c.C646G:p.Q216E,
SNV	MF_pilon	60654	60654	G	C	exonic	1_53	synonymous SNV	1_53:1_53.t01:exon1:c.C633G:p.A211A,
SNV	MF_pilon	60686	60686	T	C	exonic	1_53	nonsynonymous SNV	1_53:1_53.t01:exon1:c.A601G:p.K201E,
SNV	MF_pilon	60687	60687	C	T	exonic	1_53	synonymous SNV	1_53:1_53.t01:exon1:c.G600A:p.E200E,
SNV	MF_pilon	61050	61050	G	C	exonic	1_53	synonymous SNV	1_53:1_53.t01:exon1:c.C237G:p.S79S,
SNV	MF_pilon	61067	61067	A	G	exonic	1_53	synonymous SNV	1_53:1_53.t01:exon1:c.T220C:p.L74L,
SNV	MF_pilon	61100	61100	G	T	exonic	1_53	nonsynonymous SNV	1_53:1_53.t01:exon1:c.C187A:p.H63N,
SNV	MF_pilon	61146	61146	T	G	exonic	1_53	synonymous SNV	1_53:1_53.t01:exon1:c.A141C:p.G47G,
SNV	MF_pilon	61245	61245	G	C	exonic	1_53	synonymous SNV	1_53:1_53.t01:exon1:c.C42G:p.A14A,
SNV	MF_pilon	61276	61276	T	G	exonic	1_53	nonsynonymous SNV	1_53:1_53.t01:exon1:c.A11C:p.N4T,
SNV	MF_pilon	61358	61358	G	T	upstream;downstream	1_53(dist=72);1_54(dist=17)
SNV	MF_pilon	61390	61390	T	C	exonic	1_54	synonymous SNV	1_54:1_54.t01:exon1:c.A978G:p.A326A,
SNV	MF_pilon	61441	61441	A	G	exonic	1_54	synonymous SNV	1_54:1_54.t01:exon1:c.T927C:p.V309V,
SNV	MF_pilon	61555	61555	G	T	exonic	1_54	synonymous SNV	1_54:1_54.t01:exon1:c.C813A:p.A271A,
SNV	MF_pilon	61627	61627	G	A	exonic	1_54	synonymous SNV	1_54:1_54.t01:exon1:c.C741T:p.L247L,
SNV	MF_pilon	61732	61732	C	G	exonic	1_54	nonsynonymous SNV	1_54:1_54.t01:exon1:c.G636C:p.M212I,
SNV	MF_pilon	61794	61794	C	G	exonic	1_54	nonsynonymous SNV	1_54:1_54.t01:exon1:c.G574C:p.E192Q,
SNV	MF_pilon	61987	61987	C	T	exonic	1_54	synonymous SNV	1_54:1_54.t01:exon1:c.G381A:p.Q127Q,
SNV	MF_pilon	61993	61993	G	A	exonic	1_54	synonymous SNV	1_54:1_54.t01:exon1:c.C375T:p.A125A,
SNV	MF_pilon	62017	62017	T	A	exonic	1_54	synonymous SNV	1_54:1_54.t01:exon1:c.A351T:p.A117A,
SNV	MF_pilon	62025	62025	T	C	exonic	1_54	nonsynonymous SNV	1_54:1_54.t01:exon1:c.A343G:p.T115A,
SNV	MF_pilon	62047	62047	G	C	exonic	1_54	synonymous SNV	1_54:1_54.t01:exon1:c.C321G:p.P107P,
SNV	MF_pilon	62056	62056	G	A	exonic	1_54	synonymous SNV	1_54:1_54.t01:exon1:c.C312T:p.A104A,
SNV	MF_pilon	62058	62058	C	G	exonic	1_54	nonsynonymous SNV	1_54:1_54.t01:exon1:c.G310C:p.A104P,
SNV	MF_pilon	62098	62098	C	T	exonic	1_54	synonymous SNV	1_54:1_54.t01:exon1:c.G270A:p.E90E,
SNV	MF_pilon	62215	62215	A	G	exonic	1_54	synonymous SNV	1_54:1_54.t01:exon1:c.T153C:p.A51A,
SNV	MF_pilon	62269	62269	A	G	exonic	1_54	synonymous SNV	1_54:1_54.t01:exon1:c.T99C:p.G33G,
SNV	MF_pilon	62272	62272	G	C	exonic	1_54	synonymous SNV	1_54:1_54.t01:exon1:c.C96G:p.V32V,
SNV	MF_pilon	62281	62281	T	C	exonic	1_54	synonymous SNV	1_54:1_54.t01:exon1:c.A87G:p.G29G,
SNV	MF_pilon	62302	62302	C	T	exonic	1_54	synonymous SNV	1_54:1_54.t01:exon1:c.G66A:p.K22K,
SNV	MF_pilon	62331	62331	G	A	exonic	1_54	synonymous SNV	1_54:1_54.t01:exon1:c.C37T:p.L13L,
SNV	MF_pilon	62442	62442	C	T	upstream	1_54,1_55,1_56(dist=220)
SNV	MF_pilon	62539	62539	T	C	upstream	1_54,1_55,1_56(dist=123)
SNV	MF_pilon	62580	62580	T	G	upstream	1_54,1_55,1_56(dist=82)
SNV	MF_pilon	62581	62581	G	C	upstream	1_54,1_55,1_56(dist=81)
SNV	MF_pilon	62759	62759	T	C	exonic	1_55	nonsynonymous SNV	1_55:1_55.t01:exon1:c.T98C:p.V33A,
SNV	MF_pilon	62996	62996	G	A	upstream;downstream	1_54,1_56(dist=136);1_55(dist=2)
INDEL	MF_pilon	63017	63017	-	GTG	upstream;downstream	1_54,1_56(dist=115);1_55(dist=23)
SNV	MF_pilon	63022	63022	T	A	upstream;downstream	1_54,1_56(dist=110);1_55(dist=28)
SNV	MF_pilon	63032	63032	A	G	upstream;downstream	1_54,1_56(dist=100);1_55(dist=38)
SNV	MF_pilon	63052	63052	C	T	upstream;downstream	1_54,1_56(dist=80);1_55(dist=58)
SNV	MF_pilon	63127	63127	T	A	upstream;downstream	1_54,1_56(dist=5);1_55(dist=133)
SNV	MF_pilon	63230	63230	G	C	exonic	1_56	synonymous SNV	1_56:1_56.t01:exon1:c.G99C:p.P33P,
SNV	MF_pilon	63246	63246	G	A	exonic	1_56	nonsynonymous SNV	1_56:1_56.t01:exon1:c.G115A:p.V39I,
SNV	MF_pilon	63273	63273	G	A	exonic	1_56	nonsynonymous SNV	1_56:1_56.t01:exon1:c.G142A:p.E48K,
SNV	MF_pilon	63308	63308	G	A	exonic	1_56	synonymous SNV	1_56:1_56.t01:exon1:c.G177A:p.R59R,
SNV	MF_pilon	63315	63315	G	C	exonic	1_56	nonsynonymous SNV	1_56:1_56.t01:exon1:c.G184C:p.E62Q,
SNV	MF_pilon	63407	63407	A	G	exonic	1_56	synonymous SNV	1_56:1_56.t01:exon1:c.A276G:p.A92A,
SNV	MF_pilon	63476	63476	C	A	exonic	1_56	synonymous SNV	1_56:1_56.t01:exon1:c.C345A:p.T115T,
SNV	MF_pilon	63542	63542	G	A	exonic	1_56	synonymous SNV	1_56:1_56.t01:exon1:c.G411A:p.A137A,
SNV	MF_pilon	63770	63770	C	T	exonic	1_56	synonymous SNV	1_56:1_56.t01:exon1:c.C639T:p.G213G,
SNV	MF_pilon	63779	63779	T	C	exonic	1_56	synonymous SNV	1_56:1_56.t01:exon1:c.T648C:p.C216C,
SNV	MF_pilon	63807	63807	C	T	exonic	1_56	synonymous SNV	1_56:1_56.t01:exon1:c.C676T:p.L226L,
SNV	MF_pilon	63818	63818	A	C	exonic	1_56	synonymous SNV	1_56:1_56.t01:exon1:c.A687C:p.A229A,
SNV	MF_pilon	63835	63835	G	C	exonic	1_56	nonsynonymous SNV	1_56:1_56.t01:exon1:c.G704C:p.G235A,
SNV	MF_pilon	63863	63863	A	G	exonic	1_56	synonymous SNV	1_56:1_56.t01:exon1:c.A732G:p.E244E,
SNV	MF_pilon	63864	63864	C	T	exonic	1_56	nonsynonymous SNV	1_56:1_56.t01:exon1:c.C733T:p.H245Y,
SNV	MF_pilon	63866	63866	T	C	exonic	1_56	synonymous SNV	1_56:1_56.t01:exon1:c.T735C:p.H245H,
SNV	MF_pilon	63925	63925	A	T	exonic	1_56	nonsynonymous SNV	1_56:1_56.t01:exon1:c.A794T:p.K265I,
SNV	MF_pilon	63941	63941	A	G	exonic	1_56	synonymous SNV	1_56:1_56.t01:exon1:c.A810G:p.S270S,
SNV	MF_pilon	63950	63950	G	A	exonic	1_56	synonymous SNV	1_56:1_56.t01:exon1:c.G819A:p.A273A,
SNV	MF_pilon	63951	63951	C	T	exonic	1_56	synonymous SNV	1_56:1_56.t01:exon1:c.C820T:p.L274L,
SNV	MF_pilon	63953	63953	A	G	exonic	1_56	synonymous SNV	1_56:1_56.t01:exon1:c.A822G:p.L274L,
SNV	MF_pilon	63959	63959	G	A	exonic	1_56	synonymous SNV	1_56:1_56.t01:exon1:c.G828A:p.E276E,
SNV	MF_pilon	63968	63968	T	C	exonic	1_56	synonymous SNV	1_56:1_56.t01:exon1:c.T837C:p.N279N,
SNV	MF_pilon	63980	63980	C	T	exonic	1_56	synonymous SNV	1_56:1_56.t01:exon1:c.C849T:p.L283L,
SNV	MF_pilon	64000	64000	G	C	exonic	1_56	nonsynonymous SNV	1_56:1_56.t01:exon1:c.G869C:p.G290A,
SNV	MF_pilon	64008	64008	G	A	exonic	1_56	nonsynonymous SNV	1_56:1_56.t01:exon1:c.G877A:p.A293T,
SNV	MF_pilon	64016	64016	C	T	exonic	1_56	synonymous SNV	1_56:1_56.t01:exon1:c.C885T:p.D295D,
SNV	MF_pilon	64019	64019	C	T	exonic	1_56	synonymous SNV	1_56:1_56.t01:exon1:c.C888T:p.P296P,
SNV	MF_pilon	64027	64027	T	C	exonic	1_56	nonsynonymous SNV	1_56:1_56.t01:exon1:c.T896C:p.V299A,
SNV	MF_pilon	64046	64046	A	G	exonic	1_56	synonymous SNV	1_56:1_56.t01:exon1:c.A915G:p.K305K,
SNV	MF_pilon	64053	64053	G	A	exonic	1_56	nonsynonymous SNV	1_56:1_56.t01:exon1:c.G922A:p.V308I,
SNV	MF_pilon	64054	64054	T	A	exonic	1_56	nonsynonymous SNV	1_56:1_56.t01:exon1:c.T923A:p.V308D,
INDEL	MF_pilon	64056	64056	-	A	exonic	1_56	frameshift insertion	1_56:1_56.t01:exon1:c.925_926insA:p.G309fs,
SNV	MF_pilon	64058	64058	G	C	exonic	1_56	synonymous SNV	1_56:1_56.t01:exon1:c.G927C:p.G309G,
SNV	MF_pilon	64060	64060	A	G	exonic	1_56	nonsynonymous SNV	1_56:1_56.t01:exon1:c.A929G:p.N310S,
SNV	MF_pilon	64061	64061	C	G	exonic	1_56	nonsynonymous SNV	1_56:1_56.t01:exon1:c.C930G:p.N310K,
SNV	MF_pilon	64063	64063	C	G	exonic	1_56	nonsynonymous SNV	1_56:1_56.t01:exon1:c.C932G:p.P311R,
SNV	MF_pilon	64065	64065	T	A	exonic	1_56	nonsynonymous SNV	1_56:1_56.t01:exon1:c.T934A:p.L312M,
SNV	MF_pilon	64066	64066	T	A	exonic	1_56	stopgain	1_56:1_56.t01:exon1:c.T935A:p.L312X,
SNV	MF_pilon	64067	64067	G	A	exonic	1_56	synonymous SNV	1_56:1_56.t01:exon1:c.G936A:p.L312L,
SNV	MF_pilon	64069	64069	A	C	exonic	1_56	nonsynonymous SNV	1_56:1_56.t01:exon1:c.A938C:p.Q313P,
INDEL	MF_pilon	64074	64074	C	-	exonic	1_56	frameshift deletion	1_56:1_56.t01:exon1:c.943delC:p.Q315fs,
INDEL	MF_pilon	64077	64077	C	-	exonic	1_56	frameshift deletion	1_56:1_56.t01:exon1:c.946delC:p.R316fs,
SNV	MF_pilon	64078	64078	G	A	exonic	1_56	nonsynonymous SNV	1_56:1_56.t01:exon1:c.G947A:p.R316H,
SNV	MF_pilon	64082	64082	G	T	exonic	1_56	synonymous SNV	1_56:1_56.t01:exon1:c.G951T:p.G317G,
SNV	MF_pilon	64083	64083	C	T	exonic	1_56	nonsynonymous SNV	1_56:1_56.t01:exon1:c.C952T:p.P318S,
INDEL	MF_pilon	64085	64085	-	GA	exonic	1_56	frameshift insertion	1_56:1_56.t01:exon1:c.954_955insGA:p.P318fs,
INDEL	MF_pilon	64087	64087	-	ATA	exonic	1_56	nonframeshift insertion	1_56:1_56.t01:exon1:c.956_957insATA:p.G319delinsGY,
INDEL	MF_pilon	64088	64088	-	G	exonic	1_56	frameshift insertion	1_56:1_56.t01:exon1:c.958dupG:p.G319fs,
SNV	MF_pilon	64092	64092	G	C	exonic	1_56	nonsynonymous SNV	1_56:1_56.t01:exon1:c.G961C:p.A321P,
INDEL	MF_pilon	64093	64093	-	A	exonic	1_56	frameshift insertion	1_56:1_56.t01:exon1:c.962_963insA:p.A321fs,
INDEL	MF_pilon	64095	64095	-	C	exonic	1_56	frameshift insertion	1_56:1_56.t01:exon1:c.964_965insC:p.K322fs,
SNV	MF_pilon	64097	64097	G	A	exonic	1_56	synonymous SNV	1_56:1_56.t01:exon1:c.G966A:p.K322K,
SNV	MF_pilon	64100	64100	C	A	exonic	1_56	synonymous SNV	1_56:1_56.t01:exon1:c.C969A:p.S323S,
SNV	MF_pilon	64102	64102	A	C	exonic	1_56	nonsynonymous SNV	1_56:1_56.t01:exon1:c.A971C:p.E324A,
SNV	MF_pilon	64103	64103	G	C	exonic	1_56	nonsynonymous SNV	1_56:1_56.t01:exon1:c.G972C:p.E324D,
SNV	MF_pilon	64105	64105	A	G	exonic	1_56	nonsynonymous SNV	1_56:1_56.t01:exon1:c.A974G:p.D325G,
SNV	MF_pilon	64107	64107	C	G	exonic	1_56	nonsynonymous SNV	1_56:1_56.t01:exon1:c.C976G:p.Q326E,
SNV	MF_pilon	64109	64109	A	G	exonic	1_56	synonymous SNV	1_56:1_56.t01:exon1:c.A978G:p.Q326Q,
SNV	MF_pilon	64113	64113	G	A	exonic	1_56	nonsynonymous SNV	1_56:1_56.t01:exon1:c.G982A:p.E328K,
SNV	MF_pilon	64115	64115	A	T	exonic	1_56	nonsynonymous SNV	1_56:1_56.t01:exon1:c.A984T:p.E328D,
SNV	MF_pilon	64119	64119	A	G	exonic	1_56	nonsynonymous SNV	1_56:1_56.t01:exon1:c.A988G:p.T330A,
SNV	MF_pilon	64122	64122	G	T	exonic	1_56	nonsynonymous SNV	1_56:1_56.t01:exon1:c.G991T:p.A331S,
SNV	MF_pilon	64126	64126	G	A	exonic	1_56	nonsynonymous SNV	1_56:1_56.t01:exon1:c.G995A:p.G332D,
SNV	MF_pilon	64130	64130	G	C	exonic	1_56	synonymous SNV	1_56:1_56.t01:exon1:c.G999C:p.P333P,
SNV	MF_pilon	64136	64136	A	G	exonic	1_56	synonymous SNV	1_56:1_56.t01:exon1:c.A1005G:p.V335V,
SNV	MF_pilon	64142	64142	G	A	exonic	1_56	synonymous SNV	1_56:1_56.t01:exon1:c.G1011A:p.P337P,
SNV	MF_pilon	64155	64155	T	G	exonic	1_56	nonsynonymous SNV	1_56:1_56.t01:exon1:c.T1024G:p.S342A,
SNV	MF_pilon	64200	64200	A	G	exonic	1_56	nonsynonymous SNV	1_56:1_56.t01:exon1:c.A1069G:p.S357G,
SNV	MF_pilon	64235	64235	T	C	exonic	1_56	synonymous SNV	1_56:1_56.t01:exon1:c.T1104C:p.G368G,
SNV	MF_pilon	64272	64272	C	T	exonic	1_56	nonsynonymous SNV	1_56:1_56.t01:exon1:c.C1141T:p.P381S,
INDEL	MF_pilon	64362	64370	GCCGGTGGC	-	exonic	1_56	nonframeshift deletion	1_56:1_56.t01:exon1:c.1231_1239del:p.411_413del,
SNV	MF_pilon	64382	64382	T	C	exonic	1_56	synonymous SNV	1_56:1_56.t01:exon1:c.T1251C:p.G417G,
SNV	MF_pilon	64452	64452	T	A	exonic	1_56	nonsynonymous SNV	1_56:1_56.t01:exon1:c.T1321A:p.S441T,
SNV	MF_pilon	64658	64658	T	C	exonic	1_56	synonymous SNV	1_56:1_56.t01:exon1:c.T1527C:p.R509R,
SNV	MF_pilon	64677	64677	A	C	upstream;downstream	1_58(dist=101);1_56,1_57,1_59(dist=101)
SNV	MF_pilon	64692	64692	C	T	upstream;downstream	1_58(dist=86);1_56,1_57,1_59(dist=86)
SNV	MF_pilon	64710	64710	C	A	upstream;downstream	1_58(dist=68);1_56,1_57,1_59(dist=68)
SNV	MF_pilon	64735	64735	C	T	upstream;downstream	1_58(dist=43);1_56,1_57,1_59(dist=43)
SNV	MF_pilon	64738	64738	G	T	upstream;downstream	1_58(dist=40);1_56,1_57,1_59(dist=40)
SNV	MF_pilon	64745	64745	T	G	upstream;downstream	1_58(dist=33);1_56,1_57,1_59(dist=33)
SNV	MF_pilon	64813	64813	A	G	exonic	1_57	nonsynonymous SNV	1_57:1_57.t01:exon1:c.T133C:p.S45P,
SNV	MF_pilon	64963	64963	G	A	upstream;downstream	1_57,1_58(dist=34);1_56,1_59,1_60(dist=34)
SNV	MF_pilon	65062	65062	T	G	exonic	1_58	synonymous SNV	1_58:1_58.t01:exon1:c.T66G:p.G22G,
SNV	MF_pilon	65078	65078	C	T	exonic	1_58	synonymous SNV	1_58:1_58.t01:exon1:c.C82T:p.L28L,
SNV	MF_pilon	65116	65116	G	A	exonic	1_58	synonymous SNV	1_58:1_58.t01:exon1:c.G120A:p.S40S,
SNV	MF_pilon	65158	65158	A	G	exonic	1_58	synonymous SNV	1_58:1_58.t01:exon1:c.A162G:p.L54L,
SNV	MF_pilon	65177	65177	G	A	exonic	1_58	nonsynonymous SNV	1_58:1_58.t01:exon1:c.G181A:p.V61I,
SNV	MF_pilon	65179	65179	C	T	exonic	1_58	synonymous SNV	1_58:1_58.t01:exon1:c.C183T:p.V61V,
SNV	MF_pilon	65189	65189	T	G	exonic	1_58	nonsynonymous SNV	1_58:1_58.t01:exon1:c.T193G:p.S65A,
SNV	MF_pilon	65240	65240	C	T	exonic	1_58	synonymous SNV	1_58:1_58.t01:exon1:c.C244T:p.L82L,
SNV	MF_pilon	65266	65266	A	G	exonic	1_58	synonymous SNV	1_58:1_58.t01:exon1:c.A270G:p.R90R,
SNV	MF_pilon	65293	65293	C	T	exonic	1_58	synonymous SNV	1_58:1_58.t01:exon1:c.C297T:p.Y99Y,
SNV	MF_pilon	65446	65446	T	C	upstream;downstream	1_57(dist=501);1_56,1_58,1_59,1_60(dist=76)
SNV	MF_pilon	65459	65459	A	T	upstream;downstream	1_57(dist=514);1_56,1_58,1_59,1_60(dist=63)
SNV	MF_pilon	65463	65463	C	A	upstream;downstream	1_57(dist=518);1_56,1_58,1_59,1_60(dist=59)
INDEL	MF_pilon	65487	65488	GC	-	upstream;downstream	1_57(dist=542);1_56,1_58,1_59,1_60(dist=34)
SNV	MF_pilon	65496	65496	A	G	upstream;downstream	1_57(dist=551);1_56,1_58,1_59,1_60(dist=26)
SNV	MF_pilon	65603	65603	C	T	exonic	1_59	synonymous SNV	1_59:1_59.t01:exon1:c.G258A:p.A86A,
SNV	MF_pilon	65786	65786	G	A	exonic	1_59	synonymous SNV	1_59:1_59.t01:exon1:c.C75T:p.D25D,
SNV	MF_pilon	65952	65952	A	G	exonic	1_60	synonymous SNV	1_60:1_60.t01:exon1:c.T1356C:p.N452N,
SNV	MF_pilon	66006	66006	C	T	exonic	1_60	synonymous SNV	1_60:1_60.t01:exon1:c.G1302A:p.R434R,
SNV	MF_pilon	66015	66015	C	T	exonic	1_60	synonymous SNV	1_60:1_60.t01:exon1:c.G1293A:p.V431V,
SNV	MF_pilon	66027	66027	G	A	exonic	1_60	synonymous SNV	1_60:1_60.t01:exon1:c.C1281T:p.G427G,
SNV	MF_pilon	66132	66132	C	T	exonic	1_60	synonymous SNV	1_60:1_60.t01:exon1:c.G1176A:p.L392L,
SNV	MF_pilon	66153	66153	T	C	exonic	1_60	synonymous SNV	1_60:1_60.t01:exon1:c.A1155G:p.A385A,
SNV	MF_pilon	66270	66270	C	A	exonic	1_60	synonymous SNV	1_60:1_60.t01:exon1:c.G1038T:p.V346V,
SNV	MF_pilon	66432	66432	T	C	exonic	1_60	synonymous SNV	1_60:1_60.t01:exon1:c.A876G:p.R292R,
SNV	MF_pilon	66684	66684	C	T	exonic	1_60	synonymous SNV	1_60:1_60.t01:exon1:c.G624A:p.V208V,
SNV	MF_pilon	67065	67065	C	T	exonic	1_60	synonymous SNV	1_60:1_60.t01:exon1:c.G243A:p.P81P,
SNV	MF_pilon	67628	67628	A	C	exonic	1_61	synonymous SNV	1_61:1_61.t01:exon1:c.T1026G:p.G342G,
SNV	MF_pilon	68345	68345	G	C	exonic	1_61	synonymous SNV	1_61:1_61.t01:exon1:c.C309G:p.A103A,
SNV	MF_pilon	68459	68459	C	T	exonic	1_61	synonymous SNV	1_61:1_61.t01:exon1:c.G195A:p.K65K,
SNV	MF_pilon	68480	68480	C	T	exonic	1_61	synonymous SNV	1_61:1_61.t01:exon1:c.G174A:p.P58P,
SNV	MF_pilon	68489	68489	T	C	exonic	1_61	synonymous SNV	1_61:1_61.t01:exon1:c.A165G:p.T55T,
SNV	MF_pilon	68725	68725	T	C	upstream	1_61,1_62,1_63(dist=502)
SNV	MF_pilon	68727	68727	C	T	upstream	1_61,1_62,1_63(dist=500)
SNV	MF_pilon	68823	68823	G	A	upstream	1_61,1_62,1_63(dist=404)
SNV	MF_pilon	68840	68840	C	T	upstream	1_61,1_62,1_63(dist=387)
SNV	MF_pilon	70424	70424	G	A	exonic	1_65	synonymous SNV	1_65:1_65.t01:exon1:c.C247T:p.L83L,
SNV	MF_pilon	70425	70425	A	G	exonic	1_65	synonymous SNV	1_65:1_65.t01:exon1:c.T246C:p.D82D,
SNV	MF_pilon	70457	70457	A	G	exonic	1_65	synonymous SNV	1_65:1_65.t01:exon1:c.T214C:p.L72L,
SNV	MF_pilon	70461	70461	A	G	exonic	1_65	synonymous SNV	1_65:1_65.t01:exon1:c.T210C:p.D70D,
SNV	MF_pilon	70464	70464	G	A	exonic	1_65	synonymous SNV	1_65:1_65.t01:exon1:c.C207T:p.A69A,
SNV	MF_pilon	70467	70467	G	A	exonic	1_65	synonymous SNV	1_65:1_65.t01:exon1:c.C204T:p.D68D,
SNV	MF_pilon	70479	70479	C	T	exonic	1_65	synonymous SNV	1_65:1_65.t01:exon1:c.G192A:p.V64V,
SNV	MF_pilon	70482	70482	A	C	exonic	1_65	synonymous SNV	1_65:1_65.t01:exon1:c.T189G:p.T63T,
SNV	MF_pilon	70506	70506	A	G	exonic	1_65	synonymous SNV	1_65:1_65.t01:exon1:c.T165C:p.G55G,
SNV	MF_pilon	70530	70530	G	C	exonic	1_65	synonymous SNV	1_65:1_65.t01:exon1:c.C141G:p.S47S,
SNV	MF_pilon	70533	70533	T	G	exonic	1_65	synonymous SNV	1_65:1_65.t01:exon1:c.A138C:p.G46G,
SNV	MF_pilon	70671	70671	T	G	upstream;downstream	1_65(dist=1);1_63,1_64,1_66(dist=32)
SNV	MF_pilon	70775	70775	C	A	exonic	1_66	synonymous SNV	1_66:1_66.t01:exon1:c.G1944T:p.A648A,
SNV	MF_pilon	70790	70790	A	G	exonic	1_66	synonymous SNV	1_66:1_66.t01:exon1:c.T1929C:p.V643V,
SNV	MF_pilon	70793	70793	A	G	exonic	1_66	synonymous SNV	1_66:1_66.t01:exon1:c.T1926C:p.T642T,
SNV	MF_pilon	70916	70916	G	A	exonic	1_66	synonymous SNV	1_66:1_66.t01:exon1:c.C1803T:p.G601G,
SNV	MF_pilon	70970	70970	G	A	exonic	1_66	synonymous SNV	1_66:1_66.t01:exon1:c.C1749T:p.I583I,
SNV	MF_pilon	71003	71003	C	T	exonic	1_66	synonymous SNV	1_66:1_66.t01:exon1:c.G1716A:p.L572L,
SNV	MF_pilon	71012	71012	G	A	exonic	1_66	synonymous SNV	1_66:1_66.t01:exon1:c.C1707T:p.A569A,
SNV	MF_pilon	71162	71162	G	C	exonic	1_66	synonymous SNV	1_66:1_66.t01:exon1:c.C1557G:p.A519A,
SNV	MF_pilon	71231	71231	G	T	exonic	1_66	synonymous SNV	1_66:1_66.t01:exon1:c.C1488A:p.G496G,
SNV	MF_pilon	71306	71306	C	G	exonic	1_66	synonymous SNV	1_66:1_66.t01:exon1:c.G1413C:p.R471R,
SNV	MF_pilon	71320	71320	G	T	exonic	1_66	nonsynonymous SNV	1_66:1_66.t01:exon1:c.C1399A:p.L467M,
SNV	MF_pilon	71345	71345	C	A	exonic	1_66	synonymous SNV	1_66:1_66.t01:exon1:c.G1374T:p.S458S,
SNV	MF_pilon	71393	71393	G	T	exonic	1_66	nonsynonymous SNV	1_66:1_66.t01:exon1:c.C1326A:p.H442Q,
SNV	MF_pilon	71427	71427	G	A	exonic	1_66	nonsynonymous SNV	1_66:1_66.t01:exon1:c.C1292T:p.A431V,
SNV	MF_pilon	71438	71438	G	T	exonic	1_66	synonymous SNV	1_66:1_66.t01:exon1:c.C1281A:p.I427I,
SNV	MF_pilon	71491	71491	T	C	exonic	1_66	nonsynonymous SNV	1_66:1_66.t01:exon1:c.A1228G:p.I410V,
SNV	MF_pilon	71495	71495	T	G	exonic	1_66	synonymous SNV	1_66:1_66.t01:exon1:c.A1224C:p.G408G,
SNV	MF_pilon	71498	71498	G	T	exonic	1_66	synonymous SNV	1_66:1_66.t01:exon1:c.C1221A:p.A407A,
SNV	MF_pilon	71588	71588	T	C	exonic	1_66	synonymous SNV	1_66:1_66.t01:exon1:c.A1131G:p.G377G,
SNV	MF_pilon	71708	71708	A	G	exonic	1_66	synonymous SNV	1_66:1_66.t01:exon1:c.T1011C:p.S337S,
SNV	MF_pilon	71723	71723	A	C	exonic	1_66	synonymous SNV	1_66:1_66.t01:exon1:c.T996G:p.P332P,
SNV	MF_pilon	71813	71813	G	A	exonic	1_66	synonymous SNV	1_66:1_66.t01:exon1:c.C906T:p.G302G,
SNV	MF_pilon	71951	71951	C	T	exonic	1_66	synonymous SNV	1_66:1_66.t01:exon1:c.G768A:p.A256A,
SNV	MF_pilon	72035	72035	T	G	exonic	1_66	synonymous SNV	1_66:1_66.t01:exon1:c.A684C:p.T228T,
SNV	MF_pilon	72434	72434	A	C	exonic	1_66	synonymous SNV	1_66:1_66.t01:exon1:c.T285G:p.P95P,
SNV	MF_pilon	72518	72518	G	A	exonic	1_66	synonymous SNV	1_66:1_66.t01:exon1:c.C201T:p.H67H,
SNV	MF_pilon	72566	72566	A	G	exonic	1_66	synonymous SNV	1_66:1_66.t01:exon1:c.T153C:p.R51R,
SNV	MF_pilon	72578	72578	G	A	exonic	1_66	synonymous SNV	1_66:1_66.t01:exon1:c.C141T:p.A47A,
SNV	MF_pilon	72662	72662	G	A	exonic	1_66	synonymous SNV	1_66:1_66.t01:exon1:c.C57T:p.G19G,
SNV	MF_pilon	72740	72740	A	G	exonic	1_67	nonsynonymous SNV	1_67:1_67.t01:exon1:c.T944C:p.I315T,
SNV	MF_pilon	72745	72745	G	C	exonic	1_67	synonymous SNV	1_67:1_67.t01:exon1:c.C939G:p.V313V,
SNV	MF_pilon	72746	72746	A	G	exonic	1_67	nonsynonymous SNV	1_67:1_67.t01:exon1:c.T938C:p.V313A,
SNV	MF_pilon	72784	72784	C	T	exonic	1_67	synonymous SNV	1_67:1_67.t01:exon1:c.G900A:p.S300S,
SNV	MF_pilon	72795	72795	G	A	exonic	1_67	synonymous SNV	1_67:1_67.t01:exon1:c.C889T:p.L297L,
SNV	MF_pilon	72839	72839	C	T	exonic	1_67	nonsynonymous SNV	1_67:1_67.t01:exon1:c.G845A:p.R282Q,
SNV	MF_pilon	72841	72841	T	G	exonic	1_67	synonymous SNV	1_67:1_67.t01:exon1:c.A843C:p.P281P,
SNV	MF_pilon	72862	72862	A	G	exonic	1_67	synonymous SNV	1_67:1_67.t01:exon1:c.T822C:p.A274A,
SNV	MF_pilon	72907	72907	A	G	exonic	1_67	synonymous SNV	1_67:1_67.t01:exon1:c.T777C:p.T259T,
SNV	MF_pilon	72954	72954	T	C	exonic	1_67	nonsynonymous SNV	1_67:1_67.t01:exon1:c.A730G:p.T244A,
SNV	MF_pilon	73054	73054	G	A	exonic	1_67	synonymous SNV	1_67:1_67.t01:exon1:c.C630T:p.D210D,
SNV	MF_pilon	73057	73057	G	A	exonic	1_67	synonymous SNV	1_67:1_67.t01:exon1:c.C627T:p.G209G,
SNV	MF_pilon	73129	73129	C	T	exonic	1_67	synonymous SNV	1_67:1_67.t01:exon1:c.G555A:p.K185K,
SNV	MF_pilon	73198	73198	C	T	exonic	1_67	synonymous SNV	1_67:1_67.t01:exon1:c.G486A:p.V162V,
SNV	MF_pilon	73230	73230	G	A	exonic	1_67	synonymous SNV	1_67:1_67.t01:exon1:c.C454T:p.L152L,
SNV	MF_pilon	73452	73452	C	A	exonic	1_67	nonsynonymous SNV	1_67:1_67.t01:exon1:c.G232T:p.V78F,
SNV	MF_pilon	73459	73459	T	G	exonic	1_67	synonymous SNV	1_67:1_67.t01:exon1:c.A225C:p.V75V,
SNV	MF_pilon	73464	73464	T	C	exonic	1_67	nonsynonymous SNV	1_67:1_67.t01:exon1:c.A220G:p.T74A,
SNV	MF_pilon	73469	73469	G	C	exonic	1_67	nonsynonymous SNV	1_67:1_67.t01:exon1:c.C215G:p.A72G,
SNV	MF_pilon	73564	73564	G	A	exonic	1_67	synonymous SNV	1_67:1_67.t01:exon1:c.C120T:p.G40G,
SNV	MF_pilon	73636	73636	G	C	exonic	1_67	synonymous SNV	1_67:1_67.t01:exon1:c.C48G:p.T16T,
SNV	MF_pilon	73666	73666	T	A	exonic	1_67	synonymous SNV	1_67:1_67.t01:exon1:c.A18T:p.T6T,
SNV	MF_pilon	73710	73710	T	G	exonic	1_68	synonymous SNV	1_68:1_68.t01:exon1:c.A738C:p.A246A,
SNV	MF_pilon	73719	73719	C	T	exonic	1_68	synonymous SNV	1_68:1_68.t01:exon1:c.G729A:p.A243A,
SNV	MF_pilon	73758	73758	A	G	exonic	1_68	synonymous SNV	1_68:1_68.t01:exon1:c.T690C:p.T230T,
SNV	MF_pilon	73908	73908	C	G	exonic	1_68	synonymous SNV	1_68:1_68.t01:exon1:c.G540C:p.V180V,
SNV	MF_pilon	73935	73935	G	T	exonic	1_68	synonymous SNV	1_68:1_68.t01:exon1:c.C513A:p.A171A,
SNV	MF_pilon	74196	74196	A	G	exonic	1_68	synonymous SNV	1_68:1_68.t01:exon1:c.T252C:p.A84A,
SNV	MF_pilon	74250	74250	C	T	exonic	1_68	synonymous SNV	1_68:1_68.t01:exon1:c.G198A:p.E66E,
SNV	MF_pilon	74292	74292	C	T	exonic	1_68	synonymous SNV	1_68:1_68.t01:exon1:c.G156A:p.V52V,
SNV	MF_pilon	74582	74582	C	T	exonic	1_69	synonymous SNV	1_69:1_69.t01:exon1:c.C15T:p.T5T,
SNV	MF_pilon	74667	74667	G	A	exonic	1_69	nonsynonymous SNV	1_69:1_69.t01:exon1:c.G100A:p.G34S,
SNV	MF_pilon	74684	74684	G	C	exonic	1_69	nonsynonymous SNV	1_69:1_69.t01:exon1:c.G117C:p.E39D,
SNV	MF_pilon	74708	74708	G	A	exonic	1_69	synonymous SNV	1_69:1_69.t01:exon1:c.G141A:p.G47G,
SNV	MF_pilon	75117	75117	A	G	exonic	1_69	nonsynonymous SNV	1_69:1_69.t01:exon1:c.A550G:p.S184G,
SNV	MF_pilon	75146	75146	C	T	exonic	1_69	synonymous SNV	1_69:1_69.t01:exon1:c.C579T:p.I193I,
SNV	MF_pilon	75152	75152	C	T	exonic	1_69	synonymous SNV	1_69:1_69.t01:exon1:c.C585T:p.R195R,
SNV	MF_pilon	75161	75161	G	A	exonic	1_69	synonymous SNV	1_69:1_69.t01:exon1:c.G594A:p.G198G,
SNV	MF_pilon	75194	75194	C	T	exonic	1_69	synonymous SNV	1_69:1_69.t01:exon1:c.C627T:p.D209D,
SNV	MF_pilon	75290	75290	A	C	exonic	1_69	synonymous SNV	1_69:1_69.t01:exon1:c.A723C:p.A241A,
SNV	MF_pilon	75315	75315	C	A	exonic	1_69	synonymous SNV	1_69:1_69.t01:exon1:c.C748A:p.R250R,
SNV	MF_pilon	75389	75389	C	G	exonic	1_69	synonymous SNV	1_69:1_69.t01:exon1:c.C822G:p.A274A,
SNV	MF_pilon	75413	75413	C	T	exonic	1_69	synonymous SNV	1_69:1_69.t01:exon1:c.C846T:p.T282T,
SNV	MF_pilon	75426	75426	A	G	exonic	1_69	nonsynonymous SNV	1_69:1_69.t01:exon1:c.A859G:p.I287V,
SNV	MF_pilon	75480	75480	G	A	exonic	1_69	nonsynonymous SNV	1_69:1_69.t01:exon1:c.G913A:p.V305I,
SNV	MF_pilon	75572	75572	A	G	exonic	1_69	synonymous SNV	1_69:1_69.t01:exon1:c.A1005G:p.K335K,
SNV	MF_pilon	75575	75575	C	G	exonic	1_69	synonymous SNV	1_69:1_69.t01:exon1:c.C1008G:p.P336P,
SNV	MF_pilon	75581	75581	A	G	exonic	1_69	synonymous SNV	1_69:1_69.t01:exon1:c.A1014G:p.K338K,
SNV	MF_pilon	75587	75587	C	A	exonic	1_69	synonymous SNV	1_69:1_69.t01:exon1:c.C1020A:p.A340A,
SNV	MF_pilon	75590	75590	C	T	exonic	1_69	synonymous SNV	1_69:1_69.t01:exon1:c.C1023T:p.G341G,
SNV	MF_pilon	75593	75593	C	T	exonic	1_69	synonymous SNV	1_69:1_69.t01:exon1:c.C1026T:p.H342H,
SNV	MF_pilon	75644	75644	T	A	exonic	1_69	nonsynonymous SNV	1_69:1_69.t01:exon1:c.T1077A:p.H359Q,
SNV	MF_pilon	75647	75647	C	T	exonic	1_69	synonymous SNV	1_69:1_69.t01:exon1:c.C1080T:p.G360G,
SNV	MF_pilon	75657	75657	C	T	exonic	1_69	synonymous SNV	1_69:1_69.t01:exon1:c.C1090T:p.L364L,
SNV	MF_pilon	75668	75668	C	T	exonic	1_69	synonymous SNV	1_69:1_69.t01:exon1:c.C1101T:p.R367R,
SNV	MF_pilon	75695	75695	A	C	exonic	1_69	synonymous SNV	1_69:1_69.t01:exon1:c.A1128C:p.A376A,
SNV	MF_pilon	75758	75758	A	G	exonic	1_69	synonymous SNV	1_69:1_69.t01:exon1:c.A1191G:p.K397K,
SNV	MF_pilon	75887	75887	C	T	exonic	1_69	synonymous SNV	1_69:1_69.t01:exon1:c.C1320T:p.L440L,
SNV	MF_pilon	76047	76047	C	T	exonic	1_69	synonymous SNV	1_69:1_69.t01:exon1:c.C1480T:p.L494L,
SNV	MF_pilon	76229	76229	G	C	exonic	1_69	synonymous SNV	1_69:1_69.t01:exon1:c.G1662C:p.S554S,
INDEL	MF_pilon	76241	76255	CCGGGGAACACAGAG	-	upstream;downstream	1_70(dist=66);1_69(dist=9)
INDEL	MF_pilon	76259	76259	G	-	upstream;downstream	1_70(dist=62);1_69(dist=27)
SNV	MF_pilon	76377	76377	A	G	exonic	1_70	synonymous SNV	1_70:1_70.t01:exon1:c.A57G:p.A19A,
SNV	MF_pilon	76653	76653	C	T	exonic	1_70	synonymous SNV	1_70:1_70.t01:exon1:c.C333T:p.G111G,
SNV	MF_pilon	76701	76701	C	G	exonic	1_70	synonymous SNV	1_70:1_70.t01:exon1:c.C381G:p.T127T,
SNV	MF_pilon	76707	76707	C	G	exonic	1_70	synonymous SNV	1_70:1_70.t01:exon1:c.C387G:p.P129P,
SNV	MF_pilon	76712	76712	A	C	exonic	1_70	nonsynonymous SNV	1_70:1_70.t01:exon1:c.A392C:p.E131A,
SNV	MF_pilon	76713	76713	G	A	exonic	1_70	synonymous SNV	1_70:1_70.t01:exon1:c.G393A:p.E131E,
SNV	MF_pilon	76758	76758	C	G	exonic	1_70	synonymous SNV	1_70:1_70.t01:exon1:c.C438G:p.V146V,
SNV	MF_pilon	76788	76788	G	A	exonic	1_70	synonymous SNV	1_70:1_70.t01:exon1:c.G468A:p.T156T,
SNV	MF_pilon	76827	76827	G	T	exonic	1_70	synonymous SNV	1_70:1_70.t01:exon1:c.G507T:p.L169L,
SNV	MF_pilon	76839	76839	A	G	exonic	1_70	synonymous SNV	1_70:1_70.t01:exon1:c.A519G:p.Q173Q,
SNV	MF_pilon	76921	76921	A	T	exonic	1_70	nonsynonymous SNV	1_70:1_70.t01:exon1:c.A601T:p.M201L,
SNV	MF_pilon	77073	77073	C	T	exonic	1_70	synonymous SNV	1_70:1_70.t01:exon1:c.C753T:p.G251G,
SNV	MF_pilon	77181	77181	C	T	exonic	1_70	synonymous SNV	1_70:1_70.t01:exon1:c.C861T:p.G287G,
SNV	MF_pilon	77289	77289	C	G	exonic	1_70	synonymous SNV	1_70:1_70.t01:exon1:c.C969G:p.L323L,
SNV	MF_pilon	77504	77504	A	G	exonic	1_71	synonymous SNV	1_71:1_71.t01:exon1:c.T1953C:p.H651H,
SNV	MF_pilon	77609	77609	T	C	exonic	1_71	synonymous SNV	1_71:1_71.t01:exon1:c.A1848G:p.A616A,
SNV	MF_pilon	77630	77630	T	C	exonic	1_71	synonymous SNV	1_71:1_71.t01:exon1:c.A1827G:p.Q609Q,
SNV	MF_pilon	77651	77651	C	T	exonic	1_71	synonymous SNV	1_71:1_71.t01:exon1:c.G1806A:p.E602E,
SNV	MF_pilon	77696	77696	G	A	exonic	1_71	synonymous SNV	1_71:1_71.t01:exon1:c.C1761T:p.T587T,
SNV	MF_pilon	77726	77726	C	G	exonic	1_71	synonymous SNV	1_71:1_71.t01:exon1:c.G1731C:p.R577R,
SNV	MF_pilon	77738	77738	G	C	exonic	1_71	synonymous SNV	1_71:1_71.t01:exon1:c.C1719G:p.A573A,
SNV	MF_pilon	77756	77756	C	T	exonic	1_71	synonymous SNV	1_71:1_71.t01:exon1:c.G1701A:p.T567T,
SNV	MF_pilon	77762	77762	A	C	exonic	1_71	synonymous SNV	1_71:1_71.t01:exon1:c.T1695G:p.R565R,
SNV	MF_pilon	77787	77787	C	T	exonic	1_71	nonsynonymous SNV	1_71:1_71.t01:exon1:c.G1670A:p.R557Q,
SNV	MF_pilon	77822	77822	C	G	exonic	1_71	synonymous SNV	1_71:1_71.t01:exon1:c.G1635C:p.S545S,
SNV	MF_pilon	77840	77840	C	A	exonic	1_71	synonymous SNV	1_71:1_71.t01:exon1:c.G1617T:p.G539G,
SNV	MF_pilon	77855	77855	G	C	exonic	1_71	synonymous SNV	1_71:1_71.t01:exon1:c.C1602G:p.L534L,
SNV	MF_pilon	77927	77927	A	G	exonic	1_71	synonymous SNV	1_71:1_71.t01:exon1:c.T1530C:p.G510G,
SNV	MF_pilon	77939	77939	G	T	exonic	1_71	synonymous SNV	1_71:1_71.t01:exon1:c.C1518A:p.I506I,
SNV	MF_pilon	78061	78061	C	G	exonic	1_71	nonsynonymous SNV	1_71:1_71.t01:exon1:c.G1396C:p.V466L,
SNV	MF_pilon	78134	78134	C	A	exonic	1_71	nonsynonymous SNV	1_71:1_71.t01:exon1:c.G1323T:p.L441F,
SNV	MF_pilon	78136	78136	A	G	exonic	1_71	synonymous SNV	1_71:1_71.t01:exon1:c.T1321C:p.L441L,
SNV	MF_pilon	78140	78140	T	C	exonic	1_71	synonymous SNV	1_71:1_71.t01:exon1:c.A1317G:p.R439R,
SNV	MF_pilon	78173	78173	T	C	exonic	1_71	synonymous SNV	1_71:1_71.t01:exon1:c.A1284G:p.V428V,
SNV	MF_pilon	78239	78239	A	C	exonic	1_71	synonymous SNV	1_71:1_71.t01:exon1:c.T1218G:p.A406A,
SNV	MF_pilon	78245	78245	T	G	exonic	1_71	synonymous SNV	1_71:1_71.t01:exon1:c.A1212C:p.A404A,
SNV	MF_pilon	78251	78251	T	A	exonic	1_71	synonymous SNV	1_71:1_71.t01:exon1:c.A1206T:p.G402G,
SNV	MF_pilon	78256	78256	A	G	exonic	1_71	synonymous SNV	1_71:1_71.t01:exon1:c.T1201C:p.L401L,
SNV	MF_pilon	78269	78269	A	G	exonic	1_71	synonymous SNV	1_71:1_71.t01:exon1:c.T1188C:p.S396S,
SNV	MF_pilon	78326	78326	C	T	exonic	1_71	synonymous SNV	1_71:1_71.t01:exon1:c.G1131A:p.A377A,
SNV	MF_pilon	78338	78338	T	G	exonic	1_71	synonymous SNV	1_71:1_71.t01:exon1:c.A1119C:p.P373P,
SNV	MF_pilon	78359	78359	C	T	exonic	1_71	synonymous SNV	1_71:1_71.t01:exon1:c.G1098A:p.G366G,
SNV	MF_pilon	78380	78380	G	C	exonic	1_71	synonymous SNV	1_71:1_71.t01:exon1:c.C1077G:p.G359G,
SNV	MF_pilon	78398	78398	C	T	exonic	1_71	synonymous SNV	1_71:1_71.t01:exon1:c.G1059A:p.V353V,
SNV	MF_pilon	78407	78407	C	T	exonic	1_71	synonymous SNV	1_71:1_71.t01:exon1:c.G1050A:p.A350A,
SNV	MF_pilon	78419	78419	G	C	exonic	1_71	synonymous SNV	1_71:1_71.t01:exon1:c.C1038G:p.A346A,
SNV	MF_pilon	78488	78488	A	G	exonic	1_71	synonymous SNV	1_71:1_71.t01:exon1:c.T969C:p.G323G,
SNV	MF_pilon	78509	78509	C	T	exonic	1_71	synonymous SNV	1_71:1_71.t01:exon1:c.G948A:p.A316A,
SNV	MF_pilon	78566	78566	C	T	exonic	1_71	synonymous SNV	1_71:1_71.t01:exon1:c.G891A:p.V297V,
SNV	MF_pilon	78587	78587	G	A	exonic	1_71	synonymous SNV	1_71:1_71.t01:exon1:c.C870T:p.A290A,
SNV	MF_pilon	78632	78632	G	A	exonic	1_71	synonymous SNV	1_71:1_71.t01:exon1:c.C825T:p.H275H,
SNV	MF_pilon	78665	78665	T	C	exonic	1_71	synonymous SNV	1_71:1_71.t01:exon1:c.A792G:p.V264V,
SNV	MF_pilon	78668	78668	G	C	exonic	1_71	synonymous SNV	1_71:1_71.t01:exon1:c.C789G:p.R263R,
SNV	MF_pilon	78686	78686	G	C	exonic	1_71	synonymous SNV	1_71:1_71.t01:exon1:c.C771G:p.T257T,
SNV	MF_pilon	78850	78850	C	T	exonic	1_71	nonsynonymous SNV	1_71:1_71.t01:exon1:c.G607A:p.D203N,
SNV	MF_pilon	78869	78869	C	T	exonic	1_71	synonymous SNV	1_71:1_71.t01:exon1:c.G588A:p.E196E,
SNV	MF_pilon	78875	78875	T	C	exonic	1_71	synonymous SNV	1_71:1_71.t01:exon1:c.A582G:p.R194R,
SNV	MF_pilon	78911	78911	A	G	exonic	1_71	synonymous SNV	1_71:1_71.t01:exon1:c.T546C:p.R182R,
SNV	MF_pilon	78946	78946	A	G	exonic	1_71	synonymous SNV	1_71:1_71.t01:exon1:c.T511C:p.L171L,
SNV	MF_pilon	78952	78952	G	A	exonic	1_71	synonymous SNV	1_71:1_71.t01:exon1:c.C505T:p.L169L,
SNV	MF_pilon	78968	78968	G	C	exonic	1_71	synonymous SNV	1_71:1_71.t01:exon1:c.C489G:p.V163V,
SNV	MF_pilon	79058	79058	C	G	exonic	1_71	synonymous SNV	1_71:1_71.t01:exon1:c.G399C:p.R133R,
SNV	MF_pilon	79199	79199	G	C	exonic	1_71	synonymous SNV	1_71:1_71.t01:exon1:c.C258G:p.L86L,
SNV	MF_pilon	79295	79295	T	C	exonic	1_71	synonymous SNV	1_71:1_71.t01:exon1:c.A162G:p.Q54Q,
SNV	MF_pilon	79331	79331	G	C	exonic	1_71	synonymous SNV	1_71:1_71.t01:exon1:c.C126G:p.A42A,
SNV	MF_pilon	79361	79361	A	G	exonic	1_71	synonymous SNV	1_71:1_71.t01:exon1:c.T96C:p.A32A,
SNV	MF_pilon	79364	79364	G	A	exonic	1_71	synonymous SNV	1_71:1_71.t01:exon1:c.C93T:p.R31R,
SNV	MF_pilon	79402	79402	C	G	exonic	1_71	nonsynonymous SNV	1_71:1_71.t01:exon1:c.G55C:p.V19L,
SNV	MF_pilon	79494	79494	T	G	exonic	1_72	nonsynonymous SNV	1_72:1_72.t01:exon1:c.A613C:p.T205P,
SNV	MF_pilon	79513	79513	C	T	exonic	1_72	synonymous SNV	1_72:1_72.t01:exon1:c.G594A:p.E198E,
SNV	MF_pilon	79627	79627	A	G	exonic	1_72	synonymous SNV	1_72:1_72.t01:exon1:c.T480C:p.A160A,
SNV	MF_pilon	79630	79630	A	G	exonic	1_72	synonymous SNV	1_72:1_72.t01:exon1:c.T477C:p.N159N,
SNV	MF_pilon	79696	79696	C	G	exonic	1_72	synonymous SNV	1_72:1_72.t01:exon1:c.G411C:p.V137V,
SNV	MF_pilon	79729	79729	C	T	exonic	1_72	synonymous SNV	1_72:1_72.t01:exon1:c.G378A:p.S126S,
SNV	MF_pilon	79738	79738	C	T	exonic	1_72	synonymous SNV	1_72:1_72.t01:exon1:c.G369A:p.V123V,
SNV	MF_pilon	79831	79831	C	A	exonic	1_72	synonymous SNV	1_72:1_72.t01:exon1:c.G276T:p.A92A,
SNV	MF_pilon	79834	79834	C	T	exonic	1_72	synonymous SNV	1_72:1_72.t01:exon1:c.G273A:p.E91E,
SNV	MF_pilon	80114	80114	A	G	upstream	1_71,1_72,1_73,1_74(dist=125)
SNV	MF_pilon	80226	80226	C	T	upstream	1_71,1_72,1_73,1_74(dist=13)
SNV	MF_pilon	80391	80391	C	T	exonic	1_73	synonymous SNV	1_73:1_73.t01:exon1:c.C153T:p.N51N,
SNV	MF_pilon	80412	80412	C	A	exonic	1_73	synonymous SNV	1_73:1_73.t01:exon1:c.C174A:p.G58G,
SNV	MF_pilon	80438	80438	G	C	exonic	1_73	nonsynonymous SNV	1_73:1_73.t01:exon1:c.G200C:p.S67T,
SNV	MF_pilon	80451	80451	C	T	exonic	1_73	synonymous SNV	1_73:1_73.t01:exon1:c.C213T:p.R71R,
SNV	MF_pilon	80469	80469	T	C	exonic	1_73	synonymous SNV	1_73:1_73.t01:exon1:c.T231C:p.A77A,
SNV	MF_pilon	80577	80577	G	A	exonic	1_73	synonymous SNV	1_73:1_73.t01:exon1:c.G339A:p.A113A,
SNV	MF_pilon	80578	80578	T	C	exonic	1_73	synonymous SNV	1_73:1_73.t01:exon1:c.T340C:p.L114L,
SNV	MF_pilon	80589	80589	T	G	exonic	1_73	synonymous SNV	1_73:1_73.t01:exon1:c.T351G:p.S117S,
SNV	MF_pilon	80619	80619	G	A	exonic	1_73	synonymous SNV	1_73:1_73.t01:exon1:c.G381A:p.E127E,
SNV	MF_pilon	80622	80622	G	A	exonic	1_73	synonymous SNV	1_73:1_73.t01:exon1:c.G384A:p.A128A,
SNV	MF_pilon	80629	80629	G	A	exonic	1_73	nonsynonymous SNV	1_73:1_73.t01:exon1:c.G391A:p.G131S,
SNV	MF_pilon	80634	80634	T	C	exonic	1_73	synonymous SNV	1_73:1_73.t01:exon1:c.T396C:p.G132G,
SNV	MF_pilon	80655	80655	C	T	exonic	1_73	synonymous SNV	1_73:1_73.t01:exon1:c.C417T:p.D139D,
SNV	MF_pilon	80670	80670	C	G	exonic	1_73	synonymous SNV	1_73:1_73.t01:exon1:c.C432G:p.V144V,
SNV	MF_pilon	80679	80679	C	G	exonic	1_73	synonymous SNV	1_73:1_73.t01:exon1:c.C441G:p.L147L,
SNV	MF_pilon	80730	80730	T	C	exonic	1_73	synonymous SNV	1_73:1_73.t01:exon1:c.T492C:p.R164R,
SNV	MF_pilon	80742	80742	C	G	exonic	1_73	synonymous SNV	1_73:1_73.t01:exon1:c.C504G:p.A168A,
SNV	MF_pilon	80791	80791	T	C	exonic	1_73	synonymous SNV	1_73:1_73.t01:exon1:c.T553C:p.L185L,
SNV	MF_pilon	80845	80845	G	A	upstream;downstream	1_72,1_74,1_75(dist=30);1_73(dist=43)
SNV	MF_pilon	81060	81060	C	A	exonic	1_74	synonymous SNV	1_74:1_74.t01:exon1:c.C186A:p.A62A,
SNV	MF_pilon	81081	81081	A	G	exonic	1_74	synonymous SNV	1_74:1_74.t01:exon1:c.A207G:p.P69P,
SNV	MF_pilon	81084	81084	C	T	exonic	1_74	synonymous SNV	1_74:1_74.t01:exon1:c.C210T:p.H70H,
SNV	MF_pilon	81093	81093	T	C	exonic	1_74	synonymous SNV	1_74:1_74.t01:exon1:c.T219C:p.G73G,
SNV	MF_pilon	81099	81099	C	T	exonic	1_74	synonymous SNV	1_74:1_74.t01:exon1:c.C225T:p.D75D,
SNV	MF_pilon	81114	81114	G	A	exonic	1_74	synonymous SNV	1_74:1_74.t01:exon1:c.G240A:p.R80R,
SNV	MF_pilon	81123	81123	C	G	exonic	1_74	synonymous SNV	1_74:1_74.t01:exon1:c.C249G:p.G83G,
SNV	MF_pilon	81201	81201	T	C	exonic	1_74	synonymous SNV	1_74:1_74.t01:exon1:c.T327C:p.R109R,
SNV	MF_pilon	81225	81225	A	T	exonic	1_74	synonymous SNV	1_74:1_74.t01:exon1:c.A351T:p.G117G,
SNV	MF_pilon	81226	81226	C	T	exonic	1_74	synonymous SNV	1_74:1_74.t01:exon1:c.C352T:p.L118L,
SNV	MF_pilon	81231	81231	T	C	exonic	1_74	synonymous SNV	1_74:1_74.t01:exon1:c.T357C:p.D119D,
SNV	MF_pilon	81267	81267	C	G	exonic	1_74	synonymous SNV	1_74:1_74.t01:exon1:c.C393G:p.T131T,
SNV	MF_pilon	81297	81297	G	C	exonic	1_74	synonymous SNV	1_74:1_74.t01:exon1:c.G423C:p.V141V,
SNV	MF_pilon	81298	81298	T	C	exonic	1_74	synonymous SNV	1_74:1_74.t01:exon1:c.T424C:p.L142L,
SNV	MF_pilon	81312	81312	G	C	exonic	1_74	synonymous SNV	1_74:1_74.t01:exon1:c.G438C:p.T146T,
SNV	MF_pilon	81330	81330	T	C	exonic	1_74	synonymous SNV	1_74:1_74.t01:exon1:c.T456C:p.H152H,
SNV	MF_pilon	81372	81372	C	T	exonic	1_74	synonymous SNV	1_74:1_74.t01:exon1:c.C498T:p.D166D,
SNV	MF_pilon	81513	81513	T	C	exonic	1_74	synonymous SNV	1_74:1_74.t01:exon1:c.T639C:p.S213S,
SNV	MF_pilon	81555	81555	T	C	exonic	1_74	synonymous SNV	1_74:1_74.t01:exon1:c.T681C:p.D227D,
SNV	MF_pilon	81567	81567	T	C	exonic	1_74	synonymous SNV	1_74:1_74.t01:exon1:c.T693C:p.Y231Y,
SNV	MF_pilon	81570	81570	G	C	exonic	1_74	synonymous SNV	1_74:1_74.t01:exon1:c.G696C:p.T232T,
SNV	MF_pilon	81616	81616	A	G	exonic	1_74	nonsynonymous SNV	1_74:1_74.t01:exon1:c.A742G:p.T248A,
SNV	MF_pilon	81621	81621	G	A	exonic	1_74	synonymous SNV	1_74:1_74.t01:exon1:c.G747A:p.S249S,
SNV	MF_pilon	81633	81633	T	C	exonic	1_74	synonymous SNV	1_74:1_74.t01:exon1:c.T759C:p.D253D,
SNV	MF_pilon	81729	81729	C	T	exonic	1_74	synonymous SNV	1_74:1_74.t01:exon1:c.C855T:p.S285S,
SNV	MF_pilon	81731	81731	C	T	exonic	1_74	nonsynonymous SNV	1_74:1_74.t01:exon1:c.C857T:p.A286V,
SNV	MF_pilon	81732	81732	C	G	exonic	1_74	synonymous SNV	1_74:1_74.t01:exon1:c.C858G:p.A286A,
SNV	MF_pilon	81753	81753	T	A	exonic	1_74	synonymous SNV	1_74:1_74.t01:exon1:c.T879A:p.G293G,
SNV	MF_pilon	81914	81914	A	C	exonic	1_75	synonymous SNV	1_75:1_75.t01:exon1:c.A81C:p.A27A,
SNV	MF_pilon	81969	81969	A	G	exonic	1_75	nonsynonymous SNV	1_75:1_75.t01:exon1:c.A136G:p.I46V,
SNV	MF_pilon	81986	81986	C	G	exonic	1_75	synonymous SNV	1_75:1_75.t01:exon1:c.C153G:p.A51A,
SNV	MF_pilon	81996	81996	T	G	exonic	1_75	nonsynonymous SNV	1_75:1_75.t01:exon1:c.T163G:p.F55V,
SNV	MF_pilon	82046	82046	G	C	exonic	1_75	synonymous SNV	1_75:1_75.t01:exon1:c.G213C:p.V71V,
SNV	MF_pilon	82073	82073	G	A	exonic	1_75	synonymous SNV	1_75:1_75.t01:exon1:c.G240A:p.E80E,
SNV	MF_pilon	82097	82097	T	G	exonic	1_75	synonymous SNV	1_75:1_75.t01:exon1:c.T264G:p.V88V,
SNV	MF_pilon	82135	82135	C	T	exonic	1_75	nonsynonymous SNV	1_75:1_75.t01:exon1:c.C302T:p.A101V,
SNV	MF_pilon	82142	82142	A	G	exonic	1_75	synonymous SNV	1_75:1_75.t01:exon1:c.A309G:p.A103A,
SNV	MF_pilon	82170	82170	T	G	exonic	1_75	nonsynonymous SNV	1_75:1_75.t01:exon1:c.T337G:p.S113A,
SNV	MF_pilon	82172	82172	C	G	exonic	1_75	synonymous SNV	1_75:1_75.t01:exon1:c.C339G:p.S113S,
SNV	MF_pilon	82175	82175	G	C	exonic	1_75	synonymous SNV	1_75:1_75.t01:exon1:c.G342C:p.G114G,
SNV	MF_pilon	82187	82187	T	G	exonic	1_75	synonymous SNV	1_75:1_75.t01:exon1:c.T354G:p.R118R,
SNV	MF_pilon	82190	82190	C	A	exonic	1_75	synonymous SNV	1_75:1_75.t01:exon1:c.C357A:p.A119A,
SNV	MF_pilon	82208	82208	G	T	exonic	1_75	synonymous SNV	1_75:1_75.t01:exon1:c.G375T:p.P125P,
SNV	MF_pilon	82211	82211	G	T	exonic	1_75	synonymous SNV	1_75:1_75.t01:exon1:c.G378T:p.A126A,
SNV	MF_pilon	82214	82214	A	T	exonic	1_75	synonymous SNV	1_75:1_75.t01:exon1:c.A381T:p.G127G,
SNV	MF_pilon	82241	82241	C	A	exonic	1_75	synonymous SNV	1_75:1_75.t01:exon1:c.C408A:p.P136P,
SNV	MF_pilon	82251	82251	C	G	exonic	1_75	nonsynonymous SNV	1_75:1_75.t01:exon1:c.C418G:p.Q140E,
SNV	MF_pilon	82271	82271	T	G	exonic	1_75	synonymous SNV	1_75:1_75.t01:exon1:c.T438G:p.L146L,
SNV	MF_pilon	82300	82300	A	G	exonic	1_75	nonsynonymous SNV	1_75:1_75.t01:exon1:c.A467G:p.Q156R,
SNV	MF_pilon	82301	82301	A	T	exonic	1_75	nonsynonymous SNV	1_75:1_75.t01:exon1:c.A468T:p.Q156H,
SNV	MF_pilon	82304	82304	T	C	exonic	1_75	synonymous SNV	1_75:1_75.t01:exon1:c.T471C:p.R157R,
SNV	MF_pilon	82325	82325	G	A	exonic	1_75	synonymous SNV	1_75:1_75.t01:exon1:c.G492A:p.L164L,
SNV	MF_pilon	82328	82328	C	T	exonic	1_75	synonymous SNV	1_75:1_75.t01:exon1:c.C495T:p.R165R,
SNV	MF_pilon	82373	82373	T	C	exonic	1_75	synonymous SNV	1_75:1_75.t01:exon1:c.T540C:p.S180S,
SNV	MF_pilon	82427	82427	C	T	exonic	1_75	synonymous SNV	1_75:1_75.t01:exon1:c.C594T:p.A198A,
SNV	MF_pilon	82496	82496	C	T	exonic	1_75	synonymous SNV	1_75:1_75.t01:exon1:c.C663T:p.A221A,
SNV	MF_pilon	82655	82655	A	G	exonic	1_75	synonymous SNV	1_75:1_75.t01:exon1:c.A822G:p.R274R,
SNV	MF_pilon	82659	82659	T	G	exonic	1_75	nonsynonymous SNV	1_75:1_75.t01:exon1:c.T826G:p.C276G,
SNV	MF_pilon	82664	82664	T	C	exonic	1_75	synonymous SNV	1_75:1_75.t01:exon1:c.T831C:p.G277G,
SNV	MF_pilon	82801	82801	T	A	upstream;downstream	1_78(dist=31);1_74,1_75,1_76,1_77(dist=31)
SNV	MF_pilon	82922	82922	G	A	exonic	1_76	synonymous SNV	1_76:1_76.t01:exon1:c.C108T:p.H36H,
INDEL	MF_pilon	83045	83045	T	-	upstream;downstream	1_76,1_78(dist=98);1_75,1_77(dist=98)
SNV	MF_pilon	83062	83062	C	T	upstream;downstream	1_76,1_78(dist=81);1_75,1_77(dist=81)
SNV	MF_pilon	83065	83065	G	C	upstream;downstream	1_76,1_78(dist=78);1_75,1_77(dist=78)
SNV	MF_pilon	83106	83106	C	T	upstream;downstream	1_76,1_78(dist=37);1_75,1_77(dist=37)
INDEL	MF_pilon	83110	83110	G	-	upstream;downstream	1_76,1_78(dist=33);1_75,1_77(dist=33)
SNV	MF_pilon	83111	83111	C	A	upstream;downstream	1_76,1_78(dist=32);1_75,1_77(dist=32)
SNV	MF_pilon	83113	83113	C	T	upstream;downstream	1_76,1_78(dist=30);1_75,1_77(dist=30)
SNV	MF_pilon	83135	83135	C	G	upstream;downstream	1_76,1_78(dist=8);1_75,1_77(dist=8)
SNV	MF_pilon	83139	83139	T	C	upstream;downstream	1_76,1_78(dist=4);1_75,1_77(dist=4)
SNV	MF_pilon	83161	83161	A	G	exonic	1_77	synonymous SNV	1_77:1_77.t01:exon1:c.T150C:p.T50T,
SNV	MF_pilon	83275	83275	A	G	exonic	1_77	synonymous SNV	1_77:1_77.t01:exon1:c.T36C:p.G12G,
SNV	MF_pilon	83589	83589	T	G	exonic	1_78	synonymous SNV	1_78:1_78.t01:exon1:c.T54G:p.L18L,
SNV	MF_pilon	83605	83605	C	T	exonic	1_78	synonymous SNV	1_78:1_78.t01:exon1:c.C70T:p.L24L,
SNV	MF_pilon	83835	83835	C	G	exonic	1_78	synonymous SNV	1_78:1_78.t01:exon1:c.C300G:p.A100A,
SNV	MF_pilon	83847	83847	T	C	exonic	1_78	synonymous SNV	1_78:1_78.t01:exon1:c.T312C:p.R104R,
SNV	MF_pilon	83889	83889	C	G	exonic	1_78	synonymous SNV	1_78:1_78.t01:exon1:c.C354G:p.A118A,
SNV	MF_pilon	83907	83907	C	G	exonic	1_78	synonymous SNV	1_78:1_78.t01:exon1:c.C372G:p.L124L,
SNV	MF_pilon	83997	83997	C	T	exonic	1_78	synonymous SNV	1_78:1_78.t01:exon1:c.C462T:p.G154G,
SNV	MF_pilon	84000	84000	G	T	exonic	1_78	synonymous SNV	1_78:1_78.t01:exon1:c.G465T:p.L155L,
SNV	MF_pilon	84048	84048	G	C	exonic	1_78	synonymous SNV	1_78:1_78.t01:exon1:c.G513C:p.L171L,
SNV	MF_pilon	84078	84078	A	G	exonic	1_78	synonymous SNV	1_78:1_78.t01:exon1:c.A543G:p.E181E,
SNV	MF_pilon	84081	84081	T	C	exonic	1_78	synonymous SNV	1_78:1_78.t01:exon1:c.T546C:p.G182G,
SNV	MF_pilon	84186	84186	C	T	exonic	1_78	synonymous SNV	1_78:1_78.t01:exon1:c.C651T:p.Y217Y,
SNV	MF_pilon	84237	84237	T	C	exonic	1_78	synonymous SNV	1_78:1_78.t01:exon1:c.T702C:p.D234D,
SNV	MF_pilon	84255	84255	C	T	exonic	1_78	synonymous SNV	1_78:1_78.t01:exon1:c.C720T:p.G240G,
SNV	MF_pilon	84324	84324	T	C	exonic	1_78	synonymous SNV	1_78:1_78.t01:exon1:c.T789C:p.V263V,
SNV	MF_pilon	84327	84327	C	T	exonic	1_78	synonymous SNV	1_78:1_78.t01:exon1:c.C792T:p.D264D,
SNV	MF_pilon	84381	84381	C	T	exonic	1_78	synonymous SNV	1_78:1_78.t01:exon1:c.C846T:p.A282A,
SNV	MF_pilon	84440	84440	G	C	exonic	1_79	synonymous SNV	1_79:1_79.t01:exon1:c.G36C:p.T12T,
SNV	MF_pilon	84441	84441	T	G	exonic	1_79	nonsynonymous SNV	1_79:1_79.t01:exon1:c.T37G:p.S13A,
SNV	MF_pilon	84524	84524	T	C	exonic	1_79	synonymous SNV	1_79:1_79.t01:exon1:c.T120C:p.F40F,
SNV	MF_pilon	84644	84644	C	G	exonic	1_79	synonymous SNV	1_79:1_79.t01:exon1:c.C240G:p.G80G,
SNV	MF_pilon	84659	84659	G	T	exonic	1_79	synonymous SNV	1_79:1_79.t01:exon1:c.G255T:p.A85A,
SNV	MF_pilon	84680	84680	C	T	exonic	1_79	synonymous SNV	1_79:1_79.t01:exon1:c.C276T:p.Y92Y,
SNV	MF_pilon	84700	84700	T	A	exonic	1_79	nonsynonymous SNV	1_79:1_79.t01:exon1:c.T296A:p.L99Q,
SNV	MF_pilon	84706	84706	C	G	exonic	1_79	nonsynonymous SNV	1_79:1_79.t01:exon1:c.C302G:p.A101G,
SNV	MF_pilon	84709	84709	A	G	exonic	1_79	nonsynonymous SNV	1_79:1_79.t01:exon1:c.A305G:p.N102S,
SNV	MF_pilon	84767	84767	C	T	exonic	1_79	synonymous SNV	1_79:1_79.t01:exon1:c.C363T:p.N121N,
SNV	MF_pilon	84977	84977	C	T	exonic	1_79	synonymous SNV	1_79:1_79.t01:exon1:c.C573T:p.D191D,
SNV	MF_pilon	85026	85026	G	C	exonic	1_79	nonsynonymous SNV	1_79:1_79.t01:exon1:c.G622C:p.V208L,
SNV	MF_pilon	85310	85310	G	C	exonic	1_79	synonymous SNV	1_79:1_79.t01:exon1:c.G906C:p.A302A,
SNV	MF_pilon	85325	85325	A	C	exonic	1_79	synonymous SNV	1_79:1_79.t01:exon1:c.A921C:p.A307A,
SNV	MF_pilon	85326	85326	T	C	exonic	1_79	synonymous SNV	1_79:1_79.t01:exon1:c.T922C:p.L308L,
SNV	MF_pilon	85475	85475	C	A	exonic	1_80	nonsynonymous SNV	1_80:1_80.t01:exon1:c.C71A:p.A24E,
SNV	MF_pilon	85494	85494	C	G	exonic	1_80	nonsynonymous SNV	1_80:1_80.t01:exon1:c.C90G:p.H30Q,
SNV	MF_pilon	85498	85498	T	C	exonic	1_80	synonymous SNV	1_80:1_80.t01:exon1:c.T94C:p.L32L,
SNV	MF_pilon	85542	85542	C	T	exonic	1_80	synonymous SNV	1_80:1_80.t01:exon1:c.C138T:p.G46G,
SNV	MF_pilon	85620	85620	G	T	exonic	1_80	synonymous SNV	1_80:1_80.t01:exon1:c.G216T:p.L72L,
SNV	MF_pilon	85746	85746	T	C	exonic	1_80	synonymous SNV	1_80:1_80.t01:exon1:c.T342C:p.R114R,
SNV	MF_pilon	85782	85782	C	T	exonic	1_80	synonymous SNV	1_80:1_80.t01:exon1:c.C378T:p.S126S,
SNV	MF_pilon	85805	85805	G	A	exonic	1_80	nonsynonymous SNV	1_80:1_80.t01:exon1:c.G401A:p.R134H,
SNV	MF_pilon	85812	85812	G	A	exonic	1_80	synonymous SNV	1_80:1_80.t01:exon1:c.G408A:p.G136G,
SNV	MF_pilon	85902	85902	T	C	exonic	1_80	synonymous SNV	1_80:1_80.t01:exon1:c.T498C:p.D166D,
SNV	MF_pilon	85990	85990	T	G	exonic	1_80	nonsynonymous SNV	1_80:1_80.t01:exon1:c.T586G:p.S196A,
SNV	MF_pilon	86010	86010	T	G	exonic	1_80	synonymous SNV	1_80:1_80.t01:exon1:c.T606G:p.G202G,
SNV	MF_pilon	86023	86023	C	G	exonic	1_80	nonsynonymous SNV	1_80:1_80.t01:exon1:c.C619G:p.P207A,
SNV	MF_pilon	86035	86035	G	A	exonic	1_80	nonsynonymous SNV	1_80:1_80.t01:exon1:c.G631A:p.E211K,
SNV	MF_pilon	86193	86193	C	G	exonic	1_81	synonymous SNV	1_81:1_81.t01:exon1:c.C84G:p.L28L,
SNV	MF_pilon	86205	86205	C	T	exonic	1_81	synonymous SNV	1_81:1_81.t01:exon1:c.C96T:p.G32G,
SNV	MF_pilon	86271	86271	C	G	exonic	1_81	synonymous SNV	1_81:1_81.t01:exon1:c.C162G:p.L54L,
SNV	MF_pilon	86421	86421	G	T	exonic	1_81	synonymous SNV	1_81:1_81.t01:exon1:c.G312T:p.L104L,
SNV	MF_pilon	86664	86664	C	G	exonic	1_81	synonymous SNV	1_81:1_81.t01:exon1:c.C555G:p.T185T,
SNV	MF_pilon	86788	86788	A	G	exonic	1_81	nonsynonymous SNV	1_81:1_81.t01:exon1:c.A679G:p.T227A,
SNV	MF_pilon	86831	86831	T	C	exonic	1_82	synonymous SNV	1_82:1_82.t01:exon1:c.T15C:p.G5G,
SNV	MF_pilon	86834	86834	C	T	exonic	1_82	synonymous SNV	1_82:1_82.t01:exon1:c.C18T:p.V6V,
SNV	MF_pilon	86864	86864	A	C	exonic	1_82	synonymous SNV	1_82:1_82.t01:exon1:c.A48C:p.G16G,
SNV	MF_pilon	86865	86865	C	T	exonic	1_82	synonymous SNV	1_82:1_82.t01:exon1:c.C49T:p.L17L,
SNV	MF_pilon	86966	86966	G	C	exonic	1_82	synonymous SNV	1_82:1_82.t01:exon1:c.G150C:p.A50A,
SNV	MF_pilon	86969	86969	C	G	exonic	1_82	synonymous SNV	1_82:1_82.t01:exon1:c.C153G:p.T51T,
SNV	MF_pilon	86993	86993	T	C	exonic	1_82	synonymous SNV	1_82:1_82.t01:exon1:c.T177C:p.V59V,
SNV	MF_pilon	87035	87035	C	G	exonic	1_82	synonymous SNV	1_82:1_82.t01:exon1:c.C219G:p.V73V,
SNV	MF_pilon	87080	87080	T	C	exonic	1_82	synonymous SNV	1_82:1_82.t01:exon1:c.T264C:p.S88S,
SNV	MF_pilon	87104	87104	G	C	exonic	1_82	synonymous SNV	1_82:1_82.t01:exon1:c.G288C:p.G96G,
SNV	MF_pilon	87138	87138	T	C	exonic	1_82	synonymous SNV	1_82:1_82.t01:exon1:c.T322C:p.L108L,
SNV	MF_pilon	87143	87143	C	G	exonic	1_82	synonymous SNV	1_82:1_82.t01:exon1:c.C327G:p.V109V,
SNV	MF_pilon	87157	87157	C	T	exonic	1_82	nonsynonymous SNV	1_82:1_82.t01:exon1:c.C341T:p.A114V,
SNV	MF_pilon	87236	87236	T	C	exonic	1_82	synonymous SNV	1_82:1_82.t01:exon1:c.T420C:p.G140G,
SNV	MF_pilon	87288	87288	A	G	exonic	1_82	nonsynonymous SNV	1_82:1_82.t01:exon1:c.A472G:p.T158A,
SNV	MF_pilon	87299	87299	G	A	exonic	1_82	synonymous SNV	1_82:1_82.t01:exon1:c.G483A:p.T161T,
SNV	MF_pilon	87349	87349	T	C	exonic	1_83	synonymous SNV	1_83:1_83.t01:exon1:c.T33C:p.G11G,
SNV	MF_pilon	87355	87355	G	A	exonic	1_83	synonymous SNV	1_83:1_83.t01:exon1:c.G39A:p.L13L,
SNV	MF_pilon	87358	87358	A	G	exonic	1_83	synonymous SNV	1_83:1_83.t01:exon1:c.A42G:p.L14L,
SNV	MF_pilon	87459	87459	C	T	exonic	1_83	nonsynonymous SNV	1_83:1_83.t01:exon1:c.C143T:p.P48L,
SNV	MF_pilon	87511	87511	C	T	exonic	1_83	synonymous SNV	1_83:1_83.t01:exon1:c.C195T:p.G65G,
SNV	MF_pilon	87544	87544	G	A	exonic	1_83	synonymous SNV	1_83:1_83.t01:exon1:c.G228A:p.E76E,
SNV	MF_pilon	87616	87616	T	G	exonic	1_83	synonymous SNV	1_83:1_83.t01:exon1:c.T300G:p.S100S,
SNV	MF_pilon	87637	87637	C	G	exonic	1_83	synonymous SNV	1_83:1_83.t01:exon1:c.C321G:p.G107G,
SNV	MF_pilon	87638	87638	T	C	exonic	1_83	nonsynonymous SNV	1_83:1_83.t01:exon1:c.T322C:p.S108P,
SNV	MF_pilon	87646	87646	A	G	exonic	1_83	synonymous SNV	1_83:1_83.t01:exon1:c.A330G:p.V110V,
SNV	MF_pilon	87754	87754	C	T	exonic	1_83	synonymous SNV	1_83:1_83.t01:exon1:c.C438T:p.D146D,
SNV	MF_pilon	88010	88010	A	T	exonic	1_84	synonymous SNV	1_84:1_84.t01:exon1:c.A39T:p.R13R,
SNV	MF_pilon	88118	88118	T	C	exonic	1_84	synonymous SNV	1_84:1_84.t01:exon1:c.T147C:p.S49S,
SNV	MF_pilon	88139	88139	C	G	exonic	1_84	synonymous SNV	1_84:1_84.t01:exon1:c.C168G:p.A56A,
SNV	MF_pilon	88160	88160	T	G	exonic	1_84	synonymous SNV	1_84:1_84.t01:exon1:c.T189G:p.A63A,
SNV	MF_pilon	88242	88242	C	A	exonic	1_84	nonsynonymous SNV	1_84:1_84.t01:exon1:c.C271A:p.Q91K,
SNV	MF_pilon	88259	88259	T	C	exonic	1_84	synonymous SNV	1_84:1_84.t01:exon1:c.T288C:p.G96G,
SNV	MF_pilon	88261	88261	A	G	exonic	1_84	nonsynonymous SNV	1_84:1_84.t01:exon1:c.A290G:p.H97R,
SNV	MF_pilon	88262	88262	T	G	exonic	1_84	nonsynonymous SNV	1_84:1_84.t01:exon1:c.T291G:p.H97Q,
INDEL	MF_pilon	88264	88264	-	CGA	exonic	1_84	nonframeshift insertion	1_84:1_84.t01:exon1:c.293_294insCGA:p.A98delinsAD,
SNV	MF_pilon	88278	88278	T	C	exonic	1_84	nonsynonymous SNV	1_84:1_84.t01:exon1:c.T307C:p.S103P,
SNV	MF_pilon	88298	88298	A	G	exonic	1_84	synonymous SNV	1_84:1_84.t01:exon1:c.A327G:p.P109P,
SNV	MF_pilon	88325	88325	C	T	exonic	1_84	synonymous SNV	1_84:1_84.t01:exon1:c.C354T:p.R118R,
SNV	MF_pilon	88363	88363	C	G	exonic	1_84	nonsynonymous SNV	1_84:1_84.t01:exon1:c.C392G:p.A131G,
SNV	MF_pilon	88406	88406	G	A	exonic	1_84	synonymous SNV	1_84:1_84.t01:exon1:c.G435A:p.R145R,
SNV	MF_pilon	88453	88453	T	G	exonic	1_85	nonsynonymous SNV	1_85:1_85.t01:exon1:c.T24G:p.I8M,
SNV	MF_pilon	88506	88506	T	C	exonic	1_85	nonsynonymous SNV	1_85:1_85.t01:exon1:c.T77C:p.M26T,
SNV	MF_pilon	88511	88511	G	T	exonic	1_85	nonsynonymous SNV	1_85:1_85.t01:exon1:c.G82T:p.V28F,
SNV	MF_pilon	88513	88513	C	G	exonic	1_85	synonymous SNV	1_85:1_85.t01:exon1:c.C84G:p.V28V,
SNV	MF_pilon	88519	88519	C	G	exonic	1_85	synonymous SNV	1_85:1_85.t01:exon1:c.C90G:p.A30A,
SNV	MF_pilon	88602	88602	G	A	exonic	1_85	nonsynonymous SNV	1_85:1_85.t01:exon1:c.G173A:p.R58Q,
SNV	MF_pilon	88604	88604	A	G	exonic	1_85	nonsynonymous SNV	1_85:1_85.t01:exon1:c.A175G:p.S59G,
SNV	MF_pilon	88608	88608	A	G	exonic	1_85	nonsynonymous SNV	1_85:1_85.t01:exon1:c.A179G:p.D60G,
SNV	MF_pilon	88640	88640	G	C	exonic	1_85	nonsynonymous SNV	1_85:1_85.t01:exon1:c.G211C:p.G71R,
SNV	MF_pilon	88668	88668	G	A	exonic	1_85	nonsynonymous SNV	1_85:1_85.t01:exon1:c.G239A:p.R80H,
SNV	MF_pilon	88742	88742	G	A	exonic	1_85	nonsynonymous SNV	1_85:1_85.t01:exon1:c.G313A:p.V105I,
SNV	MF_pilon	88743	88743	T	C	exonic	1_85	nonsynonymous SNV	1_85:1_85.t01:exon1:c.T314C:p.V105A,
SNV	MF_pilon	88765	88765	T	C	exonic	1_85	synonymous SNV	1_85:1_85.t01:exon1:c.T336C:p.L112L,
SNV	MF_pilon	88818	88818	A	G	exonic	1_85	nonsynonymous SNV	1_85:1_85.t01:exon1:c.A389G:p.D130G,
SNV	MF_pilon	88846	88846	T	G	exonic	1_85	synonymous SNV	1_85:1_85.t01:exon1:c.T417G:p.L139L,
SNV	MF_pilon	88864	88864	C	G	exonic	1_85	synonymous SNV	1_85:1_85.t01:exon1:c.C435G:p.T145T,
SNV	MF_pilon	88867	88867	T	C	exonic	1_85	synonymous SNV	1_85:1_85.t01:exon1:c.T438C:p.V146V,
SNV	MF_pilon	88868	88868	A	G	exonic	1_85	nonsynonymous SNV	1_85:1_85.t01:exon1:c.A439G:p.T147A,
SNV	MF_pilon	88879	88879	A	C	exonic	1_85	synonymous SNV	1_85:1_85.t01:exon1:c.A450C:p.G150G,
SNV	MF_pilon	88952	88952	A	G	exonic	1_85	nonsynonymous SNV	1_85:1_85.t01:exon1:c.A523G:p.I175V,
SNV	MF_pilon	89086	89086	C	G	exonic	1_85	synonymous SNV	1_85:1_85.t01:exon1:c.C657G:p.T219T,
SNV	MF_pilon	89104	89104	C	T	exonic	1_85	synonymous SNV	1_85:1_85.t01:exon1:c.C675T:p.H225H,
SNV	MF_pilon	89128	89128	C	G	exonic	1_85	synonymous SNV	1_85:1_85.t01:exon1:c.C699G:p.A233A,
SNV	MF_pilon	89131	89131	T	G	exonic	1_85	synonymous SNV	1_85:1_85.t01:exon1:c.T702G:p.A234A,
SNV	MF_pilon	89148	89148	G	A	exonic	1_85	nonsynonymous SNV	1_85:1_85.t01:exon1:c.G719A:p.R240Q,
SNV	MF_pilon	89161	89161	A	G	exonic	1_85	synonymous SNV	1_85:1_85.t01:exon1:c.A732G:p.P244P,
SNV	MF_pilon	89224	89224	G	A	exonic	1_85	synonymous SNV	1_85:1_85.t01:exon1:c.G795A:p.L265L,
SNV	MF_pilon	89227	89227	C	T	exonic	1_85	synonymous SNV	1_85:1_85.t01:exon1:c.C798T:p.P266P,
SNV	MF_pilon	89229	89229	C	A	exonic	1_85	nonsynonymous SNV	1_85:1_85.t01:exon1:c.C800A:p.A267D,
SNV	MF_pilon	89245	89245	T	C	exonic	1_85	synonymous SNV	1_85:1_85.t01:exon1:c.T816C:p.R272R,
SNV	MF_pilon	89248	89248	T	C	exonic	1_85	synonymous SNV	1_85:1_85.t01:exon1:c.T819C:p.H273H,
SNV	MF_pilon	89254	89254	A	G	exonic	1_85	synonymous SNV	1_85:1_85.t01:exon1:c.A825G:p.E275E,
SNV	MF_pilon	89286	89286	C	T	exonic	1_85	nonsynonymous SNV	1_85:1_85.t01:exon1:c.C857T:p.A286V,
SNV	MF_pilon	89293	89293	A	C	exonic	1_85	synonymous SNV	1_85:1_85.t01:exon1:c.A864C:p.V288V,
SNV	MF_pilon	89314	89314	T	C	exonic	1_85	synonymous SNV	1_85:1_85.t01:exon1:c.T885C:p.P295P,
SNV	MF_pilon	89326	89326	T	C	exonic	1_85	synonymous SNV	1_85:1_85.t01:exon1:c.T897C:p.A299A,
SNV	MF_pilon	89370	89370	G	A	exonic	1_85	nonsynonymous SNV	1_85:1_85.t01:exon1:c.G941A:p.R314Q,
SNV	MF_pilon	89371	89371	G	C	exonic	1_85	synonymous SNV	1_85:1_85.t01:exon1:c.G942C:p.R314R,
SNV	MF_pilon	89405	89405	G	T	exonic	1_85	nonsynonymous SNV	1_85:1_85.t01:exon1:c.G976T:p.A326S,
SNV	MF_pilon	89440	89440	A	G	exonic	1_85	synonymous SNV	1_85:1_85.t01:exon1:c.A1011G:p.E337E,
SNV	MF_pilon	89444	89444	C	T	exonic	1_85	synonymous SNV	1_85:1_85.t01:exon1:c.C1015T:p.L339L,
SNV	MF_pilon	89446	89446	A	G	exonic	1_85	synonymous SNV	1_85:1_85.t01:exon1:c.A1017G:p.L339L,
SNV	MF_pilon	89452	89452	C	G	exonic	1_85	synonymous SNV	1_85:1_85.t01:exon1:c.C1023G:p.L341L,
SNV	MF_pilon	89464	89464	T	C	exonic	1_85	synonymous SNV	1_85:1_85.t01:exon1:c.T1035C:p.V345V,
SNV	MF_pilon	89509	89509	G	A	exonic	1_85	synonymous SNV	1_85:1_85.t01:exon1:c.G1080A:p.L360L,
SNV	MF_pilon	89510	89510	A	C	exonic	1_85	synonymous SNV	1_85:1_85.t01:exon1:c.A1081C:p.R361R,
SNV	MF_pilon	89530	89530	C	T	exonic	1_85	synonymous SNV	1_85:1_85.t01:exon1:c.C1101T:p.D367D,
SNV	MF_pilon	89540	89540	A	G	exonic	1_85	nonsynonymous SNV	1_85:1_85.t01:exon1:c.A1111G:p.T371A,
SNV	MF_pilon	89590	89590	A	C	exonic	1_85	synonymous SNV	1_85:1_85.t01:exon1:c.A1161C:p.G387G,
SNV	MF_pilon	89635	89635	A	T	exonic	1_85	synonymous SNV	1_85:1_85.t01:exon1:c.A1206T:p.G402G,
SNV	MF_pilon	89654	89654	G	A	exonic	1_85	nonsynonymous SNV	1_85:1_85.t01:exon1:c.G1225A:p.A409T,
SNV	MF_pilon	89694	89694	G	T	exonic	1_85	nonsynonymous SNV	1_85:1_85.t01:exon1:c.G1265T:p.R422L,
SNV	MF_pilon	89734	89734	A	G	exonic	1_85	synonymous SNV	1_85:1_85.t01:exon1:c.A1305G:p.A435A,
SNV	MF_pilon	89737	89737	A	G	exonic	1_85	synonymous SNV	1_85:1_85.t01:exon1:c.A1308G:p.Q436Q,
SNV	MF_pilon	89801	89801	T	G	exonic	1_85	nonsynonymous SNV	1_85:1_85.t01:exon1:c.T1372G:p.S458A,
SNV	MF_pilon	89809	89809	C	A	exonic	1_85	synonymous SNV	1_85:1_85.t01:exon1:c.C1380A:p.S460S,
SNV	MF_pilon	89831	89831	A	C	exonic	1_85	nonsynonymous SNV	1_85:1_85.t01:exon1:c.A1402C:p.M468L,
SNV	MF_pilon	89848	89848	G	T	exonic	1_85	nonsynonymous SNV	1_85:1_85.t01:exon1:c.G1419T:p.E473D,
SNV	MF_pilon	89850	89850	A	T	exonic	1_85	nonsynonymous SNV	1_85:1_85.t01:exon1:c.A1421T:p.N474I,
SNV	MF_pilon	89875	89875	T	C	exonic	1_85	synonymous SNV	1_85:1_85.t01:exon1:c.T1446C:p.V482V,
SNV	MF_pilon	89901	89901	G	A	exonic	1_85	nonsynonymous SNV	1_85:1_85.t01:exon1:c.G1472A:p.R491H,
SNV	MF_pilon	89914	89914	C	T	exonic	1_85	synonymous SNV	1_85:1_85.t01:exon1:c.C1485T:p.V495V,
SNV	MF_pilon	89916	89916	G	C	exonic	1_85	nonsynonymous SNV	1_85:1_85.t01:exon1:c.G1487C:p.G496A,
SNV	MF_pilon	89965	89965	A	C	exonic	1_85	synonymous SNV	1_85:1_85.t01:exon1:c.A1536C:p.A512A,
SNV	MF_pilon	89994	89994	T	C	exonic	1_85	nonsynonymous SNV	1_85:1_85.t01:exon1:c.T1565C:p.V522A,
SNV	MF_pilon	90019	90019	G	C	exonic	1_85	synonymous SNV	1_85:1_85.t01:exon1:c.G1590C:p.P530P,
SNV	MF_pilon	90025	90025	A	G	exonic	1_85	synonymous SNV	1_85:1_85.t01:exon1:c.A1596G:p.A532A,
SNV	MF_pilon	90037	90037	C	T	exonic	1_85	synonymous SNV	1_85:1_85.t01:exon1:c.C1608T:p.S536S,
SNV	MF_pilon	90049	90049	C	G	exonic	1_85	synonymous SNV	1_85:1_85.t01:exon1:c.C1620G:p.V540V,
SNV	MF_pilon	90100	90100	C	T	exonic	1_85	synonymous SNV	1_85:1_85.t01:exon1:c.C1671T:p.G557G,
SNV	MF_pilon	90109	90109	T	C	exonic	1_85	synonymous SNV	1_85:1_85.t01:exon1:c.T1680C:p.G560G,
SNV	MF_pilon	90130	90130	C	T	exonic	1_85	synonymous SNV	1_85:1_85.t01:exon1:c.C1701T:p.T567T,
SNV	MF_pilon	90136	90136	C	G	exonic	1_85	synonymous SNV	1_85:1_85.t01:exon1:c.C1707G:p.G569G,
SNV	MF_pilon	90179	90179	A	G	exonic	1_85	nonsynonymous SNV	1_85:1_85.t01:exon1:c.A1750G:p.T584A,
SNV	MF_pilon	90260	90260	A	G	exonic	1_85	nonsynonymous SNV	1_85:1_85.t01:exon1:c.A1831G:p.T611A,
SNV	MF_pilon	90292	90292	T	G	exonic	1_85	synonymous SNV	1_85:1_85.t01:exon1:c.T1863G:p.R621R,
SNV	MF_pilon	90298	90298	C	A	exonic	1_85	synonymous SNV	1_85:1_85.t01:exon1:c.C1869A:p.G623G,
SNV	MF_pilon	90306	90306	G	C	exonic	1_85	nonsynonymous SNV	1_85:1_85.t01:exon1:c.G1877C:p.R626P,
SNV	MF_pilon	90308	90308	A	G	exonic	1_85	nonsynonymous SNV	1_85:1_85.t01:exon1:c.A1879G:p.T627A,
SNV	MF_pilon	90310	90310	T	C	exonic	1_85	synonymous SNV	1_85:1_85.t01:exon1:c.T1881C:p.T627T,
SNV	MF_pilon	90326	90326	A	G	exonic	1_85	nonsynonymous SNV	1_85:1_85.t01:exon1:c.A1897G:p.M633V,
SNV	MF_pilon	90374	90374	C	T	exonic	1_85	synonymous SNV	1_85:1_85.t01:exon1:c.C1945T:p.L649L,
SNV	MF_pilon	90607	90607	C	T	exonic	1_85	synonymous SNV	1_85:1_85.t01:exon1:c.C2178T:p.A726A,
SNV	MF_pilon	90619	90619	C	G	exonic	1_85	synonymous SNV	1_85:1_85.t01:exon1:c.C2190G:p.L730L,
SNV	MF_pilon	90700	90700	A	G	exonic	1_85	synonymous SNV	1_85:1_85.t01:exon1:c.A2271G:p.E757E,
SNV	MF_pilon	90772	90772	A	G	exonic	1_85	synonymous SNV	1_85:1_85.t01:exon1:c.A2343G:p.E781E,
SNV	MF_pilon	90874	90874	T	G	exonic	1_85	synonymous SNV	1_85:1_85.t01:exon1:c.T2445G:p.R815R,
SNV	MF_pilon	90963	90963	C	T	exonic	1_85	nonsynonymous SNV	1_85:1_85.t01:exon1:c.C2534T:p.T845M,
SNV	MF_pilon	91021	91021	C	T	exonic	1_85	synonymous SNV	1_85:1_85.t01:exon1:c.C2592T:p.S864S,
SNV	MF_pilon	91054	91054	T	C	exonic	1_85	synonymous SNV	1_85:1_85.t01:exon1:c.T2625C:p.A875A,
SNV	MF_pilon	91138	91138	T	C	exonic	1_85	synonymous SNV	1_85:1_85.t01:exon1:c.T2709C:p.V903V,
SNV	MF_pilon	91144	91144	C	T	exonic	1_85	synonymous SNV	1_85:1_85.t01:exon1:c.C2715T:p.T905T,
SNV	MF_pilon	91147	91147	A	G	exonic	1_85	synonymous SNV	1_85:1_85.t01:exon1:c.A2718G:p.P906P,
SNV	MF_pilon	91156	91156	C	G	exonic	1_85	synonymous SNV	1_85:1_85.t01:exon1:c.C2727G:p.V909V,
SNV	MF_pilon	91237	91237	T	C	exonic	1_85	synonymous SNV	1_85:1_85.t01:exon1:c.T2808C:p.V936V,
SNV	MF_pilon	91259	91259	T	G	exonic	1_85	nonsynonymous SNV	1_85:1_85.t01:exon1:c.T2830G:p.S944A,
SNV	MF_pilon	91269	91269	G	A	exonic	1_85	nonsynonymous SNV	1_85:1_85.t01:exon1:c.G2840A:p.R947Q,
SNV	MF_pilon	91279	91279	C	G	exonic	1_85	nonsynonymous SNV	1_85:1_85.t01:exon1:c.C2850G:p.D950E,
SNV	MF_pilon	91282	91282	C	T	exonic	1_85	synonymous SNV	1_85:1_85.t01:exon1:c.C2853T:p.C951C,
SNV	MF_pilon	91359	91359	C	T	exonic	1_85	nonsynonymous SNV	1_85:1_85.t01:exon1:c.C2930T:p.A977V,
SNV	MF_pilon	91360	91360	G	C	exonic	1_85	synonymous SNV	1_85:1_85.t01:exon1:c.G2931C:p.A977A,
SNV	MF_pilon	91361	91361	G	A	exonic	1_85	nonsynonymous SNV	1_85:1_85.t01:exon1:c.G2932A:p.A978T,
SNV	MF_pilon	91432	91432	T	C	exonic	1_85	synonymous SNV	1_85:1_85.t01:exon1:c.T3003C:p.L1001L,
SNV	MF_pilon	91438	91438	C	A	exonic	1_85	synonymous SNV	1_85:1_85.t01:exon1:c.C3009A:p.G1003G,
SNV	MF_pilon	91441	91441	A	G	exonic	1_85	synonymous SNV	1_85:1_85.t01:exon1:c.A3012G:p.E1004E,
SNV	MF_pilon	91487	91487	T	C	exonic	1_85	nonsynonymous SNV	1_85:1_85.t01:exon1:c.T3058C:p.S1020P,
SNV	MF_pilon	91509	91509	T	C	exonic	1_85	nonsynonymous SNV	1_85:1_85.t01:exon1:c.T3080C:p.V1027A,
SNV	MF_pilon	91525	91525	T	G	exonic	1_85	nonsynonymous SNV	1_85:1_85.t01:exon1:c.T3096G:p.D1032E,
SNV	MF_pilon	91546	91546	T	G	exonic	1_85	synonymous SNV	1_85:1_85.t01:exon1:c.T3117G:p.R1039R,
SNV	MF_pilon	91555	91555	G	C	exonic	1_85	synonymous SNV	1_85:1_85.t01:exon1:c.G3126C:p.A1042A,
SNV	MF_pilon	91581	91581	T	C	exonic	1_85	nonsynonymous SNV	1_85:1_85.t01:exon1:c.T3152C:p.V1051A,
SNV	MF_pilon	91588	91588	A	G	exonic	1_85	synonymous SNV	1_85:1_85.t01:exon1:c.A3159G:p.A1053A,
SNV	MF_pilon	91591	91591	A	C	exonic	1_85	nonsynonymous SNV	1_85:1_85.t01:exon1:c.A3162C:p.E1054D,
SNV	MF_pilon	91654	91654	T	G	exonic	1_85	synonymous SNV	1_85:1_85.t01:exon1:c.T3225G:p.G1075G,
SNV	MF_pilon	91655	91655	C	T	exonic	1_85	synonymous SNV	1_85:1_85.t01:exon1:c.C3226T:p.L1076L,
SNV	MF_pilon	91681	91681	T	C	exonic	1_85	synonymous SNV	1_85:1_85.t01:exon1:c.T3252C:p.R1084R,
SNV	MF_pilon	91684	91684	C	T	exonic	1_85	synonymous SNV	1_85:1_85.t01:exon1:c.C3255T:p.A1085A,
SNV	MF_pilon	91690	91690	C	G	exonic	1_85	synonymous SNV	1_85:1_85.t01:exon1:c.C3261G:p.S1087S,
SNV	MF_pilon	91693	91693	A	T	exonic	1_85	synonymous SNV	1_85:1_85.t01:exon1:c.A3264T:p.A1088A,
SNV	MF_pilon	91729	91729	T	C	exonic	1_85	synonymous SNV	1_85:1_85.t01:exon1:c.T3300C:p.G1100G,
SNV	MF_pilon	91735	91735	A	G	exonic	1_85	synonymous SNV	1_85:1_85.t01:exon1:c.A3306G:p.R1102R,
SNV	MF_pilon	91753	91753	C	T	exonic	1_85	synonymous SNV	1_85:1_85.t01:exon1:c.C3324T:p.H1108H,
SNV	MF_pilon	91789	91789	T	C	exonic	1_85	synonymous SNV	1_85:1_85.t01:exon1:c.T3360C:p.G1120G,
SNV	MF_pilon	91801	91801	A	G	exonic	1_85	synonymous SNV	1_85:1_85.t01:exon1:c.A3372G:p.A1124A,
SNV	MF_pilon	91874	91874	C	G	exonic	1_85	nonsynonymous SNV	1_85:1_85.t01:exon1:c.C3445G:p.R1149G,
SNV	MF_pilon	91891	91891	C	T	exonic	1_85	synonymous SNV	1_85:1_85.t01:exon1:c.C3462T:p.R1154R,
SNV	MF_pilon	91897	91897	G	A	exonic	1_85	synonymous SNV	1_85:1_85.t01:exon1:c.G3468A:p.S1156S,
SNV	MF_pilon	91981	91981	T	C	exonic	1_85	synonymous SNV	1_85:1_85.t01:exon1:c.T3552C:p.A1184A,
SNV	MF_pilon	92110	92110	T	C	exonic	1_85	synonymous SNV	1_85:1_85.t01:exon1:c.T3681C:p.G1227G,
SNV	MF_pilon	92140	92140	C	G	exonic	1_85	synonymous SNV	1_85:1_85.t01:exon1:c.C3711G:p.A1237A,
SNV	MF_pilon	92215	92215	A	G	exonic	1_85	synonymous SNV	1_85:1_85.t01:exon1:c.A3786G:p.S1262S,
SNV	MF_pilon	92302	92302	C	T	exonic	1_85	synonymous SNV	1_85:1_85.t01:exon1:c.C3873T:p.R1291R,
SNV	MF_pilon	92312	92312	T	G	exonic	1_85	nonsynonymous SNV	1_85:1_85.t01:exon1:c.T3883G:p.C1295G,
SNV	MF_pilon	92479	92479	A	G	exonic	1_85	synonymous SNV	1_85:1_85.t01:exon1:c.A4050G:p.A1350A,
SNV	MF_pilon	92537	92537	A	G	exonic	1_85	nonsynonymous SNV	1_85:1_85.t01:exon1:c.A4108G:p.M1370V,
SNV	MF_pilon	92569	92569	C	T	exonic	1_85	synonymous SNV	1_85:1_85.t01:exon1:c.C4140T:p.G1380G,
SNV	MF_pilon	92683	92683	G	A	exonic	1_85	synonymous SNV	1_85:1_85.t01:exon1:c.G4254A:p.R1418R,
SNV	MF_pilon	92695	92695	T	G	exonic	1_85	synonymous SNV	1_85:1_85.t01:exon1:c.T4266G:p.P1422P,
SNV	MF_pilon	92699	92699	C	T	exonic	1_85	nonsynonymous SNV	1_85:1_85.t01:exon1:c.C4270T:p.P1424S,
SNV	MF_pilon	92734	92734	T	C	exonic	1_85	synonymous SNV	1_85:1_85.t01:exon1:c.T4305C:p.T1435T,
SNV	MF_pilon	92855	92855	G	C	exonic	1_85	nonsynonymous SNV	1_85:1_85.t01:exon1:c.G4426C:p.G1476R,
SNV	MF_pilon	92931	92931	G	A	exonic	1_86	synonymous SNV	1_86:1_86.t01:exon1:c.G27A:p.T9T,
SNV	MF_pilon	92932	92932	G	A	exonic	1_86	nonsynonymous SNV	1_86:1_86.t01:exon1:c.G28A:p.G10S,
SNV	MF_pilon	92946	92946	T	C	exonic	1_86	synonymous SNV	1_86:1_86.t01:exon1:c.T42C:p.A14A,
SNV	MF_pilon	92967	92967	G	A	exonic	1_86	synonymous SNV	1_86:1_86.t01:exon1:c.G63A:p.A21A,
SNV	MF_pilon	93028	93028	T	C	exonic	1_86	synonymous SNV	1_86:1_86.t01:exon1:c.T124C:p.L42L,
SNV	MF_pilon	93048	93048	G	C	exonic	1_86	synonymous SNV	1_86:1_86.t01:exon1:c.G144C:p.L48L,
SNV	MF_pilon	93090	93090	T	C	exonic	1_86	synonymous SNV	1_86:1_86.t01:exon1:c.T186C:p.A62A,
SNV	MF_pilon	93179	93179	G	C	downstream	1_85,1_86,1_87,1_88(dist=5)
SNV	MF_pilon	93180	93180	C	G	downstream	1_85,1_86,1_87,1_88(dist=4)
SNV	MF_pilon	93191	93191	A	G	exonic	1_87	nonsynonymous SNV	1_87:1_87.t01:exon1:c.T794C:p.V265A,
SNV	MF_pilon	93220	93220	G	C	exonic	1_87	nonsynonymous SNV	1_87:1_87.t01:exon1:c.C765G:p.D255E,
SNV	MF_pilon	93418	93418	G	T	exonic	1_87	synonymous SNV	1_87:1_87.t01:exon1:c.C567A:p.P189P,
SNV	MF_pilon	93428	93428	C	T	exonic	1_87	nonsynonymous SNV	1_87:1_87.t01:exon1:c.G557A:p.G186D,
SNV	MF_pilon	93496	93496	G	A	exonic	1_87	synonymous SNV	1_87:1_87.t01:exon1:c.C489T:p.V163V,
SNV	MF_pilon	93505	93505	G	C	exonic	1_87	synonymous SNV	1_87:1_87.t01:exon1:c.C480G:p.G160G,
SNV	MF_pilon	93523	93523	G	C	exonic	1_87	synonymous SNV	1_87:1_87.t01:exon1:c.C462G:p.A154A,
SNV	MF_pilon	93588	93588	C	T	exonic	1_87	nonsynonymous SNV	1_87:1_87.t01:exon1:c.G397A:p.G133S,
SNV	MF_pilon	93652	93652	G	C	exonic	1_87	synonymous SNV	1_87:1_87.t01:exon1:c.C333G:p.T111T,
SNV	MF_pilon	93724	93724	T	C	exonic	1_87	synonymous SNV	1_87:1_87.t01:exon1:c.A261G:p.A87A,
SNV	MF_pilon	93790	93790	T	C	exonic	1_87	synonymous SNV	1_87:1_87.t01:exon1:c.A195G:p.Q65Q,
SNV	MF_pilon	94053	94053	T	C	exonic	1_88	synonymous SNV	1_88:1_88.t01:exon1:c.A1182G:p.E394E,
SNV	MF_pilon	94092	94092	T	G	exonic	1_88	synonymous SNV	1_88:1_88.t01:exon1:c.A1143C:p.G381G,
SNV	MF_pilon	94101	94101	A	C	exonic	1_88	synonymous SNV	1_88:1_88.t01:exon1:c.T1134G:p.L378L,
SNV	MF_pilon	94164	94164	G	A	exonic	1_88	synonymous SNV	1_88:1_88.t01:exon1:c.C1071T:p.A357A,
SNV	MF_pilon	94199	94199	C	T	exonic	1_88	nonsynonymous SNV	1_88:1_88.t01:exon1:c.G1036A:p.D346N,
SNV	MF_pilon	94332	94332	A	G	exonic	1_88	synonymous SNV	1_88:1_88.t01:exon1:c.T903C:p.A301A,
SNV	MF_pilon	94509	94509	C	T	exonic	1_88	synonymous SNV	1_88:1_88.t01:exon1:c.G726A:p.E242E,
SNV	MF_pilon	94533	94533	T	C	exonic	1_88	synonymous SNV	1_88:1_88.t01:exon1:c.A702G:p.V234V,
SNV	MF_pilon	94677	94677	A	G	exonic	1_88	synonymous SNV	1_88:1_88.t01:exon1:c.T558C:p.N186N,
SNV	MF_pilon	94893	94893	C	T	exonic	1_88	synonymous SNV	1_88:1_88.t01:exon1:c.G342A:p.E114E,
SNV	MF_pilon	95034	95034	G	C	exonic	1_88	synonymous SNV	1_88:1_88.t01:exon1:c.C201G:p.P67P,
SNV	MF_pilon	95055	95055	C	T	exonic	1_88	synonymous SNV	1_88:1_88.t01:exon1:c.G180A:p.G60G,
SNV	MF_pilon	95448	95448	T	C	exonic	1_89	synonymous SNV	1_89:1_89.t01:exon1:c.T171C:p.D57D,
SNV	MF_pilon	95489	95489	A	C	exonic	1_89	nonsynonymous SNV	1_89:1_89.t01:exon1:c.A212C:p.N71T,
SNV	MF_pilon	95509	95509	T	C	exonic	1_89	synonymous SNV	1_89:1_89.t01:exon1:c.T232C:p.L78L,
SNV	MF_pilon	96096	96096	A	G	exonic	1_90	synonymous SNV	1_90:1_90.t01:exon1:c.T861C:p.R287R,
SNV	MF_pilon	96168	96168	C	T	exonic	1_90	synonymous SNV	1_90:1_90.t01:exon1:c.G789A:p.L263L,
SNV	MF_pilon	96396	96396	A	G	exonic	1_90	synonymous SNV	1_90:1_90.t01:exon1:c.T561C:p.G187G,
SNV	MF_pilon	96626	96626	C	A	exonic	1_90	nonsynonymous SNV	1_90:1_90.t01:exon1:c.G331T:p.A111S,
SNV	MF_pilon	96642	96642	G	A	exonic	1_90	synonymous SNV	1_90:1_90.t01:exon1:c.C315T:p.P105P,
SNV	MF_pilon	96936	96936	T	G	exonic	1_90	synonymous SNV	1_90:1_90.t01:exon1:c.A21C:p.S7S,
SNV	MF_pilon	96972	96972	A	C	upstream;downstream	1_90,1_92(dist=31);1_91(dist=31)
SNV	MF_pilon	96978	96978	A	G	upstream;downstream	1_90,1_92(dist=25);1_91(dist=25)
SNV	MF_pilon	97010	97010	A	C	exonic	1_91	nonsynonymous SNV	1_91:1_91.t01:exon1:c.T875G:p.F292C,
SNV	MF_pilon	97011	97011	A	G	exonic	1_91	nonsynonymous SNV	1_91:1_91.t01:exon1:c.T874C:p.F292L,
SNV	MF_pilon	97023	97023	T	C	exonic	1_91	nonsynonymous SNV	1_91:1_91.t01:exon1:c.A862G:p.N288D,
SNV	MF_pilon	97024	97024	T	C	exonic	1_91	synonymous SNV	1_91:1_91.t01:exon1:c.A861G:p.Q287Q,
SNV	MF_pilon	97039	97039	C	G	exonic	1_91	synonymous SNV	1_91:1_91.t01:exon1:c.G846C:p.A282A,
SNV	MF_pilon	97079	97079	G	T	exonic	1_91	nonsynonymous SNV	1_91:1_91.t01:exon1:c.C806A:p.P269H,
SNV	MF_pilon	97177	97177	C	T	exonic	1_91	synonymous SNV	1_91:1_91.t01:exon1:c.G708A:p.A236A,
SNV	MF_pilon	97266	97266	C	T	exonic	1_91	nonsynonymous SNV	1_91:1_91.t01:exon1:c.G619A:p.V207I,
SNV	MF_pilon	97645	97645	C	G	exonic	1_91	nonsynonymous SNV	1_91:1_91.t01:exon1:c.G240C:p.E80D,
SNV	MF_pilon	97816	97816	G	T	exonic	1_91	synonymous SNV	1_91:1_91.t01:exon1:c.C69A:p.A23A,
SNV	MF_pilon	98149	98149	C	A	exonic	1_92	synonymous SNV	1_92:1_92.t01:exon1:c.C222A:p.A74A,
SNV	MF_pilon	98179	98179	A	G	exonic	1_92	synonymous SNV	1_92:1_92.t01:exon1:c.A252G:p.R84R,
SNV	MF_pilon	98183	98183	T	C	exonic	1_92	synonymous SNV	1_92:1_92.t01:exon1:c.T256C:p.L86L,
SNV	MF_pilon	98245	98245	A	C	exonic	1_92	synonymous SNV	1_92:1_92.t01:exon1:c.A318C:p.A106A,
SNV	MF_pilon	99393	99393	T	C	exonic	1_93	synonymous SNV	1_93:1_93.t01:exon1:c.T814C:p.L272L,
SNV	MF_pilon	101495	101495	T	C	exonic	1_95	nonsynonymous SNV	1_95:1_95.t01:exon1:c.T14C:p.I5T,
SNV	MF_pilon	101793	101793	T	C	exonic	1_95	synonymous SNV	1_95:1_95.t01:exon1:c.T312C:p.A104A,
SNV	MF_pilon	101862	101862	G	T	exonic	1_95	synonymous SNV	1_95:1_95.t01:exon1:c.G381T:p.A127A,
SNV	MF_pilon	101986	101986	T	C	exonic	1_95	synonymous SNV	1_95:1_95.t01:exon1:c.T505C:p.L169L,
SNV	MF_pilon	102051	102051	C	G	exonic	1_95	nonsynonymous SNV	1_95:1_95.t01:exon1:c.C570G:p.D190E,
SNV	MF_pilon	102069	102069	A	G	exonic	1_95	synonymous SNV	1_95:1_95.t01:exon1:c.A588G:p.S196S,
SNV	MF_pilon	102168	102168	G	C	exonic	1_95	synonymous SNV	1_95:1_95.t01:exon1:c.G687C:p.G229G,
SNV	MF_pilon	102169	102169	A	T	exonic	1_95	nonsynonymous SNV	1_95:1_95.t01:exon1:c.A688T:p.T230S,
SNV	MF_pilon	102297	102297	A	G	exonic	1_95	synonymous SNV	1_95:1_95.t01:exon1:c.A816G:p.V272V,
SNV	MF_pilon	102298	102298	A	G	exonic	1_95	nonsynonymous SNV	1_95:1_95.t01:exon1:c.A817G:p.M273V,
SNV	MF_pilon	102356	102356	A	C	exonic	1_95	nonsynonymous SNV	1_95:1_95.t01:exon1:c.A875C:p.E292A,
SNV	MF_pilon	102357	102357	G	T	exonic	1_95	nonsynonymous SNV	1_95:1_95.t01:exon1:c.G876T:p.E292D,
SNV	MF_pilon	102854	102854	C	G	exonic	1_96	synonymous SNV	1_96:1_96.t01:exon1:c.G657C:p.L219L,
SNV	MF_pilon	102965	102965	A	G	exonic	1_96	synonymous SNV	1_96:1_96.t01:exon1:c.T546C:p.S182S,
SNV	MF_pilon	103382	103382	C	G	exonic	1_96	synonymous SNV	1_96:1_96.t01:exon1:c.G129C:p.G43G,
SNV	MF_pilon	103385	103385	G	A	exonic	1_96	synonymous SNV	1_96:1_96.t01:exon1:c.C126T:p.D42D,
SNV	MF_pilon	103484	103484	A	G	exonic	1_96	synonymous SNV	1_96:1_96.t01:exon1:c.T27C:p.S9S,
SNV	MF_pilon	103486	103486	A	T	exonic	1_96	nonsynonymous SNV	1_96:1_96.t01:exon1:c.T25A:p.S9T,
SNV	MF_pilon	103487	103487	G	T	exonic	1_96	synonymous SNV	1_96:1_96.t01:exon1:c.C24A:p.P8P,
SNV	MF_pilon	103490	103490	A	G	exonic	1_96	synonymous SNV	1_96:1_96.t01:exon1:c.T21C:p.L7L,
SNV	MF_pilon	103493	103493	G	T	exonic	1_96	synonymous SNV	1_96:1_96.t01:exon1:c.C18A:p.L6L,
SNV	MF_pilon	103499	103499	G	A	exonic	1_96	synonymous SNV	1_96:1_96.t01:exon1:c.C12T:p.D4D,
SNV	MF_pilon	103505	103505	C	T	exonic	1_96	synonymous SNV	1_96:1_96.t01:exon1:c.G6A:p.P2P,
SNV	MF_pilon	104805	104805	A	G	exonic	1_97	synonymous SNV	1_97:1_97.t01:exon1:c.T408C:p.P136P,
SNV	MF_pilon	104823	104823	C	T	exonic	1_97	synonymous SNV	1_97:1_97.t01:exon1:c.G390A:p.P130P,
SNV	MF_pilon	104826	104826	T	C	exonic	1_97	synonymous SNV	1_97:1_97.t01:exon1:c.A387G:p.P129P,
SNV	MF_pilon	104829	104829	T	C	exonic	1_97	synonymous SNV	1_97:1_97.t01:exon1:c.A384G:p.R128R,
SNV	MF_pilon	104833	104833	A	T	exonic	1_97	nonsynonymous SNV	1_97:1_97.t01:exon1:c.T380A:p.L127Q,
SNV	MF_pilon	104834	104834	G	C	exonic	1_97	nonsynonymous SNV	1_97:1_97.t01:exon1:c.C379G:p.L127V,
SNV	MF_pilon	104843	104843	A	G	exonic	1_97	synonymous SNV	1_97:1_97.t01:exon1:c.T370C:p.L124L,
SNV	MF_pilon	104844	104844	T	C	exonic	1_97	synonymous SNV	1_97:1_97.t01:exon1:c.A369G:p.P123P,
SNV	MF_pilon	104850	104850	A	C	exonic	1_97	synonymous SNV	1_97:1_97.t01:exon1:c.T363G:p.V121V,
SNV	MF_pilon	104853	104853	T	C	exonic	1_97	synonymous SNV	1_97:1_97.t01:exon1:c.A360G:p.S120S,
SNV	MF_pilon	104856	104856	C	T	exonic	1_97	synonymous SNV	1_97:1_97.t01:exon1:c.G357A:p.T119T,
SNV	MF_pilon	104862	104862	T	A	exonic	1_97	synonymous SNV	1_97:1_97.t01:exon1:c.A351T:p.L117L,
SNV	MF_pilon	104865	104865	C	G	exonic	1_97	synonymous SNV	1_97:1_97.t01:exon1:c.G348C:p.T116T,
SNV	MF_pilon	104867	104867	T	G	exonic	1_97	nonsynonymous SNV	1_97:1_97.t01:exon1:c.A346C:p.T116P,
SNV	MF_pilon	104868	104868	C	A	exonic	1_97	synonymous SNV	1_97:1_97.t01:exon1:c.G345T:p.S115S,
SNV	MF_pilon	104874	104874	T	C	exonic	1_97	synonymous SNV	1_97:1_97.t01:exon1:c.A339G:p.A113A,
SNV	MF_pilon	104876	104876	C	A	exonic	1_97	nonsynonymous SNV	1_97:1_97.t01:exon1:c.G337T:p.A113S,
INDEL	MF_pilon	104877	104877	-	A	exonic	1_97	frameshift insertion	1_97:1_97.t01:exon1:c.335_336insT:p.A112fs,
INDEL	MF_pilon	104880	104880	-	T	exonic	1_97	frameshift insertion	1_97:1_97.t01:exon1:c.332_333insA:p.T111fs,
SNV	MF_pilon	104978	104978	A	G	exonic	1_97	synonymous SNV	1_97:1_97.t01:exon1:c.T235C:p.L79L,
SNV	MF_pilon	104997	104997	T	C	exonic	1_97	synonymous SNV	1_97:1_97.t01:exon1:c.A216G:p.P72P,
SNV	MF_pilon	105005	105005	G	C	exonic	1_97	nonsynonymous SNV	1_97:1_97.t01:exon1:c.C208G:p.Q70E,
SNV	MF_pilon	105048	105048	C	A	exonic	1_97	synonymous SNV	1_97:1_97.t01:exon1:c.G165T:p.V55V,
SNV	MF_pilon	105056	105056	C	G	exonic	1_97	nonsynonymous SNV	1_97:1_97.t01:exon1:c.G157C:p.A53P,
SNV	MF_pilon	105057	105057	C	T	exonic	1_97	synonymous SNV	1_97:1_97.t01:exon1:c.G156A:p.Q52Q,
INDEL	MF_pilon	105061	105061	-	A	exonic	1_97	frameshift insertion	1_97:1_97.t01:exon1:c.151dupT:p.W51fs,
SNV	MF_pilon	105064	105064	G	T	exonic	1_97	nonsynonymous SNV	1_97:1_97.t01:exon1:c.C149A:p.A50E,
INDEL	MF_pilon	105066	105066	T	-	exonic	1_97	frameshift deletion	1_97:1_97.t01:exon1:c.147delA:p.E49fs,
SNV	MF_pilon	105070	105070	T	G	exonic	1_97	nonsynonymous SNV	1_97:1_97.t01:exon1:c.A143C:p.Q48P,
SNV	MF_pilon	105071	105071	G	T	exonic	1_97	nonsynonymous SNV	1_97:1_97.t01:exon1:c.C142A:p.Q48K,
SNV	MF_pilon	105072	105072	C	T	exonic	1_97	synonymous SNV	1_97:1_97.t01:exon1:c.G141A:p.G47G,
INDEL	MF_pilon	105078	105082	CGGGT	-	exonic	1_97	frameshift deletion	1_97:1_97.t01:exon1:c.131_135del:p.N44fs,
INDEL	MF_pilon	105084	105085	CG	-	exonic	1_97	frameshift deletion	1_97:1_97.t01:exon1:c.128_129del:p.P43fs,
INDEL	MF_pilon	105090	105091	CG	-	exonic	1_97	frameshift deletion	1_97:1_97.t01:exon1:c.122_123del:p.T41fs,
INDEL	MF_pilon	105095	105099	GCGGC	-	exonic	1_97	frameshift deletion	1_97:1_97.t01:exon1:c.114_118del:p.P38fs,
SNV	MF_pilon	105104	105104	C	A	exonic	1_97	nonsynonymous SNV	1_97:1_97.t01:exon1:c.G109T:p.G37C,
INDEL	MF_pilon	105106	105115	GCTTGCTGGA	-	exonic	1_97	frameshift deletion	1_97:1_97.t01:exon1:c.98_107del:p.F33fs,
SNV	MF_pilon	105117	105117	G	T	exonic	1_97	synonymous SNV	1_97:1_97.t01:exon1:c.C96A:p.P32P,
INDEL	MF_pilon	105120	105121	GT	-	exonic	1_97	frameshift deletion	1_97:1_97.t01:exon1:c.92_93del:p.N31fs,
INDEL	MF_pilon	105125	105129	GGTTC	-	exonic	1_97	frameshift deletion	1_97:1_97.t01:exon1:c.84_88del:p.A28fs,
INDEL	MF_pilon	105134	105143	GGAAAGGCGT	-	exonic	1_97	frameshift deletion	1_97:1_97.t01:exon1:c.70_79del:p.T24fs,
INDEL	MF_pilon	105147	105147	T	-	exonic	1_97	frameshift deletion	1_97:1_97.t01:exon1:c.66delA:p.Q22fs,
SNV	MF_pilon	105259	105259	A	G	upstream;downstream	1_97(dist=47);1_98(dist=50)
SNV	MF_pilon	105273	105273	C	T	upstream;downstream	1_97(dist=61);1_98(dist=36)
SNV	MF_pilon	105411	105411	G	A	exonic	1_98	synonymous SNV	1_98:1_98.t01:exon1:c.C1059T:p.T353T,
SNV	MF_pilon	106021	106021	T	C	exonic	1_98	nonsynonymous SNV	1_98:1_98.t01:exon1:c.A449G:p.K150R,
SNV	MF_pilon	106111	106111	A	G	exonic	1_98	nonsynonymous SNV	1_98:1_98.t01:exon1:c.T359C:p.I120T,
SNV	MF_pilon	106140	106140	G	T	exonic	1_98	nonsynonymous SNV	1_98:1_98.t01:exon1:c.C330A:p.S110R,
SNV	MF_pilon	106146	106146	G	A	exonic	1_98	synonymous SNV	1_98:1_98.t01:exon1:c.C324T:p.A108A,
SNV	MF_pilon	106188	106188	G	A	exonic	1_98	synonymous SNV	1_98:1_98.t01:exon1:c.C282T:p.D94D,
SNV	MF_pilon	106212	106212	A	G	exonic	1_98	synonymous SNV	1_98:1_98.t01:exon1:c.T258C:p.R86R,
SNV	MF_pilon	106392	106392	A	T	exonic	1_98	synonymous SNV	1_98:1_98.t01:exon1:c.T78A:p.A26A,
SNV	MF_pilon	106428	106428	C	T	exonic	1_98	synonymous SNV	1_98:1_98.t01:exon1:c.G42A:p.L14L,
SNV	MF_pilon	106434	106434	G	A	exonic	1_98	synonymous SNV	1_98:1_98.t01:exon1:c.C36T:p.H12H,
SNV	MF_pilon	106466	106466	G	A	exonic	1_98	synonymous SNV	1_98:1_98.t01:exon1:c.C4T:p.L2L,
SNV	MF_pilon	106491	106491	T	C	upstream	1_98,1_99(dist=102)
SNV	MF_pilon	106617	106617	G	A	exonic	1_99	nonsynonymous SNV	1_99:1_99.t01:exon1:c.G25A:p.D9N,
SNV	MF_pilon	106652	106652	C	G	exonic	1_99	synonymous SNV	1_99:1_99.t01:exon1:c.C60G:p.P20P,
SNV	MF_pilon	106796	106796	G	C	exonic	1_99	synonymous SNV	1_99:1_99.t01:exon1:c.G204C:p.S68S,
SNV	MF_pilon	106802	106802	T	C	exonic	1_99	synonymous SNV	1_99:1_99.t01:exon1:c.T210C:p.D70D,
SNV	MF_pilon	106805	106805	G	T	exonic	1_99	synonymous SNV	1_99:1_99.t01:exon1:c.G213T:p.S71S,
SNV	MF_pilon	106808	106808	G	A	exonic	1_99	synonymous SNV	1_99:1_99.t01:exon1:c.G216A:p.S72S,
SNV	MF_pilon	106832	106832	T	G	exonic	1_99	synonymous SNV	1_99:1_99.t01:exon1:c.T240G:p.A80A,
SNV	MF_pilon	106833	106833	G	T	exonic	1_99	nonsynonymous SNV	1_99:1_99.t01:exon1:c.G241T:p.A81S,
SNV	MF_pilon	106835	106835	T	C	exonic	1_99	synonymous SNV	1_99:1_99.t01:exon1:c.T243C:p.A81A,
SNV	MF_pilon	106842	106842	A	G	exonic	1_99	nonsynonymous SNV	1_99:1_99.t01:exon1:c.A250G:p.T84A,
SNV	MF_pilon	106847	106847	G	A	exonic	1_99	synonymous SNV	1_99:1_99.t01:exon1:c.G255A:p.S85S,
SNV	MF_pilon	106853	106853	G	C	exonic	1_99	synonymous SNV	1_99:1_99.t01:exon1:c.G261C:p.G87G,
SNV	MF_pilon	106856	106856	G	C	exonic	1_99	synonymous SNV	1_99:1_99.t01:exon1:c.G264C:p.P88P,
SNV	MF_pilon	106857	106857	G	T	exonic	1_99	nonsynonymous SNV	1_99:1_99.t01:exon1:c.G265T:p.A89S,
SNV	MF_pilon	106859	106859	A	C	exonic	1_99	synonymous SNV	1_99:1_99.t01:exon1:c.A267C:p.A89A,
SNV	MF_pilon	106862	106862	T	G	exonic	1_99	synonymous SNV	1_99:1_99.t01:exon1:c.T270G:p.S90S,
SNV	MF_pilon	106867	106867	C	G	exonic	1_99	nonsynonymous SNV	1_99:1_99.t01:exon1:c.C275G:p.A92G,
SNV	MF_pilon	106868	106868	T	G	exonic	1_99	synonymous SNV	1_99:1_99.t01:exon1:c.T276G:p.A92A,
SNV	MF_pilon	106871	106871	G	C	exonic	1_99	synonymous SNV	1_99:1_99.t01:exon1:c.G279C:p.A93A,
SNV	MF_pilon	106872	106872	T	G	exonic	1_99	nonsynonymous SNV	1_99:1_99.t01:exon1:c.T280G:p.S94A,
SNV	MF_pilon	106880	106880	T	G	exonic	1_99	nonsynonymous SNV	1_99:1_99.t01:exon1:c.T288G:p.D96E,
SNV	MF_pilon	106889	106889	T	G	exonic	1_99	synonymous SNV	1_99:1_99.t01:exon1:c.T297G:p.P99P,
SNV	MF_pilon	106898	106898	T	C	exonic	1_99	synonymous SNV	1_99:1_99.t01:exon1:c.T306C:p.S102S,
SNV	MF_pilon	106905	106905	G	A	exonic	1_99	nonsynonymous SNV	1_99:1_99.t01:exon1:c.G313A:p.A105T,
SNV	MF_pilon	106913	106913	T	G	exonic	1_99	nonsynonymous SNV	1_99:1_99.t01:exon1:c.T321G:p.D107E,
SNV	MF_pilon	106945	106945	C	T	exonic	1_99	nonsynonymous SNV	1_99:1_99.t01:exon1:c.C353T:p.P118L,
SNV	MF_pilon	106946	106946	C	G	exonic	1_99	synonymous SNV	1_99:1_99.t01:exon1:c.C354G:p.P118P,
SNV	MF_pilon	106991	106991	A	G	exonic	1_99	synonymous SNV	1_99:1_99.t01:exon1:c.A399G:p.A133A,
SNV	MF_pilon	107021	107021	G	A	exonic	1_99	synonymous SNV	1_99:1_99.t01:exon1:c.G429A:p.G143G,
SNV	MF_pilon	107063	107063	A	G	exonic	1_99	synonymous SNV	1_99:1_99.t01:exon1:c.A471G:p.A157A,
SNV	MF_pilon	107090	107090	C	A	exonic	1_99	synonymous SNV	1_99:1_99.t01:exon1:c.C498A:p.S166S,
SNV	MF_pilon	107153	107153	C	G	exonic	1_99	nonsynonymous SNV	1_99:1_99.t01:exon1:c.C561G:p.D187E,
SNV	MF_pilon	107180	107180	C	G	exonic	1_99	synonymous SNV	1_99:1_99.t01:exon1:c.C588G:p.P196P,
SNV	MF_pilon	107223	107223	C	T	exonic	1_99	nonsynonymous SNV	1_99:1_99.t01:exon1:c.C631T:p.P211S,
INDEL	MF_pilon	107228	107233	GCCGGA	-	exonic	1_99	nonframeshift deletion	1_99:1_99.t01:exon1:c.636_641del:p.212_214del,
SNV	MF_pilon	107309	107309	G	A	exonic	1_99	synonymous SNV	1_99:1_99.t01:exon1:c.G717A:p.S239S,
SNV	MF_pilon	107330	107330	G	C	exonic	1_99	synonymous SNV	1_99:1_99.t01:exon1:c.G738C:p.V246V,
SNV	MF_pilon	107333	107333	T	C	exonic	1_99	synonymous SNV	1_99:1_99.t01:exon1:c.T741C:p.T247T,
SNV	MF_pilon	107336	107336	G	C	exonic	1_99	nonsynonymous SNV	1_99:1_99.t01:exon1:c.G744C:p.E248D,
SNV	MF_pilon	107352	107352	A	T	exonic	1_99	nonsynonymous SNV	1_99:1_99.t01:exon1:c.A760T:p.T254S,
SNV	MF_pilon	107357	107357	C	T	exonic	1_99	synonymous SNV	1_99:1_99.t01:exon1:c.C765T:p.G255G,
SNV	MF_pilon	107358	107358	A	T	exonic	1_99	nonsynonymous SNV	1_99:1_99.t01:exon1:c.A766T:p.T256S,
SNV	MF_pilon	107360	107360	A	G	exonic	1_99	synonymous SNV	1_99:1_99.t01:exon1:c.A768G:p.T256T,
SNV	MF_pilon	107366	107366	T	C	exonic	1_99	synonymous SNV	1_99:1_99.t01:exon1:c.T774C:p.S258S,
SNV	MF_pilon	107371	107371	C	A	exonic	1_99	nonsynonymous SNV	1_99:1_99.t01:exon1:c.C779A:p.T260K,
SNV	MF_pilon	107375	107375	T	G	exonic	1_99	synonymous SNV	1_99:1_99.t01:exon1:c.T783G:p.V261V,
SNV	MF_pilon	107388	107388	G	A	exonic	1_99	nonsynonymous SNV	1_99:1_99.t01:exon1:c.G796A:p.G266S,
SNV	MF_pilon	107414	107414	C	G	exonic	1_99	synonymous SNV	1_99:1_99.t01:exon1:c.C822G:p.P274P,
SNV	MF_pilon	107426	107426	G	C	exonic	1_99	synonymous SNV	1_99:1_99.t01:exon1:c.G834C:p.A278A,
SNV	MF_pilon	107429	107429	C	T	exonic	1_99	synonymous SNV	1_99:1_99.t01:exon1:c.C837T:p.R279R,
SNV	MF_pilon	107434	107434	C	T	exonic	1_99	nonsynonymous SNV	1_99:1_99.t01:exon1:c.C842T:p.A281V,
SNV	MF_pilon	107443	107443	T	A	exonic	1_99	nonsynonymous SNV	1_99:1_99.t01:exon1:c.T851A:p.L284Q,
SNV	MF_pilon	107446	107446	C	T	exonic	1_99	nonsynonymous SNV	1_99:1_99.t01:exon1:c.C854T:p.A285V,
SNV	MF_pilon	107447	107447	A	G	exonic	1_99	synonymous SNV	1_99:1_99.t01:exon1:c.A855G:p.A285A,
SNV	MF_pilon	107451	107451	A	T	exonic	1_99	nonsynonymous SNV	1_99:1_99.t01:exon1:c.A859T:p.T287S,
SNV	MF_pilon	107459	107459	G	A	exonic	1_99	synonymous SNV	1_99:1_99.t01:exon1:c.G867A:p.A289A,
INDEL	MF_pilon	107465	107466	TG	-	exonic	1_99	frameshift deletion	1_99:1_99.t01:exon1:c.873_874del:p.N291fs,
INDEL	MF_pilon	107470	107470	A	-	exonic	1_99	frameshift deletion	1_99:1_99.t01:exon1:c.878delA:p.Q293fs,
SNV	MF_pilon	107477	107477	T	C	exonic	1_99	synonymous SNV	1_99:1_99.t01:exon1:c.T885C:p.I295I,
SNV	MF_pilon	107486	107486	C	T	exonic	1_99	synonymous SNV	1_99:1_99.t01:exon1:c.C894T:p.A298A,
SNV	MF_pilon	107505	107505	C	G	exonic	1_99	nonsynonymous SNV	1_99:1_99.t01:exon1:c.C913G:p.P305A,
SNV	MF_pilon	107511	107511	A	G	exonic	1_99	nonsynonymous SNV	1_99:1_99.t01:exon1:c.A919G:p.S307G,
SNV	MF_pilon	107516	107516	G	A	exonic	1_99	synonymous SNV	1_99:1_99.t01:exon1:c.G924A:p.T308T,
SNV	MF_pilon	107531	107531	T	C	exonic	1_99	synonymous SNV	1_99:1_99.t01:exon1:c.T939C:p.A313A,
SNV	MF_pilon	107543	107543	C	T	exonic	1_99	synonymous SNV	1_99:1_99.t01:exon1:c.C951T:p.N317N,
SNV	MF_pilon	107546	107546	C	G	exonic	1_99	synonymous SNV	1_99:1_99.t01:exon1:c.C954G:p.G318G,
SNV	MF_pilon	107553	107553	A	G	exonic	1_99	nonsynonymous SNV	1_99:1_99.t01:exon1:c.A961G:p.T321A,
SNV	MF_pilon	107558	107558	T	C	exonic	1_99	synonymous SNV	1_99:1_99.t01:exon1:c.T966C:p.N322N,
SNV	MF_pilon	107579	107579	G	T	exonic	1_99	synonymous SNV	1_99:1_99.t01:exon1:c.G987T:p.A329A,
SNV	MF_pilon	107583	107583	T	G	exonic	1_99	nonsynonymous SNV	1_99:1_99.t01:exon1:c.T991G:p.S331A,
SNV	MF_pilon	107585	107585	T	G	exonic	1_99	synonymous SNV	1_99:1_99.t01:exon1:c.T993G:p.S331S,
SNV	MF_pilon	107594	107594	T	G	exonic	1_99	synonymous SNV	1_99:1_99.t01:exon1:c.T1002G:p.S334S,
SNV	MF_pilon	107609	107609	T	G	exonic	1_99	synonymous SNV	1_99:1_99.t01:exon1:c.T1017G:p.T339T,
SNV	MF_pilon	107633	107633	G	C	exonic	1_99	synonymous SNV	1_99:1_99.t01:exon1:c.G1041C:p.G347G,
SNV	MF_pilon	107639	107639	T	C	exonic	1_99	synonymous SNV	1_99:1_99.t01:exon1:c.T1047C:p.V349V,
SNV	MF_pilon	107663	107663	G	A	exonic	1_99	synonymous SNV	1_99:1_99.t01:exon1:c.G1071A:p.A357A,
SNV	MF_pilon	107702	107702	G	A	exonic	1_99	synonymous SNV	1_99:1_99.t01:exon1:c.G1110A:p.G370G,
SNV	MF_pilon	107708	107708	G	C	exonic	1_99	synonymous SNV	1_99:1_99.t01:exon1:c.G1116C:p.T372T,
SNV	MF_pilon	107711	107711	C	G	exonic	1_99	synonymous SNV	1_99:1_99.t01:exon1:c.C1119G:p.V373V,
SNV	MF_pilon	107720	107720	T	C	exonic	1_99	synonymous SNV	1_99:1_99.t01:exon1:c.T1128C:p.N376N,
SNV	MF_pilon	107729	107729	G	C	exonic	1_99	synonymous SNV	1_99:1_99.t01:exon1:c.G1137C:p.V379V,
SNV	MF_pilon	107735	107735	C	T	exonic	1_99	synonymous SNV	1_99:1_99.t01:exon1:c.C1143T:p.D381D,
SNV	MF_pilon	107741	107741	A	G	exonic	1_99	synonymous SNV	1_99:1_99.t01:exon1:c.A1149G:p.E383E,
SNV	MF_pilon	107747	107747	C	T	exonic	1_99	synonymous SNV	1_99:1_99.t01:exon1:c.C1155T:p.D385D,
SNV	MF_pilon	107748	107748	G	C	exonic	1_99	nonsynonymous SNV	1_99:1_99.t01:exon1:c.G1156C:p.E386Q,
SNV	MF_pilon	107751	107751	T	C	exonic	1_99	synonymous SNV	1_99:1_99.t01:exon1:c.T1159C:p.L387L,
SNV	MF_pilon	107754	107754	A	G	exonic	1_99	nonsynonymous SNV	1_99:1_99.t01:exon1:c.A1162G:p.T388A,
SNV	MF_pilon	107762	107762	G	C	exonic	1_99	synonymous SNV	1_99:1_99.t01:exon1:c.G1170C:p.T390T,
SNV	MF_pilon	107772	107772	C	G	exonic	1_99	nonsynonymous SNV	1_99:1_99.t01:exon1:c.C1180G:p.Q394E,
SNV	MF_pilon	107773	107773	A	C	exonic	1_99	nonsynonymous SNV	1_99:1_99.t01:exon1:c.A1181C:p.Q394P,
SNV	MF_pilon	107786	107786	C	G	exonic	1_99	synonymous SNV	1_99:1_99.t01:exon1:c.C1194G:p.G398G,
SNV	MF_pilon	107795	107795	G	C	exonic	1_99	synonymous SNV	1_99:1_99.t01:exon1:c.G1203C:p.T401T,
SNV	MF_pilon	107801	107801	C	T	exonic	1_99	synonymous SNV	1_99:1_99.t01:exon1:c.C1209T:p.D403D,
SNV	MF_pilon	107805	107805	G	A	exonic	1_99	nonsynonymous SNV	1_99:1_99.t01:exon1:c.G1213A:p.E405K,
SNV	MF_pilon	107810	107810	C	G	exonic	1_99	synonymous SNV	1_99:1_99.t01:exon1:c.C1218G:p.T406T,
SNV	MF_pilon	107813	107813	C	G	exonic	1_99	synonymous SNV	1_99:1_99.t01:exon1:c.C1221G:p.G407G,
SNV	MF_pilon	107814	107814	G	C	exonic	1_99	nonsynonymous SNV	1_99:1_99.t01:exon1:c.G1222C:p.E408Q,
SNV	MF_pilon	107834	107834	C	T	exonic	1_99	synonymous SNV	1_99:1_99.t01:exon1:c.C1242T:p.N414N,
SNV	MF_pilon	107837	107837	T	C	exonic	1_99	synonymous SNV	1_99:1_99.t01:exon1:c.T1245C:p.D415D,
SNV	MF_pilon	107840	107840	T	C	exonic	1_99	synonymous SNV	1_99:1_99.t01:exon1:c.T1248C:p.I416I,
SNV	MF_pilon	107858	107858	G	A	exonic	1_99	synonymous SNV	1_99:1_99.t01:exon1:c.G1266A:p.Q422Q,
SNV	MF_pilon	107861	107861	G	C	exonic	1_99	nonsynonymous SNV	1_99:1_99.t01:exon1:c.G1269C:p.M423I,
SNV	MF_pilon	107876	107876	T	G	exonic	1_99	synonymous SNV	1_99:1_99.t01:exon1:c.T1284G:p.V428V,
SNV	MF_pilon	107882	107882	C	G	exonic	1_99	synonymous SNV	1_99:1_99.t01:exon1:c.C1290G:p.V430V,
SNV	MF_pilon	107885	107885	T	C	exonic	1_99	synonymous SNV	1_99:1_99.t01:exon1:c.T1293C:p.T431T,
SNV	MF_pilon	107891	107891	G	T	exonic	1_99	synonymous SNV	1_99:1_99.t01:exon1:c.G1299T:p.G433G,
SNV	MF_pilon	107898	107898	G	A	exonic	1_99	nonsynonymous SNV	1_99:1_99.t01:exon1:c.G1306A:p.V436I,
SNV	MF_pilon	107907	107907	T	C	exonic	1_99	synonymous SNV	1_99:1_99.t01:exon1:c.T1315C:p.L439L,
INDEL	MF_pilon	107909	107909	-	A	exonic	1_99	frameshift insertion	1_99:1_99.t01:exon1:c.1317_1318insA:p.L439fs,
INDEL	MF_pilon	107912	107912	G	-	exonic	1_99	frameshift deletion	1_99:1_99.t01:exon1:c.1320delG:p.A440fs,
SNV	MF_pilon	107921	107921	A	G	exonic	1_99	synonymous SNV	1_99:1_99.t01:exon1:c.A1329G:p.K443K,
SNV	MF_pilon	107924	107924	G	C	exonic	1_99	synonymous SNV	1_99:1_99.t01:exon1:c.G1332C:p.P444P,
SNV	MF_pilon	107927	107927	C	G	exonic	1_99	synonymous SNV	1_99:1_99.t01:exon1:c.C1335G:p.R445R,
SNV	MF_pilon	107930	107930	C	G	exonic	1_99	synonymous SNV	1_99:1_99.t01:exon1:c.C1338G:p.T446T,
SNV	MF_pilon	107948	107948	T	C	exonic	1_99	synonymous SNV	1_99:1_99.t01:exon1:c.T1356C:p.D452D,
SNV	MF_pilon	107949	107949	G	A	exonic	1_99	nonsynonymous SNV	1_99:1_99.t01:exon1:c.G1357A:p.V453I,
SNV	MF_pilon	107966	107966	C	G	exonic	1_99	synonymous SNV	1_99:1_99.t01:exon1:c.C1374G:p.P458P,
SNV	MF_pilon	107969	107969	C	G	exonic	1_99	synonymous SNV	1_99:1_99.t01:exon1:c.C1377G:p.T459T,
SNV	MF_pilon	107981	107981	G	C	exonic	1_99	synonymous SNV	1_99:1_99.t01:exon1:c.G1389C:p.V463V,
SNV	MF_pilon	107988	107988	A	G	exonic	1_99	nonsynonymous SNV	1_99:1_99.t01:exon1:c.A1396G:p.N466D,
SNV	MF_pilon	107990	107990	T	C	exonic	1_99	synonymous SNV	1_99:1_99.t01:exon1:c.T1398C:p.N466N,
SNV	MF_pilon	107993	107993	G	A	exonic	1_99	synonymous SNV	1_99:1_99.t01:exon1:c.G1401A:p.L467L,
SNV	MF_pilon	107996	107996	C	G	exonic	1_99	synonymous SNV	1_99:1_99.t01:exon1:c.C1404G:p.P468P,
SNV	MF_pilon	108000	108000	A	G	exonic	1_99	nonsynonymous SNV	1_99:1_99.t01:exon1:c.A1408G:p.S470G,
SNV	MF_pilon	108002	108002	C	T	exonic	1_99	synonymous SNV	1_99:1_99.t01:exon1:c.C1410T:p.S470S,
SNV	MF_pilon	108011	108011	T	C	exonic	1_99	synonymous SNV	1_99:1_99.t01:exon1:c.T1419C:p.N473N,
SNV	MF_pilon	108020	108020	G	T	exonic	1_99	synonymous SNV	1_99:1_99.t01:exon1:c.G1428T:p.T476T,
SNV	MF_pilon	108044	108044	G	A	exonic	1_99	synonymous SNV	1_99:1_99.t01:exon1:c.G1452A:p.Q484Q,
SNV	MF_pilon	108065	108065	G	C	exonic	1_99	synonymous SNV	1_99:1_99.t01:exon1:c.G1473C:p.T491T,
SNV	MF_pilon	108072	108072	G	A	exonic	1_99	nonsynonymous SNV	1_99:1_99.t01:exon1:c.G1480A:p.A494T,
SNV	MF_pilon	108123	108123	G	C	exonic	1_99	nonsynonymous SNV	1_99:1_99.t01:exon1:c.G1531C:p.E511Q,
SNV	MF_pilon	108125	108125	A	G	exonic	1_99	synonymous SNV	1_99:1_99.t01:exon1:c.A1533G:p.E511E,
SNV	MF_pilon	108182	108182	G	C	exonic	1_99	synonymous SNV	1_99:1_99.t01:exon1:c.G1590C:p.P530P,
SNV	MF_pilon	108200	108200	A	T	exonic	1_99	synonymous SNV	1_99:1_99.t01:exon1:c.A1608T:p.G536G,
SNV	MF_pilon	108242	108242	C	T	exonic	1_99	synonymous SNV	1_99:1_99.t01:exon1:c.C1650T:p.V550V,
SNV	MF_pilon	108278	108278	T	C	exonic	1_99	synonymous SNV	1_99:1_99.t01:exon1:c.T1686C:p.V562V,
SNV	MF_pilon	108296	108296	C	T	exonic	1_99	synonymous SNV	1_99:1_99.t01:exon1:c.C1704T:p.P568P,
SNV	MF_pilon	108323	108323	A	G	exonic	1_99	synonymous SNV	1_99:1_99.t01:exon1:c.A1731G:p.Q577Q,
SNV	MF_pilon	108326	108326	T	C	exonic	1_99	synonymous SNV	1_99:1_99.t01:exon1:c.T1734C:p.R578R,
SNV	MF_pilon	108353	108353	G	A	exonic	1_99	synonymous SNV	1_99:1_99.t01:exon1:c.G1761A:p.T587T,
SNV	MF_pilon	108374	108374	T	C	exonic	1_99	synonymous SNV	1_99:1_99.t01:exon1:c.T1782C:p.I594I,
SNV	MF_pilon	108389	108389	T	A	exonic	1_99	synonymous SNV	1_99:1_99.t01:exon1:c.T1797A:p.T599T,
SNV	MF_pilon	108395	108395	C	G	exonic	1_99	synonymous SNV	1_99:1_99.t01:exon1:c.C1803G:p.L601L,
SNV	MF_pilon	108401	108401	T	G	exonic	1_99	synonymous SNV	1_99:1_99.t01:exon1:c.T1809G:p.T603T,
SNV	MF_pilon	108419	108419	C	T	exonic	1_99	synonymous SNV	1_99:1_99.t01:exon1:c.C1827T:p.G609G,
SNV	MF_pilon	108422	108422	G	A	exonic	1_99	synonymous SNV	1_99:1_99.t01:exon1:c.G1830A:p.R610R,
SNV	MF_pilon	108425	108425	C	G	exonic	1_99	synonymous SNV	1_99:1_99.t01:exon1:c.C1833G:p.L611L,
SNV	MF_pilon	108431	108431	C	T	exonic	1_99	synonymous SNV	1_99:1_99.t01:exon1:c.C1839T:p.R613R,
SNV	MF_pilon	108437	108437	C	A	exonic	1_99	nonsynonymous SNV	1_99:1_99.t01:exon1:c.C1845A:p.D615E,
SNV	MF_pilon	108443	108443	C	A	exonic	1_99	synonymous SNV	1_99:1_99.t01:exon1:c.C1851A:p.G617G,
SNV	MF_pilon	108455	108455	G	A	exonic	1_99	synonymous SNV	1_99:1_99.t01:exon1:c.G1863A:p.A621A,
SNV	MF_pilon	108462	108462	A	C	exonic	1_99	synonymous SNV	1_99:1_99.t01:exon1:c.A1870C:p.R624R,
SNV	MF_pilon	108464	108464	A	T	exonic	1_99	nonsynonymous SNV	1_99:1_99.t01:exon1:c.A1872T:p.R624S,
SNV	MF_pilon	108476	108476	G	C	exonic	1_99	synonymous SNV	1_99:1_99.t01:exon1:c.G1884C:p.P628P,
SNV	MF_pilon	108479	108479	T	C	exonic	1_99	synonymous SNV	1_99:1_99.t01:exon1:c.T1887C:p.V629V,
SNV	MF_pilon	108485	108485	A	G	exonic	1_99	synonymous SNV	1_99:1_99.t01:exon1:c.A1893G:p.E631E,
SNV	MF_pilon	108500	108500	C	G	exonic	1_99	synonymous SNV	1_99:1_99.t01:exon1:c.C1908G:p.T636T,
SNV	MF_pilon	108545	108545	G	A	exonic	1_99	synonymous SNV	1_99:1_99.t01:exon1:c.G1953A:p.A651A,
SNV	MF_pilon	108575	108575	G	T	exonic	1_99	synonymous SNV	1_99:1_99.t01:exon1:c.G1983T:p.L661L,
SNV	MF_pilon	108594	108594	C	A	exonic	1_99	synonymous SNV	1_99:1_99.t01:exon1:c.C2002A:p.R668R,
SNV	MF_pilon	108614	108614	C	T	exonic	1_99	synonymous SNV	1_99:1_99.t01:exon1:c.C2022T:p.D674D,
SNV	MF_pilon	108641	108641	G	C	exonic	1_99	synonymous SNV	1_99:1_99.t01:exon1:c.G2049C:p.P683P,
SNV	MF_pilon	108659	108659	T	G	exonic	1_99	synonymous SNV	1_99:1_99.t01:exon1:c.T2067G:p.A689A,
SNV	MF_pilon	108686	108686	G	C	exonic	1_99	synonymous SNV	1_99:1_99.t01:exon1:c.G2094C:p.A698A,
SNV	MF_pilon	109195	109195	C	A	exonic	1_99	nonsynonymous SNV	1_99:1_99.t01:exon1:c.C2603A:p.A868E,
SNV	MF_pilon	109554	109554	G	A	exonic	1_100	synonymous SNV	1_100:1_100.t01:exon1:c.C336T:p.A112A,
SNV	MF_pilon	110136	110136	C	G	exonic	1_101	synonymous SNV	1_101:1_101.t01:exon1:c.G1272C:p.T424T,
SNV	MF_pilon	110397	110397	C	G	exonic	1_101	synonymous SNV	1_101:1_101.t01:exon1:c.G1011C:p.V337V,
SNV	MF_pilon	110502	110502	A	G	exonic	1_101	synonymous SNV	1_101:1_101.t01:exon1:c.T906C:p.H302H,
SNV	MF_pilon	110817	110817	T	C	exonic	1_101	synonymous SNV	1_101:1_101.t01:exon1:c.A591G:p.E197E,
SNV	MF_pilon	110832	110832	G	C	exonic	1_101	synonymous SNV	1_101:1_101.t01:exon1:c.C576G:p.V192V,
SNV	MF_pilon	110844	110844	G	A	exonic	1_101	synonymous SNV	1_101:1_101.t01:exon1:c.C564T:p.A188A,
SNV	MF_pilon	110850	110850	G	C	exonic	1_101	synonymous SNV	1_101:1_101.t01:exon1:c.C558G:p.V186V,
SNV	MF_pilon	110853	110853	G	C	exonic	1_101	synonymous SNV	1_101:1_101.t01:exon1:c.C555G:p.V185V,
SNV	MF_pilon	110856	110856	C	G	exonic	1_101	nonsynonymous SNV	1_101:1_101.t01:exon1:c.G552C:p.L184F,
SNV	MF_pilon	110858	110858	A	G	exonic	1_101	synonymous SNV	1_101:1_101.t01:exon1:c.T550C:p.L184L,
SNV	MF_pilon	110876	110876	A	T	exonic	1_101	nonsynonymous SNV	1_101:1_101.t01:exon1:c.T532A:p.F178I,
SNV	MF_pilon	110897	110897	G	A	exonic	1_101	synonymous SNV	1_101:1_101.t01:exon1:c.C511T:p.L171L,
SNV	MF_pilon	110901	110901	C	T	exonic	1_101	synonymous SNV	1_101:1_101.t01:exon1:c.G507A:p.A169A,
SNV	MF_pilon	110910	110910	C	G	exonic	1_101	nonsynonymous SNV	1_101:1_101.t01:exon1:c.G498C:p.M166I,
SNV	MF_pilon	110919	110919	T	C	exonic	1_101	synonymous SNV	1_101:1_101.t01:exon1:c.A489G:p.S163S,
SNV	MF_pilon	110922	110922	G	C	exonic	1_101	synonymous SNV	1_101:1_101.t01:exon1:c.C486G:p.L162L,
SNV	MF_pilon	110937	110937	G	C	exonic	1_101	synonymous SNV	1_101:1_101.t01:exon1:c.C471G:p.V157V,
SNV	MF_pilon	110961	110961	C	G	exonic	1_101	synonymous SNV	1_101:1_101.t01:exon1:c.G447C:p.A149A,
SNV	MF_pilon	110994	110994	A	C	exonic	1_101	synonymous SNV	1_101:1_101.t01:exon1:c.T414G:p.S138S,
SNV	MF_pilon	111021	111021	G	C	exonic	1_101	synonymous SNV	1_101:1_101.t01:exon1:c.C387G:p.V129V,
SNV	MF_pilon	111030	111030	C	G	exonic	1_101	synonymous SNV	1_101:1_101.t01:exon1:c.G378C:p.V126V,
SNV	MF_pilon	111033	111033	T	G	exonic	1_101	synonymous SNV	1_101:1_101.t01:exon1:c.A375C:p.A125A,
SNV	MF_pilon	111042	111042	A	G	exonic	1_101	synonymous SNV	1_101:1_101.t01:exon1:c.T366C:p.G122G,
SNV	MF_pilon	111045	111045	A	G	exonic	1_101	synonymous SNV	1_101:1_101.t01:exon1:c.T363C:p.G121G,
SNV	MF_pilon	111072	111072	G	A	exonic	1_101	synonymous SNV	1_101:1_101.t01:exon1:c.C336T:p.G112G,
SNV	MF_pilon	111122	111122	G	A	exonic	1_101	synonymous SNV	1_101:1_101.t01:exon1:c.C286T:p.L96L,
SNV	MF_pilon	111123	111123	A	C	exonic	1_101	synonymous SNV	1_101:1_101.t01:exon1:c.T285G:p.A95A,
SNV	MF_pilon	111135	111135	C	G	exonic	1_101	synonymous SNV	1_101:1_101.t01:exon1:c.G273C:p.P91P,
SNV	MF_pilon	111141	111141	T	G	exonic	1_101	synonymous SNV	1_101:1_101.t01:exon1:c.A267C:p.G89G,
SNV	MF_pilon	111183	111183	T	G	exonic	1_101	synonymous SNV	1_101:1_101.t01:exon1:c.A225C:p.A75A,
SNV	MF_pilon	111194	111194	T	C	exonic	1_101	nonsynonymous SNV	1_101:1_101.t01:exon1:c.A214G:p.I72V,
SNV	MF_pilon	111201	111201	G	C	exonic	1_101	synonymous SNV	1_101:1_101.t01:exon1:c.C207G:p.G69G,
SNV	MF_pilon	111206	111206	C	T	exonic	1_101	nonsynonymous SNV	1_101:1_101.t01:exon1:c.G202A:p.V68I,
SNV	MF_pilon	111219	111219	C	T	exonic	1_101	synonymous SNV	1_101:1_101.t01:exon1:c.G189A:p.G63G,
SNV	MF_pilon	111252	111252	G	C	exonic	1_101	synonymous SNV	1_101:1_101.t01:exon1:c.C156G:p.A52A,
SNV	MF_pilon	111261	111261	C	G	exonic	1_101	synonymous SNV	1_101:1_101.t01:exon1:c.G147C:p.A49A,
SNV	MF_pilon	111267	111267	G	C	exonic	1_101	synonymous SNV	1_101:1_101.t01:exon1:c.C141G:p.L47L,
SNV	MF_pilon	111270	111270	G	A	exonic	1_101	synonymous SNV	1_101:1_101.t01:exon1:c.C138T:p.A46A,
SNV	MF_pilon	111273	111273	G	C	exonic	1_101	nonsynonymous SNV	1_101:1_101.t01:exon1:c.C135G:p.I45M,
SNV	MF_pilon	111275	111275	T	C	exonic	1_101	nonsynonymous SNV	1_101:1_101.t01:exon1:c.A133G:p.I45V,
SNV	MF_pilon	111276	111276	G	C	exonic	1_101	synonymous SNV	1_101:1_101.t01:exon1:c.C132G:p.A44A,
SNV	MF_pilon	111282	111282	A	G	exonic	1_101	synonymous SNV	1_101:1_101.t01:exon1:c.T126C:p.G42G,
SNV	MF_pilon	111286	111286	G	A	exonic	1_101	nonsynonymous SNV	1_101:1_101.t01:exon1:c.C122T:p.T41I,
SNV	MF_pilon	111287	111287	T	C	exonic	1_101	nonsynonymous SNV	1_101:1_101.t01:exon1:c.A121G:p.T41A,
SNV	MF_pilon	111336	111336	A	G	exonic	1_101	synonymous SNV	1_101:1_101.t01:exon1:c.T72C:p.A24A,
SNV	MF_pilon	111378	111378	A	G	exonic	1_101	synonymous SNV	1_101:1_101.t01:exon1:c.T30C:p.A10A,
SNV	MF_pilon	111423	111423	A	G	upstream;downstream	1_101(dist=16);1_102(dist=19)
SNV	MF_pilon	111505	111505	G	A	exonic	1_102	synonymous SNV	1_102:1_102.t01:exon1:c.C1464T:p.S488S,
SNV	MF_pilon	111523	111523	C	G	exonic	1_102	synonymous SNV	1_102:1_102.t01:exon1:c.G1446C:p.V482V,
SNV	MF_pilon	111601	111601	T	C	exonic	1_102	synonymous SNV	1_102:1_102.t01:exon1:c.A1368G:p.A456A,
SNV	MF_pilon	111643	111643	G	C	exonic	1_102	synonymous SNV	1_102:1_102.t01:exon1:c.C1326G:p.V442V,
SNV	MF_pilon	111679	111679	G	C	exonic	1_102	synonymous SNV	1_102:1_102.t01:exon1:c.C1290G:p.L430L,
SNV	MF_pilon	111721	111721	A	G	exonic	1_102	synonymous SNV	1_102:1_102.t01:exon1:c.T1248C:p.L416L,
SNV	MF_pilon	111723	111723	G	T	exonic	1_102	nonsynonymous SNV	1_102:1_102.t01:exon1:c.C1246A:p.L416I,
SNV	MF_pilon	111724	111724	G	C	exonic	1_102	synonymous SNV	1_102:1_102.t01:exon1:c.C1245G:p.A415A,
SNV	MF_pilon	111733	111733	A	G	exonic	1_102	synonymous SNV	1_102:1_102.t01:exon1:c.T1236C:p.A412A,
SNV	MF_pilon	111739	111739	C	A	exonic	1_102	synonymous SNV	1_102:1_102.t01:exon1:c.G1230T:p.V410V,
SNV	MF_pilon	111742	111742	G	A	exonic	1_102	synonymous SNV	1_102:1_102.t01:exon1:c.C1227T:p.A409A,
SNV	MF_pilon	111745	111745	C	A	exonic	1_102	synonymous SNV	1_102:1_102.t01:exon1:c.G1224T:p.A408A,
SNV	MF_pilon	111751	111751	G	C	exonic	1_102	synonymous SNV	1_102:1_102.t01:exon1:c.C1218G:p.A406A,
SNV	MF_pilon	111765	111765	T	C	exonic	1_102	nonsynonymous SNV	1_102:1_102.t01:exon1:c.A1204G:p.I402V,
SNV	MF_pilon	111769	111769	C	G	exonic	1_102	synonymous SNV	1_102:1_102.t01:exon1:c.G1200C:p.L400L,
SNV	MF_pilon	111781	111781	C	G	exonic	1_102	synonymous SNV	1_102:1_102.t01:exon1:c.G1188C:p.T396T,
SNV	MF_pilon	111790	111790	C	G	exonic	1_102	synonymous SNV	1_102:1_102.t01:exon1:c.G1179C:p.P393P,
SNV	MF_pilon	111794	111794	T	G	exonic	1_102	nonsynonymous SNV	1_102:1_102.t01:exon1:c.A1175C:p.Q392P,
SNV	MF_pilon	111811	111811	C	G	exonic	1_102	synonymous SNV	1_102:1_102.t01:exon1:c.G1158C:p.A386A,
SNV	MF_pilon	111820	111820	T	A	exonic	1_102	synonymous SNV	1_102:1_102.t01:exon1:c.A1149T:p.A383A,
SNV	MF_pilon	111829	111829	C	G	exonic	1_102	nonsynonymous SNV	1_102:1_102.t01:exon1:c.G1140C:p.Q380H,
SNV	MF_pilon	111830	111830	T	G	exonic	1_102	nonsynonymous SNV	1_102:1_102.t01:exon1:c.A1139C:p.Q380P,
SNV	MF_pilon	111850	111850	G	C	exonic	1_102	synonymous SNV	1_102:1_102.t01:exon1:c.C1119G:p.S373S,
SNV	MF_pilon	111853	111853	G	A	exonic	1_102	synonymous SNV	1_102:1_102.t01:exon1:c.C1116T:p.V372V,
SNV	MF_pilon	111859	111859	G	C	exonic	1_102	synonymous SNV	1_102:1_102.t01:exon1:c.C1110G:p.V370V,
SNV	MF_pilon	111865	111865	T	C	exonic	1_102	synonymous SNV	1_102:1_102.t01:exon1:c.A1104G:p.P368P,
SNV	MF_pilon	111886	111886	G	C	exonic	1_102	synonymous SNV	1_102:1_102.t01:exon1:c.C1083G:p.G361G,
SNV	MF_pilon	111892	111892	G	A	exonic	1_102	synonymous SNV	1_102:1_102.t01:exon1:c.C1077T:p.R359R,
SNV	MF_pilon	112002	112002	G	A	exonic	1_102	synonymous SNV	1_102:1_102.t01:exon1:c.C967T:p.L323L,
SNV	MF_pilon	112213	112213	T	G	exonic	1_102	synonymous SNV	1_102:1_102.t01:exon1:c.A756C:p.T252T,
SNV	MF_pilon	112570	112570	A	G	exonic	1_102	synonymous SNV	1_102:1_102.t01:exon1:c.T399C:p.I133I,
SNV	MF_pilon	112770	112770	A	G	exonic	1_102	synonymous SNV	1_102:1_102.t01:exon1:c.T199C:p.L67L,
SNV	MF_pilon	113366	113366	A	C	exonic	1_103	synonymous SNV	1_103:1_103.t01:exon1:c.T741G:p.V247V,
SNV	MF_pilon	113492	113492	G	A	exonic	1_103	synonymous SNV	1_103:1_103.t01:exon1:c.C615T:p.D205D,
SNV	MF_pilon	113645	113645	C	A	exonic	1_103	synonymous SNV	1_103:1_103.t01:exon1:c.G462T:p.S154S,
SNV	MF_pilon	113965	113965	G	A	exonic	1_103	synonymous SNV	1_103:1_103.t01:exon1:c.C142T:p.L48L,
SNV	MF_pilon	114402	114402	C	G	exonic	1_104	nonsynonymous SNV	1_104:1_104.t01:exon1:c.C199G:p.L67V,
SNV	MF_pilon	114434	114434	G	A	exonic	1_104	synonymous SNV	1_104:1_104.t01:exon1:c.G231A:p.A77A,
SNV	MF_pilon	116741	116741	G	C	exonic	1_106	synonymous SNV	1_106:1_106.t01:exon1:c.C735G:p.P245P,
SNV	MF_pilon	116957	116957	T	C	exonic	1_106	synonymous SNV	1_106:1_106.t01:exon1:c.A519G:p.E173E,
SNV	MF_pilon	117543	117543	A	G	exonic	1_107	nonsynonymous SNV	1_107:1_107.t01:exon1:c.T574C:p.F192L,
SNV	MF_pilon	117901	117901	C	G	exonic	1_107	nonsynonymous SNV	1_107:1_107.t01:exon1:c.G216C:p.E72D,
SNV	MF_pilon	118138	118138	A	C	upstream	1_106,1_107,1_108(dist=194)
SNV	MF_pilon	118182	118182	C	G	upstream	1_106,1_107,1_108(dist=150)
SNV	MF_pilon	119518	119518	C	T	exonic	1_109	synonymous SNV	1_109:1_109.t01:exon1:c.C327T:p.F109F,
SNV	MF_pilon	119536	119536	C	T	exonic	1_109	synonymous SNV	1_109:1_109.t01:exon1:c.C345T:p.G115G,
SNV	MF_pilon	119614	119614	A	G	exonic	1_109	synonymous SNV	1_109:1_109.t01:exon1:c.A423G:p.T141T,
SNV	MF_pilon	119665	119665	T	C	exonic	1_109	synonymous SNV	1_109:1_109.t01:exon1:c.T474C:p.N158N,
SNV	MF_pilon	119920	119920	C	T	exonic	1_109	synonymous SNV	1_109:1_109.t01:exon1:c.C729T:p.A243A,
SNV	MF_pilon	119968	119968	T	G	exonic	1_109	synonymous SNV	1_109:1_109.t01:exon1:c.T777G:p.A259A,
SNV	MF_pilon	119974	119974	T	C	exonic	1_109	synonymous SNV	1_109:1_109.t01:exon1:c.T783C:p.A261A,
SNV	MF_pilon	120629	120629	A	C	exonic	1_110	synonymous SNV	1_110:1_110.t01:exon1:c.A426C:p.I142I,
SNV	MF_pilon	120896	120896	T	G	exonic	1_110	synonymous SNV	1_110:1_110.t01:exon1:c.T693G:p.P231P,
SNV	MF_pilon	120996	120996	T	G	upstream;downstream	1_112(dist=152);1_109,1_110,1_111(dist=152)
INDEL	MF_pilon	121070	121070	-	GA	upstream;downstream	1_112,1_113(dist=78);1_109,1_110,1_111(dist=78)
SNV	MF_pilon	121071	121071	C	T	upstream;downstream	1_112,1_113(dist=77);1_109,1_110,1_111(dist=77)
SNV	MF_pilon	121073	121073	G	A	upstream;downstream	1_112,1_113(dist=75);1_109,1_110,1_111(dist=75)
INDEL	MF_pilon	121075	121075	-	A	upstream;downstream	1_112,1_113(dist=73);1_109,1_110,1_111(dist=73)
INDEL	MF_pilon	121076	121076	-	G	upstream;downstream	1_112,1_113(dist=72);1_109,1_110,1_111(dist=72)
SNV	MF_pilon	121080	121080	A	G	upstream;downstream	1_112,1_113(dist=68);1_109,1_110,1_111(dist=68)
SNV	MF_pilon	121190	121190	G	A	exonic	1_111	synonymous SNV	1_111:1_111.t01:exon1:c.C69T:p.G23G,
SNV	MF_pilon	121531	121531	T	C	exonic	1_112	synonymous SNV	1_112:1_112.t01:exon1:c.T147C:p.A49A,
SNV	MF_pilon	121564	121564	C	T	exonic	1_112	synonymous SNV	1_112:1_112.t01:exon1:c.C180T:p.Y60Y,
SNV	MF_pilon	121570	121570	A	G	exonic	1_112	synonymous SNV	1_112:1_112.t01:exon1:c.A186G:p.S62S,
SNV	MF_pilon	121705	121705	C	G	exonic	1_112	synonymous SNV	1_112:1_112.t01:exon1:c.C321G:p.A107A,
SNV	MF_pilon	121720	121720	T	C	exonic	1_112	synonymous SNV	1_112:1_112.t01:exon1:c.T336C:p.R112R,
SNV	MF_pilon	121891	121891	G	C	exonic	1_112	synonymous SNV	1_112:1_112.t01:exon1:c.G507C:p.L169L,
SNV	MF_pilon	121928	121928	T	C	exonic	1_112	synonymous SNV	1_112:1_112.t01:exon1:c.T544C:p.L182L,
SNV	MF_pilon	122094	122094	A	G	exonic	1_113	nonsynonymous SNV	1_113:1_113.t01:exon1:c.A29G:p.K10R,
SNV	MF_pilon	122623	122623	T	C	exonic	1_113	synonymous SNV	1_113:1_113.t01:exon1:c.T558C:p.I186I,
SNV	MF_pilon	122882	122882	C	T	exonic	1_114	nonsynonymous SNV	1_114:1_114.t01:exon1:c.G331A:p.G111S,
SNV	MF_pilon	122891	122891	C	A	exonic	1_114	nonsynonymous SNV	1_114:1_114.t01:exon1:c.G322T:p.V108F,
SNV	MF_pilon	122933	122933	G	T	exonic	1_114	synonymous SNV	1_114:1_114.t01:exon1:c.C280A:p.R94R,
SNV	MF_pilon	123427	123427	G	T	exonic	1_115	synonymous SNV	1_115:1_115.t01:exon1:c.G135T:p.R45R,
SNV	MF_pilon	123452	123452	G	A	exonic	1_115	nonsynonymous SNV	1_115:1_115.t01:exon1:c.G160A:p.V54I,
SNV	MF_pilon	123460	123460	G	A	exonic	1_115	synonymous SNV	1_115:1_115.t01:exon1:c.G168A:p.G56G,
SNV	MF_pilon	123565	123565	C	T	exonic	1_115	synonymous SNV	1_115:1_115.t01:exon1:c.C273T:p.T91T,
SNV	MF_pilon	123644	123644	T	C	exonic	1_115	synonymous SNV	1_115:1_115.t01:exon1:c.T352C:p.L118L,
SNV	MF_pilon	123664	123664	C	A	exonic	1_115	synonymous SNV	1_115:1_115.t01:exon1:c.C372A:p.L124L,
SNV	MF_pilon	123841	123841	C	A	exonic	1_115	synonymous SNV	1_115:1_115.t01:exon1:c.C549A:p.A183A,
SNV	MF_pilon	123859	123859	C	T	exonic	1_115	synonymous SNV	1_115:1_115.t01:exon1:c.C567T:p.R189R,
SNV	MF_pilon	123898	123898	A	C	exonic	1_115	synonymous SNV	1_115:1_115.t01:exon1:c.A606C:p.P202P,
SNV	MF_pilon	123946	123946	T	C	exonic	1_115	synonymous SNV	1_115:1_115.t01:exon1:c.T654C:p.T218T,
SNV	MF_pilon	123952	123952	C	G	exonic	1_115	synonymous SNV	1_115:1_115.t01:exon1:c.C660G:p.S220S,
SNV	MF_pilon	123973	123973	T	C	exonic	1_115	synonymous SNV	1_115:1_115.t01:exon1:c.T681C:p.V227V,
SNV	MF_pilon	123995	123995	A	G	exonic	1_115	nonsynonymous SNV	1_115:1_115.t01:exon1:c.A703G:p.I235V,
SNV	MF_pilon	123997	123997	T	C	exonic	1_115	synonymous SNV	1_115:1_115.t01:exon1:c.T705C:p.I235I,
SNV	MF_pilon	124036	124036	T	C	exonic	1_115	synonymous SNV	1_115:1_115.t01:exon1:c.T744C:p.I248I,
SNV	MF_pilon	124454	124454	C	G	exonic	1_116	nonsynonymous SNV	1_116:1_116.t01:exon1:c.C268G:p.L90V,
SNV	MF_pilon	124496	124496	C	T	exonic	1_116	synonymous SNV	1_116:1_116.t01:exon1:c.C310T:p.L104L,
SNV	MF_pilon	124507	124507	T	C	exonic	1_116	synonymous SNV	1_116:1_116.t01:exon1:c.T321C:p.T107T,
SNV	MF_pilon	124595	124595	C	T	exonic	1_116	synonymous SNV	1_116:1_116.t01:exon1:c.C409T:p.L137L,
SNV	MF_pilon	125002	125002	C	G	exonic	1_116	synonymous SNV	1_116:1_116.t01:exon1:c.C816G:p.V272V,
SNV	MF_pilon	125104	125104	C	A	exonic	1_116	synonymous SNV	1_116:1_116.t01:exon1:c.C918A:p.L306L,
SNV	MF_pilon	125148	125148	C	T	exonic	1_116	nonsynonymous SNV	1_116:1_116.t01:exon1:c.C962T:p.P321L,
SNV	MF_pilon	125265	125265	A	G	exonic	1_116	nonsynonymous SNV	1_116:1_116.t01:exon1:c.A1079G:p.Y360C,
SNV	MF_pilon	125298	125298	C	T	exonic	1_116	nonsynonymous SNV	1_116:1_116.t01:exon1:c.C1112T:p.A371V,
SNV	MF_pilon	125464	125464	C	T	exonic	1_116	synonymous SNV	1_116:1_116.t01:exon1:c.C1278T:p.H426H,
SNV	MF_pilon	125517	125517	C	T	exonic	1_116	nonsynonymous SNV	1_116:1_116.t01:exon1:c.C1331T:p.A444V,
SNV	MF_pilon	125530	125530	G	C	exonic	1_116	synonymous SNV	1_116:1_116.t01:exon1:c.G1344C:p.A448A,
SNV	MF_pilon	125647	125647	A	C	exonic	1_116	synonymous SNV	1_116:1_116.t01:exon1:c.A1461C:p.A487A,
SNV	MF_pilon	125668	125668	G	A	exonic	1_116	synonymous SNV	1_116:1_116.t01:exon1:c.G1482A:p.A494A,
SNV	MF_pilon	125887	125887	C	T	exonic	1_116	synonymous SNV	1_116:1_116.t01:exon1:c.C1701T:p.A567A,
SNV	MF_pilon	125904	125904	G	C	exonic	1_117	nonsynonymous SNV	1_117:1_117.t01:exon1:c.C1081G:p.Q361E,
SNV	MF_pilon	125980	125980	A	G	exonic	1_117	synonymous SNV	1_117:1_117.t01:exon1:c.T1005C:p.S335S,
SNV	MF_pilon	126061	126061	T	C	exonic	1_117	synonymous SNV	1_117:1_117.t01:exon1:c.A924G:p.G308G,
SNV	MF_pilon	126081	126081	G	A	exonic	1_117	synonymous SNV	1_117:1_117.t01:exon1:c.C904T:p.L302L,
SNV	MF_pilon	126399	126399	T	C	exonic	1_117	nonsynonymous SNV	1_117:1_117.t01:exon1:c.A586G:p.I196V,
SNV	MF_pilon	126525	126525	G	T	exonic	1_117	nonsynonymous SNV	1_117:1_117.t01:exon1:c.C460A:p.R154S,
SNV	MF_pilon	126733	126733	T	C	exonic	1_117	synonymous SNV	1_117:1_117.t01:exon1:c.A252G:p.V84V,
SNV	MF_pilon	126895	126895	G	T	exonic	1_117	synonymous SNV	1_117:1_117.t01:exon1:c.C90A:p.L30L,
SNV	MF_pilon	126961	126961	G	C	exonic	1_117	synonymous SNV	1_117:1_117.t01:exon1:c.C24G:p.L8L,
SNV	MF_pilon	127182	127182	G	A	exonic	1_118	nonsynonymous SNV	1_118:1_118.t01:exon1:c.G172A:p.A58T,
SNV	MF_pilon	127208	127208	A	C	exonic	1_118	synonymous SNV	1_118:1_118.t01:exon1:c.A198C:p.A66A,
SNV	MF_pilon	127217	127217	C	G	exonic	1_118	synonymous SNV	1_118:1_118.t01:exon1:c.C207G:p.G69G,
SNV	MF_pilon	127259	127259	C	G	exonic	1_118	synonymous SNV	1_118:1_118.t01:exon1:c.C249G:p.V83V,
SNV	MF_pilon	127482	127482	C	T	exonic	1_119	synonymous SNV	1_119:1_119.t01:exon1:c.C39T:p.P13P,
SNV	MF_pilon	127866	127866	T	A	exonic	1_119	synonymous SNV	1_119:1_119.t01:exon1:c.T423A:p.V141V,
SNV	MF_pilon	127905	127905	C	G	exonic	1_120	synonymous SNV	1_120:1_120.t01:exon1:c.G294C:p.R98R,
SNV	MF_pilon	127955	127955	A	G	exonic	1_120	nonsynonymous SNV	1_120:1_120.t01:exon1:c.T244C:p.Y82H,
SNV	MF_pilon	128138	128138	A	G	exonic	1_120	nonsynonymous SNV	1_120:1_120.t01:exon1:c.T61C:p.F21L,
SNV	MF_pilon	128142	128142	T	C	exonic	1_120	synonymous SNV	1_120:1_120.t01:exon1:c.A57G:p.Q19Q,
SNV	MF_pilon	128194	128194	C	G	exonic	1_120	nonsynonymous SNV	1_120:1_120.t01:exon1:c.G5C:p.G2A,
SNV	MF_pilon	128204	128204	A	C	upstream;downstream	1_120(dist=6);1_118,1_119,1_121(dist=419)
SNV	MF_pilon	128236	128236	G	A	upstream;downstream	1_120(dist=38);1_118,1_119,1_121(dist=387)
INDEL	MF_pilon	128240	128240	C	-	upstream;downstream	1_120(dist=42);1_118,1_119,1_121(dist=383)
SNV	MF_pilon	128248	128248	G	C	upstream;downstream	1_120(dist=50);1_118,1_119,1_121(dist=375)
SNV	MF_pilon	128303	128303	T	C	upstream;downstream	1_120(dist=105);1_118,1_119,1_121(dist=320)
SNV	MF_pilon	128306	128306	A	G	upstream;downstream	1_120(dist=108);1_118,1_119,1_121(dist=317)
SNV	MF_pilon	128354	128354	C	T	upstream;downstream	1_120(dist=156);1_118,1_119,1_121(dist=269)
SNV	MF_pilon	128360	128360	C	T	upstream;downstream	1_120(dist=162);1_118,1_119,1_121(dist=263)
SNV	MF_pilon	128363	128363	C	G	upstream;downstream	1_120(dist=165);1_118,1_119,1_121(dist=260)
SNV	MF_pilon	128364	128364	C	G	upstream;downstream	1_120(dist=166);1_118,1_119,1_121(dist=259)
SNV	MF_pilon	128367	128367	T	C	upstream;downstream	1_120(dist=169);1_118,1_119,1_121(dist=256)
SNV	MF_pilon	128374	128374	C	A	upstream;downstream	1_120(dist=176);1_118,1_119,1_121(dist=249)
SNV	MF_pilon	128806	128806	A	C	exonic	1_121	synonymous SNV	1_121:1_121.t01:exon1:c.T561G:p.L187L,
SNV	MF_pilon	128841	128841	G	A	exonic	1_121	synonymous SNV	1_121:1_121.t01:exon1:c.C526T:p.L176L,
SNV	MF_pilon	128989	128989	G	A	exonic	1_121	synonymous SNV	1_121:1_121.t01:exon1:c.C378T:p.T126T,
SNV	MF_pilon	129265	129265	G	C	exonic	1_121	synonymous SNV	1_121:1_121.t01:exon1:c.C102G:p.R34R,
SNV	MF_pilon	129598	129598	G	T	exonic	1_122	synonymous SNV	1_122:1_122.t01:exon1:c.G156T:p.V52V,
SNV	MF_pilon	129653	129653	T	C	exonic	1_122	synonymous SNV	1_122:1_122.t01:exon1:c.T211C:p.L71L,
SNV	MF_pilon	129896	129896	C	G	exonic	1_122	nonsynonymous SNV	1_122:1_122.t01:exon1:c.C454G:p.L152V,
SNV	MF_pilon	129958	129958	T	G	exonic	1_122	synonymous SNV	1_122:1_122.t01:exon1:c.T516G:p.P172P,
SNV	MF_pilon	130075	130075	T	C	exonic	1_122	synonymous SNV	1_122:1_122.t01:exon1:c.T633C:p.G211G,
SNV	MF_pilon	130108	130108	C	G	exonic	1_122	synonymous SNV	1_122:1_122.t01:exon1:c.C666G:p.G222G,
SNV	MF_pilon	130198	130198	A	G	exonic	1_122	synonymous SNV	1_122:1_122.t01:exon1:c.A756G:p.A252A,
SNV	MF_pilon	130207	130207	G	C	exonic	1_122	synonymous SNV	1_122:1_122.t01:exon1:c.G765C:p.P255P,
SNV	MF_pilon	130261	130261	T	A	exonic	1_122	synonymous SNV	1_122:1_122.t01:exon1:c.T819A:p.V273V,
SNV	MF_pilon	130345	130345	G	C	exonic	1_122	synonymous SNV	1_122:1_122.t01:exon1:c.G903C:p.A301A,
SNV	MF_pilon	130432	130432	T	C	exonic	1_122	synonymous SNV	1_122:1_122.t01:exon1:c.T990C:p.S330S,
SNV	MF_pilon	130483	130483	C	G	exonic	1_122	synonymous SNV	1_122:1_122.t01:exon1:c.C1041G:p.S347S,
SNV	MF_pilon	130621	130621	C	T	exonic	1_122	synonymous SNV	1_122:1_122.t01:exon1:c.C1179T:p.T393T,
SNV	MF_pilon	130954	130954	T	C	exonic	1_122	synonymous SNV	1_122:1_122.t01:exon1:c.T1512C:p.D504D,
SNV	MF_pilon	131085	131085	G	A	upstream;downstream	1_123,1_124(dist=192);1_122(dist=50)
SNV	MF_pilon	131621	131621	T	C	exonic	1_123	synonymous SNV	1_123:1_123.t01:exon1:c.T345C:p.G115G,
SNV	MF_pilon	131687	131687	G	A	exonic	1_123	synonymous SNV	1_123:1_123.t01:exon1:c.G411A:p.V137V,
SNV	MF_pilon	131688	131688	T	C	exonic	1_123	synonymous SNV	1_123:1_123.t01:exon1:c.T412C:p.L138L,
SNV	MF_pilon	133156	133156	C	G	exonic	1_125	synonymous SNV	1_125:1_125.t01:exon1:c.C204G:p.V68V,
SNV	MF_pilon	133244	133244	G	A	exonic	1_125	nonsynonymous SNV	1_125:1_125.t01:exon1:c.G292A:p.V98I,
SNV	MF_pilon	133267	133267	G	C	exonic	1_125	synonymous SNV	1_125:1_125.t01:exon1:c.G315C:p.L105L,
SNV	MF_pilon	133274	133274	G	C	exonic	1_125	nonsynonymous SNV	1_125:1_125.t01:exon1:c.G322C:p.E108Q,
SNV	MF_pilon	133275	133275	A	G	exonic	1_125	nonsynonymous SNV	1_125:1_125.t01:exon1:c.A323G:p.E108G,
SNV	MF_pilon	133292	133292	T	C	exonic	1_125	synonymous SNV	1_125:1_125.t01:exon1:c.T340C:p.L114L,
SNV	MF_pilon	133415	133415	A	T	exonic	1_125	nonsynonymous SNV	1_125:1_125.t01:exon1:c.A463T:p.T155S,
SNV	MF_pilon	133417	133417	G	C	exonic	1_125	synonymous SNV	1_125:1_125.t01:exon1:c.G465C:p.T155T,
SNV	MF_pilon	133456	133456	C	T	exonic	1_125	synonymous SNV	1_125:1_125.t01:exon1:c.C504T:p.D168D,
SNV	MF_pilon	133631	133631	G	A	exonic	1_125	nonsynonymous SNV	1_125:1_125.t01:exon1:c.G679A:p.D227N,
SNV	MF_pilon	133633	133633	T	C	exonic	1_125	synonymous SNV	1_125:1_125.t01:exon1:c.T681C:p.D227D,
SNV	MF_pilon	133675	133675	C	G	exonic	1_125	synonymous SNV	1_125:1_125.t01:exon1:c.C723G:p.T241T,
SNV	MF_pilon	133738	133738	A	C	exonic	1_125	synonymous SNV	1_125:1_125.t01:exon1:c.A786C:p.G262G,
SNV	MF_pilon	133801	133801	A	G	exonic	1_125	synonymous SNV	1_125:1_125.t01:exon1:c.A849G:p.Q283Q,
SNV	MF_pilon	133804	133804	T	C	exonic	1_125	synonymous SNV	1_125:1_125.t01:exon1:c.T852C:p.D284D,
SNV	MF_pilon	134032	134032	G	A	exonic	1_125	synonymous SNV	1_125:1_125.t01:exon1:c.G1080A:p.Q360Q,
SNV	MF_pilon	134041	134041	C	A	exonic	1_125	synonymous SNV	1_125:1_125.t01:exon1:c.C1089A:p.T363T,
SNV	MF_pilon	134044	134044	G	A	exonic	1_125	synonymous SNV	1_125:1_125.t01:exon1:c.G1092A:p.K364K,
SNV	MF_pilon	134047	134047	C	T	exonic	1_125	synonymous SNV	1_125:1_125.t01:exon1:c.C1095T:p.D365D,
SNV	MF_pilon	134056	134056	C	G	exonic	1_125	synonymous SNV	1_125:1_125.t01:exon1:c.C1104G:p.P368P,
SNV	MF_pilon	134057	134057	A	G	exonic	1_125	nonsynonymous SNV	1_125:1_125.t01:exon1:c.A1105G:p.M369V,
SNV	MF_pilon	134058	134058	T	C	exonic	1_125	nonsynonymous SNV	1_125:1_125.t01:exon1:c.T1106C:p.M369T,
SNV	MF_pilon	134059	134059	G	T	exonic	1_125	nonsynonymous SNV	1_125:1_125.t01:exon1:c.G1107T:p.M369I,
SNV	MF_pilon	134062	134062	G	C	exonic	1_125	synonymous SNV	1_125:1_125.t01:exon1:c.G1110C:p.P370P,
SNV	MF_pilon	134065	134065	C	T	exonic	1_125	synonymous SNV	1_125:1_125.t01:exon1:c.C1113T:p.Y371Y,
SNV	MF_pilon	134083	134083	T	A	exonic	1_125	synonymous SNV	1_125:1_125.t01:exon1:c.T1131A:p.G377G,
SNV	MF_pilon	134086	134086	A	C	exonic	1_125	synonymous SNV	1_125:1_125.t01:exon1:c.A1134C:p.A378A,
SNV	MF_pilon	134095	134095	C	G	exonic	1_125	synonymous SNV	1_125:1_125.t01:exon1:c.C1143G:p.A381A,
SNV	MF_pilon	134098	134098	G	C	exonic	1_125	synonymous SNV	1_125:1_125.t01:exon1:c.G1146C:p.P382P,
SNV	MF_pilon	134113	134113	G	A	exonic	1_125	synonymous SNV	1_125:1_125.t01:exon1:c.G1161A:p.E387E,
SNV	MF_pilon	134114	134114	T	G	exonic	1_125	nonsynonymous SNV	1_125:1_125.t01:exon1:c.T1162G:p.L388V,
SNV	MF_pilon	134116	134116	G	C	exonic	1_125	nonsynonymous SNV	1_125:1_125.t01:exon1:c.G1164C:p.L388F,
SNV	MF_pilon	134122	134122	G	A	exonic	1_125	synonymous SNV	1_125:1_125.t01:exon1:c.G1170A:p.Q390Q,
SNV	MF_pilon	134125	134125	T	G	exonic	1_125	synonymous SNV	1_125:1_125.t01:exon1:c.T1173G:p.P391P,
SNV	MF_pilon	134128	134128	C	G	exonic	1_125	synonymous SNV	1_125:1_125.t01:exon1:c.C1176G:p.L392L,
SNV	MF_pilon	134132	134132	G	T	exonic	1_125	nonsynonymous SNV	1_125:1_125.t01:exon1:c.G1180T:p.A394S,
SNV	MF_pilon	134149	134149	C	T	exonic	1_125	synonymous SNV	1_125:1_125.t01:exon1:c.C1197T:p.G399G,
SNV	MF_pilon	134152	134152	C	T	exonic	1_125	synonymous SNV	1_125:1_125.t01:exon1:c.C1200T:p.R400R,
SNV	MF_pilon	134155	134155	A	G	exonic	1_125	synonymous SNV	1_125:1_125.t01:exon1:c.A1203G:p.Q401Q,
SNV	MF_pilon	134158	134158	G	C	exonic	1_125	synonymous SNV	1_125:1_125.t01:exon1:c.G1206C:p.V402V,
SNV	MF_pilon	134161	134161	G	C	exonic	1_125	synonymous SNV	1_125:1_125.t01:exon1:c.G1209C:p.G403G,
SNV	MF_pilon	134170	134170	G	C	exonic	1_125	synonymous SNV	1_125:1_125.t01:exon1:c.G1218C:p.T406T,
SNV	MF_pilon	134173	134173	C	T	exonic	1_125	synonymous SNV	1_125:1_125.t01:exon1:c.C1221T:p.I407I,
SNV	MF_pilon	135563	135563	T	C	exonic	1_127	synonymous SNV	1_127:1_127.t01:exon1:c.T357C:p.P119P,
SNV	MF_pilon	135569	135569	C	G	exonic	1_127	synonymous SNV	1_127:1_127.t01:exon1:c.C363G:p.R121R,
SNV	MF_pilon	135644	135644	G	C	exonic	1_127	synonymous SNV	1_127:1_127.t01:exon1:c.G438C:p.A146A,
SNV	MF_pilon	135748	135748	A	G	exonic	1_127	nonsynonymous SNV	1_127:1_127.t01:exon1:c.A542G:p.K181R,
SNV	MF_pilon	135830	135830	T	G	exonic	1_127	synonymous SNV	1_127:1_127.t01:exon1:c.T624G:p.G208G,
SNV	MF_pilon	135879	135879	C	T	exonic	1_127	synonymous SNV	1_127:1_127.t01:exon1:c.C673T:p.L225L,
SNV	MF_pilon	136100	136100	C	G	exonic	1_127	synonymous SNV	1_127:1_127.t01:exon1:c.C894G:p.L298L,
SNV	MF_pilon	136109	136109	T	C	exonic	1_127	synonymous SNV	1_127:1_127.t01:exon1:c.T903C:p.G301G,
SNV	MF_pilon	136133	136133	A	C	exonic	1_127	synonymous SNV	1_127:1_127.t01:exon1:c.A927C:p.V309V,
SNV	MF_pilon	136247	136247	C	G	exonic	1_127	synonymous SNV	1_127:1_127.t01:exon1:c.C1041G:p.P347P,
SNV	MF_pilon	136280	136280	T	C	exonic	1_127	synonymous SNV	1_127:1_127.t01:exon1:c.T1074C:p.A358A,
SNV	MF_pilon	136382	136382	T	A	exonic	1_127	synonymous SNV	1_127:1_127.t01:exon1:c.T1176A:p.I392I,
SNV	MF_pilon	136391	136391	C	T	exonic	1_127	synonymous SNV	1_127:1_127.t01:exon1:c.C1185T:p.P395P,
SNV	MF_pilon	136460	136460	T	C	exonic	1_127	synonymous SNV	1_127:1_127.t01:exon1:c.T1254C:p.D418D,
SNV	MF_pilon	136901	136901	C	T	exonic	1_128	synonymous SNV	1_128:1_128.t01:exon1:c.C111T:p.G37G,
SNV	MF_pilon	137276	137276	A	C	exonic	1_128	synonymous SNV	1_128:1_128.t01:exon1:c.A486C:p.T162T,
SNV	MF_pilon	137303	137303	C	T	exonic	1_128	synonymous SNV	1_128:1_128.t01:exon1:c.C513T:p.G171G,
SNV	MF_pilon	137399	137399	C	T	exonic	1_128	synonymous SNV	1_128:1_128.t01:exon1:c.C609T:p.N203N,
SNV	MF_pilon	137459	137459	G	A	exonic	1_128	synonymous SNV	1_128:1_128.t01:exon1:c.G669A:p.L223L,
SNV	MF_pilon	137498	137498	T	C	exonic	1_128	synonymous SNV	1_128:1_128.t01:exon1:c.T708C:p.D236D,
SNV	MF_pilon	137546	137546	A	G	exonic	1_128	synonymous SNV	1_128:1_128.t01:exon1:c.A756G:p.A252A,
SNV	MF_pilon	137573	137573	G	C	exonic	1_128	synonymous SNV	1_128:1_128.t01:exon1:c.G783C:p.V261V,
SNV	MF_pilon	137582	137582	C	G	exonic	1_128	synonymous SNV	1_128:1_128.t01:exon1:c.C792G:p.T264T,
SNV	MF_pilon	137612	137612	G	C	exonic	1_128	synonymous SNV	1_128:1_128.t01:exon1:c.G822C:p.G274G,
SNV	MF_pilon	137618	137618	G	C	exonic	1_128	synonymous SNV	1_128:1_128.t01:exon1:c.G828C:p.L276L,
SNV	MF_pilon	137619	137619	G	A	exonic	1_128	nonsynonymous SNV	1_128:1_128.t01:exon1:c.G829A:p.A277T,
SNV	MF_pilon	137637	137637	T	C	exonic	1_128	synonymous SNV	1_128:1_128.t01:exon1:c.T847C:p.L283L,
SNV	MF_pilon	137870	137870	G	A	exonic	1_128	synonymous SNV	1_128:1_128.t01:exon1:c.G1080A:p.E360E,
SNV	MF_pilon	137933	137933	A	G	exonic	1_128	synonymous SNV	1_128:1_128.t01:exon1:c.A1143G:p.G381G,
INDEL	MF_pilon	138376	138384	CTGCCGGAC	-	exonic	1_128	nonframeshift deletion	1_128:1_128.t01:exon1:c.1586_1594del:p.529_532del,
INDEL	MF_pilon	138389	138390	GT	-	exonic	1_128	frameshift deletion	1_128:1_128.t01:exon1:c.1599_1600del:p.A533fs,
INDEL	MF_pilon	138392	138392	G	-	exonic	1_128	frameshift deletion	1_128:1_128.t01:exon1:c.1602delG:p.L534fs,
SNV	MF_pilon	138395	138395	T	C	exonic	1_128	synonymous SNV	1_128:1_128.t01:exon1:c.T1605C:p.P535P,
INDEL	MF_pilon	138400	138400	A	-	exonic	1_128	frameshift deletion	1_128:1_128.t01:exon1:c.1610delA:p.E537fs,
SNV	MF_pilon	138403	138403	T	C	exonic	1_128	nonsynonymous SNV	1_128:1_128.t01:exon1:c.T1613C:p.V538A,
INDEL	MF_pilon	138405	138408	GGAG	-	exonic	1_128	frameshift deletion	1_128:1_128.t01:exon1:c.1615_1618del:p.G539fs,
SNV	MF_pilon	138409	138409	G	T	exonic	1_128	nonsynonymous SNV	1_128:1_128.t01:exon1:c.G1619T:p.G540V,
INDEL	MF_pilon	138412	138412	A	-	exonic	1_128	frameshift deletion	1_128:1_128.t01:exon1:c.1622delA:p.Q541fs,
INDEL	MF_pilon	138415	138423	CGTGATGAG	-	exonic	1_128,1_129	frameshift deletion	1_129:1_129.t01:wholegene,1_128:1_128.t01:exon1:c.1625_1629del:p.P542fs,
SNV	MF_pilon	138426	138426	A	C	exonic	1_129	nonsynonymous SNV	1_129:1_129.t01:exon1:c.A8C:p.D3A,
INDEL	MF_pilon	138429	138431	TGA	-	exonic	1_129	nonframeshift deletion	1_129:1_129.t01:exon1:c.11_13del:p.4_5del,
INDEL	MF_pilon	138434	138436	GAA	-	exonic	1_129	nonframeshift deletion	1_129:1_129.t01:exon1:c.16_18del:p.6_6del,
INDEL	MF_pilon	138438	138438	A	-	exonic	1_129	frameshift deletion	1_129:1_129.t01:exon1:c.20delA:p.Q7fs,
INDEL	MF_pilon	138441	138442	CG	-	exonic	1_129	frameshift deletion	1_129:1_129.t01:exon1:c.23_24del:p.T8fs,
INDEL	MF_pilon	138446	138446	C	-	exonic	1_129	frameshift deletion	1_129:1_129.t01:exon1:c.28delC:p.P10fs,
INDEL	MF_pilon	138449	138450	AT	-	exonic	1_129	frameshift deletion	1_129:1_129.t01:exon1:c.31_32del:p.M11fs,
INDEL	MF_pilon	138454	138459	CCGCTT	-	exonic	1_129	nonframeshift deletion	1_129:1_129.t01:exon1:c.36_41del:p.12_14del,
INDEL	MF_pilon	138461	138461	C	-	exonic	1_129	frameshift deletion	1_129:1_129.t01:exon1:c.43delC:p.H15fs,
INDEL	MF_pilon	138464	138465	GA	-	exonic	1_129	frameshift deletion	1_129:1_129.t01:exon1:c.46_47del:p.E16fs,
SNV	MF_pilon	138468	138468	A	G	exonic	1_129	nonsynonymous SNV	1_129:1_129.t01:exon1:c.A50G:p.E17G,
SNV	MF_pilon	138471	138471	A	T	exonic	1_129	nonsynonymous SNV	1_129:1_129.t01:exon1:c.A53T:p.Q18L,
INDEL	MF_pilon	138473	138481	CGACGTCGC	-	exonic	1_129	nonframeshift deletion	1_129:1_129.t01:exon1:c.55_63del:p.19_21del,
SNV	MF_pilon	138541	138541	G	A	exonic	1_129	synonymous SNV	1_129:1_129.t01:exon1:c.G123A:p.A41A,
SNV	MF_pilon	138542	138542	T	C	exonic	1_129	synonymous SNV	1_129:1_129.t01:exon1:c.T124C:p.L42L,
SNV	MF_pilon	138749	138749	G	A	exonic	1_129	nonsynonymous SNV	1_129:1_129.t01:exon1:c.G331A:p.V111I,
SNV	MF_pilon	138868	138868	G	A	exonic	1_129	synonymous SNV	1_129:1_129.t01:exon1:c.G450A:p.K150K,
SNV	MF_pilon	139277	139277	G	T	exonic	1_129	nonsynonymous SNV	1_129:1_129.t01:exon1:c.G859T:p.A287S,
SNV	MF_pilon	139345	139345	C	T	exonic	1_129	synonymous SNV	1_129:1_129.t01:exon1:c.C927T:p.R309R,
SNV	MF_pilon	139843	139843	C	G	exonic	1_130	synonymous SNV	1_130:1_130.t01:exon1:c.C207G:p.V69V,
SNV	MF_pilon	139892	139892	C	T	exonic	1_130	nonsynonymous SNV	1_130:1_130.t01:exon1:c.C256T:p.H86Y,
SNV	MF_pilon	139939	139939	G	C	exonic	1_130	synonymous SNV	1_130:1_130.t01:exon1:c.G303C:p.S101S,
SNV	MF_pilon	139984	139984	C	T	exonic	1_130	synonymous SNV	1_130:1_130.t01:exon1:c.C348T:p.D116D,
SNV	MF_pilon	140032	140032	C	T	exonic	1_130	synonymous SNV	1_130:1_130.t01:exon1:c.C396T:p.T132T,
SNV	MF_pilon	140074	140074	A	G	exonic	1_130	synonymous SNV	1_130:1_130.t01:exon1:c.A438G:p.K146K,
SNV	MF_pilon	140404	140404	C	T	exonic	1_130	synonymous SNV	1_130:1_130.t01:exon1:c.C768T:p.S256S,
SNV	MF_pilon	140524	140524	C	G	exonic	1_130	synonymous SNV	1_130:1_130.t01:exon1:c.C888G:p.V296V,
SNV	MF_pilon	140585	140585	G	A	exonic	1_130	nonsynonymous SNV	1_130:1_130.t01:exon1:c.G949A:p.V317M,
SNV	MF_pilon	140776	140776	T	C	exonic	1_130	synonymous SNV	1_130:1_130.t01:exon1:c.T1140C:p.C380C,
SNV	MF_pilon	140779	140779	A	T	exonic	1_130	synonymous SNV	1_130:1_130.t01:exon1:c.A1143T:p.R381R,
SNV	MF_pilon	141390	141390	C	T	exonic	1_131	synonymous SNV	1_131:1_131.t01:exon1:c.C231T:p.G77G,
SNV	MF_pilon	141405	141405	A	C	exonic	1_131	synonymous SNV	1_131:1_131.t01:exon1:c.A246C:p.R82R,
SNV	MF_pilon	141659	141659	G	A	exonic	1_131	nonsynonymous SNV	1_131:1_131.t01:exon1:c.G500A:p.G167D,
SNV	MF_pilon	141874	141874	C	T	exonic	1_132	nonsynonymous SNV	1_132:1_132.t01:exon1:c.C62T:p.A21V,
SNV	MF_pilon	141953	141953	T	G	exonic	1_132	synonymous SNV	1_132:1_132.t01:exon1:c.T141G:p.L47L,
SNV	MF_pilon	142828	142828	C	T	exonic	1_133	synonymous SNV	1_133:1_133.t01:exon1:c.C45T:p.F15F,
SNV	MF_pilon	142831	142831	G	A	exonic	1_133	synonymous SNV	1_133:1_133.t01:exon1:c.G48A:p.A16A,
SNV	MF_pilon	142837	142837	A	G	exonic	1_133	synonymous SNV	1_133:1_133.t01:exon1:c.A54G:p.E18E,
SNV	MF_pilon	143413	143413	T	C	exonic	1_134	nonsynonymous SNV	1_134:1_134.t01:exon1:c.T112C:p.S38P,
INDEL	MF_pilon	143440	143448	GAGGACGCC	-	exonic	1_134	nonframeshift deletion	1_134:1_134.t01:exon1:c.139_147del:p.47_49del,
SNV	MF_pilon	143481	143481	C	T	exonic	1_134	synonymous SNV	1_134:1_134.t01:exon1:c.C180T:p.D60D,
SNV	MF_pilon	143520	143520	C	T	exonic	1_134	synonymous SNV	1_134:1_134.t01:exon1:c.C219T:p.R73R,
SNV	MF_pilon	143529	143529	A	G	exonic	1_134	synonymous SNV	1_134:1_134.t01:exon1:c.A228G:p.V76V,
SNV	MF_pilon	143536	143536	G	A	exonic	1_134	nonsynonymous SNV	1_134:1_134.t01:exon1:c.G235A:p.A79T,
INDEL	MF_pilon	143655	143669	GTCAGAAACCGAGGC	-	exonic	1_134	nonframeshift deletion	1_134:1_134.t01:exon1:c.354_368del:p.118_123del,
SNV	MF_pilon	144358	144358	A	G	exonic	1_135	synonymous SNV	1_135:1_135.t01:exon1:c.A111G:p.V37V,
SNV	MF_pilon	144445	144445	C	G	exonic	1_135	synonymous SNV	1_135:1_135.t01:exon1:c.C198G:p.V66V,
SNV	MF_pilon	144927	144927	A	G	exonic	1_135,1_136	nonsynonymous SNV	1_135:1_135.t01:exon1:c.A680G:p.Q227R,
SNV	MF_pilon	145071	145071	T	C	exonic	1_136	synonymous SNV	1_136:1_136.t01:exon1:c.A570G:p.E190E,
SNV	MF_pilon	145077	145077	A	G	exonic	1_136	synonymous SNV	1_136:1_136.t01:exon1:c.T564C:p.G188G,
SNV	MF_pilon	145254	145254	C	A	exonic	1_136	synonymous SNV	1_136:1_136.t01:exon1:c.G387T:p.V129V,
SNV	MF_pilon	145476	145476	G	C	exonic	1_136	synonymous SNV	1_136:1_136.t01:exon1:c.C165G:p.V55V,
SNV	MF_pilon	145503	145503	C	T	exonic	1_136	synonymous SNV	1_136:1_136.t01:exon1:c.G138A:p.T46T,
SNV	MF_pilon	145592	145592	T	C	exonic	1_136	nonsynonymous SNV	1_136:1_136.t01:exon1:c.A49G:p.T17A,
SNV	MF_pilon	145615	145615	C	G	exonic	1_136	nonsynonymous SNV	1_136:1_136.t01:exon1:c.G26C:p.S9T,
SNV	MF_pilon	145685	145685	A	G	upstream;downstream	1_136,1_137(dist=47);1_135(dist=745)
SNV	MF_pilon	145698	145698	C	G	upstream;downstream	1_136,1_137(dist=34);1_135(dist=758)
SNV	MF_pilon	145709	145709	G	T	upstream;downstream	1_136,1_137(dist=23);1_135(dist=769)
SNV	MF_pilon	145713	145713	T	C	upstream;downstream	1_136,1_137(dist=19);1_135(dist=773)
SNV	MF_pilon	145719	145719	T	C	upstream;downstream	1_136,1_137(dist=13);1_135(dist=779)
SNV	MF_pilon	145727	145727	G	A	upstream;downstream	1_136,1_137(dist=5);1_135(dist=787)
SNV	MF_pilon	145728	145728	C	T	upstream;downstream	1_136,1_137(dist=4);1_135(dist=788)
SNV	MF_pilon	145730	145730	C	T	upstream;downstream	1_136,1_137(dist=2);1_135(dist=790)
SNV	MF_pilon	145731	145731	T	C	upstream;downstream	1_136,1_137(dist=1);1_135(dist=791)
SNV	MF_pilon	145737	145737	G	T	exonic	1_137	synonymous SNV	1_137:1_137.t01:exon1:c.G6T:p.S2S,
SNV	MF_pilon	145738	145738	G	T	exonic	1_137	nonsynonymous SNV	1_137:1_137.t01:exon1:c.G7T:p.V3L,
SNV	MF_pilon	145739	145739	T	C	exonic	1_137	nonsynonymous SNV	1_137:1_137.t01:exon1:c.T8C:p.V3A,
SNV	MF_pilon	145742	145742	T	C	exonic	1_137	nonsynonymous SNV	1_137:1_137.t01:exon1:c.T11C:p.V4A,
SNV	MF_pilon	145761	145761	T	C	exonic	1_137	synonymous SNV	1_137:1_137.t01:exon1:c.T30C:p.A10A,
SNV	MF_pilon	145766	145766	C	T	exonic	1_137	nonsynonymous SNV	1_137:1_137.t01:exon1:c.C35T:p.A12V,
SNV	MF_pilon	145778	145778	A	G	exonic	1_137	nonsynonymous SNV	1_137:1_137.t01:exon1:c.A47G:p.E16G,
SNV	MF_pilon	145836	145836	T	C	exonic	1_137	synonymous SNV	1_137:1_137.t01:exon1:c.T105C:p.I35I,
SNV	MF_pilon	145851	145851	G	A	exonic	1_137	synonymous SNV	1_137:1_137.t01:exon1:c.G120A:p.V40V,
SNV	MF_pilon	145854	145854	G	A	exonic	1_137	synonymous SNV	1_137:1_137.t01:exon1:c.G123A:p.E41E,
SNV	MF_pilon	145890	145890	C	T	exonic	1_137	synonymous SNV	1_137:1_137.t01:exon1:c.C159T:p.G53G,
SNV	MF_pilon	145902	145902	C	G	exonic	1_137	synonymous SNV	1_137:1_137.t01:exon1:c.C171G:p.A57A,
SNV	MF_pilon	145947	145947	A	G	exonic	1_137	synonymous SNV	1_137:1_137.t01:exon1:c.A216G:p.P72P,
INDEL	MF_pilon	146004	146004	-	GT	exonic	1_137	frameshift insertion	1_137:1_137.t01:exon1:c.273_274insGT:p.C91fs,
SNV	MF_pilon	146026	146026	C	T	exonic	1_137	nonsynonymous SNV	1_137:1_137.t01:exon1:c.C295T:p.R99W,
SNV	MF_pilon	146073	146073	T	C	exonic	1_137	synonymous SNV	1_137:1_137.t01:exon1:c.T342C:p.D114D,
SNV	MF_pilon	146112	146112	C	T	exonic	1_137	synonymous SNV	1_137:1_137.t01:exon1:c.C381T:p.A127A,
SNV	MF_pilon	146154	146154	C	T	exonic	1_137	synonymous SNV	1_137:1_137.t01:exon1:c.C423T:p.R141R,
SNV	MF_pilon	146241	146241	T	G	exonic	1_137	synonymous SNV	1_137:1_137.t01:exon1:c.T510G:p.P170P,
SNV	MF_pilon	146262	146262	G	C	exonic	1_137	nonsynonymous SNV	1_137:1_137.t01:exon1:c.G531C:p.L177F,
SNV	MF_pilon	146265	146265	C	G	exonic	1_137	nonsynonymous SNV	1_137:1_137.t01:exon1:c.C534G:p.D178E,
SNV	MF_pilon	146266	146266	A	G	exonic	1_137	nonsynonymous SNV	1_137:1_137.t01:exon1:c.A535G:p.T179A,
SNV	MF_pilon	146272	146272	C	T	exonic	1_137	synonymous SNV	1_137:1_137.t01:exon1:c.C541T:p.L181L,
SNV	MF_pilon	146277	146277	A	G	exonic	1_137	synonymous SNV	1_137:1_137.t01:exon1:c.A546G:p.Q182Q,
SNV	MF_pilon	146278	146278	G	A	exonic	1_137	nonsynonymous SNV	1_137:1_137.t01:exon1:c.G547A:p.A183T,
SNV	MF_pilon	146291	146291	C	G	exonic	1_137	nonsynonymous SNV	1_137:1_137.t01:exon1:c.C560G:p.A187G,
SNV	MF_pilon	146292	146292	C	G	exonic	1_137	synonymous SNV	1_137:1_137.t01:exon1:c.C561G:p.A187A,
SNV	MF_pilon	146293	146293	C	G	exonic	1_137	nonsynonymous SNV	1_137:1_137.t01:exon1:c.C562G:p.L188V,
SNV	MF_pilon	146299	146299	A	G	exonic	1_137	nonsynonymous SNV	1_137:1_137.t01:exon1:c.A568G:p.T190A,
SNV	MF_pilon	146304	146304	G	C	exonic	1_137	nonsynonymous SNV	1_137:1_137.t01:exon1:c.G573C:p.E191D,
SNV	MF_pilon	146309	146309	A	G	exonic	1_137	nonsynonymous SNV	1_137:1_137.t01:exon1:c.A578G:p.K193R,
SNV	MF_pilon	146311	146311	C	A	exonic	1_137	nonsynonymous SNV	1_137:1_137.t01:exon1:c.C580A:p.R194S,
SNV	MF_pilon	146316	146316	C	T	exonic	1_137	synonymous SNV	1_137:1_137.t01:exon1:c.C585T:p.D195D,
SNV	MF_pilon	146321	146321	A	G	exonic	1_137	nonsynonymous SNV	1_137:1_137.t01:exon1:c.A590G:p.D197G,
INDEL	MF_pilon	146323	146323	A	-	exonic	1_137	frameshift deletion	1_137:1_137.t01:exon1:c.592delA:p.I198fs,
SNV	MF_pilon	146324	146324	T	G	exonic	1_137	nonsynonymous SNV	1_137:1_137.t01:exon1:c.T593G:p.I198S,
SNV	MF_pilon	146326	146326	A	G	exonic	1_137	nonsynonymous SNV	1_137:1_137.t01:exon1:c.A595G:p.N199D,
INDEL	MF_pilon	146328	146329	TG	-	exonic	1_137	frameshift deletion	1_137:1_137.t01:exon1:c.597_598del:p.N199fs,
SNV	MF_pilon	146330	146330	G	A	exonic	1_137	nonsynonymous SNV	1_137:1_137.t01:exon1:c.G599A:p.G200D,
SNV	MF_pilon	146331	146331	T	C	exonic	1_137	synonymous SNV	1_137:1_137.t01:exon1:c.T600C:p.G200G,
SNV	MF_pilon	146334	146334	G	C	exonic	1_137	nonsynonymous SNV	1_137:1_137.t01:exon1:c.G603C:p.E201D,
SNV	MF_pilon	146335	146335	G	C	exonic	1_137	nonsynonymous SNV	1_137:1_137.t01:exon1:c.G604C:p.G202R,
SNV	MF_pilon	146336	146336	G	T	exonic	1_137	nonsynonymous SNV	1_137:1_137.t01:exon1:c.G605T:p.G202V,
SNV	MF_pilon	146339	146339	A	C	exonic	1_137	nonsynonymous SNV	1_137:1_137.t01:exon1:c.A608C:p.E203A,
SNV	MF_pilon	146341	146341	C	G	exonic	1_137	nonsynonymous SNV	1_137:1_137.t01:exon1:c.C610G:p.Q204E,
SNV	MF_pilon	146342	146342	A	T	exonic	1_137	nonsynonymous SNV	1_137:1_137.t01:exon1:c.A611T:p.Q204L,
INDEL	MF_pilon	146343	146343	-	GA	exonic	1_137	frameshift insertion	1_137:1_137.t01:exon1:c.612_613insGA:p.Q204fs,
INDEL	MF_pilon	146349	146351	GCC	-	exonic	1_137	nonframeshift deletion	1_137:1_137.t01:exon1:c.618_620del:p.206_207del,
INDEL	MF_pilon	146359	146359	G	-	exonic	1_137	frameshift deletion	1_137:1_137.t01:exon1:c.628delG:p.D210fs,
SNV	MF_pilon	146363	146363	T	C	exonic	1_137	nonsynonymous SNV	1_137:1_137.t01:exon1:c.T632C:p.L211P,
INDEL	MF_pilon	146364	146364	-	T	exonic	1_137	frameshift insertion	1_137:1_137.t01:exon1:c.633_634insT:p.L211fs,
SNV	MF_pilon	146367	146367	G	C	exonic	1_137	synonymous SNV	1_137:1_137.t01:exon1:c.G636C:p.V212V,
SNV	MF_pilon	146370	146370	T	C	exonic	1_137	synonymous SNV	1_137:1_137.t01:exon1:c.T639C:p.D213D,
SNV	MF_pilon	146373	146373	G	A	exonic	1_137	synonymous SNV	1_137:1_137.t01:exon1:c.G642A:p.A214A,
SNV	MF_pilon	146385	146385	G	C	exonic	1_137	synonymous SNV	1_137:1_137.t01:exon1:c.G654C:p.L218L,
SNV	MF_pilon	146386	146386	A	G	exonic	1_137	nonsynonymous SNV	1_137:1_137.t01:exon1:c.A655G:p.I219V,
SNV	MF_pilon	146388	146388	C	G	exonic	1_137	nonsynonymous SNV	1_137:1_137.t01:exon1:c.C657G:p.I219M,
SNV	MF_pilon	146392	146392	G	A	exonic	1_137	nonsynonymous SNV	1_137:1_137.t01:exon1:c.G661A:p.A221T,
SNV	MF_pilon	146397	146397	C	A	exonic	1_137	synonymous SNV	1_137:1_137.t01:exon1:c.C666A:p.G222G,
SNV	MF_pilon	146409	146409	A	G	exonic	1_137	synonymous SNV	1_137:1_137.t01:exon1:c.A678G:p.E226E,
SNV	MF_pilon	146412	146412	C	A	exonic	1_137	synonymous SNV	1_137:1_137.t01:exon1:c.C681A:p.A227A,
SNV	MF_pilon	146421	146421	C	T	exonic	1_137	synonymous SNV	1_137:1_137.t01:exon1:c.C690T:p.R230R,
SNV	MF_pilon	146424	146424	G	C	exonic	1_137	synonymous SNV	1_137:1_137.t01:exon1:c.G693C:p.P231P,
SNV	MF_pilon	146445	146445	G	C	exonic	1_137	synonymous SNV	1_137:1_137.t01:exon1:c.G714C:p.V238V,
SNV	MF_pilon	146448	146448	C	G	exonic	1_137	synonymous SNV	1_137:1_137.t01:exon1:c.C717G:p.A239A,
SNV	MF_pilon	146451	146451	G	A	exonic	1_137	synonymous SNV	1_137:1_137.t01:exon1:c.G720A:p.V240V,
SNV	MF_pilon	146454	146454	T	C	exonic	1_137	synonymous SNV	1_137:1_137.t01:exon1:c.T723C:p.H241H,
SNV	MF_pilon	146460	146460	T	C	exonic	1_137	synonymous SNV	1_137:1_137.t01:exon1:c.T729C:p.N243N,
SNV	MF_pilon	146461	146461	G	C	exonic	1_137	nonsynonymous SNV	1_137:1_137.t01:exon1:c.G730C:p.V244L,
SNV	MF_pilon	146472	146472	C	T	exonic	1_137	synonymous SNV	1_137:1_137.t01:exon1:c.C741T:p.R247R,
SNV	MF_pilon	146478	146478	G	C	exonic	1_137	synonymous SNV	1_137:1_137.t01:exon1:c.G747C:p.A249A,
SNV	MF_pilon	146481	146481	G	C	exonic	1_137	synonymous SNV	1_137:1_137.t01:exon1:c.G750C:p.A250A,
SNV	MF_pilon	146487	146487	C	T	exonic	1_137	synonymous SNV	1_137:1_137.t01:exon1:c.C756T:p.H252H,
SNV	MF_pilon	146493	146493	C	T	exonic	1_137	synonymous SNV	1_137:1_137.t01:exon1:c.C762T:p.G254G,
SNV	MF_pilon	146497	146497	G	C	exonic	1_137	nonsynonymous SNV	1_137:1_137.t01:exon1:c.G766C:p.V256L,
SNV	MF_pilon	146499	146499	A	G	exonic	1_137	synonymous SNV	1_137:1_137.t01:exon1:c.A768G:p.V256V,
SNV	MF_pilon	146502	146502	G	A	exonic	1_137	synonymous SNV	1_137:1_137.t01:exon1:c.G771A:p.L257L,
SNV	MF_pilon	146503	146503	A	T	exonic	1_137	nonsynonymous SNV	1_137:1_137.t01:exon1:c.A772T:p.T258S,
SNV	MF_pilon	146504	146504	C	A	exonic	1_137	nonsynonymous SNV	1_137:1_137.t01:exon1:c.C773A:p.T258N,
SNV	MF_pilon	146508	146508	G	T	exonic	1_137	nonsynonymous SNV	1_137:1_137.t01:exon1:c.G777T:p.E259D,
SNV	MF_pilon	146511	146511	T	C	exonic	1_137	synonymous SNV	1_137:1_137.t01:exon1:c.T780C:p.D260D,
SNV	MF_pilon	146514	146514	C	A	exonic	1_137	nonsynonymous SNV	1_137:1_137.t01:exon1:c.C783A:p.D261E,
SNV	MF_pilon	146517	146517	G	C	exonic	1_137	synonymous SNV	1_137:1_137.t01:exon1:c.G786C:p.R262R,
SNV	MF_pilon	146541	146541	C	G	exonic	1_137	synonymous SNV	1_137:1_137.t01:exon1:c.C810G:p.T270T,
INDEL	MF_pilon	146590	146590	G	-	exonic	1_137	frameshift deletion	1_137:1_137.t01:exon1:c.859delG:p.A287fs,
SNV	MF_pilon	146590	146590	G	A	exonic	1_137	nonsynonymous SNV	1_137:1_137.t01:exon1:c.G859A:p.A287T,
SNV	MF_pilon	146591	146591	C	A	exonic	1_137	nonsynonymous SNV	1_137:1_137.t01:exon1:c.C860A:p.A287D,
SNV	MF_pilon	146591	146591	C	G	exonic	1_137	nonsynonymous SNV	1_137:1_137.t01:exon1:c.C860G:p.A287G,
SNV	MF_pilon	146601	146601	C	G	exonic	1_137	synonymous SNV	1_137:1_137.t01:exon1:c.C870G:p.T290T,
SNV	MF_pilon	146643	146643	C	G	exonic	1_137	synonymous SNV	1_137:1_137.t01:exon1:c.C912G:p.R304R,
SNV	MF_pilon	146655	146655	G	C	exonic	1_137	synonymous SNV	1_137:1_137.t01:exon1:c.G924C:p.V308V,
SNV	MF_pilon	146676	146676	T	C	exonic	1_137	synonymous SNV	1_137:1_137.t01:exon1:c.T945C:p.R315R,
SNV	MF_pilon	146679	146679	A	G	exonic	1_137	synonymous SNV	1_137:1_137.t01:exon1:c.A948G:p.G316G,
SNV	MF_pilon	146712	146712	T	C	exonic	1_137	synonymous SNV	1_137:1_137.t01:exon1:c.T981C:p.D327D,
SNV	MF_pilon	146718	146718	G	C	exonic	1_137	synonymous SNV	1_137:1_137.t01:exon1:c.G987C:p.G329G,
SNV	MF_pilon	146721	146721	G	C	exonic	1_137	synonymous SNV	1_137:1_137.t01:exon1:c.G990C:p.P330P,
SNV	MF_pilon	146757	146757	C	T	exonic	1_137	synonymous SNV	1_137:1_137.t01:exon1:c.C1026T:p.Y342Y,
SNV	MF_pilon	146760	146760	T	C	exonic	1_137	synonymous SNV	1_137:1_137.t01:exon1:c.T1029C:p.H343H,
SNV	MF_pilon	146766	146766	G	T	exonic	1_137	synonymous SNV	1_137:1_137.t01:exon1:c.G1035T:p.R345R,
SNV	MF_pilon	146772	146772	T	C	exonic	1_137	synonymous SNV	1_137:1_137.t01:exon1:c.T1041C:p.H347H,
SNV	MF_pilon	146790	146790	C	G	exonic	1_137	synonymous SNV	1_137:1_137.t01:exon1:c.C1059G:p.T353T,
SNV	MF_pilon	146796	146796	C	A	exonic	1_137	synonymous SNV	1_137:1_137.t01:exon1:c.C1065A:p.T355T,
SNV	MF_pilon	146799	146799	C	G	exonic	1_137	synonymous SNV	1_137:1_137.t01:exon1:c.C1068G:p.G356G,
SNV	MF_pilon	146802	146802	G	C	exonic	1_137	synonymous SNV	1_137:1_137.t01:exon1:c.G1071C:p.P357P,
SNV	MF_pilon	146805	146805	C	G	exonic	1_137	synonymous SNV	1_137:1_137.t01:exon1:c.C1074G:p.A358A,
SNV	MF_pilon	146810	146810	A	G	exonic	1_137	nonsynonymous SNV	1_137:1_137.t01:exon1:c.A1079G:p.Q360R,
SNV	MF_pilon	146815	146815	A	G	exonic	1_137	nonsynonymous SNV	1_137:1_137.t01:exon1:c.A1084G:p.I362V,
SNV	MF_pilon	146817	146817	C	G	exonic	1_137	nonsynonymous SNV	1_137:1_137.t01:exon1:c.C1086G:p.I362M,
SNV	MF_pilon	146820	146820	C	T	exonic	1_137	synonymous SNV	1_137:1_137.t01:exon1:c.C1089T:p.V363V,
SNV	MF_pilon	146827	146827	A	C	exonic	1_137	nonsynonymous SNV	1_137:1_137.t01:exon1:c.A1096C:p.K366Q,
SNV	MF_pilon	146828	146828	A	G	exonic	1_137	nonsynonymous SNV	1_137:1_137.t01:exon1:c.A1097G:p.K366R,
SNV	MF_pilon	146829	146829	A	C	exonic	1_137	nonsynonymous SNV	1_137:1_137.t01:exon1:c.A1098C:p.K366N,
SNV	MF_pilon	146829	146829	A	T	exonic	1_137	nonsynonymous SNV	1_137:1_137.t01:exon1:c.A1098T:p.K366N,
SNV	MF_pilon	146830	146830	A	G	exonic	1_137	nonsynonymous SNV	1_137:1_137.t01:exon1:c.A1099G:p.T367A,
SNV	MF_pilon	146838	146838	A	T	exonic	1_137	nonsynonymous SNV	1_137:1_137.t01:exon1:c.A1107T:p.K369N,
SNV	MF_pilon	146839	146839	C	G	exonic	1_137	nonsynonymous SNV	1_137:1_137.t01:exon1:c.C1108G:p.R370G,
SNV	MF_pilon	146840	146840	G	A	exonic	1_137	nonsynonymous SNV	1_137:1_137.t01:exon1:c.G1109A:p.R370Q,
SNV	MF_pilon	146845	146845	C	G	exonic	1_137	nonsynonymous SNV	1_137:1_137.t01:exon1:c.C1114G:p.L372V,
SNV	MF_pilon	146846	146846	T	G	exonic	1_137	nonsynonymous SNV	1_137:1_137.t01:exon1:c.T1115G:p.L372R,
SNV	MF_pilon	146847	146847	G	C	exonic	1_137	synonymous SNV	1_137:1_137.t01:exon1:c.G1116C:p.L372L,
SNV	MF_pilon	146850	146850	T	C	exonic	1_137	synonymous SNV	1_137:1_137.t01:exon1:c.T1119C:p.G373G,
SNV	MF_pilon	146853	146853	C	G	exonic	1_137	synonymous SNV	1_137:1_137.t01:exon1:c.C1122G:p.G374G,
SNV	MF_pilon	146856	146856	A	T	exonic	1_137	synonymous SNV	1_137:1_137.t01:exon1:c.A1125T:p.S375S,
SNV	MF_pilon	146857	146857	C	T	exonic	1_137	synonymous SNV	1_137:1_137.t01:exon1:c.C1126T:p.L376L,
SNV	MF_pilon	146865	146865	C	T	exonic	1_137	synonymous SNV	1_137:1_137.t01:exon1:c.C1134T:p.R378R,
SNV	MF_pilon	146910	146910	A	C	exonic	1_137	synonymous SNV	1_137:1_137.t01:exon1:c.A1179C:p.P393P,
SNV	MF_pilon	146947	146947	T	C	exonic	1_137	nonsynonymous SNV	1_137:1_137.t01:exon1:c.T1216C:p.F406L,
SNV	MF_pilon	146949	146949	T	C	exonic	1_137	synonymous SNV	1_137:1_137.t01:exon1:c.T1218C:p.F406F,
SNV	MF_pilon	146958	146958	A	G	exonic	1_137	synonymous SNV	1_137:1_137.t01:exon1:c.A1227G:p.Q409Q,
INDEL	MF_pilon	148328	148328	-	CAGTGC	upstream;downstream	1_140(dist=17);1_138,1_139(dist=37)
SNV	MF_pilon	148334	148334	G	A	upstream;downstream	1_140(dist=11);1_138,1_139(dist=43)
SNV	MF_pilon	148404	148404	G	A	exonic	1_140	synonymous SNV	1_140:1_140.t01:exon1:c.G60A:p.A20A,
[truncated: 74,170 more rows]

## Sheet: M. abscessus GZ002
Type	Chr	Start	END	Ref	Obs	Func	Gene	ExonicFunc	AAChange
SNV	MF_pilon	502	502	C	G	exonic	1_1	nonsynonymous SNV	1_1:1_1.t01:exon1:c.C502G:p.R168G,
SNV	MF_pilon	503	503	G	C	exonic	1_1	nonsynonymous SNV	1_1:1_1.t01:exon1:c.G503C:p.R168P,
SNV	MF_pilon	519	519	C	A	exonic	1_1	nonsynonymous SNV	1_1:1_1.t01:exon1:c.C519A:p.D173E,
SNV	MF_pilon	520	520	A	T	exonic	1_1	nonsynonymous SNV	1_1:1_1.t01:exon1:c.A520T:p.T174S,
SNV	MF_pilon	522	522	G	C	exonic	1_1	synonymous SNV	1_1:1_1.t01:exon1:c.G522C:p.T174T,
SNV	MF_pilon	525	525	C	T	exonic	1_1	synonymous SNV	1_1:1_1.t01:exon1:c.C525T:p.F175F,
SNV	MF_pilon	528	528	C	T	exonic	1_1	synonymous SNV	1_1:1_1.t01:exon1:c.C528T:p.V176V,
SNV	MF_pilon	534	534	C	A	exonic	1_1	synonymous SNV	1_1:1_1.t01:exon1:c.C534A:p.G178G,
SNV	MF_pilon	537	537	G	A	exonic	1_1	synonymous SNV	1_1:1_1.t01:exon1:c.G537A:p.A179A,
SNV	MF_pilon	540	540	G	C	exonic	1_1	synonymous SNV	1_1:1_1.t01:exon1:c.G540C:p.S180S,
SNV	MF_pilon	546	546	C	G	exonic	1_1	synonymous SNV	1_1:1_1.t01:exon1:c.C546G:p.R182R,
SNV	MF_pilon	550	550	G	T	exonic	1_1	nonsynonymous SNV	1_1:1_1.t01:exon1:c.G550T:p.A184S,
INDEL	MF_pilon	559	559	-	C	exonic	1_1	frameshift insertion	1_1:1_1.t01:exon1:c.560dupC:p.A187fs,
SNV	MF_pilon	562	562	A	C	exonic	1_1	nonsynonymous SNV	1_1:1_1.t01:exon1:c.A562C:p.T188P,
INDEL	MF_pilon	565	565	C	-	exonic	1_1	frameshift deletion	1_1:1_1.t01:exon1:c.565delC:p.L189fs,
SNV	MF_pilon	571	571	A	G	exonic	1_1	nonsynonymous SNV	1_1:1_1.t01:exon1:c.A571G:p.I191V,
SNV	MF_pilon	573	573	C	G	exonic	1_1	nonsynonymous SNV	1_1:1_1.t01:exon1:c.C573G:p.I191M,
SNV	MF_pilon	574	574	G	T	exonic	1_1	nonsynonymous SNV	1_1:1_1.t01:exon1:c.G574T:p.A192S,
SNV	MF_pilon	582	582	G	C	exonic	1_1	synonymous SNV	1_1:1_1.t01:exon1:c.G582C:p.A194A,
SNV	MF_pilon	588	588	C	T	exonic	1_1	synonymous SNV	1_1:1_1.t01:exon1:c.C588T:p.A196A,
SNV	MF_pilon	604	604	T	C	exonic	1_1	synonymous SNV	1_1:1_1.t01:exon1:c.T604C:p.L202L,
SNV	MF_pilon	612	612	C	T	exonic	1_1	synonymous SNV	1_1:1_1.t01:exon1:c.C612T:p.I204I,
SNV	MF_pilon	618	618	T	C	exonic	1_1	synonymous SNV	1_1:1_1.t01:exon1:c.T618C:p.G206G,
SNV	MF_pilon	624	624	A	C	exonic	1_1	synonymous SNV	1_1:1_1.t01:exon1:c.A624C:p.S208S,
SNV	MF_pilon	627	627	C	G	exonic	1_1	synonymous SNV	1_1:1_1.t01:exon1:c.C627G:p.G209G,
SNV	MF_pilon	633	633	A	C	exonic	1_1	synonymous SNV	1_1:1_1.t01:exon1:c.A633C:p.G211G,
SNV	MF_pilon	639	639	G	A	exonic	1_1	synonymous SNV	1_1:1_1.t01:exon1:c.G639A:p.T213T,
SNV	MF_pilon	642	642	T	C	exonic	1_1	synonymous SNV	1_1:1_1.t01:exon1:c.T642C:p.H214H,
SNV	MF_pilon	648	648	G	A	exonic	1_1	synonymous SNV	1_1:1_1.t01:exon1:c.G648A:p.L216L,
SNV	MF_pilon	651	651	T	C	exonic	1_1	synonymous SNV	1_1:1_1.t01:exon1:c.T651C:p.H217H,
SNV	MF_pilon	657	657	G	C	exonic	1_1	synonymous SNV	1_1:1_1.t01:exon1:c.G657C:p.A219A,
SNV	MF_pilon	660	660	A	G	exonic	1_1	synonymous SNV	1_1:1_1.t01:exon1:c.A660G:p.G220G,
SNV	MF_pilon	663	663	T	C	exonic	1_1	synonymous SNV	1_1:1_1.t01:exon1:c.T663C:p.N221N,
SNV	MF_pilon	672	672	A	G	exonic	1_1	synonymous SNV	1_1:1_1.t01:exon1:c.A672G:p.Q224Q,
SNV	MF_pilon	675	675	A	T	exonic	1_1	synonymous SNV	1_1:1_1.t01:exon1:c.A675T:p.R225R,
SNV	MF_pilon	681	681	C	T	exonic	1_1	synonymous SNV	1_1:1_1.t01:exon1:c.C681T:p.F227F,
SNV	MF_pilon	696	696	G	C	exonic	1_1	synonymous SNV	1_1:1_1.t01:exon1:c.G696C:p.V232V,
SNV	MF_pilon	708	708	C	T	exonic	1_1	synonymous SNV	1_1:1_1.t01:exon1:c.C708T:p.S236S,
SNV	MF_pilon	714	714	G	A	exonic	1_1	synonymous SNV	1_1:1_1.t01:exon1:c.G714A:p.E238E,
SNV	MF_pilon	741	741	G	T	exonic	1_1	synonymous SNV	1_1:1_1.t01:exon1:c.G741T:p.S247S,
SNV	MF_pilon	742	742	C	T	exonic	1_1	synonymous SNV	1_1:1_1.t01:exon1:c.C742T:p.L248L,
SNV	MF_pilon	747	747	T	C	exonic	1_1	synonymous SNV	1_1:1_1.t01:exon1:c.T747C:p.R249R,
SNV	MF_pilon	750	750	C	T	exonic	1_1	synonymous SNV	1_1:1_1.t01:exon1:c.C750T:p.D250D,
SNV	MF_pilon	757	757	A	C	exonic	1_1	nonsynonymous SNV	1_1:1_1.t01:exon1:c.A757C:p.K253Q,
SNV	MF_pilon	758	758	A	G	exonic	1_1	nonsynonymous SNV	1_1:1_1.t01:exon1:c.A758G:p.K253R,
SNV	MF_pilon	761	761	C	T	exonic	1_1	nonsynonymous SNV	1_1:1_1.t01:exon1:c.C761T:p.A254V,
SNV	MF_pilon	763	763	T	G	exonic	1_1	nonsynonymous SNV	1_1:1_1.t01:exon1:c.T763G:p.S255A,
SNV	MF_pilon	777	777	T	C	exonic	1_1	synonymous SNV	1_1:1_1.t01:exon1:c.T777C:p.S259S,
SNV	MF_pilon	793	793	A	G	exonic	1_1	nonsynonymous SNV	1_1:1_1.t01:exon1:c.A793G:p.I265V,
SNV	MF_pilon	795	795	C	T	exonic	1_1	synonymous SNV	1_1:1_1.t01:exon1:c.C795T:p.I265I,
SNV	MF_pilon	798	798	G	C	exonic	1_1	synonymous SNV	1_1:1_1.t01:exon1:c.G798C:p.L266L,
SNV	MF_pilon	825	825	G	A	exonic	1_1	synonymous SNV	1_1:1_1.t01:exon1:c.G825A:p.E275E,
SNV	MF_pilon	858	858	T	C	exonic	1_1	synonymous SNV	1_1:1_1.t01:exon1:c.T858C:p.H286H,
SNV	MF_pilon	870	870	G	C	exonic	1_1	synonymous SNV	1_1:1_1.t01:exon1:c.G870C:p.T290T,
SNV	MF_pilon	871	871	C	T	exonic	1_1	synonymous SNV	1_1:1_1.t01:exon1:c.C871T:p.L291L,
SNV	MF_pilon	897	897	C	G	exonic	1_1	synonymous SNV	1_1:1_1.t01:exon1:c.C897G:p.V299V,
SNV	MF_pilon	906	906	G	C	exonic	1_1	synonymous SNV	1_1:1_1.t01:exon1:c.G906C:p.S302S,
SNV	MF_pilon	915	915	G	A	exonic	1_1	synonymous SNV	1_1:1_1.t01:exon1:c.G915A:p.P305P,
SNV	MF_pilon	918	918	C	G	exonic	1_1	synonymous SNV	1_1:1_1.t01:exon1:c.C918G:p.P306P,
SNV	MF_pilon	922	922	C	G	exonic	1_1	nonsynonymous SNV	1_1:1_1.t01:exon1:c.C922G:p.Q308E,
SNV	MF_pilon	923	923	A	G	exonic	1_1	nonsynonymous SNV	1_1:1_1.t01:exon1:c.A923G:p.Q308R,
SNV	MF_pilon	924	924	G	T	exonic	1_1	nonsynonymous SNV	1_1:1_1.t01:exon1:c.G924T:p.Q308H,
SNV	MF_pilon	942	942	T	C	exonic	1_1	synonymous SNV	1_1:1_1.t01:exon1:c.T942C:p.D314D,
SNV	MF_pilon	946	946	C	T	exonic	1_1	synonymous SNV	1_1:1_1.t01:exon1:c.C946T:p.L316L,
SNV	MF_pilon	949	949	A	C	exonic	1_1	synonymous SNV	1_1:1_1.t01:exon1:c.A949C:p.R317R,
SNV	MF_pilon	951	951	G	T	exonic	1_1	nonsynonymous SNV	1_1:1_1.t01:exon1:c.G951T:p.R317S,
SNV	MF_pilon	957	957	T	C	exonic	1_1	synonymous SNV	1_1:1_1.t01:exon1:c.T957C:p.R319R,
SNV	MF_pilon	963	963	G	A	exonic	1_1	synonymous SNV	1_1:1_1.t01:exon1:c.G963A:p.E321E,
SNV	MF_pilon	981	981	T	C	exonic	1_1	synonymous SNV	1_1:1_1.t01:exon1:c.T981C:p.D327D,
SNV	MF_pilon	990	990	G	C	exonic	1_1	synonymous SNV	1_1:1_1.t01:exon1:c.G990C:p.P330P,
SNV	MF_pilon	997	997	T	C	exonic	1_1	synonymous SNV	1_1:1_1.t01:exon1:c.T997C:p.L333L,
SNV	MF_pilon	1002	1002	G	A	exonic	1_1	synonymous SNV	1_1:1_1.t01:exon1:c.G1002A:p.E334E,
SNV	MF_pilon	1005	1005	A	C	exonic	1_1	synonymous SNV	1_1:1_1.t01:exon1:c.A1005C:p.T335T,
SNV	MF_pilon	1008	1008	T	C	exonic	1_1	synonymous SNV	1_1:1_1.t01:exon1:c.T1008C:p.R336R,
SNV	MF_pilon	1017	1017	T	C	exonic	1_1	synonymous SNV	1_1:1_1.t01:exon1:c.T1017C:p.I339I,
SNV	MF_pilon	1023	1023	T	C	exonic	1_1	synonymous SNV	1_1:1_1.t01:exon1:c.T1023C:p.R341R,
SNV	MF_pilon	1029	1029	A	G	exonic	1_1	synonymous SNV	1_1:1_1.t01:exon1:c.A1029G:p.K343K,
SNV	MF_pilon	1050	1050	C	T	exonic	1_1	synonymous SNV	1_1:1_1.t01:exon1:c.C1050T:p.D350D,
SNV	MF_pilon	1068	1068	C	G	exonic	1_1	synonymous SNV	1_1:1_1.t01:exon1:c.C1068G:p.L356L,
SNV	MF_pilon	1080	1080	C	G	exonic	1_1	synonymous SNV	1_1:1_1.t01:exon1:c.C1080G:p.A360A,
SNV	MF_pilon	1084	1084	A	C	exonic	1_1	nonsynonymous SNV	1_1:1_1.t01:exon1:c.A1084C:p.S362R,
SNV	MF_pilon	1092	1092	G	A	exonic	1_1	synonymous SNV	1_1:1_1.t01:exon1:c.G1092A:p.E364E,
SNV	MF_pilon	1095	1095	C	T	exonic	1_1	synonymous SNV	1_1:1_1.t01:exon1:c.C1095T:p.R365R,
SNV	MF_pilon	1098	1098	C	T	exonic	1_1	synonymous SNV	1_1:1_1.t01:exon1:c.C1098T:p.N366N,
SNV	MF_pilon	1110	1110	C	T	exonic	1_1	synonymous SNV	1_1:1_1.t01:exon1:c.C1110T:p.L370L,
SNV	MF_pilon	1116	1116	T	C	exonic	1_1	synonymous SNV	1_1:1_1.t01:exon1:c.T1116C:p.G372G,
SNV	MF_pilon	1119	1119	A	C	exonic	1_1	synonymous SNV	1_1:1_1.t01:exon1:c.A1119C:p.A373A,
SNV	MF_pilon	1134	1134	G	C	exonic	1_1	synonymous SNV	1_1:1_1.t01:exon1:c.G1134C:p.T378T,
SNV	MF_pilon	1143	1143	C	G	exonic	1_1	synonymous SNV	1_1:1_1.t01:exon1:c.C1143G:p.A381A,
SNV	MF_pilon	1149	1149	C	G	exonic	1_1	synonymous SNV	1_1:1_1.t01:exon1:c.C1149G:p.L383L,
SNV	MF_pilon	1156	1156	A	T	exonic	1_1	nonsynonymous SNV	1_1:1_1.t01:exon1:c.A1156T:p.T386S,
SNV	MF_pilon	1158	1158	C	T	exonic	1_1	synonymous SNV	1_1:1_1.t01:exon1:c.C1158T:p.T386T,
SNV	MF_pilon	1160	1160	G	C	exonic	1_1	nonsynonymous SNV	1_1:1_1.t01:exon1:c.G1160C:p.R387P,
SNV	MF_pilon	1161	1161	G	T	exonic	1_1	synonymous SNV	1_1:1_1.t01:exon1:c.G1161T:p.R387R,
SNV	MF_pilon	1167	1167	C	G	exonic	1_1	nonsynonymous SNV	1_1:1_1.t01:exon1:c.C1167G:p.D389E,
SNV	MF_pilon	1168	1168	A	C	exonic	1_1	nonsynonymous SNV	1_1:1_1.t01:exon1:c.A1168C:p.K390Q,
SNV	MF_pilon	1169	1169	A	T	exonic	1_1	nonsynonymous SNV	1_1:1_1.t01:exon1:c.A1169T:p.K390M,
SNV	MF_pilon	1171	1171	G	T	exonic	1_1	nonsynonymous SNV	1_1:1_1.t01:exon1:c.G1171T:p.A391S,
SNV	MF_pilon	1173	1173	A	G	exonic	1_1	synonymous SNV	1_1:1_1.t01:exon1:c.A1173G:p.A391A,
SNV	MF_pilon	1182	1182	A	G	exonic	1_1	synonymous SNV	1_1:1_1.t01:exon1:c.A1182G:p.E394E,
SNV	MF_pilon	1183	1183	G	A	exonic	1_1	nonsynonymous SNV	1_1:1_1.t01:exon1:c.G1183A:p.V395I,
SNV	MF_pilon	1189	1189	T	C	exonic	1_1	synonymous SNV	1_1:1_1.t01:exon1:c.T1189C:p.L397L,
SNV	MF_pilon	1197	1197	T	C	exonic	1_1	synonymous SNV	1_1:1_1.t01:exon1:c.T1197C:p.D399D,
SNV	MF_pilon	1200	1200	G	C	exonic	1_1	synonymous SNV	1_1:1_1.t01:exon1:c.G1200C:p.L400L,
SNV	MF_pilon	1204	1204	G	C	exonic	1_1	nonsynonymous SNV	1_1:1_1.t01:exon1:c.G1204C:p.A402P,
SNV	MF_pilon	1206	1206	C	G	exonic	1_1	synonymous SNV	1_1:1_1.t01:exon1:c.C1206G:p.A402A,
SNV	MF_pilon	1214	1214	C	A	exonic	1_1	nonsynonymous SNV	1_1:1_1.t01:exon1:c.C1214A:p.T405N,
SNV	MF_pilon	1216	1216	A	G	exonic	1_1	nonsynonymous SNV	1_1:1_1.t01:exon1:c.A1216G:p.T406A,
SNV	MF_pilon	1218	1218	G	C	exonic	1_1	synonymous SNV	1_1:1_1.t01:exon1:c.G1218C:p.T406T,
SNV	MF_pilon	1221	1221	G	T	exonic	1_1	nonsynonymous SNV	1_1:1_1.t01:exon1:c.G1221T:p.M407I,
SNV	MF_pilon	1231	1231	A	G	exonic	1_1	nonsynonymous SNV	1_1:1_1.t01:exon1:c.A1231G:p.T411A,
SNV	MF_pilon	1233	1233	C	T	exonic	1_1	synonymous SNV	1_1:1_1.t01:exon1:c.C1233T:p.T411T,
SNV	MF_pilon	1236	1236	G	C	exonic	1_1	synonymous SNV	1_1:1_1.t01:exon1:c.G1236C:p.A412A,
SNV	MF_pilon	1237	1237	G	A	exonic	1_1	nonsynonymous SNV	1_1:1_1.t01:exon1:c.G1237A:p.A413T,
SNV	MF_pilon	1250	1250	C	T	exonic	1_1	nonsynonymous SNV	1_1:1_1.t01:exon1:c.C1250T:p.A417V,
SNV	MF_pilon	1269	1269	G	C	exonic	1_1	nonsynonymous SNV	1_1:1_1.t01:exon1:c.G1269C:p.E423D,
SNV	MF_pilon	1275	1275	G	C	exonic	1_1	synonymous SNV	1_1:1_1.t01:exon1:c.G1275C:p.T425T,
SNV	MF_pilon	1284	1284	G	A	exonic	1_1	synonymous SNV	1_1:1_1.t01:exon1:c.G1284A:p.E428E,
SNV	MF_pilon	1287	1287	G	T	exonic	1_1	synonymous SNV	1_1:1_1.t01:exon1:c.G1287T:p.L429L,
SNV	MF_pilon	1290	1290	C	T	exonic	1_1	synonymous SNV	1_1:1_1.t01:exon1:c.C1290T:p.R430R,
SNV	MF_pilon	1293	1293	C	G	exonic	1_1	synonymous SNV	1_1:1_1.t01:exon1:c.C1293G:p.G431G,
SNV	MF_pilon	1299	1299	C	T	exonic	1_1	synonymous SNV	1_1:1_1.t01:exon1:c.C1299T:p.G433G,
SNV	MF_pilon	1308	1308	G	C	exonic	1_1	synonymous SNV	1_1:1_1.t01:exon1:c.G1308C:p.R436R,
SNV	MF_pilon	1317	1317	G	T	exonic	1_1	synonymous SNV	1_1:1_1.t01:exon1:c.G1317T:p.A439A,
SNV	MF_pilon	1321	1321	T	G	exonic	1_1	nonsynonymous SNV	1_1:1_1.t01:exon1:c.T1321G:p.S441A,
SNV	MF_pilon	1323	1323	C	A	exonic	1_1	synonymous SNV	1_1:1_1.t01:exon1:c.C1323A:p.S441S,
SNV	MF_pilon	1326	1326	C	T	exonic	1_1	synonymous SNV	1_1:1_1.t01:exon1:c.C1326T:p.R442R,
SNV	MF_pilon	1335	1335	C	G	exonic	1_1	synonymous SNV	1_1:1_1.t01:exon1:c.C1335G:p.A445A,
SNV	MF_pilon	1347	1347	T	C	exonic	1_1	synonymous SNV	1_1:1_1.t01:exon1:c.T1347C:p.C449C,
SNV	MF_pilon	1353	1353	G	A	exonic	1_1	synonymous SNV	1_1:1_1.t01:exon1:c.G1353A:p.E451E,
SNV	MF_pilon	1356	1356	C	G	exonic	1_1	synonymous SNV	1_1:1_1.t01:exon1:c.C1356G:p.L452L,
SNV	MF_pilon	1365	1365	G	C	exonic	1_1	synonymous SNV	1_1:1_1.t01:exon1:c.G1365C:p.L455L,
SNV	MF_pilon	1368	1368	C	G	exonic	1_1	synonymous SNV	1_1:1_1.t01:exon1:c.C1368G:p.S456S,
SNV	MF_pilon	1374	1374	G	C	exonic	1_1	synonymous SNV	1_1:1_1.t01:exon1:c.G1374C:p.P458P,
SNV	MF_pilon	1387	1387	G	A	exonic	1_1	nonsynonymous SNV	1_1:1_1.t01:exon1:c.G1387A:p.A463T,
SNV	MF_pilon	1389	1389	G	A	exonic	1_1	synonymous SNV	1_1:1_1.t01:exon1:c.G1389A:p.A463A,
SNV	MF_pilon	1392	1392	C	T	exonic	1_1	synonymous SNV	1_1:1_1.t01:exon1:c.C1392T:p.F464F,
SNV	MF_pilon	1401	1401	T	C	exonic	1_1	synonymous SNV	1_1:1_1.t01:exon1:c.T1401C:p.D467D,
SNV	MF_pilon	1410	1410	T	G	exonic	1_1	synonymous SNV	1_1:1_1.t01:exon1:c.T1410G:p.T470T,
SNV	MF_pilon	1419	1419	T	C	exonic	1_1	synonymous SNV	1_1:1_1.t01:exon1:c.T1419C:p.Y473Y,
SNV	MF_pilon	1425	1425	G	C	exonic	1_1	nonsynonymous SNV	1_1:1_1.t01:exon1:c.G1425C:p.E475D,
SNV	MF_pilon	1432	1432	A	G	exonic	1_1	nonsynonymous SNV	1_1:1_1.t01:exon1:c.A1432G:p.I478V,
SNV	MF_pilon	1434	1434	C	T	exonic	1_1	synonymous SNV	1_1:1_1.t01:exon1:c.C1434T:p.I478I,
SNV	MF_pilon	1437	1437	G	T	exonic	1_1	synonymous SNV	1_1:1_1.t01:exon1:c.G1437T:p.R479R,
SNV	MF_pilon	1443	1443	G	A	exonic	1_1	synonymous SNV	1_1:1_1.t01:exon1:c.G1443A:p.E481E,
SNV	MF_pilon	1449	1449	C	G	exonic	1_1	synonymous SNV	1_1:1_1.t01:exon1:c.C1449G:p.A483A,
SNV	MF_pilon	1450	1450	G	C	exonic	1_1	nonsynonymous SNV	1_1:1_1.t01:exon1:c.G1450C:p.E484Q,
SNV	MF_pilon	1455	1455	A	G	exonic	1_1	synonymous SNV	1_1:1_1.t01:exon1:c.A1455G:p.R485R,
SNV	MF_pilon	1461	1461	A	G	exonic	1_1	synonymous SNV	1_1:1_1.t01:exon1:c.A1461G:p.E487E,
SNV	MF_pilon	1464	1464	C	T	exonic	1_1	synonymous SNV	1_1:1_1.t01:exon1:c.C1464T:p.V488V,
SNV	MF_pilon	1470	1470	C	T	exonic	1_1	synonymous SNV	1_1:1_1.t01:exon1:c.C1470T:p.D490D,
SNV	MF_pilon	1489	1489	A	G	exonic	1_1	nonsynonymous SNV	1_1:1_1.t01:exon1:c.A1489G:p.T497A,
SNV	MF_pilon	1491	1491	T	A	exonic	1_1	synonymous SNV	1_1:1_1.t01:exon1:c.T1491A:p.T497T,
SNV	MF_pilon	1494	1494	C	G	exonic	1_1	synonymous SNV	1_1:1_1.t01:exon1:c.C1494G:p.R498R,
SNV	MF_pilon	1500	1500	C	A	exonic	1_1	synonymous SNV	1_1:1_1.t01:exon1:c.C1500A:p.R500R,
SNV	MF_pilon	6752	6752	C	G	exonic	1_6	synonymous SNV	1_6:1_6.t01:exon1:c.C525G:p.A175A,
SNV	MF_pilon	6755	6755	T	C	exonic	1_6	synonymous SNV	1_6:1_6.t01:exon1:c.T528C:p.D176D,
SNV	MF_pilon	6761	6761	T	G	exonic	1_6	nonsynonymous SNV	1_6:1_6.t01:exon1:c.T534G:p.D178E,
SNV	MF_pilon	6762	6762	G	A	exonic	1_6	nonsynonymous SNV	1_6:1_6.t01:exon1:c.G535A:p.V179I,
SNV	MF_pilon	6776	6776	T	C	exonic	1_6	synonymous SNV	1_6:1_6.t01:exon1:c.T549C:p.T183T,
SNV	MF_pilon	6777	6777	G	A	exonic	1_6	nonsynonymous SNV	1_6:1_6.t01:exon1:c.G550A:p.V184I,
SNV	MF_pilon	6778	6778	T	C	exonic	1_6	nonsynonymous SNV	1_6:1_6.t01:exon1:c.T551C:p.V184A,
SNV	MF_pilon	6794	6794	C	G	exonic	1_6	synonymous SNV	1_6:1_6.t01:exon1:c.C567G:p.T189T,
SNV	MF_pilon	6795	6795	A	G	exonic	1_6	nonsynonymous SNV	1_6:1_6.t01:exon1:c.A568G:p.I190V,
SNV	MF_pilon	6797	6797	C	G	exonic	1_6	nonsynonymous SNV	1_6:1_6.t01:exon1:c.C570G:p.I190M,
SNV	MF_pilon	6800	6800	C	G	exonic	1_6	synonymous SNV	1_6:1_6.t01:exon1:c.C573G:p.A191A,
SNV	MF_pilon	6803	6803	C	A	exonic	1_6	synonymous SNV	1_6:1_6.t01:exon1:c.C576A:p.R192R,
SNV	MF_pilon	6806	6806	G	C	exonic	1_6	synonymous SNV	1_6:1_6.t01:exon1:c.G579C:p.R193R,
SNV	MF_pilon	6807	6807	T	C	exonic	1_6	synonymous SNV	1_6:1_6.t01:exon1:c.T580C:p.L194L,
SNV	MF_pilon	6816	6816	A	C	exonic	1_6	nonsynonymous SNV	1_6:1_6.t01:exon1:c.A589C:p.M197L,
SNV	MF_pilon	6817	6817	T	A	exonic	1_6	nonsynonymous SNV	1_6:1_6.t01:exon1:c.T590A:p.M197K,
SNV	MF_pilon	6821	6821	G	C	exonic	1_6	synonymous SNV	1_6:1_6.t01:exon1:c.G594C:p.A198A,
SNV	MF_pilon	6839	6839	G	C	exonic	1_6	synonymous SNV	1_6:1_6.t01:exon1:c.G612C:p.L204L,
SNV	MF_pilon	6846	6846	G	A	exonic	1_6	nonsynonymous SNV	1_6:1_6.t01:exon1:c.G619A:p.E207K,
SNV	MF_pilon	6851	6851	G	C	exonic	1_6	synonymous SNV	1_6:1_6.t01:exon1:c.G624C:p.L208L,
SNV	MF_pilon	6866	6866	C	G	exonic	1_6	synonymous SNV	1_6:1_6.t01:exon1:c.C639G:p.V213V,
SNV	MF_pilon	6868	6868	C	G	exonic	1_6	nonsynonymous SNV	1_6:1_6.t01:exon1:c.C641G:p.T214S,
SNV	MF_pilon	6871	6871	C	A	exonic	1_6	nonsynonymous SNV	1_6:1_6.t01:exon1:c.C644A:p.A215D,
SNV	MF_pilon	6872	6872	C	T	exonic	1_6	synonymous SNV	1_6:1_6.t01:exon1:c.C645T:p.A215A,
SNV	MF_pilon	6873	6873	G	T	exonic	1_6	stopgain	1_6:1_6.t01:exon1:c.G646T:p.E216X,
SNV	MF_pilon	6874	6874	A	C	exonic	1_6	nonsynonymous SNV	1_6:1_6.t01:exon1:c.A647C:p.E216A,
SNV	MF_pilon	6875	6875	A	C	exonic	1_6	nonsynonymous SNV	1_6:1_6.t01:exon1:c.A648C:p.E216D,
SNV	MF_pilon	6878	6878	A	G	exonic	1_6	synonymous SNV	1_6:1_6.t01:exon1:c.A651G:p.E217E,
SNV	MF_pilon	6882	6882	G	A	exonic	1_6	nonsynonymous SNV	1_6:1_6.t01:exon1:c.G655A:p.V219I,
SNV	MF_pilon	6883	6883	T	C	exonic	1_6	nonsynonymous SNV	1_6:1_6.t01:exon1:c.T656C:p.V219A,
SNV	MF_pilon	6887	6887	T	C	exonic	1_6	synonymous SNV	1_6:1_6.t01:exon1:c.T660C:p.D220D,
SNV	MF_pilon	6890	6890	C	G	exonic	1_6	nonsynonymous SNV	1_6:1_6.t01:exon1:c.C663G:p.D221E,
INDEL	MF_pilon	6902	6902	T	-	exonic	1_6	frameshift deletion	1_6:1_6.t01:exon1:c.675delT:p.D225fs,
INDEL	MF_pilon	6904	6904	-	C	exonic	1_6	frameshift insertion	1_6:1_6.t01:exon1:c.678dupC:p.H226fs,
SNV	MF_pilon	6911	6911	C	G	exonic	1_6	nonsynonymous SNV	1_6:1_6.t01:exon1:c.C684G:p.D228E,
SNV	MF_pilon	6917	6917	G	C	exonic	1_6	synonymous SNV	1_6:1_6.t01:exon1:c.G690C:p.P230P,
SNV	MF_pilon	6921	6921	T	A	exonic	1_6	nonsynonymous SNV	1_6:1_6.t01:exon1:c.T694A:p.S232T,
SNV	MF_pilon	6922	6922	C	A	exonic	1_6	nonsynonymous SNV	1_6:1_6.t01:exon1:c.C695A:p.S232Y,
SNV	MF_pilon	6923	6923	C	T	exonic	1_6	synonymous SNV	1_6:1_6.t01:exon1:c.C696T:p.S232S,
SNV	MF_pilon	6928	6928	C	A	exonic	1_6	nonsynonymous SNV	1_6:1_6.t01:exon1:c.C701A:p.A234E,
SNV	MF_pilon	6929	6929	A	G	exonic	1_6	synonymous SNV	1_6:1_6.t01:exon1:c.A702G:p.A234A,
SNV	MF_pilon	6932	6932	C	G	exonic	1_6	nonsynonymous SNV	1_6:1_6.t01:exon1:c.C705G:p.D235E,
SNV	MF_pilon	6933	6933	G	C	exonic	1_6	nonsynonymous SNV	1_6:1_6.t01:exon1:c.G706C:p.E236Q,
SNV	MF_pilon	6938	6938	C	T	exonic	1_6	synonymous SNV	1_6:1_6.t01:exon1:c.C711T:p.A237A,
SNV	MF_pilon	6941	6941	C	G	exonic	1_6	synonymous SNV	1_6:1_6.t01:exon1:c.C714G:p.A238A,
SNV	MF_pilon	6945	6945	G	T	exonic	1_6	nonsynonymous SNV	1_6:1_6.t01:exon1:c.G718T:p.A240S,
SNV	MF_pilon	6948	6948	G	T	exonic	1_6	nonsynonymous SNV	1_6:1_6.t01:exon1:c.G721T:p.G241W,
SNV	MF_pilon	6949	6949	G	C	exonic	1_6	nonsynonymous SNV	1_6:1_6.t01:exon1:c.G722C:p.G241A,
SNV	MF_pilon	6950	6950	G	T	exonic	1_6	synonymous SNV	1_6:1_6.t01:exon1:c.G723T:p.G241G,
SNV	MF_pilon	6957	6957	G	C	exonic	1_6	nonsynonymous SNV	1_6:1_6.t01:exon1:c.G730C:p.V244L,
SNV	MF_pilon	6958	6958	T	A	exonic	1_6	nonsynonymous SNV	1_6:1_6.t01:exon1:c.T731A:p.V244D,
SNV	MF_pilon	6965	6965	C	T	exonic	1_6	synonymous SNV	1_6:1_6.t01:exon1:c.C738T:p.V246V,
SNV	MF_pilon	6969	6969	C	A	exonic	1_6	nonsynonymous SNV	1_6:1_6.t01:exon1:c.C742A:p.H248N,
SNV	MF_pilon	6980	6980	T	C	exonic	1_6	synonymous SNV	1_6:1_6.t01:exon1:c.T753C:p.F251F,
SNV	MF_pilon	6989	6989	C	G	exonic	1_6	synonymous SNV	1_6:1_6.t01:exon1:c.C762G:p.P254P,
SNV	MF_pilon	6991	6991	G	A	exonic	1_6	nonsynonymous SNV	1_6:1_6.t01:exon1:c.G764A:p.G255D,
SNV	MF_pilon	6995	6995	C	T	exonic	1_6	synonymous SNV	1_6:1_6.t01:exon1:c.C768T:p.G256G,
SNV	MF_pilon	7001	7001	C	G	exonic	1_6	synonymous SNV	1_6:1_6.t01:exon1:c.C774G:p.V258V,
SNV	MF_pilon	7025	7025	G	C	exonic	1_6	synonymous SNV	1_6:1_6.t01:exon1:c.G798C:p.R266R,
SNV	MF_pilon	7034	7034	C	A	exonic	1_6	synonymous SNV	1_6:1_6.t01:exon1:c.C807A:p.S269S,
SNV	MF_pilon	7035	7035	C	G	exonic	1_6	nonsynonymous SNV	1_6:1_6.t01:exon1:c.C808G:p.P270A,
SNV	MF_pilon	7040	7040	T	C	exonic	1_6	synonymous SNV	1_6:1_6.t01:exon1:c.T813C:p.I271I,
SNV	MF_pilon	7043	7043	G	C	exonic	1_6	nonsynonymous SNV	1_6:1_6.t01:exon1:c.G816C:p.Q272H,
SNV	MF_pilon	7044	7044	C	A	exonic	1_6	nonsynonymous SNV	1_6:1_6.t01:exon1:c.C817A:p.P273T,
SNV	MF_pilon	7046	7046	G	C	exonic	1_6	synonymous SNV	1_6:1_6.t01:exon1:c.G819C:p.P273P,
SNV	MF_pilon	7048	7048	G	C	exonic	1_6	nonsynonymous SNV	1_6:1_6.t01:exon1:c.G821C:p.S274T,
SNV	MF_pilon	7049	7049	T	G	exonic	1_6	nonsynonymous SNV	1_6:1_6.t01:exon1:c.T822G:p.S274R,
SNV	MF_pilon	7050	7050	G	A	exonic	1_6	nonsynonymous SNV	1_6:1_6.t01:exon1:c.G823A:p.V275M,
SNV	MF_pilon	7052	7052	G	C	exonic	1_6	synonymous SNV	1_6:1_6.t01:exon1:c.G825C:p.V275V,
SNV	MF_pilon	7053	7053	A	G	exonic	1_6	nonsynonymous SNV	1_6:1_6.t01:exon1:c.A826G:p.I276V,
SNV	MF_pilon	7058	7058	C	T	exonic	1_6	synonymous SNV	1_6:1_6.t01:exon1:c.C831T:p.D277D,
SNV	MF_pilon	7062	7062	G	T	exonic	1_6	nonsynonymous SNV	1_6:1_6.t01:exon1:c.G835T:p.D279Y,
SNV	MF_pilon	7063	7063	A	C	exonic	1_6	nonsynonymous SNV	1_6:1_6.t01:exon1:c.A836C:p.D279A,
SNV	MF_pilon	7074	7074	C	G	exonic	1_6	nonsynonymous SNV	1_6:1_6.t01:exon1:c.C847G:p.P283A,
SNV	MF_pilon	7075	7075	C	A	exonic	1_6	nonsynonymous SNV	1_6:1_6.t01:exon1:c.C848A:p.P283H,
SNV	MF_pilon	7076	7076	C	A	exonic	1_6	synonymous SNV	1_6:1_6.t01:exon1:c.C849A:p.P283P,
SNV	MF_pilon	7079	7079	G	C	exonic	1_6	synonymous SNV	1_6:1_6.t01:exon1:c.G852C:p.G284G,
SNV	MF_pilon	7082	7082	C	T	exonic	1_6	synonymous SNV	1_6:1_6.t01:exon1:c.C855T:p.H285H,
SNV	MF_pilon	7085	7085	A	G	exonic	1_6	synonymous SNV	1_6:1_6.t01:exon1:c.A858G:p.E286E,
SNV	MF_pilon	7088	7088	C	A	exonic	1_6	synonymous SNV	1_6:1_6.t01:exon1:c.C861A:p.V287V,
SNV	MF_pilon	7097	7097	C	G	exonic	1_6	synonymous SNV	1_6:1_6.t01:exon1:c.C870G:p.A290A,
SNV	MF_pilon	7109	7109	C	T	exonic	1_6	synonymous SNV	1_6:1_6.t01:exon1:c.C882T:p.N294N,
SNV	MF_pilon	7111	7111	G	C	exonic	1_6	nonsynonymous SNV	1_6:1_6.t01:exon1:c.G884C:p.G295A,
SNV	MF_pilon	7115	7115	T	C	exonic	1_6	synonymous SNV	1_6:1_6.t01:exon1:c.T888C:p.G296G,
SNV	MF_pilon	7118	7118	C	T	exonic	1_6	synonymous SNV	1_6:1_6.t01:exon1:c.C891T:p.Y297Y,
SNV	MF_pilon	7124	7124	G	A	exonic	1_6	synonymous SNV	1_6:1_6.t01:exon1:c.G897A:p.E299E,
SNV	MF_pilon	7139	7139	C	T	exonic	1_6	synonymous SNV	1_6:1_6.t01:exon1:c.C912T:p.F304F,
SNV	MF_pilon	7160	7160	C	T	exonic	1_6	synonymous SNV	1_6:1_6.t01:exon1:c.C933T:p.H311H,
SNV	MF_pilon	7163	7163	A	G	exonic	1_6	synonymous SNV	1_6:1_6.t01:exon1:c.A936G:p.E312E,
SNV	MF_pilon	7169	7169	A	C	exonic	1_6	synonymous SNV	1_6:1_6.t01:exon1:c.A942C:p.G314G,
SNV	MF_pilon	7181	7181	G	A	exonic	1_6	synonymous SNV	1_6:1_6.t01:exon1:c.G954A:p.E318E,
SNV	MF_pilon	7190	7190	C	T	exonic	1_6	synonymous SNV	1_6:1_6.t01:exon1:c.C963T:p.R321R,
SNV	MF_pilon	7197	7197	T	C	exonic	1_6	synonymous SNV	1_6:1_6.t01:exon1:c.T970C:p.L324L,
SNV	MF_pilon	7202	7202	G	C	exonic	1_6	synonymous SNV	1_6:1_6.t01:exon1:c.G975C:p.T325T,
SNV	MF_pilon	7203	7203	A	T	exonic	1_6	nonsynonymous SNV	1_6:1_6.t01:exon1:c.A976T:p.S326C,
SNV	MF_pilon	7204	7204	G	C	exonic	1_6	nonsynonymous SNV	1_6:1_6.t01:exon1:c.G977C:p.S326T,
SNV	MF_pilon	7205	7205	C	G	exonic	1_6	nonsynonymous SNV	1_6:1_6.t01:exon1:c.C978G:p.S326R,
SNV	MF_pilon	7211	7211	G	C	exonic	1_6	synonymous SNV	1_6:1_6.t01:exon1:c.G984C:p.V328V,
SNV	MF_pilon	7215	7215	C	A	exonic	1_6	synonymous SNV	1_6:1_6.t01:exon1:c.C988A:p.R330R,
SNV	MF_pilon	7216	7216	G	A	exonic	1_6	nonsynonymous SNV	1_6:1_6.t01:exon1:c.G989A:p.R330Q,
SNV	MF_pilon	7217	7217	G	A	exonic	1_6	synonymous SNV	1_6:1_6.t01:exon1:c.G990A:p.R330R,
SNV	MF_pilon	7226	7226	A	G	exonic	1_6	synonymous SNV	1_6:1_6.t01:exon1:c.A999G:p.K333K,
SNV	MF_pilon	7238	7238	T	C	exonic	1_6	synonymous SNV	1_6:1_6.t01:exon1:c.T1011C:p.L337L,
SNV	MF_pilon	7247	7247	C	G	exonic	1_6	nonsynonymous SNV	1_6:1_6.t01:exon1:c.C1020G:p.D340E,
SNV	MF_pilon	7254	7254	C	T	exonic	1_6	nonsynonymous SNV	1_6:1_6.t01:exon1:c.C1027T:p.P343S,
SNV	MF_pilon	7256	7256	C	G	exonic	1_6	synonymous SNV	1_6:1_6.t01:exon1:c.C1029G:p.P343P,
SNV	MF_pilon	7268	7268	T	C	exonic	1_6	synonymous SNV	1_6:1_6.t01:exon1:c.T1041C:p.G347G,
SNV	MF_pilon	7271	7271	G	T	exonic	1_6	nonsynonymous SNV	1_6:1_6.t01:exon1:c.G1044T:p.E348D,
SNV	MF_pilon	7277	7277	C	T	exonic	1_6	synonymous SNV	1_6:1_6.t01:exon1:c.C1050T:p.I350I,
INDEL	MF_pilon	7281	7281	-	A	exonic	1_6	frameshift insertion	1_6:1_6.t01:exon1:c.1055dupA:p.E352fs,
INDEL	MF_pilon	7287	7287	C	-	exonic	1_6	frameshift deletion	1_6:1_6.t01:exon1:c.1060delC:p.L354fs,
SNV	MF_pilon	7292	7292	C	G	exonic	1_6	synonymous SNV	1_6:1_6.t01:exon1:c.C1065G:p.A355A,
SNV	MF_pilon	7298	7298	G	C	exonic	1_6	synonymous SNV	1_6:1_6.t01:exon1:c.G1071C:p.V357V,
SNV	MF_pilon	7307	7307	C	G	exonic	1_6	synonymous SNV	1_6:1_6.t01:exon1:c.C1080G:p.V360V,
SNV	MF_pilon	7313	7313	G	C	exonic	1_6	synonymous SNV	1_6:1_6.t01:exon1:c.G1086C:p.V362V,
SNV	MF_pilon	7314	7314	T	G	exonic	1_6	nonsynonymous SNV	1_6:1_6.t01:exon1:c.T1087G:p.S363A,
SNV	MF_pilon	7315	7315	C	G	exonic	1_6	stopgain	1_6:1_6.t01:exon1:c.C1088G:p.S363X,
SNV	MF_pilon	7316	7316	A	T	exonic	1_6	synonymous SNV	1_6:1_6.t01:exon1:c.A1089T:p.S363S,
SNV	MF_pilon	7317	7317	C	G	exonic	1_6	nonsynonymous SNV	1_6:1_6.t01:exon1:c.C1090G:p.Q364E,
SNV	MF_pilon	7319	7319	A	G	exonic	1_6	synonymous SNV	1_6:1_6.t01:exon1:c.A1092G:p.Q364Q,
SNV	MF_pilon	7322	7322	G	A	exonic	1_6	synonymous SNV	1_6:1_6.t01:exon1:c.G1095A:p.P365P,
SNV	MF_pilon	7331	7331	G	A	exonic	1_6	synonymous SNV	1_6:1_6.t01:exon1:c.G1104A:p.E368E,
SNV	MF_pilon	7334	7334	T	C	exonic	1_6	synonymous SNV	1_6:1_6.t01:exon1:c.T1107C:p.G369G,
SNV	MF_pilon	7340	7340	G	C	exonic	1_6	synonymous SNV	1_6:1_6.t01:exon1:c.G1113C:p.T371T,
SNV	MF_pilon	7346	7346	G	C	exonic	1_6	synonymous SNV	1_6:1_6.t01:exon1:c.G1119C:p.T373T,
SNV	MF_pilon	7349	7349	A	G	exonic	1_6	synonymous SNV	1_6:1_6.t01:exon1:c.A1122G:p.K374K,
SNV	MF_pilon	7373	7373	G	C	exonic	1_6	synonymous SNV	1_6:1_6.t01:exon1:c.G1146C:p.S382S,
SNV	MF_pilon	7376	7376	C	T	exonic	1_6	synonymous SNV	1_6:1_6.t01:exon1:c.C1149T:p.F383F,
SNV	MF_pilon	7379	7379	C	G	exonic	1_6	synonymous SNV	1_6:1_6.t01:exon1:c.C1152G:p.V384V,
SNV	MF_pilon	7386	7386	A	G	exonic	1_6	nonsynonymous SNV	1_6:1_6.t01:exon1:c.A1159G:p.I387V,
SNV	MF_pilon	7388	7388	C	A	exonic	1_6	synonymous SNV	1_6:1_6.t01:exon1:c.C1161A:p.I387I,
SNV	MF_pilon	7401	7401	A	T	exonic	1_6	nonsynonymous SNV	1_6:1_6.t01:exon1:c.A1174T:p.I392L,
INDEL	MF_pilon	7402	7402	-	G	exonic	1_6	frameshift insertion	1_6:1_6.t01:exon1:c.1175_1176insG:p.I392fs,
SNV	MF_pilon	7403	7403	A	C	exonic	1_6	synonymous SNV	1_6:1_6.t01:exon1:c.A1176C:p.I392I,
INDEL	MF_pilon	7406	7406	C	-	exonic	1_6	frameshift deletion	1_6:1_6.t01:exon1:c.1179delC:p.S393fs,
SNV	MF_pilon	7413	7413	C	T	exonic	1_6	nonsynonymous SNV	1_6:1_6.t01:exon1:c.C1186T:p.L396F,
SNV	MF_pilon	7418	7418	G	C	exonic	1_6	nonsynonymous SNV	1_6:1_6.t01:exon1:c.G1191C:p.E397D,
SNV	MF_pilon	7419	7419	G	T	exonic	1_6	nonsynonymous SNV	1_6:1_6.t01:exon1:c.G1192T:p.A398S,
SNV	MF_pilon	7421	7421	C	G	exonic	1_6	synonymous SNV	1_6:1_6.t01:exon1:c.C1194G:p.A398A,
SNV	MF_pilon	7430	7430	C	A	exonic	1_6	synonymous SNV	1_6:1_6.t01:exon1:c.C1203A:p.A401A,
SNV	MF_pilon	7433	7433	A	T	exonic	1_6	nonsynonymous SNV	1_6:1_6.t01:exon1:c.A1206T:p.E402D,
SNV	MF_pilon	7436	7436	C	T	exonic	1_6	synonymous SNV	1_6:1_6.t01:exon1:c.C1209T:p.A403A,
SNV	MF_pilon	7442	7442	T	G	exonic	1_6	synonymous SNV	1_6:1_6.t01:exon1:c.T1215G:p.T405T,
SNV	MF_pilon	7451	7451	C	T	exonic	1_6	synonymous SNV	1_6:1_6.t01:exon1:c.C1224T:p.N408N,
SNV	MF_pilon	7454	7454	A	G	exonic	1_6	synonymous SNV	1_6:1_6.t01:exon1:c.A1227G:p.K409K,
SNV	MF_pilon	7460	7460	C	T	exonic	1_6	synonymous SNV	1_6:1_6.t01:exon1:c.C1233T:p.V411V,
SNV	MF_pilon	7466	7466	A	G	exonic	1_6	synonymous SNV	1_6:1_6.t01:exon1:c.A1239G:p.S413S,
SNV	MF_pilon	7469	7469	A	G	exonic	1_6	synonymous SNV	1_6:1_6.t01:exon1:c.A1242G:p.A414A,
SNV	MF_pilon	7475	7475	G	A	exonic	1_6	synonymous SNV	1_6:1_6.t01:exon1:c.G1248A:p.A416A,
SNV	MF_pilon	7479	7479	G	A	exonic	1_6	nonsynonymous SNV	1_6:1_6.t01:exon1:c.G1252A:p.A418T,
SNV	MF_pilon	7480	7480	C	T	exonic	1_6	nonsynonymous SNV	1_6:1_6.t01:exon1:c.C1253T:p.A418V,
SNV	MF_pilon	7481	7481	G	C	exonic	1_6	synonymous SNV	1_6:1_6.t01:exon1:c.G1254C:p.A418A,
SNV	MF_pilon	7487	7487	C	G	exonic	1_6	synonymous SNV	1_6:1_6.t01:exon1:c.C1260G:p.A420A,
SNV	MF_pilon	7496	7496	G	A	exonic	1_6	synonymous SNV	1_6:1_6.t01:exon1:c.G1269A:p.A423A,
SNV	MF_pilon	7499	7499	T	C	exonic	1_6	synonymous SNV	1_6:1_6.t01:exon1:c.T1272C:p.R424R,
SNV	MF_pilon	7502	7502	T	A	exonic	1_6	nonsynonymous SNV	1_6:1_6.t01:exon1:c.T1275A:p.D425E,
SNV	MF_pilon	7529	7529	C	T	exonic	1_6	synonymous SNV	1_6:1_6.t01:exon1:c.C1302T:p.D434D,
SNV	MF_pilon	7538	7538	T	G	exonic	1_6	synonymous SNV	1_6:1_6.t01:exon1:c.T1311G:p.G437G,
SNV	MF_pilon	7544	7544	C	G	exonic	1_6	synonymous SNV	1_6:1_6.t01:exon1:c.C1317G:p.P439P,
SNV	MF_pilon	7565	7565	C	T	exonic	1_6	synonymous SNV	1_6:1_6.t01:exon1:c.C1338T:p.R446R,
SNV	MF_pilon	7568	7568	C	G	exonic	1_6	synonymous SNV	1_6:1_6.t01:exon1:c.C1341G:p.S447S,
SNV	MF_pilon	7571	7571	C	A	exonic	1_6	synonymous SNV	1_6:1_6.t01:exon1:c.C1344A:p.T448T,
SNV	MF_pilon	7574	7574	T	C	exonic	1_6	synonymous SNV	1_6:1_6.t01:exon1:c.T1347C:p.D449D,
SNV	MF_pilon	7578	7578	A	T	exonic	1_6	nonsynonymous SNV	1_6:1_6.t01:exon1:c.A1351T:p.S451C,
SNV	MF_pilon	7579	7579	G	C	exonic	1_6	nonsynonymous SNV	1_6:1_6.t01:exon1:c.G1352C:p.S451T,
SNV	MF_pilon	7580	7580	C	G	exonic	1_6	nonsynonymous SNV	1_6:1_6.t01:exon1:c.C1353G:p.S451R,
SNV	MF_pilon	7583	7583	G	A	exonic	1_6	synonymous SNV	1_6:1_6.t01:exon1:c.G1356A:p.K452K,
SNV	MF_pilon	7586	7586	C	G	exonic	1_6	synonymous SNV	1_6:1_6.t01:exon1:c.C1359G:p.S453S,
SNV	MF_pilon	7589	7589	G	A	exonic	1_6	synonymous SNV	1_6:1_6.t01:exon1:c.G1362A:p.E454E,
SNV	MF_pilon	7595	7595	C	T	exonic	1_6	synonymous SNV	1_6:1_6.t01:exon1:c.C1368T:p.Y456Y,
SNV	MF_pilon	7616	7616	A	C	exonic	1_6	synonymous SNV	1_6:1_6.t01:exon1:c.A1389C:p.A463A,
SNV	MF_pilon	7634	7634	C	T	exonic	1_6	synonymous SNV	1_6:1_6.t01:exon1:c.C1407T:p.S469S,
SNV	MF_pilon	7637	7637	C	T	exonic	1_6	synonymous SNV	1_6:1_6.t01:exon1:c.C1410T:p.G470G,
SNV	MF_pilon	7673	7673	A	C	exonic	1_6	synonymous SNV	1_6:1_6.t01:exon1:c.A1446C:p.R482R,
SNV	MF_pilon	7739	7739	C	G	exonic	1_6	synonymous SNV	1_6:1_6.t01:exon1:c.C1512G:p.A504A,
SNV	MF_pilon	7742	7742	C	T	exonic	1_6	synonymous SNV	1_6:1_6.t01:exon1:c.C1515T:p.I505I,
SNV	MF_pilon	7748	7748	C	G	exonic	1_6	synonymous SNV	1_6:1_6.t01:exon1:c.C1521G:p.T507T,
SNV	MF_pilon	7751	7751	G	C	exonic	1_6	synonymous SNV	1_6:1_6.t01:exon1:c.G1524C:p.A508A,
SNV	MF_pilon	7757	7757	T	C	exonic	1_6	synonymous SNV	1_6:1_6.t01:exon1:c.T1530C:p.G510G,
SNV	MF_pilon	7760	7760	C	G	exonic	1_6	synonymous SNV	1_6:1_6.t01:exon1:c.C1533G:p.T511T,
SNV	MF_pilon	7785	7785	A	G	exonic	1_6	nonsynonymous SNV	1_6:1_6.t01:exon1:c.A1558G:p.T520A,
SNV	MF_pilon	7796	7796	T	G	exonic	1_6	synonymous SNV	1_6:1_6.t01:exon1:c.T1569G:p.R523R,
SNV	MF_pilon	7799	7799	T	C	exonic	1_6	synonymous SNV	1_6:1_6.t01:exon1:c.T1572C:p.Y524Y,
SNV	MF_pilon	7812	7812	C	T	exonic	1_6	synonymous SNV	1_6:1_6.t01:exon1:c.C1585T:p.L529L,
SNV	MF_pilon	7826	7826	G	C	exonic	1_6	synonymous SNV	1_6:1_6.t01:exon1:c.G1599C:p.A533A,
SNV	MF_pilon	7832	7832	G	T	exonic	1_6	synonymous SNV	1_6:1_6.t01:exon1:c.G1605T:p.V535V,
SNV	MF_pilon	7841	7841	G	A	exonic	1_6	synonymous SNV	1_6:1_6.t01:exon1:c.G1614A:p.Q538Q,
SNV	MF_pilon	7844	7844	C	T	exonic	1_6	synonymous SNV	1_6:1_6.t01:exon1:c.C1617T:p.H539H,
SNV	MF_pilon	7847	7847	C	T	exonic	1_6	synonymous SNV	1_6:1_6.t01:exon1:c.C1620T:p.I540I,
SNV	MF_pilon	7850	7850	C	G	exonic	1_6	synonymous SNV	1_6:1_6.t01:exon1:c.C1623G:p.S541S,
SNV	MF_pilon	7862	7862	C	T	exonic	1_6	synonymous SNV	1_6:1_6.t01:exon1:c.C1635T:p.L545L,
SNV	MF_pilon	7869	7869	C	T	exonic	1_6	nonsynonymous SNV	1_6:1_6.t01:exon1:c.C1642T:p.L548F,
SNV	MF_pilon	7871	7871	T	G	exonic	1_6	synonymous SNV	1_6:1_6.t01:exon1:c.T1644G:p.L548L,
SNV	MF_pilon	7877	7877	G	A	exonic	1_6	synonymous SNV	1_6:1_6.t01:exon1:c.G1650A:p.R550R,
SNV	MF_pilon	7884	7884	A	C	exonic	1_6	nonsynonymous SNV	1_6:1_6.t01:exon1:c.A1657C:p.K553Q,
SNV	MF_pilon	7885	7885	A	G	exonic	1_6	nonsynonymous SNV	1_6:1_6.t01:exon1:c.A1658G:p.K553R,
SNV	MF_pilon	7886	7886	G	T	exonic	1_6	nonsynonymous SNV	1_6:1_6.t01:exon1:c.G1659T:p.K553N,
SNV	MF_pilon	7892	7892	C	G	exonic	1_6	synonymous SNV	1_6:1_6.t01:exon1:c.C1665G:p.L555L,
SNV	MF_pilon	7893	7893	A	G	exonic	1_6	nonsynonymous SNV	1_6:1_6.t01:exon1:c.A1666G:p.I556V,
SNV	MF_pilon	7895	7895	C	T	exonic	1_6	synonymous SNV	1_6:1_6.t01:exon1:c.C1668T:p.I556I,
SNV	MF_pilon	7908	7908	G	A	exonic	1_6	nonsynonymous SNV	1_6:1_6.t01:exon1:c.G1681A:p.V561M,
SNV	MF_pilon	7910	7910	G	C	exonic	1_6	synonymous SNV	1_6:1_6.t01:exon1:c.G1683C:p.V561V,
SNV	MF_pilon	7914	7914	C	T	exonic	1_6	synonymous SNV	1_6:1_6.t01:exon1:c.C1687T:p.L563L,
SNV	MF_pilon	7919	7919	C	G	exonic	1_6	synonymous SNV	1_6:1_6.t01:exon1:c.C1692G:p.A564A,
SNV	MF_pilon	7925	7925	G	A	exonic	1_6	synonymous SNV	1_6:1_6.t01:exon1:c.G1698A:p.P566P,
SNV	MF_pilon	7929	7929	C	T	exonic	1_6	synonymous SNV	1_6:1_6.t01:exon1:c.C1702T:p.L568L,
SNV	MF_pilon	7937	7937	A	G	exonic	1_6	synonymous SNV	1_6:1_6.t01:exon1:c.A1710G:p.K570K,
SNV	MF_pilon	7940	7940	G	C	exonic	1_6	synonymous SNV	1_6:1_6.t01:exon1:c.G1713C:p.L571L,
SNV	MF_pilon	7943	7943	A	G	exonic	1_6	synonymous SNV	1_6:1_6.t01:exon1:c.A1716G:p.K572K,
INDEL	MF_pilon	7952	7952	T	-	exonic	1_6	frameshift deletion	1_6:1_6.t01:exon1:c.1725delT:p.R575fs,
INDEL	MF_pilon	7954	7954	-	C	exonic	1_6	frameshift insertion	1_6:1_6.t01:exon1:c.1727_1728insC:p.Q576fs,
SNV	MF_pilon	7955	7955	G	C	exonic	1_6	nonsynonymous SNV	1_6:1_6.t01:exon1:c.G1728C:p.Q576H,
SNV	MF_pilon	7956	7956	G	C	exonic	1_6	nonsynonymous SNV	1_6:1_6.t01:exon1:c.G1729C:p.E577Q,
SNV	MF_pilon	7958	7958	A	G	exonic	1_6	synonymous SNV	1_6:1_6.t01:exon1:c.A1731G:p.E577E,
SNV	MF_pilon	7964	7964	G	A	exonic	1_6	synonymous SNV	1_6:1_6.t01:exon1:c.G1737A:p.E579E,
SNV	MF_pilon	7970	7970	C	G	exonic	1_6	synonymous SNV	1_6:1_6.t01:exon1:c.C1743G:p.A581A,
SNV	MF_pilon	7973	7973	C	T	exonic	1_6	synonymous SNV	1_6:1_6.t01:exon1:c.C1746T:p.Y582Y,
SNV	MF_pilon	7976	7976	C	G	exonic	1_6	synonymous SNV	1_6:1_6.t01:exon1:c.C1749G:p.S583S,
SNV	MF_pilon	7982	7982	G	C	exonic	1_6	synonymous SNV	1_6:1_6.t01:exon1:c.G1755C:p.R585R,
SNV	MF_pilon	7994	7994	C	G	exonic	1_6	synonymous SNV	1_6:1_6.t01:exon1:c.C1767G:p.G589G,
SNV	MF_pilon	7998	7998	C	A	exonic	1_6	nonsynonymous SNV	1_6:1_6.t01:exon1:c.C1771A:p.L591I,
SNV	MF_pilon	8000	8000	C	G	exonic	1_6	synonymous SNV	1_6:1_6.t01:exon1:c.C1773G:p.L591L,
INDEL	MF_pilon	8001	8001	-	A	exonic	1_6	frameshift insertion	1_6:1_6.t01:exon1:c.1775dupA:p.E592fs,
SNV	MF_pilon	8004	8004	G	C	exonic	1_6	nonsynonymous SNV	1_6:1_6.t01:exon1:c.G1777C:p.A593P,
INDEL	MF_pilon	8008	8008	-	CT	exonic	1_6	frameshift insertion	1_6:1_6.t01:exon1:c.1781_1782insCT:p.G594fs,
INDEL	MF_pilon	8012	8014	GGC	-	exonic	1_6	nonframeshift deletion	1_6:1_6.t01:exon1:c.1785_1787del:p.595_596del,
SNV	MF_pilon	8024	8024	A	G	exonic	1_6	synonymous SNV	1_6:1_6.t01:exon1:c.A1797G:p.K599K,
SNV	MF_pilon	8025	8025	C	A	exonic	1_6	synonymous SNV	1_6:1_6.t01:exon1:c.C1798A:p.R600R,
SNV	MF_pilon	8026	8026	G	A	exonic	1_6	nonsynonymous SNV	1_6:1_6.t01:exon1:c.G1799A:p.R600Q,
SNV	MF_pilon	8034	8034	G	A	exonic	1_6	nonsynonymous SNV	1_6:1_6.t01:exon1:c.G1807A:p.V603I,
SNV	MF_pilon	8035	8035	T	A	exonic	1_6	nonsynonymous SNV	1_6:1_6.t01:exon1:c.T1808A:p.V603D,
SNV	MF_pilon	8036	8036	C	G	exonic	1_6	synonymous SNV	1_6:1_6.t01:exon1:c.C1809G:p.V603V,
SNV	MF_pilon	8045	8045	T	C	exonic	1_6	synonymous SNV	1_6:1_6.t01:exon1:c.T1818C:p.G606G,
SNV	MF_pilon	8054	8054	G	T	exonic	1_6	synonymous SNV	1_6:1_6.t01:exon1:c.G1827T:p.R609R,
SNV	MF_pilon	8066	8066	C	G	exonic	1_6	synonymous SNV	1_6:1_6.t01:exon1:c.C1839G:p.L613L,
SNV	MF_pilon	8087	8087	A	G	exonic	1_6	synonymous SNV	1_6:1_6.t01:exon1:c.A1860G:p.E620E,
SNV	MF_pilon	8096	8096	A	G	exonic	1_6	synonymous SNV	1_6:1_6.t01:exon1:c.A1869G:p.E623E,
SNV	MF_pilon	8114	8114	A	C	exonic	1_6	synonymous SNV	1_6:1_6.t01:exon1:c.A1887C:p.S629S,
SNV	MF_pilon	8120	8120	G	C	exonic	1_6	synonymous SNV	1_6:1_6.t01:exon1:c.G1893C:p.R631R,
SNV	MF_pilon	8124	8124	T	C	exonic	1_6	synonymous SNV	1_6:1_6.t01:exon1:c.T1897C:p.L633L,
SNV	MF_pilon	8129	8129	T	G	exonic	1_6	synonymous SNV	1_6:1_6.t01:exon1:c.T1902G:p.R634R,
SNV	MF_pilon	8132	8132	A	G	exonic	1_6	synonymous SNV	1_6:1_6.t01:exon1:c.A1905G:p.Q635Q,
SNV	MF_pilon	8138	8138	G	A	exonic	1_6	synonymous SNV	1_6:1_6.t01:exon1:c.G1911A:p.T637T,
SNV	MF_pilon	8141	8141	T	C	exonic	1_6	synonymous SNV	1_6:1_6.t01:exon1:c.T1914C:p.L638L,
SNV	MF_pilon	8147	8147	T	C	exonic	1_6	synonymous SNV	1_6:1_6.t01:exon1:c.T1920C:p.D640D,
SNV	MF_pilon	8150	8150	T	C	exonic	1_6	synonymous SNV	1_6:1_6.t01:exon1:c.T1923C:p.A641A,
SNV	MF_pilon	8153	8153	T	C	exonic	1_6	synonymous SNV	1_6:1_6.t01:exon1:c.T1926C:p.A642A,
SNV	MF_pilon	8174	8174	C	G	exonic	1_6	synonymous SNV	1_6:1_6.t01:exon1:c.C1947G:p.S649S,
SNV	MF_pilon	8177	8177	C	T	exonic	1_6	synonymous SNV	1_6:1_6.t01:exon1:c.C1950T:p.I650I,
SNV	MF_pilon	8186	8186	C	T	exonic	1_6	synonymous SNV	1_6:1_6.t01:exon1:c.C1959T:p.G653G,
SNV	MF_pilon	8198	8198	A	G	exonic	1_6	synonymous SNV	1_6:1_6.t01:exon1:c.A1971G:p.E657E,
SNV	MF_pilon	8201	8201	C	A	exonic	1_6	synonymous SNV	1_6:1_6.t01:exon1:c.C1974A:p.A658A,
SNV	MF_pilon	8204	8204	A	C	exonic	1_6	synonymous SNV	1_6:1_6.t01:exon1:c.A1977C:p.R659R,
SNV	MF_pilon	8222	8222	T	A	exonic	1_6	synonymous SNV	1_6:1_6.t01:exon1:c.T1995A:p.R665R,
SNV	MF_pilon	8231	8231	A	G	exonic	1_6	synonymous SNV	1_6:1_6.t01:exon1:c.A2004G:p.K668K,
SNV	MF_pilon	8237	8237	T	G	exonic	1_6	synonymous SNV	1_6:1_6.t01:exon1:c.T2010G:p.V670V,
SNV	MF_pilon	8240	8240	G	C	exonic	1_6	synonymous SNV	1_6:1_6.t01:exon1:c.G2013C:p.R671R,
SNV	MF_pilon	8246	8246	G	C	exonic	1_6	synonymous SNV	1_6:1_6.t01:exon1:c.G2019C:p.L673L,
SNV	MF_pilon	8416	8416	A	G	upstream;downstream	1_7(dist=4);1_6(dist=161)
SNV	MF_pilon	8431	8431	C	A	exonic	1_7	synonymous SNV	1_7:1_7.t01:exon1:c.C12A:p.T4T,
SNV	MF_pilon	8435	8435	T	C	exonic	1_7	synonymous SNV	1_7:1_7.t01:exon1:c.T16C:p.L6L,
SNV	MF_pilon	8440	8440	A	C	exonic	1_7	synonymous SNV	1_7:1_7.t01:exon1:c.A21C:p.P7P,
SNV	MF_pilon	8443	8443	G	C	exonic	1_7	synonymous SNV	1_7:1_7.t01:exon1:c.G24C:p.P8P,
SNV	MF_pilon	8448	8448	A	G	exonic	1_7	nonsynonymous SNV	1_7:1_7.t01:exon1:c.A29G:p.D10G,
SNV	MF_pilon	8449	8449	C	T	exonic	1_7	synonymous SNV	1_7:1_7.t01:exon1:c.C30T:p.D10D,
INDEL	MF_pilon	8450	8450	-	AT	exonic	1_7	frameshift insertion	1_7:1_7.t01:exon1:c.31_32insAT:p.G11fs,
INDEL	MF_pilon	8452	8452	-	C	exonic	1_7	frameshift insertion	1_7:1_7.t01:exon1:c.33_34insC:p.G11fs,
INDEL	MF_pilon	8455	8455	-	G	exonic	1_7	frameshift insertion	1_7:1_7.t01:exon1:c.36_37insG:p.A12fs,
INDEL	MF_pilon	8458	8458	T	-	exonic	1_7	frameshift deletion	1_7:1_7.t01:exon1:c.39delT:p.S13fs,
SNV	MF_pilon	8464	8464	T	C	exonic	1_7	synonymous SNV	1_7:1_7.t01:exon1:c.T45C:p.R15R,
SNV	MF_pilon	8476	8476	C	A	exonic	1_7	synonymous SNV	1_7:1_7.t01:exon1:c.C57A:p.V19V,
SNV	MF_pilon	8524	8524	C	T	exonic	1_7	synonymous SNV	1_7:1_7.t01:exon1:c.C105T:p.S35S,
SNV	MF_pilon	8527	8527	C	G	exonic	1_7	synonymous SNV	1_7:1_7.t01:exon1:c.C108G:p.V36V,
SNV	MF_pilon	8542	8542	G	C	exonic	1_7	synonymous SNV	1_7:1_7.t01:exon1:c.G123C:p.A41A,
SNV	MF_pilon	8545	8545	G	C	exonic	1_7	synonymous SNV	1_7:1_7.t01:exon1:c.G126C:p.L42L,
SNV	MF_pilon	8548	8548	G	C	exonic	1_7	synonymous SNV	1_7:1_7.t01:exon1:c.G129C:p.P43P,
SNV	MF_pilon	8554	8554	A	C	exonic	1_7	synonymous SNV	1_7:1_7.t01:exon1:c.A135C:p.V45V,
SNV	MF_pilon	8560	8560	C	T	exonic	1_7	synonymous SNV	1_7:1_7.t01:exon1:c.C141T:p.D47D,
SNV	MF_pilon	8572	8572	T	A	exonic	1_7	synonymous SNV	1_7:1_7.t01:exon1:c.T153A:p.P51P,
SNV	MF_pilon	8575	8575	A	G	exonic	1_7	synonymous SNV	1_7:1_7.t01:exon1:c.A156G:p.V52V,
SNV	MF_pilon	8587	8587	G	C	exonic	1_7	synonymous SNV	1_7:1_7.t01:exon1:c.G168C:p.V56V,
SNV	MF_pilon	8590	8590	C	G	exonic	1_7	synonymous SNV	1_7:1_7.t01:exon1:c.C171G:p.L57L,
SNV	MF_pilon	8602	8602	C	T	exonic	1_7	synonymous SNV	1_7:1_7.t01:exon1:c.C183T:p.Y61Y,
SNV	MF_pilon	8632	8632	C	T	exonic	1_7	synonymous SNV	1_7:1_7.t01:exon1:c.C213T:p.H71H,
SNV	MF_pilon	8644	8644	C	G	exonic	1_7	synonymous SNV	1_7:1_7.t01:exon1:c.C225G:p.A75A,
SNV	MF_pilon	8653	8653	G	T	exonic	1_7	synonymous SNV	1_7:1_7.t01:exon1:c.G234T:p.V78V,
SNV	MF_pilon	8662	8662	G	C	exonic	1_7	synonymous SNV	1_7:1_7.t01:exon1:c.G243C:p.T81T,
SNV	MF_pilon	8674	8674	C	T	exonic	1_7	synonymous SNV	1_7:1_7.t01:exon1:c.C255T:p.Y85Y,
SNV	MF_pilon	8680	8680	G	C	exonic	1_7	synonymous SNV	1_7:1_7.t01:exon1:c.G261C:p.P87P,
SNV	MF_pilon	8690	8690	T	G	exonic	1_7	nonsynonymous SNV	1_7:1_7.t01:exon1:c.T271G:p.S91A,
SNV	MF_pilon	8695	8695	G	C	exonic	1_7	synonymous SNV	1_7:1_7.t01:exon1:c.G276C:p.S92S,
SNV	MF_pilon	8710	8710	G	C	exonic	1_7	synonymous SNV	1_7:1_7.t01:exon1:c.G291C:p.L97L,
SNV	MF_pilon	8713	8713	C	G	exonic	1_7	synonymous SNV	1_7:1_7.t01:exon1:c.C294G:p.V98V,
SNV	MF_pilon	8716	8716	G	T	exonic	1_7	synonymous SNV	1_7:1_7.t01:exon1:c.G297T:p.R99R,
SNV	MF_pilon	8728	8728	G	T	exonic	1_7	synonymous SNV	1_7:1_7.t01:exon1:c.G309T:p.P103P,
SNV	MF_pilon	8734	8734	A	G	exonic	1_7	synonymous SNV	1_7:1_7.t01:exon1:c.A315G:p.S105S,
SNV	MF_pilon	8743	8743	T	C	exonic	1_7	synonymous SNV	1_7:1_7.t01:exon1:c.T324C:p.Y108Y,
SNV	MF_pilon	8752	8752	C	G	exonic	1_7	synonymous SNV	1_7:1_7.t01:exon1:c.C333G:p.V111V,
SNV	MF_pilon	8773	8773	T	C	exonic	1_7	synonymous SNV	1_7:1_7.t01:exon1:c.T354C:p.G118G,
SNV	MF_pilon	8776	8776	G	A	exonic	1_7	synonymous SNV	1_7:1_7.t01:exon1:c.G357A:p.S119S,
SNV	MF_pilon	8788	8788	T	C	exonic	1_7	synonymous SNV	1_7:1_7.t01:exon1:c.T369C:p.D123D,
SNV	MF_pilon	8792	8792	C	G	exonic	1_7	nonsynonymous SNV	1_7:1_7.t01:exon1:c.C373G:p.P125A,
SNV	MF_pilon	8794	8794	A	G	exonic	1_7	synonymous SNV	1_7:1_7.t01:exon1:c.A375G:p.P125P,
SNV	MF_pilon	8818	8818	G	T	exonic	1_7	synonymous SNV	1_7:1_7.t01:exon1:c.G399T:p.A133A,
SNV	MF_pilon	8824	8824	G	C	exonic	1_7	synonymous SNV	1_7:1_7.t01:exon1:c.G405C:p.L135L,
SNV	MF_pilon	8827	8827	T	G	exonic	1_7	synonymous SNV	1_7:1_7.t01:exon1:c.T408G:p.T136T,
SNV	MF_pilon	8830	8830	C	G	exonic	1_7	synonymous SNV	1_7:1_7.t01:exon1:c.C411G:p.P137P,
SNV	MF_pilon	8836	8836	G	C	exonic	1_7	synonymous SNV	1_7:1_7.t01:exon1:c.G417C:p.A139A,
SNV	MF_pilon	8846	8846	C	T	exonic	1_7	synonymous SNV	1_7:1_7.t01:exon1:c.C427T:p.L143L,
SNV	MF_pilon	8851	8851	C	T	exonic	1_7	synonymous SNV	1_7:1_7.t01:exon1:c.C432T:p.R144R,
SNV	MF_pilon	8860	8860	C	T	exonic	1_7	synonymous SNV	1_7:1_7.t01:exon1:c.C441T:p.D147D,
SNV	MF_pilon	8866	8866	G	A	exonic	1_7	synonymous SNV	1_7:1_7.t01:exon1:c.G447A:p.E149E,
SNV	MF_pilon	8881	8881	C	T	exonic	1_7	synonymous SNV	1_7:1_7.t01:exon1:c.C462T:p.I154I,
SNV	MF_pilon	8890	8890	T	C	exonic	1_7	synonymous SNV	1_7:1_7.t01:exon1:c.T471C:p.Y157Y,
SNV	MF_pilon	8896	8896	T	C	exonic	1_7	synonymous SNV	1_7:1_7.t01:exon1:c.T477C:p.G159G,
SNV	MF_pilon	8899	8899	G	C	exonic	1_7	synonymous SNV	1_7:1_7.t01:exon1:c.G480C:p.R160R,
INDEL	MF_pilon	8902	8902	G	-	exonic	1_7	frameshift deletion	1_7:1_7.t01:exon1:c.483delG:p.V161fs,
INDEL	MF_pilon	8904	8904	-	T	exonic	1_7	frameshift insertion	1_7:1_7.t01:exon1:c.485_486insT:p.Q162fs,
SNV	MF_pilon	8911	8911	C	G	exonic	1_7	synonymous SNV	1_7:1_7.t01:exon1:c.C492G:p.P164P,
SNV	MF_pilon	8917	8917	T	G	exonic	1_7	synonymous SNV	1_7:1_7.t01:exon1:c.T498G:p.V166V,
SNV	MF_pilon	8918	8918	C	T	exonic	1_7	synonymous SNV	1_7:1_7.t01:exon1:c.C499T:p.L167L,
SNV	MF_pilon	8929	8929	T	G	exonic	1_7	synonymous SNV	1_7:1_7.t01:exon1:c.T510G:p.R170R,
SNV	MF_pilon	8932	8932	C	T	exonic	1_7	synonymous SNV	1_7:1_7.t01:exon1:c.C513T:p.F171F,
SNV	MF_pilon	8935	8935	C	G	exonic	1_7	synonymous SNV	1_7:1_7.t01:exon1:c.C516G:p.P172P,
SNV	MF_pilon	8974	8974	C	T	exonic	1_7	synonymous SNV	1_7:1_7.t01:exon1:c.C555T:p.G185G,
SNV	MF_pilon	8989	8989	C	G	exonic	1_7	nonsynonymous SNV	1_7:1_7.t01:exon1:c.C570G:p.I190M,
SNV	MF_pilon	9007	9007	G	T	exonic	1_7	synonymous SNV	1_7:1_7.t01:exon1:c.G588T:p.R196R,
SNV	MF_pilon	9011	9011	C	T	exonic	1_7	synonymous SNV	1_7:1_7.t01:exon1:c.C592T:p.L198L,
SNV	MF_pilon	9019	9019	G	A	exonic	1_7	synonymous SNV	1_7:1_7.t01:exon1:c.G600A:p.E200E,
SNV	MF_pilon	9025	9025	G	C	exonic	1_7	synonymous SNV	1_7:1_7.t01:exon1:c.G606C:p.V202V,
INDEL	MF_pilon	9032	9032	T	-	exonic	1_7	frameshift deletion	1_7:1_7.t01:exon1:c.613delT:p.C205fs,
INDEL	MF_pilon	9034	9034	-	G	exonic	1_7	frameshift insertion	1_7:1_7.t01:exon1:c.615_616insG:p.C205fs,
SNV	MF_pilon	9035	9035	C	T	exonic	1_7	synonymous SNV	1_7:1_7.t01:exon1:c.C616T:p.L206L,
SNV	MF_pilon	9040	9040	G	C	exonic	1_7	nonsynonymous SNV	1_7:1_7.t01:exon1:c.G621C:p.E207D,
SNV	MF_pilon	9044	9044	T	C	exonic	1_7	nonsynonymous SNV	1_7:1_7.t01:exon1:c.T625C:p.Y209H,
SNV	MF_pilon	9052	9052	C	G	exonic	1_7	synonymous SNV	1_7:1_7.t01:exon1:c.C633G:p.A211A,
SNV	MF_pilon	9058	9058	A	G	exonic	1_7	synonymous SNV	1_7:1_7.t01:exon1:c.A639G:p.E213E,
SNV	MF_pilon	9062	9062	G	A	exonic	1_7	nonsynonymous SNV	1_7:1_7.t01:exon1:c.G643A:p.A215T,
SNV	MF_pilon	9184	9184	C	G	exonic	1_7	synonymous SNV	1_7:1_7.t01:exon1:c.C765G:p.R255R,
SNV	MF_pilon	9190	9190	C	G	exonic	1_7	synonymous SNV	1_7:1_7.t01:exon1:c.C771G:p.V257V,
SNV	MF_pilon	9192	9192	T	C	exonic	1_7	nonsynonymous SNV	1_7:1_7.t01:exon1:c.T773C:p.V258A,
SNV	MF_pilon	9209	9209	A	T	exonic	1_7	nonsynonymous SNV	1_7:1_7.t01:exon1:c.A790T:p.S264C,
SNV	MF_pilon	9210	9210	G	C	exonic	1_7	nonsynonymous SNV	1_7:1_7.t01:exon1:c.G791C:p.S264T,
SNV	MF_pilon	9212	9212	C	A	exonic	1_7	synonymous SNV	1_7:1_7.t01:exon1:c.C793A:p.R265R,
SNV	MF_pilon	9213	9213	G	A	exonic	1_7	nonsynonymous SNV	1_7:1_7.t01:exon1:c.G794A:p.R265Q,
SNV	MF_pilon	9218	9218	C	A	exonic	1_7	nonsynonymous SNV	1_7:1_7.t01:exon1:c.C799A:p.R267S,
INDEL	MF_pilon	9220	9220	C	-	exonic	1_7	frameshift deletion	1_7:1_7.t01:exon1:c.801delC:p.R267fs,
SNV	MF_pilon	9222	9222	C	A	exonic	1_7	nonsynonymous SNV	1_7:1_7.t01:exon1:c.C803A:p.T268N,
SNV	MF_pilon	9225	9225	G	T	exonic	1_7	nonsynonymous SNV	1_7:1_7.t01:exon1:c.G806T:p.G269V,
INDEL	MF_pilon	9226	9226	-	T	exonic	1_7	frameshift insertion	1_7:1_7.t01:exon1:c.807_808insT:p.G269fs,
SNV	MF_pilon	9227	9227	A	T	exonic	1_7	nonsynonymous SNV	1_7:1_7.t01:exon1:c.A808T:p.I270F,
SNV	MF_pilon	9229	9229	C	G	exonic	1_7	nonsynonymous SNV	1_7:1_7.t01:exon1:c.C810G:p.I270M,
SNV	MF_pilon	9232	9232	C	G	exonic	1_7	synonymous SNV	1_7:1_7.t01:exon1:c.C813G:p.V271V,
SNV	MF_pilon	9241	9241	A	G	exonic	1_7	synonymous SNV	1_7:1_7.t01:exon1:c.A822G:p.E274E,
SNV	MF_pilon	9247	9247	C	G	exonic	1_7	synonymous SNV	1_7:1_7.t01:exon1:c.C828G:p.P276P,
SNV	MF_pilon	9280	9280	G	C	exonic	1_7	synonymous SNV	1_7:1_7.t01:exon1:c.G861C:p.S287S,
SNV	MF_pilon	9308	9308	C	A	exonic	1_7	nonsynonymous SNV	1_7:1_7.t01:exon1:c.C889A:p.L297M,
SNV	MF_pilon	9310	9310	G	T	exonic	1_7	synonymous SNV	1_7:1_7.t01:exon1:c.G891T:p.L297L,
SNV	MF_pilon	9312	9312	G	C	exonic	1_7	nonsynonymous SNV	1_7:1_7.t01:exon1:c.G893C:p.G298A,
SNV	MF_pilon	9313	9313	C	G	exonic	1_7	synonymous SNV	1_7:1_7.t01:exon1:c.C894G:p.G298G,
SNV	MF_pilon	9331	9331	A	G	exonic	1_7	synonymous SNV	1_7:1_7.t01:exon1:c.A912G:p.E304E,
SNV	MF_pilon	9338	9338	T	A	exonic	1_7	nonsynonymous SNV	1_7:1_7.t01:exon1:c.T919A:p.S307T,
SNV	MF_pilon	9339	9339	C	G	exonic	1_7	nonsynonymous SNV	1_7:1_7.t01:exon1:c.C920G:p.S307C,
SNV	MF_pilon	9341	9341	A	T	exonic	1_7	nonsynonymous SNV	1_7:1_7.t01:exon1:c.A922T:p.S308C,
SNV	MF_pilon	9342	9342	G	C	exonic	1_7	nonsynonymous SNV	1_7:1_7.t01:exon1:c.G923C:p.S308T,
SNV	MF_pilon	9343	9343	T	C	exonic	1_7	synonymous SNV	1_7:1_7.t01:exon1:c.T924C:p.S308S,
SNV	MF_pilon	9346	9346	C	T	exonic	1_7	synonymous SNV	1_7:1_7.t01:exon1:c.C927T:p.D309D,
SNV	MF_pilon	9349	9349	G	T	exonic	1_7	synonymous SNV	1_7:1_7.t01:exon1:c.G930T:p.R310R,
SNV	MF_pilon	9355	9355	T	C	exonic	1_7	synonymous SNV	1_7:1_7.t01:exon1:c.T936C:p.G312G,
SNV	MF_pilon	9372	9372	A	T	exonic	1_7	nonsynonymous SNV	1_7:1_7.t01:exon1:c.A953T:p.E318V,
SNV	MF_pilon	9373	9373	G	A	exonic	1_7	synonymous SNV	1_7:1_7.t01:exon1:c.G954A:p.E318E,
SNV	MF_pilon	9400	9400	T	G	exonic	1_7	synonymous SNV	1_7:1_7.t01:exon1:c.T981G:p.V327V,
SNV	MF_pilon	9436	9436	A	G	exonic	1_7	synonymous SNV	1_7:1_7.t01:exon1:c.A1017G:p.Q339Q,
SNV	MF_pilon	9445	9445	C	T	exonic	1_7	synonymous SNV	1_7:1_7.t01:exon1:c.C1026T:p.F342F,
SNV	MF_pilon	9448	9448	G	T	exonic	1_7	synonymous SNV	1_7:1_7.t01:exon1:c.G1029T:p.G343G,
SNV	MF_pilon	9451	9451	C	G	exonic	1_7	synonymous SNV	1_7:1_7.t01:exon1:c.C1032G:p.A344A,
SNV	MF_pilon	9478	9478	A	G	exonic	1_7	synonymous SNV	1_7:1_7.t01:exon1:c.A1059G:p.V353V,
SNV	MF_pilon	9487	9487	C	G	exonic	1_7	synonymous SNV	1_7:1_7.t01:exon1:c.C1068G:p.T356T,
SNV	MF_pilon	9503	9503	C	T	exonic	1_7	synonymous SNV	1_7:1_7.t01:exon1:c.C1084T:p.L362L,
SNV	MF_pilon	9514	9514	G	C	exonic	1_7	synonymous SNV	1_7:1_7.t01:exon1:c.G1095C:p.L365L,
SNV	MF_pilon	9520	9520	G	C	exonic	1_7	synonymous SNV	1_7:1_7.t01:exon1:c.G1101C:p.V367V,
SNV	MF_pilon	9521	9521	G	A	exonic	1_7	nonsynonymous SNV	1_7:1_7.t01:exon1:c.G1102A:p.D368N,
SNV	MF_pilon	9523	9523	C	T	exonic	1_7	synonymous SNV	1_7:1_7.t01:exon1:c.C1104T:p.D368D,
SNV	MF_pilon	9526	9526	T	C	exonic	1_7	synonymous SNV	1_7:1_7.t01:exon1:c.T1107C:p.H369H,
SNV	MF_pilon	9530	9530	C	T	exonic	1_7	nonsynonymous SNV	1_7:1_7.t01:exon1:c.C1111T:p.L371F,
SNV	MF_pilon	9532	9532	C	G	exonic	1_7	synonymous SNV	1_7:1_7.t01:exon1:c.C1113G:p.L371L,
SNV	MF_pilon	9535	9535	T	C	exonic	1_7	synonymous SNV	1_7:1_7.t01:exon1:c.T1116C:p.D372D,
SNV	MF_pilon	9542	9542	G	A	exonic	1_7	nonsynonymous SNV	1_7:1_7.t01:exon1:c.G1123A:p.V375M,
SNV	MF_pilon	9544	9544	G	T	exonic	1_7	synonymous SNV	1_7:1_7.t01:exon1:c.G1125T:p.V375V,
SNV	MF_pilon	9556	9556	T	G	exonic	1_7	synonymous SNV	1_7:1_7.t01:exon1:c.T1137G:p.R379R,
SNV	MF_pilon	9574	9574	C	G	exonic	1_7	synonymous SNV	1_7:1_7.t01:exon1:c.C1155G:p.A385A,
SNV	MF_pilon	9577	9577	T	C	exonic	1_7	synonymous SNV	1_7:1_7.t01:exon1:c.T1158C:p.N386N,
SNV	MF_pilon	9580	9580	A	G	exonic	1_7	synonymous SNV	1_7:1_7.t01:exon1:c.A1161G:p.E387E,
SNV	MF_pilon	9583	9583	G	C	exonic	1_7	synonymous SNV	1_7:1_7.t01:exon1:c.G1164C:p.R388R,
SNV	MF_pilon	9586	9586	C	G	exonic	1_7	synonymous SNV	1_7:1_7.t01:exon1:c.C1167G:p.A389A,
SNV	MF_pilon	9593	9593	C	T	exonic	1_7	synonymous SNV	1_7:1_7.t01:exon1:c.C1174T:p.L392L,
SNV	MF_pilon	9598	9598	T	C	exonic	1_7	synonymous SNV	1_7:1_7.t01:exon1:c.T1179C:p.R393R,
SNV	MF_pilon	9602	9602	C	T	exonic	1_7	synonymous SNV	1_7:1_7.t01:exon1:c.C1183T:p.L395L,
SNV	MF_pilon	9613	9613	G	C	exonic	1_7	synonymous SNV	1_7:1_7.t01:exon1:c.G1194C:p.A398A,
SNV	MF_pilon	9616	9616	C	T	exonic	1_7	synonymous SNV	1_7:1_7.t01:exon1:c.C1197T:p.L399L,
SNV	MF_pilon	9622	9622	G	C	exonic	1_7	synonymous SNV	1_7:1_7.t01:exon1:c.G1203C:p.A401A,
SNV	MF_pilon	9625	9625	C	T	exonic	1_7	synonymous SNV	1_7:1_7.t01:exon1:c.C1206T:p.L402L,
SNV	MF_pilon	9628	9628	C	T	exonic	1_7	synonymous SNV	1_7:1_7.t01:exon1:c.C1209T:p.D403D,
SNV	MF_pilon	9631	9631	G	A	exonic	1_7	synonymous SNV	1_7:1_7.t01:exon1:c.G1212A:p.E404E,
SNV	MF_pilon	9646	9646	C	T	exonic	1_7	synonymous SNV	1_7:1_7.t01:exon1:c.C1227T:p.I409I,
SNV	MF_pilon	9661	9661	C	G	exonic	1_7	synonymous SNV	1_7:1_7.t01:exon1:c.C1242G:p.T414T,
SNV	MF_pilon	9664	9664	C	G	exonic	1_7	synonymous SNV	1_7:1_7.t01:exon1:c.C1245G:p.V415V,
SNV	MF_pilon	9667	9667	G	C	exonic	1_7	nonsynonymous SNV	1_7:1_7.t01:exon1:c.G1248C:p.E416D,
SNV	MF_pilon	9670	9670	T	C	exonic	1_7	synonymous SNV	1_7:1_7.t01:exon1:c.T1251C:p.I417I,
SNV	MF_pilon	9676	9676	G	C	exonic	1_7	synonymous SNV	1_7:1_7.t01:exon1:c.G1257C:p.R419R,
SNV	MF_pilon	9677	9677	G	A	exonic	1_7	nonsynonymous SNV	1_7:1_7.t01:exon1:c.G1258A:p.A420T,
SNV	MF_pilon	9679	9679	C	G	exonic	1_7	synonymous SNV	1_7:1_7.t01:exon1:c.C1260G:p.A420A,
SNV	MF_pilon	9697	9697	C	G	exonic	1_7	synonymous SNV	1_7:1_7.t01:exon1:c.C1278G:p.L426L,
SNV	MF_pilon	9701	9701	A	G	exonic	1_7	nonsynonymous SNV	1_7:1_7.t01:exon1:c.A1282G:p.I428V,
SNV	MF_pilon	9706	9706	C	T	exonic	1_7	synonymous SNV	1_7:1_7.t01:exon1:c.C1287T:p.D429D,
SNV	MF_pilon	9730	9730	G	C	exonic	1_7	synonymous SNV	1_7:1_7.t01:exon1:c.G1311C:p.L437L,
SNV	MF_pilon	9745	9745	C	T	exonic	1_7	synonymous SNV	1_7:1_7.t01:exon1:c.C1326T:p.R442R,
SNV	MF_pilon	9748	9748	G	C	exonic	1_7	synonymous SNV	1_7:1_7.t01:exon1:c.G1329C:p.R443R,
SNV	MF_pilon	9754	9754	T	G	exonic	1_7	synonymous SNV	1_7:1_7.t01:exon1:c.T1335G:p.A445A,
SNV	MF_pilon	9763	9763	A	G	exonic	1_7	synonymous SNV	1_7:1_7.t01:exon1:c.A1344G:p.E448E,
SNV	MF_pilon	9766	9766	A	G	exonic	1_7	synonymous SNV	1_7:1_7.t01:exon1:c.A1347G:p.R449R,
SNV	MF_pilon	9772	9772	A	G	exonic	1_7	synonymous SNV	1_7:1_7.t01:exon1:c.A1353G:p.K451K,
SNV	MF_pilon	9776	9776	G	A	exonic	1_7	nonsynonymous SNV	1_7:1_7.t01:exon1:c.G1357A:p.V453I,
SNV	MF_pilon	9784	9784	T	C	exonic	1_7	synonymous SNV	1_7:1_7.t01:exon1:c.T1365C:p.D455D,
SNV	MF_pilon	9787	9787	G	C	exonic	1_7	synonymous SNV	1_7:1_7.t01:exon1:c.G1368C:p.L456L,
SNV	MF_pilon	9799	9799	A	G	exonic	1_7	synonymous SNV	1_7:1_7.t01:exon1:c.A1380G:p.E460E,
SNV	MF_pilon	9814	9814	T	C	exonic	1_7	synonymous SNV	1_7:1_7.t01:exon1:c.T1395C:p.D465D,
SNV	MF_pilon	9826	9826	T	C	exonic	1_7	synonymous SNV	1_7:1_7.t01:exon1:c.T1407C:p.I469I,
SNV	MF_pilon	9838	9838	C	G	exonic	1_7	synonymous SNV	1_7:1_7.t01:exon1:c.C1419G:p.P473P,
SNV	MF_pilon	9841	9841	G	A	exonic	1_7	synonymous SNV	1_7:1_7.t01:exon1:c.G1422A:p.E474E,
SNV	MF_pilon	9844	9844	C	T	exonic	1_7	synonymous SNV	1_7:1_7.t01:exon1:c.C1425T:p.R475R,
SNV	MF_pilon	9847	9847	A	G	exonic	1_7	synonymous SNV	1_7:1_7.t01:exon1:c.A1428G:p.Q476Q,
SNV	MF_pilon	9850	9850	T	C	exonic	1_7	synonymous SNV	1_7:1_7.t01:exon1:c.T1431C:p.R477R,
SNV	MF_pilon	9859	9859	G	C	exonic	1_7	synonymous SNV	1_7:1_7.t01:exon1:c.G1440C:p.V480V,
SNV	MF_pilon	9860	9860	C	A	exonic	1_7	nonsynonymous SNV	1_7:1_7.t01:exon1:c.C1441A:p.H481N,
SNV	MF_pilon	9862	9862	C	G	exonic	1_7	nonsynonymous SNV	1_7:1_7.t01:exon1:c.C1443G:p.H481Q,
SNV	MF_pilon	9865	9865	T	C	exonic	1_7	synonymous SNV	1_7:1_7.t01:exon1:c.T1446C:p.D482D,
SNV	MF_pilon	9871	9871	T	C	exonic	1_7	synonymous SNV	1_7:1_7.t01:exon1:c.T1452C:p.L484L,
SNV	MF_pilon	9878	9878	C	A	exonic	1_7	nonsynonymous SNV	1_7:1_7.t01:exon1:c.C1459A:p.L487M,
SNV	MF_pilon	9880	9880	G	C	exonic	1_7	synonymous SNV	1_7:1_7.t01:exon1:c.G1461C:p.L487L,
SNV	MF_pilon	9881	9881	G	A	exonic	1_7	nonsynonymous SNV	1_7:1_7.t01:exon1:c.G1462A:p.V488I,
SNV	MF_pilon	9882	9882	T	C	exonic	1_7	nonsynonymous SNV	1_7:1_7.t01:exon1:c.T1463C:p.V488A,
SNV	MF_pilon	9889	9889	A	G	exonic	1_7	synonymous SNV	1_7:1_7.t01:exon1:c.A1470G:p.K490K,
SNV	MF_pilon	9901	9901	T	C	exonic	1_7	synonymous SNV	1_7:1_7.t01:exon1:c.T1482C:p.D494D,
SNV	MF_pilon	9904	9904	T	C	exonic	1_7	synonymous SNV	1_7:1_7.t01:exon1:c.T1485C:p.R495R,
SNV	MF_pilon	9913	9913	G	C	exonic	1_7	synonymous SNV	1_7:1_7.t01:exon1:c.G1494C:p.R498R,
SNV	MF_pilon	9917	9917	G	A	exonic	1_7	nonsynonymous SNV	1_7:1_7.t01:exon1:c.G1498A:p.V500I,
SNV	MF_pilon	9920	9920	C	T	exonic	1_7	nonsynonymous SNV	1_7:1_7.t01:exon1:c.C1501T:p.P501S,
SNV	MF_pilon	9925	9925	C	G	exonic	1_7	synonymous SNV	1_7:1_7.t01:exon1:c.C1506G:p.A502A,
SNV	MF_pilon	9931	9931	T	G	exonic	1_7	synonymous SNV	1_7:1_7.t01:exon1:c.T1512G:p.G504G,
SNV	MF_pilon	9934	9934	G	C	exonic	1_7	nonsynonymous SNV	1_7:1_7.t01:exon1:c.G1515C:p.E505D,
SNV	MF_pilon	9937	9937	G	C	exonic	1_7	synonymous SNV	1_7:1_7.t01:exon1:c.G1518C:p.V506V,
SNV	MF_pilon	9938	9938	A	G	exonic	1_7	nonsynonymous SNV	1_7:1_7.t01:exon1:c.A1519G:p.S507G,
SNV	MF_pilon	9939	9939	G	C	exonic	1_7	nonsynonymous SNV	1_7:1_7.t01:exon1:c.G1520C:p.S507T,
SNV	MF_pilon	9952	9952	G	C	exonic	1_7	synonymous SNV	1_7:1_7.t01:exon1:c.G1533C:p.L511L,
SNV	MF_pilon	9979	9979	G	C	exonic	1_7	synonymous SNV	1_7:1_7.t01:exon1:c.G1560C:p.T520T,
SNV	MF_pilon	9988	9988	G	A	exonic	1_7	synonymous SNV	1_7:1_7.t01:exon1:c.G1569A:p.E523E,
SNV	MF_pilon	9997	9997	T	C	exonic	1_7	synonymous SNV	1_7:1_7.t01:exon1:c.T1578C:p.Y526Y,
SNV	MF_pilon	10042	10042	C	T	exonic	1_7	synonymous SNV	1_7:1_7.t01:exon1:c.C1623T:p.G541G,
SNV	MF_pilon	10060	10060	C	T	exonic	1_7	synonymous SNV	1_7:1_7.t01:exon1:c.C1641T:p.G547G,
SNV	MF_pilon	10066	10066	A	C	exonic	1_7	synonymous SNV	1_7:1_7.t01:exon1:c.A1647C:p.G549G,
SNV	MF_pilon	10069	10069	C	G	exonic	1_7	synonymous SNV	1_7:1_7.t01:exon1:c.C1650G:p.L550L,
SNV	MF_pilon	10073	10073	G	C	exonic	1_7	nonsynonymous SNV	1_7:1_7.t01:exon1:c.G1654C:p.A552P,
SNV	MF_pilon	10074	10074	C	A	exonic	1_7	nonsynonymous SNV	1_7:1_7.t01:exon1:c.C1655A:p.A552D,
SNV	MF_pilon	10075	10075	C	G	exonic	1_7	synonymous SNV	1_7:1_7.t01:exon1:c.C1656G:p.A552A,
SNV	MF_pilon	10078	10078	C	T	exonic	1_7	synonymous SNV	1_7:1_7.t01:exon1:c.C1659T:p.D553D,
SNV	MF_pilon	10090	10090	C	G	exonic	1_7	nonsynonymous SNV	1_7:1_7.t01:exon1:c.C1671G:p.N557K,
SNV	MF_pilon	10099	10099	C	T	exonic	1_7	synonymous SNV	1_7:1_7.t01:exon1:c.C1680T:p.F560F,
SNV	MF_pilon	10102	10102	C	G	exonic	1_7	synonymous SNV	1_7:1_7.t01:exon1:c.C1683G:p.V561V,
SNV	MF_pilon	10111	10111	C	G	exonic	1_7	synonymous SNV	1_7:1_7.t01:exon1:c.C1692G:p.T564T,
SNV	MF_pilon	10114	10114	C	T	exonic	1_7	synonymous SNV	1_7:1_7.t01:exon1:c.C1695T:p.H565H,
SNV	MF_pilon	10138	10138	G	C	exonic	1_7	synonymous SNV	1_7:1_7.t01:exon1:c.G1719C:p.T573T,
SNV	MF_pilon	10139	10139	C	A	exonic	1_7	nonsynonymous SNV	1_7:1_7.t01:exon1:c.C1720A:p.Q574K,
SNV	MF_pilon	10147	10147	G	C	exonic	1_7	synonymous SNV	1_7:1_7.t01:exon1:c.G1728C:p.R576R,
SNV	MF_pilon	10150	10150	G	C	exonic	1_7	synonymous SNV	1_7:1_7.t01:exon1:c.G1731C:p.V577V,
SNV	MF_pilon	10153	10153	C	T	exonic	1_7	synonymous SNV	1_7:1_7.t01:exon1:c.C1734T:p.Y578Y,
SNV	MF_pilon	10156	10156	A	C	exonic	1_7	synonymous SNV	1_7:1_7.t01:exon1:c.A1737C:p.R579R,
SNV	MF_pilon	10159	10159	A	C	exonic	1_7	synonymous SNV	1_7:1_7.t01:exon1:c.A1740C:p.A580A,
SNV	MF_pilon	10165	10165	C	G	exonic	1_7	synonymous SNV	1_7:1_7.t01:exon1:c.C1746G:p.A582A,
SNV	MF_pilon	10168	10168	C	T	exonic	1_7	synonymous SNV	1_7:1_7.t01:exon1:c.C1749T:p.Y583Y,
SNV	MF_pilon	10171	10171	G	C	exonic	1_7	nonsynonymous SNV	1_7:1_7.t01:exon1:c.G1752C:p.E584D,
SNV	MF_pilon	10177	10177	G	C	exonic	1_7	synonymous SNV	1_7:1_7.t01:exon1:c.G1758C:p.P586P,
SNV	MF_pilon	10183	10183	C	T	exonic	1_7	synonymous SNV	1_7:1_7.t01:exon1:c.C1764T:p.A588A,
SNV	MF_pilon	10184	10184	T	G	exonic	1_7	nonsynonymous SNV	1_7:1_7.t01:exon1:c.T1765G:p.S589A,
SNV	MF_pilon	10186	10186	G	C	exonic	1_7	synonymous SNV	1_7:1_7.t01:exon1:c.G1767C:p.S589S,
SNV	MF_pilon	10201	10201	T	C	exonic	1_7	synonymous SNV	1_7:1_7.t01:exon1:c.T1782C:p.G594G,
SNV	MF_pilon	10210	10210	G	C	exonic	1_7	synonymous SNV	1_7:1_7.t01:exon1:c.G1791C:p.V597V,
SNV	MF_pilon	10213	10213	G	C	exonic	1_7	synonymous SNV	1_7:1_7.t01:exon1:c.G1794C:p.A598A,
SNV	MF_pilon	10237	10237	G	A	exonic	1_7	synonymous SNV	1_7:1_7.t01:exon1:c.G1818A:p.E606E,
SNV	MF_pilon	10240	10240	A	G	exonic	1_7	synonymous SNV	1_7:1_7.t01:exon1:c.A1821G:p.E607E,
SNV	MF_pilon	10255	10255	T	C	exonic	1_7	synonymous SNV	1_7:1_7.t01:exon1:c.T1836C:p.V612V,
SNV	MF_pilon	10279	10279	T	C	exonic	1_7	synonymous SNV	1_7:1_7.t01:exon1:c.T1860C:p.D620D,
SNV	MF_pilon	10285	10285	G	A	exonic	1_7	synonymous SNV	1_7:1_7.t01:exon1:c.G1866A:p.P622P,
SNV	MF_pilon	10304	10304	C	A	exonic	1_7	nonsynonymous SNV	1_7:1_7.t01:exon1:c.C1885A:p.R629S,
SNV	MF_pilon	10305	10305	G	A	exonic	1_7	nonsynonymous SNV	1_7:1_7.t01:exon1:c.G1886A:p.R629H,
SNV	MF_pilon	10306	10306	C	G	exonic	1_7	synonymous SNV	1_7:1_7.t01:exon1:c.C1887G:p.R629R,
SNV	MF_pilon	10313	10313	C	T	exonic	1_7	synonymous SNV	1_7:1_7.t01:exon1:c.C1894T:p.L632L,
SNV	MF_pilon	10318	10318	G	C	exonic	1_7	synonymous SNV	1_7:1_7.t01:exon1:c.G1899C:p.V633V,
SNV	MF_pilon	10330	10330	G	A	exonic	1_7	synonymous SNV	1_7:1_7.t01:exon1:c.G1911A:p.K637K,
SNV	MF_pilon	10333	10333	G	C	exonic	1_7	synonymous SNV	1_7:1_7.t01:exon1:c.G1914C:p.L638L,
SNV	MF_pilon	10334	10334	G	A	exonic	1_7	nonsynonymous SNV	1_7:1_7.t01:exon1:c.G1915A:p.V639I,
SNV	MF_pilon	10335	10335	T	C	exonic	1_7	nonsynonymous SNV	1_7:1_7.t01:exon1:c.T1916C:p.V639A,
SNV	MF_pilon	10339	10339	C	G	exonic	1_7	nonsynonymous SNV	1_7:1_7.t01:exon1:c.C1920G:p.D640E,
SNV	MF_pilon	10355	10355	T	A	exonic	1_7	nonsynonymous SNV	1_7:1_7.t01:exon1:c.T1936A:p.S646T,
SNV	MF_pilon	10356	10356	C	G	exonic	1_7	nonsynonymous SNV	1_7:1_7.t01:exon1:c.C1937G:p.S646C,
SNV	MF_pilon	10360	10360	C	T	exonic	1_7	synonymous SNV	1_7:1_7.t01:exon1:c.C1941T:p.G647G,
SNV	MF_pilon	10364	10364	A	C	exonic	1_7	nonsynonymous SNV	1_7:1_7.t01:exon1:c.A1945C:p.I649L,
SNV	MF_pilon	10366	10366	C	G	exonic	1_7	nonsynonymous SNV	1_7:1_7.t01:exon1:c.C1947G:p.I649M,
SNV	MF_pilon	10373	10373	A	G	exonic	1_7	nonsynonymous SNV	1_7:1_7.t01:exon1:c.A1954G:p.I652V,
SNV	MF_pilon	10384	10384	C	T	exonic	1_7	synonymous SNV	1_7:1_7.t01:exon1:c.C1965T:p.R655R,
SNV	MF_pilon	10396	10396	A	G	exonic	1_7	synonymous SNV	1_7:1_7.t01:exon1:c.A1977G:p.E659E,
SNV	MF_pilon	10397	10397	C	T	exonic	1_7	synonymous SNV	1_7:1_7.t01:exon1:c.C1978T:p.L660L,
SNV	MF_pilon	10402	10402	C	G	exonic	1_7	synonymous SNV	1_7:1_7.t01:exon1:c.C1983G:p.V661V,
SNV	MF_pilon	10414	10414	C	G	exonic	1_7	synonymous SNV	1_7:1_7.t01:exon1:c.C1995G:p.L665L,
SNV	MF_pilon	10426	10426	C	G	exonic	1_7	nonsynonymous SNV	1_7:1_7.t01:exon1:c.C2007G:p.D669E,
SNV	MF_pilon	10432	10432	C	T	exonic	1_7	synonymous SNV	1_7:1_7.t01:exon1:c.C2013T:p.D671D,
SNV	MF_pilon	10444	10444	G	C	exonic	1_7	synonymous SNV	1_7:1_7.t01:exon1:c.G2025C:p.V675V,
SNV	MF_pilon	10445	10445	A	T	exonic	1_7	nonsynonymous SNV	1_7:1_7.t01:exon1:c.A2026T:p.S676C,
SNV	MF_pilon	10446	10446	G	C	exonic	1_7	nonsynonymous SNV	1_7:1_7.t01:exon1:c.G2027C:p.S676T,
SNV	MF_pilon	10447	10447	C	G	exonic	1_7	nonsynonymous SNV	1_7:1_7.t01:exon1:c.C2028G:p.S676R,
SNV	MF_pilon	10450	10450	A	C	exonic	1_7	synonymous SNV	1_7:1_7.t01:exon1:c.A2031C:p.A677A,
SNV	MF_pilon	10451	10451	A	C	exonic	1_7	nonsynonymous SNV	1_7:1_7.t01:exon1:c.A2032C:p.N678H,
SNV	MF_pilon	10453	10453	C	T	exonic	1_7	synonymous SNV	1_7:1_7.t01:exon1:c.C2034T:p.N678N,
SNV	MF_pilon	10456	10456	C	G	exonic	1_7	synonymous SNV	1_7:1_7.t01:exon1:c.C2037G:p.G679G,
SNV	MF_pilon	10462	10462	G	C	exonic	1_7	synonymous SNV	1_7:1_7.t01:exon1:c.G2043C:p.S681S,
SNV	MF_pilon	10468	10468	C	A	exonic	1_7	synonymous SNV	1_7:1_7.t01:exon1:c.C2049A:p.R683R,
SNV	MF_pilon	10472	10472	T	A	exonic	1_7	nonsynonymous SNV	1_7:1_7.t01:exon1:c.T2053A:p.S685T,
SNV	MF_pilon	10473	10473	C	G	exonic	1_7	nonsynonymous SNV	1_7:1_7.t01:exon1:c.C2054G:p.S685C,
SNV	MF_pilon	10474	10474	C	T	exonic	1_7	synonymous SNV	1_7:1_7.t01:exon1:c.C2055T:p.S685S,
SNV	MF_pilon	10477	10477	A	C	exonic	1_7	synonymous SNV	1_7:1_7.t01:exon1:c.A2058C:p.A686A,
SNV	MF_pilon	10490	10490	C	T	exonic	1_7	synonymous SNV	1_7:1_7.t01:exon1:c.C2071T:p.L691L,
SNV	MF_pilon	10495	10495	T	G	exonic	1_7	synonymous SNV	1_7:1_7.t01:exon1:c.T2076G:p.R692R,
SNV	MF_pilon	10507	10507	G	C	exonic	1_7	synonymous SNV	1_7:1_7.t01:exon1:c.G2088C:p.R696R,
SNV	MF_pilon	10513	10513	C	T	exonic	1_7	synonymous SNV	1_7:1_7.t01:exon1:c.C2094T:p.T698T,
SNV	MF_pilon	10516	10516	G	C	exonic	1_7	synonymous SNV	1_7:1_7.t01:exon1:c.G2097C:p.S699S,
SNV	MF_pilon	10528	10528	T	C	exonic	1_7	synonymous SNV	1_7:1_7.t01:exon1:c.T2109C:p.G703G,
SNV	MF_pilon	10534	10534	G	C	exonic	1_7	synonymous SNV	1_7:1_7.t01:exon1:c.G2115C:p.R705R,
SNV	MF_pilon	10542	10542	A	G	exonic	1_7	nonsynonymous SNV	1_7:1_7.t01:exon1:c.A2123G:p.E708G,
SNV	MF_pilon	10543	10543	G	C	exonic	1_7	nonsynonymous SNV	1_7:1_7.t01:exon1:c.G2124C:p.E708D,
SNV	MF_pilon	10546	10546	C	G	exonic	1_7	nonsynonymous SNV	1_7:1_7.t01:exon1:c.C2127G:p.D709E,
INDEL	MF_pilon	10549	10549	C	-	exonic	1_7	frameshift deletion	1_7:1_7.t01:exon1:c.2130delC:p.D710fs,
SNV	MF_pilon	10552	10552	G	A	exonic	1_7	synonymous SNV	1_7:1_7.t01:exon1:c.G2133A:p.R711R,
INDEL	MF_pilon	10553	10553	-	T	exonic	1_7	frameshift insertion	1_7:1_7.t01:exon1:c.2135dupT:p.L712fs,
SNV	MF_pilon	10556	10556	C	T	exonic	1_7	synonymous SNV	1_7:1_7.t01:exon1:c.C2137T:p.L713L,
SNV	MF_pilon	10564	10564	G	C	exonic	1_7	synonymous SNV	1_7:1_7.t01:exon1:c.G2145C:p.L715L,
SNV	MF_pilon	10570	10570	G	C	exonic	1_7	synonymous SNV	1_7:1_7.t01:exon1:c.G2151C:p.V717V,
SNV	MF_pilon	10575	10575	A	G	exonic	1_7	nonsynonymous SNV	1_7:1_7.t01:exon1:c.A2156G:p.Q719R,
SNV	MF_pilon	10576	10576	G	T	exonic	1_7	nonsynonymous SNV	1_7:1_7.t01:exon1:c.G2157T:p.Q719H,
SNV	MF_pilon	10577	10577	C	G	exonic	1_7	nonsynonymous SNV	1_7:1_7.t01:exon1:c.C2158G:p.P720A,
SNV	MF_pilon	10578	10578	C	A	exonic	1_7	nonsynonymous SNV	1_7:1_7.t01:exon1:c.C2159A:p.P720Q,
SNV	MF_pilon	10581	10581	A	G	exonic	1_7	nonsynonymous SNV	1_7:1_7.t01:exon1:c.A2162G:p.D721G,
SNV	MF_pilon	10585	10585	G	C	exonic	1_7	synonymous SNV	1_7:1_7.t01:exon1:c.G2166C:p.T722T,
SNV	MF_pilon	10588	10588	T	C	exonic	1_7	synonymous SNV	1_7:1_7.t01:exon1:c.T2169C:p.Y723Y,
SNV	MF_pilon	10597	10597	C	G	exonic	1_7	synonymous SNV	1_7:1_7.t01:exon1:c.C2178G:p.V726V,
SNV	MF_pilon	10600	10600	G	C	exonic	1_7	synonymous SNV	1_7:1_7.t01:exon1:c.G2181C:p.A727A,
SNV	MF_pilon	10603	10603	C	T	exonic	1_7	synonymous SNV	1_7:1_7.t01:exon1:c.C2184T:p.T728T,
SNV	MF_pilon	10604	10604	G	T	exonic	1_7	nonsynonymous SNV	1_7:1_7.t01:exon1:c.G2185T:p.A729S,
SNV	MF_pilon	10612	10612	C	T	exonic	1_7	synonymous SNV	1_7:1_7.t01:exon1:c.C2193T:p.G731G,
SNV	MF_pilon	10616	10616	G	T	exonic	1_7	nonsynonymous SNV	1_7:1_7.t01:exon1:c.G2197T:p.A733S,
SNV	MF_pilon	10630	10630	G	C	exonic	1_7	synonymous SNV	1_7:1_7.t01:exon1:c.G2211C:p.A737A,
SNV	MF_pilon	10636	10636	C	G	exonic	1_7	nonsynonymous SNV	1_7:1_7.t01:exon1:c.C2217G:p.D739E,
SNV	MF_pilon	10643	10643	A	C	exonic	1_7	nonsynonymous SNV	1_7:1_7.t01:exon1:c.A2224C:p.T742P,
SNV	MF_pilon	10645	10645	G	A	exonic	1_7	synonymous SNV	1_7:1_7.t01:exon1:c.G2226A:p.T742T,
SNV	MF_pilon	10648	10648	C	A	exonic	1_7	synonymous SNV	1_7:1_7.t01:exon1:c.C2229A:p.V743V,
SNV	MF_pilon	10654	10654	C	A	exonic	1_7	synonymous SNV	1_7:1_7.t01:exon1:c.C2235A:p.G745G,
SNV	MF_pilon	10657	10657	C	T	exonic	1_7	synonymous SNV	1_7:1_7.t01:exon1:c.C2238T:p.R746R,
SNV	MF_pilon	10663	10663	C	T	exonic	1_7	synonymous SNV	1_7:1_7.t01:exon1:c.C2244T:p.G748G,
SNV	MF_pilon	10669	10669	C	T	exonic	1_7	synonymous SNV	1_7:1_7.t01:exon1:c.C2250T:p.G750G,
SNV	MF_pilon	10670	10670	A	G	exonic	1_7	nonsynonymous SNV	1_7:1_7.t01:exon1:c.A2251G:p.I751V,
SNV	MF_pilon	10672	10672	C	G	exonic	1_7	nonsynonymous SNV	1_7:1_7.t01:exon1:c.C2253G:p.I751M,
SNV	MF_pilon	10679	10679	A	G	exonic	1_7	nonsynonymous SNV	1_7:1_7.t01:exon1:c.A2260G:p.I754V,
SNV	MF_pilon	10681	10681	C	T	exonic	1_7	synonymous SNV	1_7:1_7.t01:exon1:c.C2262T:p.I754I,
INDEL	MF_pilon	10689	10689	-	C	exonic	1_7	frameshift insertion	1_7:1_7.t01:exon1:c.2271dupC:p.D757fs,
INDEL	MF_pilon	10694	10694	A	-	exonic	1_7	frameshift deletion	1_7:1_7.t01:exon1:c.2275delA:p.K759fs,
SNV	MF_pilon	10695	10695	A	G	exonic	1_7	nonsynonymous SNV	1_7:1_7.t01:exon1:c.A2276G:p.K759R,
SNV	MF_pilon	10696	10696	A	C	exonic	1_7	nonsynonymous SNV	1_7:1_7.t01:exon1:c.A2277C:p.K759N,
SNV	MF_pilon	10703	10703	A	T	exonic	1_7	nonsynonymous SNV	1_7:1_7.t01:exon1:c.A2284T:p.S762C,
SNV	MF_pilon	10704	10704	G	C	exonic	1_7	nonsynonymous SNV	1_7:1_7.t01:exon1:c.G2285C:p.S762T,
SNV	MF_pilon	10705	10705	T	C	exonic	1_7	synonymous SNV	1_7:1_7.t01:exon1:c.T2286C:p.S762S,
SNV	MF_pilon	10711	10711	C	G	exonic	1_7	synonymous SNV	1_7:1_7.t01:exon1:c.C2292G:p.V764V,
SNV	MF_pilon	10714	10714	A	T	exonic	1_7	synonymous SNV	1_7:1_7.t01:exon1:c.A2295T:p.G765G,
SNV	MF_pilon	10720	10720	G	C	exonic	1_7	synonymous SNV	1_7:1_7.t01:exon1:c.G2301C:p.L767L,
SNV	MF_pilon	10721	10721	A	G	exonic	1_7	nonsynonymous SNV	1_7:1_7.t01:exon1:c.A2302G:p.I768V,
SNV	MF_pilon	10726	10726	C	G	exonic	1_7	synonymous SNV	1_7:1_7.t01:exon1:c.C2307G:p.V769V,
SNV	MF_pilon	10729	10729	T	C	exonic	1_7	synonymous SNV	1_7:1_7.t01:exon1:c.T2310C:p.D770D,
SNV	MF_pilon	10732	10732	C	G	exonic	1_7	nonsynonymous SNV	1_7:1_7.t01:exon1:c.C2313G:p.D771E,
SNV	MF_pilon	10735	10735	G	A	exonic	1_7	synonymous SNV	1_7:1_7.t01:exon1:c.G2316A:p.E772E,
SNV	MF_pilon	10736	10736	A	T	exonic	1_7	nonsynonymous SNV	1_7:1_7.t01:exon1:c.A2317T:p.T773S,
SNV	MF_pilon	10738	10738	G	C	exonic	1_7	synonymous SNV	1_7:1_7.t01:exon1:c.G2319C:p.T773T,
SNV	MF_pilon	10762	10762	T	C	exonic	1_7	synonymous SNV	1_7:1_7.t01:exon1:c.T2343C:p.G781G,
SNV	MF_pilon	10765	10765	C	A	exonic	1_7	synonymous SNV	1_7:1_7.t01:exon1:c.C2346A:p.G782G,
SNV	MF_pilon	10777	10777	G	C	exonic	1_7	synonymous SNV	1_7:1_7.t01:exon1:c.G2358C:p.R786R,
SNV	MF_pilon	10781	10781	G	A	exonic	1_7	nonsynonymous SNV	1_7:1_7.t01:exon1:c.G2362A:p.A788T,
SNV	MF_pilon	10782	10782	C	T	exonic	1_7	nonsynonymous SNV	1_7:1_7.t01:exon1:c.C2363T:p.A788V,
INDEL	MF_pilon	10785	10785	-	G	exonic	1_7	frameshift insertion	1_7:1_7.t01:exon1:c.2366_2367insG:p.A789fs,
SNV	MF_pilon	10787	10787	C	A	exonic	1_7	nonsynonymous SNV	1_7:1_7.t01:exon1:c.C2368A:p.R790S,
INDEL	MF_pilon	10789	10789	T	-	exonic	1_7	frameshift deletion	1_7:1_7.t01:exon1:c.2370delT:p.R790fs,
SNV	MF_pilon	10795	10795	T	C	exonic	1_7	synonymous SNV	1_7:1_7.t01:exon1:c.T2376C:p.V792V,
SNV	MF_pilon	10804	10804	T	C	exonic	1_7	synonymous SNV	1_7:1_7.t01:exon1:c.T2385C:p.A795A,
SNV	MF_pilon	10807	10807	A	C	exonic	1_7	synonymous SNV	1_7:1_7.t01:exon1:c.A2388C:p.G796G,
SNV	MF_pilon	10810	10810	T	C	exonic	1_7	synonymous SNV	1_7:1_7.t01:exon1:c.T2391C:p.R797R,
SNV	MF_pilon	10813	10813	G	A	exonic	1_7	synonymous SNV	1_7:1_7.t01:exon1:c.G2394A:p.Q798Q,
SNV	MF_pilon	10825	10825	T	G	exonic	1_7	synonymous SNV	1_7:1_7.t01:exon1:c.T2406G:p.V802V,
SNV	MF_pilon	10828	10828	C	G	exonic	1_7	synonymous SNV	1_7:1_7.t01:exon1:c.C2409G:p.R803R,
SNV	MF_pilon	10829	10829	T	C	exonic	1_7	synonymous SNV	1_7:1_7.t01:exon1:c.T2410C:p.L804L,
SNV	MF_pilon	10840	10840	G	C	exonic	1_7	synonymous SNV	1_7:1_7.t01:exon1:c.G2421C:p.L807L,
SNV	MF_pilon	10855	10855	A	C	exonic	1_7	synonymous SNV	1_7:1_7.t01:exon1:c.A2436C:p.T812T,
SNV	MF_pilon	10858	10858	G	T	exonic	1_7	synonymous SNV	1_7:1_7.t01:exon1:c.G2439T:p.L813L,
SNV	MF_pilon	10859	10859	A	T	exonic	1_7	nonsynonymous SNV	1_7:1_7.t01:exon1:c.A2440T:p.I814F,
SNV	MF_pilon	10861	10861	T	G	exonic	1_7	nonsynonymous SNV	1_7:1_7.t01:exon1:c.T2442G:p.I814M,
SNV	MF_pilon	10867	10867	T	C	exonic	1_7	synonymous SNV	1_7:1_7.t01:exon1:c.T2448C:p.I816I,
SNV	MF_pilon	10872	10872	G	A	exonic	1_7	nonsynonymous SNV	1_7:1_7.t01:exon1:c.G2453A:p.R818H,
SNV	MF_pilon	10873	10873	C	T	exonic	1_7	synonymous SNV	1_7:1_7.t01:exon1:c.C2454T:p.R818R,
SNV	MF_pilon	10876	10876	C	T	exonic	1_7	synonymous SNV	1_7:1_7.t01:exon1:c.C2457T:p.N819N,
SNV	MF_pilon	10882	10882	G	T	exonic	1_7	nonsynonymous SNV	1_7:1_7.t01:exon1:c.G2463T:p.E821D,
SNV	MF_pilon	11939	11939	C	G	upstream;downstream	1_9(dist=471);1_8(dist=60)
SNV	MF_pilon	12005	12005	G	C	upstream;downstream	1_9(dist=405);1_8(dist=126)
SNV	MF_pilon	12011	12011	G	C	upstream;downstream	1_9(dist=399);1_8(dist=132)
SNV	MF_pilon	15300	15300	A	G	exonic	1_13	nonsynonymous SNV	1_13:1_13.t01:exon1:c.A55G:p.I19V,
SNV	MF_pilon	15303	15303	A	G	exonic	1_13	nonsynonymous SNV	1_13:1_13.t01:exon1:c.A58G:p.K20E,
SNV	MF_pilon	15304	15304	A	T	exonic	1_13	nonsynonymous SNV	1_13:1_13.t01:exon1:c.A59T:p.K20M,
SNV	MF_pilon	15305	15305	G	C	exonic	1_13	nonsynonymous SNV	1_13:1_13.t01:exon1:c.G60C:p.K20N,
SNV	MF_pilon	15311	15311	A	G	exonic	1_13	synonymous SNV	1_13:1_13.t01:exon1:c.A66G:p.A22A,
SNV	MF_pilon	15314	15314	G	C	exonic	1_13	synonymous SNV	1_13:1_13.t01:exon1:c.G69C:p.L23L,
SNV	MF_pilon	15320	15320	A	T	exonic	1_13	synonymous SNV	1_13:1_13.t01:exon1:c.A75T:p.G25G,
SNV	MF_pilon	15329	15329	T	C	exonic	1_13	synonymous SNV	1_13:1_13.t01:exon1:c.T84C:p.A28A,
SNV	MF_pilon	15332	15332	C	G	exonic	1_13	synonymous SNV	1_13:1_13.t01:exon1:c.C87G:p.P29P,
SNV	MF_pilon	15341	15341	G	C	exonic	1_13	synonymous SNV	1_13:1_13.t01:exon1:c.G96C:p.V32V,
INDEL	MF_pilon	15355	15355	-	C	exonic	1_13	frameshift insertion	1_13:1_13.t01:exon1:c.111dupC:p.G37fs,
SNV	MF_pilon	15357	15357	T	C	exonic	1_13	synonymous SNV	1_13:1_13.t01:exon1:c.T112C:p.L38L,
SNV	MF_pilon	15362	15362	G	C	exonic	1_13	synonymous SNV	1_13:1_13.t01:exon1:c.G117C:p.A39A,
SNV	MF_pilon	15363	15363	C	G	exonic	1_13	nonsynonymous SNV	1_13:1_13.t01:exon1:c.C118G:p.Q40E,
SNV	MF_pilon	15365	15365	G	C	exonic	1_13	nonsynonymous SNV	1_13:1_13.t01:exon1:c.G120C:p.Q40H,
SNV	MF_pilon	15370	15370	C	G	exonic	1_13	nonsynonymous SNV	1_13:1_13.t01:exon1:c.C125G:p.T42S,
SNV	MF_pilon	15377	15377	C	G	exonic	1_13	nonsynonymous SNV	1_13:1_13.t01:exon1:c.C132G:p.D44E,
SNV	MF_pilon	15381	15381	A	T	exonic	1_13	nonsynonymous SNV	1_13:1_13.t01:exon1:c.A136T:p.T46S,
SNV	MF_pilon	15387	15387	C	A	exonic	1_13	nonsynonymous SNV	1_13:1_13.t01:exon1:c.C142A:p.Q48K,
SNV	MF_pilon	15395	15395	T	C	exonic	1_13	synonymous SNV	1_13:1_13.t01:exon1:c.T150C:p.A50A,
SNV	MF_pilon	15396	15396	T	A	exonic	1_13	nonsynonymous SNV	1_13:1_13.t01:exon1:c.T151A:p.S51T,
SNV	MF_pilon	15397	15397	C	A	exonic	1_13	stopgain	1_13:1_13.t01:exon1:c.C152A:p.S51X,
INDEL	MF_pilon	15402	15402	-	A	exonic	1_13	frameshift insertion	1_13:1_13.t01:exon1:c.157_158insA:p.G53fs,
SNV	MF_pilon	15404	15404	C	G	exonic	1_13	synonymous SNV	1_13:1_13.t01:exon1:c.C159G:p.G53G,
SNV	MF_pilon	15405	15405	A	C	exonic	1_13	nonsynonymous SNV	1_13:1_13.t01:exon1:c.A160C:p.T54P,
INDEL	MF_pilon	15408	15408	T	-	exonic	1_13	frameshift deletion	1_13:1_13.t01:exon1:c.163delT:p.S55fs,
SNV	MF_pilon	15410	15410	C	T	exonic	1_13	synonymous SNV	1_13:1_13.t01:exon1:c.C165T:p.S55S,
SNV	MF_pilon	15413	15413	T	C	exonic	1_13	synonymous SNV	1_13:1_13.t01:exon1:c.T168C:p.G56G,
SNV	MF_pilon	15430	15430	T	C	exonic	1_13	nonsynonymous SNV	1_13:1_13.t01:exon1:c.T185C:p.V62A,
SNV	MF_pilon	15446	15446	T	C	exonic	1_13	synonymous SNV	1_13:1_13.t01:exon1:c.T201C:p.V67V,
SNV	MF_pilon	15455	15455	T	A	exonic	1_13	synonymous SNV	1_13:1_13.t01:exon1:c.T210A:p.G70G,
SNV	MF_pilon	15473	15473	C	T	exonic	1_13	synonymous SNV	1_13:1_13.t01:exon1:c.C228T:p.G76G,
SNV	MF_pilon	15479	15479	G	C	exonic	1_13	synonymous SNV	1_13:1_13.t01:exon1:c.G234C:p.P78P,
SNV	MF_pilon	15491	15491	C	A	exonic	1_13	synonymous SNV	1_13:1_13.t01:exon1:c.C246A:p.G82G,
SNV	MF_pilon	15499	15499	A	G	exonic	1_13	nonsynonymous SNV	1_13:1_13.t01:exon1:c.A254G:p.D85G,
SNV	MF_pilon	15501	15501	G	C	exonic	1_13	nonsynonymous SNV	1_13:1_13.t01:exon1:c.G256C:p.A86P,
SNV	MF_pilon	15503	15503	C	G	exonic	1_13	synonymous SNV	1_13:1_13.t01:exon1:c.C258G:p.A86A,
SNV	MF_pilon	15506	15506	C	A	exonic	1_13	synonymous SNV	1_13:1_13.t01:exon1:c.C261A:p.G87G,
SNV	MF_pilon	15509	15509	C	T	exonic	1_13	synonymous SNV	1_13:1_13.t01:exon1:c.C264T:p.Y88Y,
SNV	MF_pilon	15510	15510	A	C	exonic	1_13	nonsynonymous SNV	1_13:1_13.t01:exon1:c.A265C:p.K89Q,
SNV	MF_pilon	15539	15539	C	G	exonic	1_13	synonymous SNV	1_13:1_13.t01:exon1:c.C294G:p.L98L,
SNV	MF_pilon	15575	15575	T	C	exonic	1_13	synonymous SNV	1_13:1_13.t01:exon1:c.T330C:p.N110N,
SNV	MF_pilon	15614	15614	G	C	exonic	1_13	synonymous SNV	1_13:1_13.t01:exon1:c.G369C:p.T123T,
SNV	MF_pilon	15617	15617	C	G	exonic	1_13	synonymous SNV	1_13:1_13.t01:exon1:c.C372G:p.V124V,
SNV	MF_pilon	15621	15621	C	A	exonic	1_13	nonsynonymous SNV	1_13:1_13.t01:exon1:c.C376A:p.P126T,
SNV	MF_pilon	15622	15622	C	A	exonic	1_13	nonsynonymous SNV	1_13:1_13.t01:exon1:c.C377A:p.P126Q,
SNV	MF_pilon	15626	15626	G	C	exonic	1_13	synonymous SNV	1_13:1_13.t01:exon1:c.G381C:p.T127T,
SNV	MF_pilon	15635	15635	C	G	exonic	1_13	synonymous SNV	1_13:1_13.t01:exon1:c.C390G:p.L130L,
SNV	MF_pilon	15641	15641	G	C	exonic	1_13	synonymous SNV	1_13:1_13.t01:exon1:c.G396C:p.R132R,
SNV	MF_pilon	15650	15650	G	C	exonic	1_13	synonymous SNV	1_13:1_13.t01:exon1:c.G405C:p.T135T,
SNV	MF_pilon	15659	15659	T	C	exonic	1_13	synonymous SNV	1_13:1_13.t01:exon1:c.T414C:p.G138G,
SNV	MF_pilon	15662	15662	G	A	exonic	1_13	synonymous SNV	1_13:1_13.t01:exon1:c.G417A:p.E139E,
SNV	MF_pilon	15665	15665	C	G	exonic	1_13	synonymous SNV	1_13:1_13.t01:exon1:c.C420G:p.V140V,
SNV	MF_pilon	15668	15668	C	G	exonic	1_13	synonymous SNV	1_13:1_13.t01:exon1:c.C423G:p.V141V,
SNV	MF_pilon	15676	15676	A	C	exonic	1_13	nonsynonymous SNV	1_13:1_13.t01:exon1:c.A431C:p.E144A,
SNV	MF_pilon	15677	15677	G	C	exonic	1_13	nonsynonymous SNV	1_13:1_13.t01:exon1:c.G432C:p.E144D,
SNV	MF_pilon	15680	15680	G	A	exonic	1_13	synonymous SNV	1_13:1_13.t01:exon1:c.G435A:p.S145S,
SNV	MF_pilon	15684	15684	A	C	exonic	1_13	nonsynonymous SNV	1_13:1_13.t01:exon1:c.A439C:p.K147Q,
SNV	MF_pilon	15689	15689	G	C	exonic	1_13	synonymous SNV	1_13:1_13.t01:exon1:c.G444C:p.V148V,
SNV	MF_pilon	15696	15696	G	T	exonic	1_13	nonsynonymous SNV	1_13:1_13.t01:exon1:c.G451T:p.A151S,
SNV	MF_pilon	15707	15707	G	C	exonic	1_13	synonymous SNV	1_13:1_13.t01:exon1:c.G462C:p.S154S,
SNV	MF_pilon	15710	15710	T	C	exonic	1_13	synonymous SNV	1_13:1_13.t01:exon1:c.T465C:p.T155T,
SNV	MF_pilon	15711	15711	C	G	exonic	1_13	nonsynonymous SNV	1_13:1_13.t01:exon1:c.C466G:p.P156A,
SNV	MF_pilon	15714	15714	A	G	exonic	1_13	nonsynonymous SNV	1_13:1_13.t01:exon1:c.A469G:p.T157A,
SNV	MF_pilon	15715	15715	C	T	exonic	1_13	nonsynonymous SNV	1_13:1_13.t01:exon1:c.C470T:p.T157I,
SNV	MF_pilon	15723	15723	T	G	exonic	1_13	nonsynonymous SNV	1_13:1_13.t01:exon1:c.T478G:p.S160A,
SNV	MF_pilon	15724	15724	C	G	exonic	1_13	nonsynonymous SNV	1_13:1_13.t01:exon1:c.C479G:p.S160W,
SNV	MF_pilon	15725	15725	G	C	exonic	1_13	synonymous SNV	1_13:1_13.t01:exon1:c.G480C:p.S160S,
SNV	MF_pilon	15731	15731	C	T	exonic	1_13	synonymous SNV	1_13:1_13.t01:exon1:c.C486T:p.R162R,
SNV	MF_pilon	15734	15734	G	C	exonic	1_13	synonymous SNV	1_13:1_13.t01:exon1:c.G489C:p.P163P,
SNV	MF_pilon	15740	15740	C	G	exonic	1_13	nonsynonymous SNV	1_13:1_13.t01:exon1:c.C495G:p.D165E,
SNV	MF_pilon	15741	15741	C	G	exonic	1_13	nonsynonymous SNV	1_13:1_13.t01:exon1:c.C496G:p.P166A,
SNV	MF_pilon	15742	15742	C	A	exonic	1_13	nonsynonymous SNV	1_13:1_13.t01:exon1:c.C497A:p.P166Q,
SNV	MF_pilon	15743	15743	G	T	exonic	1_13	synonymous SNV	1_13:1_13.t01:exon1:c.G498T:p.P166P,
SNV	MF_pilon	15749	15749	C	G	exonic	1_13	synonymous SNV	1_13:1_13.t01:exon1:c.C504G:p.V168V,
SNV	MF_pilon	15753	15753	G	A	exonic	1_13	nonsynonymous SNV	1_13:1_13.t01:exon1:c.G508A:p.E170K,
SNV	MF_pilon	15755	15755	A	C	exonic	1_13	nonsynonymous SNV	1_13:1_13.t01:exon1:c.A510C:p.E170D,
SNV	MF_pilon	19423	19423	C	T	exonic	1_18	synonymous SNV	1_18:1_18.t01:exon1:c.G693A:p.E231E,
SNV	MF_pilon	19426	19426	G	C	exonic	1_18	synonymous SNV	1_18:1_18.t01:exon1:c.C690G:p.R230R,
SNV	MF_pilon	19429	19429	G	C	exonic	1_18	synonymous SNV	1_18:1_18.t01:exon1:c.C687G:p.V229V,
SNV	MF_pilon	19438	19438	A	G	exonic	1_18	synonymous SNV	1_18:1_18.t01:exon1:c.T678C:p.Y226Y,
SNV	MF_pilon	19441	19441	T	G	exonic	1_18	synonymous SNV	1_18:1_18.t01:exon1:c.A675C:p.A225A,
SNV	MF_pilon	19450	19450	C	G	exonic	1_18	synonymous SNV	1_18:1_18.t01:exon1:c.G666C:p.V222V,
SNV	MF_pilon	19453	19453	C	G	exonic	1_18	synonymous SNV	1_18:1_18.t01:exon1:c.G663C:p.P221P,
SNV	MF_pilon	19456	19456	A	T	exonic	1_18	synonymous SNV	1_18:1_18.t01:exon1:c.T660A:p.S220S,
SNV	MF_pilon	19462	19462	A	G	exonic	1_18	synonymous SNV	1_18:1_18.t01:exon1:c.T654C:p.G218G,
SNV	MF_pilon	19465	19465	G	C	exonic	1_18	nonsynonymous SNV	1_18:1_18.t01:exon1:c.C651G:p.I217M,
SNV	MF_pilon	19467	19467	T	C	exonic	1_18	nonsynonymous SNV	1_18:1_18.t01:exon1:c.A649G:p.I217V,
SNV	MF_pilon	19477	19477	T	C	exonic	1_18	synonymous SNV	1_18:1_18.t01:exon1:c.A639G:p.E213E,
SNV	MF_pilon	19480	19480	A	G	exonic	1_18	synonymous SNV	1_18:1_18.t01:exon1:c.T636C:p.G212G,
SNV	MF_pilon	19483	19483	C	G	exonic	1_18	synonymous SNV	1_18:1_18.t01:exon1:c.G633C:p.T211T,
SNV	MF_pilon	19486	19486	G	A	exonic	1_18	synonymous SNV	1_18:1_18.t01:exon1:c.C630T:p.L210L,
SNV	MF_pilon	19488	19488	G	C	exonic	1_18	nonsynonymous SNV	1_18:1_18.t01:exon1:c.C628G:p.L210V,
SNV	MF_pilon	19489	19489	G	C	exonic	1_18	nonsynonymous SNV	1_18:1_18.t01:exon1:c.C627G:p.I209M,
SNV	MF_pilon	19491	19491	T	A	exonic	1_18	nonsynonymous SNV	1_18:1_18.t01:exon1:c.A625T:p.I209F,
SNV	MF_pilon	19492	19492	C	T	exonic	1_18	synonymous SNV	1_18:1_18.t01:exon1:c.G624A:p.E208E,
SNV	MF_pilon	19498	19498	G	A	exonic	1_18	synonymous SNV	1_18:1_18.t01:exon1:c.C618T:p.L206L,
SNV	MF_pilon	19501	19501	C	G	exonic	1_18	synonymous SNV	1_18:1_18.t01:exon1:c.G615C:p.V205V,
SNV	MF_pilon	19504	19504	A	G	exonic	1_18	synonymous SNV	1_18:1_18.t01:exon1:c.T612C:p.C204C,
SNV	MF_pilon	19519	19519	G	A	exonic	1_18	synonymous SNV	1_18:1_18.t01:exon1:c.C597T:p.V199V,
SNV	MF_pilon	19522	19522	G	A	exonic	1_18	synonymous SNV	1_18:1_18.t01:exon1:c.C594T:p.D198D,
SNV	MF_pilon	19528	19528	A	G	exonic	1_18	synonymous SNV	1_18:1_18.t01:exon1:c.T588C:p.R196R,
SNV	MF_pilon	19534	19534	A	G	exonic	1_18	synonymous SNV	1_18:1_18.t01:exon1:c.T582C:p.D194D,
SNV	MF_pilon	19540	19540	G	T	exonic	1_18	synonymous SNV	1_18:1_18.t01:exon1:c.C576A:p.T192T,
SNV	MF_pilon	19546	19546	A	G	exonic	1_18	synonymous SNV	1_18:1_18.t01:exon1:c.T570C:p.G190G,
SNV	MF_pilon	19549	19549	A	G	exonic	1_18	synonymous SNV	1_18:1_18.t01:exon1:c.T567C:p.R189R,
SNV	MF_pilon	19552	19552	G	C	exonic	1_18	synonymous SNV	1_18:1_18.t01:exon1:c.C564G:p.A188A,
SNV	MF_pilon	19561	19561	G	C	exonic	1_18	synonymous SNV	1_18:1_18.t01:exon1:c.C555G:p.P185P,
SNV	MF_pilon	19567	19567	C	A	exonic	1_18	synonymous SNV	1_18:1_18.t01:exon1:c.G549T:p.L183L,
SNV	MF_pilon	19576	19576	G	T	exonic	1_18	synonymous SNV	1_18:1_18.t01:exon1:c.C540A:p.A180A,
SNV	MF_pilon	19582	19582	G	A	exonic	1_18	synonymous SNV	1_18:1_18.t01:exon1:c.C534T:p.G178G,
SNV	MF_pilon	19588	19588	C	A	exonic	1_18	synonymous SNV	1_18:1_18.t01:exon1:c.G528T:p.V176V,
SNV	MF_pilon	19594	19594	G	T	exonic	1_18	synonymous SNV	1_18:1_18.t01:exon1:c.C522A:p.A174A,
SNV	MF_pilon	19597	19597	C	G	exonic	1_18	synonymous SNV	1_18:1_18.t01:exon1:c.G519C:p.T173T,
SNV	MF_pilon	19603	19603	G	C	exonic	1_18	synonymous SNV	1_18:1_18.t01:exon1:c.C513G:p.T171T,
SNV	MF_pilon	19620	19620	T	C	exonic	1_18	nonsynonymous SNV	1_18:1_18.t01:exon1:c.A496G:p.T166A,
SNV	MF_pilon	19621	19621	A	G	exonic	1_18	synonymous SNV	1_18:1_18.t01:exon1:c.T495C:p.D165D,
SNV	MF_pilon	19626	19626	C	A	exonic	1_18	nonsynonymous SNV	1_18:1_18.t01:exon1:c.G490T:p.A164S,
SNV	MF_pilon	19627	19627	C	G	exonic	1_18	synonymous SNV	1_18:1_18.t01:exon1:c.G489C:p.L163L,
SNV	MF_pilon	19629	19629	G	C	exonic	1_18	nonsynonymous SNV	1_18:1_18.t01:exon1:c.C487G:p.L163V,
SNV	MF_pilon	19630	19630	T	C	exonic	1_18	synonymous SNV	1_18:1_18.t01:exon1:c.A486G:p.A162A,
SNV	MF_pilon	19636	19636	G	C	exonic	1_18	synonymous SNV	1_18:1_18.t01:exon1:c.C480G:p.A160A,
SNV	MF_pilon	19663	19663	A	C	exonic	1_18	synonymous SNV	1_18:1_18.t01:exon1:c.T453G:p.A151A,
SNV	MF_pilon	19667	19667	T	C	exonic	1_18	nonsynonymous SNV	1_18:1_18.t01:exon1:c.A449G:p.N150S,
SNV	MF_pilon	19668	19668	T	C	exonic	1_18	nonsynonymous SNV	1_18:1_18.t01:exon1:c.A448G:p.N150D,
SNV	MF_pilon	19670	19670	T	G	exonic	1_18	nonsynonymous SNV	1_18:1_18.t01:exon1:c.A446C:p.N149T,
SNV	MF_pilon	19705	19705	A	G	exonic	1_18	synonymous SNV	1_18:1_18.t01:exon1:c.T411C:p.R137R,
SNV	MF_pilon	19708	19708	G	A	exonic	1_18	synonymous SNV	1_18:1_18.t01:exon1:c.C408T:p.H136H,
SNV	MF_pilon	19711	19711	C	G	exonic	1_18	synonymous SNV	1_18:1_18.t01:exon1:c.G405C:p.V135V,
SNV	MF_pilon	19713	19713	C	T	exonic	1_18	nonsynonymous SNV	1_18:1_18.t01:exon1:c.G403A:p.V135M,
SNV	MF_pilon	19717	19717	T	G	exonic	1_18	synonymous SNV	1_18:1_18.t01:exon1:c.A399C:p.G133G,
SNV	MF_pilon	19738	19738	C	G	exonic	1_18	synonymous SNV	1_18:1_18.t01:exon1:c.G378C:p.L126L,
SNV	MF_pilon	19741	19741	C	T	exonic	1_18	synonymous SNV	1_18:1_18.t01:exon1:c.G375A:p.A125A,
SNV	MF_pilon	19750	19750	G	C	exonic	1_18	synonymous SNV	1_18:1_18.t01:exon1:c.C366G:p.A122A,
SNV	MF_pilon	19752	19752	C	A	exonic	1_18	nonsynonymous SNV	1_18:1_18.t01:exon1:c.G364T:p.A122S,
SNV	MF_pilon	19756	19756	G	C	exonic	1_18	synonymous SNV	1_18:1_18.t01:exon1:c.C360G:p.A120A,
SNV	MF_pilon	19764	19764	T	C	exonic	1_18	nonsynonymous SNV	1_18:1_18.t01:exon1:c.A352G:p.I118V,
SNV	MF_pilon	19765	19765	C	T	exonic	1_18	synonymous SNV	1_18:1_18.t01:exon1:c.G351A:p.E117E,
SNV	MF_pilon	19771	19771	G	C	exonic	1_18	synonymous SNV	1_18:1_18.t01:exon1:c.C345G:p.A115A,
SNV	MF_pilon	19780	19780	C	G	exonic	1_18	synonymous SNV	1_18:1_18.t01:exon1:c.G336C:p.P112P,
SNV	MF_pilon	19781	19781	G	A	exonic	1_18	nonsynonymous SNV	1_18:1_18.t01:exon1:c.C335T:p.P112L,
SNV	MF_pilon	19782	19782	G	T	exonic	1_18	nonsynonymous SNV	1_18:1_18.t01:exon1:c.C334A:p.P112T,
SNV	MF_pilon	19786	19786	G	C	exonic	1_18	nonsynonymous SNV	1_18:1_18.t01:exon1:c.C330G:p.I110M,
SNV	MF_pilon	19789	19789	C	G	exonic	1_18	synonymous SNV	1_18:1_18.t01:exon1:c.G327C:p.P109P,
SNV	MF_pilon	19792	19792	A	G	exonic	1_18	synonymous SNV	1_18:1_18.t01:exon1:c.T324C:p.G108G,
SNV	MF_pilon	19795	19795	C	G	exonic	1_18	nonsynonymous SNV	1_18:1_18.t01:exon1:c.G321C:p.E107D,
INDEL	MF_pilon	19798	19798	-	T	exonic	1_18	frameshift insertion	1_18:1_18.t01:exon1:c.317_318insA:p.G106fs,
SNV	MF_pilon	19801	19801	G	T	exonic	1_18	nonsynonymous SNV	1_18:1_18.t01:exon1:c.C315A:p.H105Q,
INDEL	MF_pilon	19804	19804	C	-	exonic	1_18	frameshift deletion	1_18:1_18.t01:exon1:c.312delG:p.V104fs,
SNV	MF_pilon	19813	19813	G	A	exonic	1_18	synonymous SNV	1_18:1_18.t01:exon1:c.C303T:p.R101R,
SNV	MF_pilon	19819	19819	C	G	exonic	1_18	synonymous SNV	1_18:1_18.t01:exon1:c.G297C:p.T99T,
SNV	MF_pilon	19822	19822	C	G	exonic	1_18	synonymous SNV	1_18:1_18.t01:exon1:c.G294C:p.V98V,
SNV	MF_pilon	19824	19824	C	T	exonic	1_18	nonsynonymous SNV	1_18:1_18.t01:exon1:c.G292A:p.V98M,
SNV	MF_pilon	19825	19825	A	G	exonic	1_18	synonymous SNV	1_18:1_18.t01:exon1:c.T291C:p.G97G,
SNV	MF_pilon	19843	19843	G	C	exonic	1_18	synonymous SNV	1_18:1_18.t01:exon1:c.C273G:p.V91V,
SNV	MF_pilon	19857	19857	G	A	exonic	1_18	synonymous SNV	1_18:1_18.t01:exon1:c.C259T:p.L87L,
SNV	MF_pilon	19861	19861	A	C	exonic	1_18	synonymous SNV	1_18:1_18.t01:exon1:c.T255G:p.G85G,
SNV	MF_pilon	19865	19865	T	G	exonic	1_18	nonsynonymous SNV	1_18:1_18.t01:exon1:c.A251C:p.N84T,
SNV	MF_pilon	19867	19867	G	C	exonic	1_18	synonymous SNV	1_18:1_18.t01:exon1:c.C249G:p.P83P,
SNV	MF_pilon	19869	19869	G	C	exonic	1_18	nonsynonymous SNV	1_18:1_18.t01:exon1:c.C247G:p.P83A,
SNV	MF_pilon	19870	19870	T	G	exonic	1_18	synonymous SNV	1_18:1_18.t01:exon1:c.A246C:p.T82T,
SNV	MF_pilon	19876	19876	C	G	exonic	1_18	synonymous SNV	1_18:1_18.t01:exon1:c.G240C:p.A80A,
SNV	MF_pilon	19882	19882	A	G	exonic	1_18	synonymous SNV	1_18:1_18.t01:exon1:c.T234C:p.G78G,
SNV	MF_pilon	19897	19897	C	G	exonic	1_18	synonymous SNV	1_18:1_18.t01:exon1:c.G219C:p.A73A,
SNV	MF_pilon	19900	19900	C	G	exonic	1_18	synonymous SNV	1_18:1_18.t01:exon1:c.G216C:p.V72V,
SNV	MF_pilon	19906	19906	G	C	exonic	1_18	synonymous SNV	1_18:1_18.t01:exon1:c.C210G:p.A70A,
SNV	MF_pilon	19915	19915	G	A	exonic	1_18	synonymous SNV	1_18:1_18.t01:exon1:c.C201T:p.N67N,
SNV	MF_pilon	19921	19921	C	G	exonic	1_18	synonymous SNV	1_18:1_18.t01:exon1:c.G195C:p.A65A,
SNV	MF_pilon	19927	19927	C	G	exonic	1_18	synonymous SNV	1_18:1_18.t01:exon1:c.G189C:p.A63A,
SNV	MF_pilon	19936	19936	C	G	exonic	1_18	synonymous SNV	1_18:1_18.t01:exon1:c.G180C:p.A60A,
SNV	MF_pilon	19942	19942	G	C	exonic	1_18	synonymous SNV	1_18:1_18.t01:exon1:c.C174G:p.R58R,
SNV	MF_pilon	19944	19944	G	T	exonic	1_18	nonsynonymous SNV	1_18:1_18.t01:exon1:c.C172A:p.R58S,
SNV	MF_pilon	19945	19945	G	A	exonic	1_18	synonymous SNV	1_18:1_18.t01:exon1:c.C171T:p.R57R,
SNV	MF_pilon	19954	19954	C	G	exonic	1_18	synonymous SNV	1_18:1_18.t01:exon1:c.G162C:p.L54L,
SNV	MF_pilon	19972	19972	G	C	exonic	1_18	synonymous SNV	1_18:1_18.t01:exon1:c.C144G:p.R48R,
SNV	MF_pilon	19981	19981	G	A	exonic	1_18	synonymous SNV	1_18:1_18.t01:exon1:c.C135T:p.D45D,
SNV	MF_pilon	19993	19993	G	C	exonic	1_18	synonymous SNV	1_18:1_18.t01:exon1:c.C123G:p.V41V,
SNV	MF_pilon	20001	20001	C	T	exonic	1_18	nonsynonymous SNV	1_18:1_18.t01:exon1:c.G115A:p.V39I,
SNV	MF_pilon	20008	20008	A	G	exonic	1_18	synonymous SNV	1_18:1_18.t01:exon1:c.T108C:p.D36D,
SNV	MF_pilon	20016	20016	G	T	exonic	1_18	nonsynonymous SNV	1_18:1_18.t01:exon1:c.C100A:p.H34N,
SNV	MF_pilon	20019	20019	A	G	exonic	1_18	synonymous SNV	1_18:1_18.t01:exon1:c.T97C:p.L33L,
SNV	MF_pilon	20024	20024	G	A	exonic	1_18	nonsynonymous SNV	1_18:1_18.t01:exon1:c.C92T:p.T31M,
SNV	MF_pilon	20025	20025	T	G	exonic	1_18	nonsynonymous SNV	1_18:1_18.t01:exon1:c.A91C:p.T31P,
SNV	MF_pilon	20026	20026	A	G	exonic	1_18	synonymous SNV	1_18:1_18.t01:exon1:c.T90C:p.D30D,
SNV	MF_pilon	20044	20044	T	C	exonic	1_18	synonymous SNV	1_18:1_18.t01:exon1:c.A72G:p.E24E,
SNV	MF_pilon	20059	20059	G	A	exonic	1_18	synonymous SNV	1_18:1_18.t01:exon1:c.C57T:p.F19F,
SNV	MF_pilon	20060	20060	A	T	exonic	1_18	nonsynonymous SNV	1_18:1_18.t01:exon1:c.T56A:p.F19Y,
SNV	MF_pilon	20068	20068	A	G	exonic	1_18	synonymous SNV	1_18:1_18.t01:exon1:c.T48C:p.I16I,
SNV	MF_pilon	20071	20071	T	C	exonic	1_18	synonymous SNV	1_18:1_18.t01:exon1:c.A45G:p.E15E,
SNV	MF_pilon	20074	20074	A	C	exonic	1_18	synonymous SNV	1_18:1_18.t01:exon1:c.T42G:p.G14G,
SNV	MF_pilon	20077	20077	G	C	exonic	1_18	synonymous SNV	1_18:1_18.t01:exon1:c.C39G:p.L13L,
SNV	MF_pilon	20086	20086	T	G	exonic	1_18	synonymous SNV	1_18:1_18.t01:exon1:c.A30C:p.R10R,
SNV	MF_pilon	20092	20092	A	C	exonic	1_18	synonymous SNV	1_18:1_18.t01:exon1:c.T24G:p.S8S,
SNV	MF_pilon	20098	20098	A	G	exonic	1_18	synonymous SNV	1_18:1_18.t01:exon1:c.T18C:p.H6H,
SNV	MF_pilon	20104	20104	A	C	exonic	1_18	synonymous SNV	1_18:1_18.t01:exon1:c.T12G:p.P4P,
SNV	MF_pilon	20107	20107	C	A	exonic	1_18	synonymous SNV	1_18:1_18.t01:exon1:c.G9T:p.T3T,
SNV	MF_pilon	20110	20110	C	G	exonic	1_18	synonymous SNV	1_18:1_18.t01:exon1:c.G6C:p.T2T,
SNV	MF_pilon	28316	28316	T	A	upstream	1_24,1_25(dist=655)
SNV	MF_pilon	28319	28319	C	A	upstream	1_24,1_25(dist=652)
SNV	MF_pilon	28326	28326	T	G	upstream	1_24,1_25(dist=645)
SNV	MF_pilon	28332	28332	A	G	upstream	1_24,1_25(dist=639)
SNV	MF_pilon	28335	28335	C	G	upstream	1_24,1_25(dist=636)
SNV	MF_pilon	264205	264205	A	C	exonic	1_259	synonymous SNV	1_259:1_259.t01:exon1:c.T1686G:p.A562A,
SNV	MF_pilon	264208	264208	T	G	exonic	1_259	synonymous SNV	1_259:1_259.t01:exon1:c.A1683C:p.G561G,
SNV	MF_pilon	264214	264214	G	C	exonic	1_259	synonymous SNV	1_259:1_259.t01:exon1:c.C1677G:p.A559A,
SNV	MF_pilon	264217	264217	G	C	exonic	1_259	synonymous SNV	1_259:1_259.t01:exon1:c.C1674G:p.A558A,
SNV	MF_pilon	264220	264220	G	C	exonic	1_259	synonymous SNV	1_259:1_259.t01:exon1:c.C1671G:p.S557S,
SNV	MF_pilon	264235	264235	C	G	exonic	1_259	synonymous SNV	1_259:1_259.t01:exon1:c.G1656C:p.T552T,
SNV	MF_pilon	264253	264253	A	G	exonic	1_259	synonymous SNV	1_259:1_259.t01:exon1:c.T1638C:p.G546G,
SNV	MF_pilon	264256	264256	G	C	exonic	1_259	synonymous SNV	1_259:1_259.t01:exon1:c.C1635G:p.T545T,
SNV	MF_pilon	264265	264265	C	G	exonic	1_259	synonymous SNV	1_259:1_259.t01:exon1:c.G1626C:p.R542R,
SNV	MF_pilon	264274	264274	C	T	exonic	1_259	synonymous SNV	1_259:1_259.t01:exon1:c.G1617A:p.L539L,
SNV	MF_pilon	264280	264280	C	T	exonic	1_259	synonymous SNV	1_259:1_259.t01:exon1:c.G1611A:p.E537E,
INDEL	MF_pilon	264286	264286	T	-	exonic	1_259	frameshift deletion	1_259:1_259.t01:exon1:c.1605delA:p.G535fs,
INDEL	MF_pilon	264289	264290	GG	-	exonic	1_259	frameshift deletion	1_259:1_259.t01:exon1:c.1601_1602del:p.A534fs,
SNV	MF_pilon	264292	264292	T	C	exonic	1_259	synonymous SNV	1_259:1_259.t01:exon1:c.A1599G:p.K533K,
SNV	MF_pilon	264295	264295	G	A	exonic	1_259	synonymous SNV	1_259:1_259.t01:exon1:c.C1596T:p.R532R,
INDEL	MF_pilon	264298	264298	-	C	exonic	1_259	frameshift insertion	1_259:1_259.t01:exon1:c.1592_1593insG:p.A531fs,
INDEL	MF_pilon	264300	264300	-	T	exonic	1_259	frameshift insertion	1_259:1_259.t01:exon1:c.1590_1591insA:p.A531fs,
INDEL	MF_pilon	264301	264301	-	G	exonic	1_259	frameshift insertion	1_259:1_259.t01:exon1:c.1589_1590insC:p.E530fs,
SNV	MF_pilon	264302	264302	T	G	exonic	1_259	nonsynonymous SNV	1_259:1_259.t01:exon1:c.A1589C:p.E530A,
SNV	MF_pilon	264306	264306	A	T	exonic	1_259	nonsynonymous SNV	1_259:1_259.t01:exon1:c.T1585A:p.F529I,
SNV	MF_pilon	264313	264313	T	C	exonic	1_259	synonymous SNV	1_259:1_259.t01:exon1:c.A1578G:p.E526E,
SNV	MF_pilon	264327	264327	C	G	exonic	1_259	nonsynonymous SNV	1_259:1_259.t01:exon1:c.G1564C:p.V522L,
SNV	MF_pilon	264335	264335	G	T	exonic	1_259	nonsynonymous SNV	1_259:1_259.t01:exon1:c.C1556A:p.T519K,
SNV	MF_pilon	264337	264337	C	G	exonic	1_259	synonymous SNV	1_259:1_259.t01:exon1:c.G1554C:p.G518G,
SNV	MF_pilon	264343	264343	G	C	exonic	1_259	synonymous SNV	1_259:1_259.t01:exon1:c.C1548G:p.A516A,
SNV	MF_pilon	264346	264346	C	G	exonic	1_259	synonymous SNV	1_259:1_259.t01:exon1:c.G1545C:p.V515V,
SNV	MF_pilon	264373	264373	T	C	exonic	1_259	synonymous SNV	1_259:1_259.t01:exon1:c.A1518G:p.K506K,
SNV	MF_pilon	264374	264374	T	C	exonic	1_259	nonsynonymous SNV	1_259:1_259.t01:exon1:c.A1517G:p.K506R,
SNV	MF_pilon	264375	264375	T	G	exonic	1_259	nonsynonymous SNV	1_259:1_259.t01:exon1:c.A1516C:p.K506Q,
SNV	MF_pilon	264379	264379	G	A	exonic	1_259	synonymous SNV	1_259:1_259.t01:exon1:c.C1512T:p.F504F,
SNV	MF_pilon	264382	264382	T	G	exonic	1_259	synonymous SNV	1_259:1_259.t01:exon1:c.A1509C:p.A503A,
SNV	MF_pilon	264388	264388	C	G	exonic	1_259	synonymous SNV	1_259:1_259.t01:exon1:c.G1503C:p.P501P,
SNV	MF_pilon	264391	264391	C	T	exonic	1_259	synonymous SNV	1_259:1_259.t01:exon1:c.G1500A:p.G500G,
SNV	MF_pilon	264400	264400	G	C	exonic	1_259	synonymous SNV	1_259:1_259.t01:exon1:c.C1491G:p.V497V,
SNV	MF_pilon	264406	264406	C	T	exonic	1_259	synonymous SNV	1_259:1_259.t01:exon1:c.G1485A:p.E495E,
SNV	MF_pilon	264409	264409	G	T	exonic	1_259	synonymous SNV	1_259:1_259.t01:exon1:c.C1482A:p.P494P,
SNV	MF_pilon	264412	264412	G	A	exonic	1_259	synonymous SNV	1_259:1_259.t01:exon1:c.C1479T:p.A493A,
SNV	MF_pilon	264418	264418	G	A	exonic	1_259	synonymous SNV	1_259:1_259.t01:exon1:c.C1473T:p.H491H,
SNV	MF_pilon	264430	264430	C	G	exonic	1_259	synonymous SNV	1_259:1_259.t01:exon1:c.G1461C:p.L487L,
SNV	MF_pilon	264436	264436	C	G	exonic	1_259	synonymous SNV	1_259:1_259.t01:exon1:c.G1455C:p.T485T,
SNV	MF_pilon	264439	264439	C	G	exonic	1_259	synonymous SNV	1_259:1_259.t01:exon1:c.G1452C:p.T484T,
SNV	MF_pilon	264442	264442	T	C	exonic	1_259	synonymous SNV	1_259:1_259.t01:exon1:c.A1449G:p.G483G,
SNV	MF_pilon	264454	264454	C	G	exonic	1_259	synonymous SNV	1_259:1_259.t01:exon1:c.G1437C:p.R479R,
SNV	MF_pilon	264457	264457	G	C	exonic	1_259	synonymous SNV	1_259:1_259.t01:exon1:c.C1434G:p.G478G,
SNV	MF_pilon	264478	264478	G	A	exonic	1_259	synonymous SNV	1_259:1_259.t01:exon1:c.C1413T:p.D471D,
SNV	MF_pilon	264490	264490	C	G	exonic	1_259	synonymous SNV	1_259:1_259.t01:exon1:c.G1401C:p.G467G,
SNV	MF_pilon	264493	264493	A	G	exonic	1_259	synonymous SNV	1_259:1_259.t01:exon1:c.T1398C:p.A466A,
SNV	MF_pilon	264508	264508	G	T	exonic	1_259	synonymous SNV	1_259:1_259.t01:exon1:c.C1383A:p.G461G,
SNV	MF_pilon	264517	264517	G	C	exonic	1_259	synonymous SNV	1_259:1_259.t01:exon1:c.C1374G:p.A458A,
SNV	MF_pilon	264538	264538	C	G	exonic	1_259	synonymous SNV	1_259:1_259.t01:exon1:c.G1353C:p.P451P,
SNV	MF_pilon	264553	264553	A	G	exonic	1_259	synonymous SNV	1_259:1_259.t01:exon1:c.T1338C:p.G446G,
SNV	MF_pilon	264556	264556	C	T	exonic	1_259	synonymous SNV	1_259:1_259.t01:exon1:c.G1335A:p.E445E,
SNV	MF_pilon	264559	264559	G	A	exonic	1_259	synonymous SNV	1_259:1_259.t01:exon1:c.C1332T:p.Y444Y,
SNV	MF_pilon	264568	264568	G	C	exonic	1_259	synonymous SNV	1_259:1_259.t01:exon1:c.C1323G:p.V441V,
SNV	MF_pilon	264571	264571	C	G	exonic	1_259	synonymous SNV	1_259:1_259.t01:exon1:c.G1320C:p.V440V,
SNV	MF_pilon	264583	264583	G	A	exonic	1_259	synonymous SNV	1_259:1_259.t01:exon1:c.C1308T:p.H436H,
SNV	MF_pilon	264586	264586	G	A	exonic	1_259	synonymous SNV	1_259:1_259.t01:exon1:c.C1305T:p.T435T,
SNV	MF_pilon	264604	264604	C	G	exonic	1_259	synonymous SNV	1_259:1_259.t01:exon1:c.G1287C:p.L429L,
SNV	MF_pilon	264619	264619	G	C	exonic	1_259	synonymous SNV	1_259:1_259.t01:exon1:c.C1272G:p.A424A,
SNV	MF_pilon	264622	264622	C	T	exonic	1_259	synonymous SNV	1_259:1_259.t01:exon1:c.G1269A:p.R423R,
SNV	MF_pilon	264625	264625	C	T	exonic	1_259	synonymous SNV	1_259:1_259.t01:exon1:c.G1266A:p.E422E,
SNV	MF_pilon	264667	264667	C	T	exonic	1_259	synonymous SNV	1_259:1_259.t01:exon1:c.G1224A:p.E408E,
SNV	MF_pilon	264670	264670	A	G	exonic	1_259	synonymous SNV	1_259:1_259.t01:exon1:c.T1221C:p.F407F,
SNV	MF_pilon	264676	264676	T	G	exonic	1_259	synonymous SNV	1_259:1_259.t01:exon1:c.A1215C:p.A405A,
SNV	MF_pilon	264679	264679	G	C	exonic	1_259	synonymous SNV	1_259:1_259.t01:exon1:c.C1212G:p.S404S,
SNV	MF_pilon	264694	264694	G	T	exonic	1_259	synonymous SNV	1_259:1_259.t01:exon1:c.C1197A:p.G399G,
SNV	MF_pilon	264700	264700	A	G	exonic	1_259	synonymous SNV	1_259:1_259.t01:exon1:c.T1191C:p.P397P,
SNV	MF_pilon	264703	264703	G	A	exonic	1_259	synonymous SNV	1_259:1_259.t01:exon1:c.C1188T:p.A396A,
SNV	MF_pilon	264708	264708	G	A	exonic	1_259	synonymous SNV	1_259:1_259.t01:exon1:c.C1183T:p.L395L,
SNV	MF_pilon	264712	264712	G	A	exonic	1_259	synonymous SNV	1_259:1_259.t01:exon1:c.C1179T:p.G393G,
SNV	MF_pilon	264724	264724	C	G	exonic	1_259	synonymous SNV	1_259:1_259.t01:exon1:c.G1167C:p.T389T,
SNV	MF_pilon	264733	264733	A	G	exonic	1_259	synonymous SNV	1_259:1_259.t01:exon1:c.T1158C:p.G386G,
SNV	MF_pilon	264742	264742	A	G	exonic	1_259	synonymous SNV	1_259:1_259.t01:exon1:c.T1149C:p.H383H,
SNV	MF_pilon	264753	264753	T	C	exonic	1_259	nonsynonymous SNV	1_259:1_259.t01:exon1:c.A1138G:p.N380D,
SNV	MF_pilon	264760	264760	C	G	exonic	1_259	synonymous SNV	1_259:1_259.t01:exon1:c.G1131C:p.A377A,
SNV	MF_pilon	264763	264763	G	A	exonic	1_259	synonymous SNV	1_259:1_259.t01:exon1:c.C1128T:p.R376R,
SNV	MF_pilon	264766	264766	C	T	exonic	1_259	synonymous SNV	1_259:1_259.t01:exon1:c.G1125A:p.L375L,
SNV	MF_pilon	264790	264790	C	T	exonic	1_259	synonymous SNV	1_259:1_259.t01:exon1:c.G1101A:p.P367P,
SNV	MF_pilon	264793	264793	C	G	exonic	1_259	synonymous SNV	1_259:1_259.t01:exon1:c.G1098C:p.A366A,
SNV	MF_pilon	264802	264802	G	C	exonic	1_259	synonymous SNV	1_259:1_259.t01:exon1:c.C1089G:p.A363A,
SNV	MF_pilon	264805	264805	G	C	exonic	1_259	synonymous SNV	1_259:1_259.t01:exon1:c.C1086G:p.L362L,
SNV	MF_pilon	264820	264820	G	T	exonic	1_259	synonymous SNV	1_259:1_259.t01:exon1:c.C1071A:p.T357T,
SNV	MF_pilon	264826	264826	A	G	exonic	1_259	synonymous SNV	1_259:1_259.t01:exon1:c.T1065C:p.G355G,
SNV	MF_pilon	264829	264829	C	G	exonic	1_259	synonymous SNV	1_259:1_259.t01:exon1:c.G1062C:p.T354T,
SNV	MF_pilon	264844	264844	G	A	exonic	1_259	synonymous SNV	1_259:1_259.t01:exon1:c.C1047T:p.D349D,
SNV	MF_pilon	264859	264859	A	G	exonic	1_259	synonymous SNV	1_259:1_259.t01:exon1:c.T1032C:p.G344G,
SNV	MF_pilon	264868	264868	G	C	exonic	1_259	synonymous SNV	1_259:1_259.t01:exon1:c.C1023G:p.L341L,
SNV	MF_pilon	264870	264870	G	A	exonic	1_259	nonsynonymous SNV	1_259:1_259.t01:exon1:c.C1021T:p.L341F,
SNV	MF_pilon	264871	264871	C	G	exonic	1_259	synonymous SNV	1_259:1_259.t01:exon1:c.G1020C:p.L340L,
SNV	MF_pilon	264883	264883	G	C	exonic	1_259	synonymous SNV	1_259:1_259.t01:exon1:c.C1008G:p.V336V,
SNV	MF_pilon	264889	264889	C	G	exonic	1_259	synonymous SNV	1_259:1_259.t01:exon1:c.G1002C:p.P334P,
SNV	MF_pilon	264898	264898	G	C	exonic	1_259	synonymous SNV	1_259:1_259.t01:exon1:c.C993G:p.G331G,
SNV	MF_pilon	264931	264931	A	G	exonic	1_259	synonymous SNV	1_259:1_259.t01:exon1:c.T960C:p.G320G,
SNV	MF_pilon	264934	264934	G	A	exonic	1_259	synonymous SNV	1_259:1_259.t01:exon1:c.C957T:p.F319F,
SNV	MF_pilon	264937	264937	C	G	exonic	1_259	synonymous SNV	1_259:1_259.t01:exon1:c.G954C:p.P318P,
SNV	MF_pilon	264940	264940	C	T	exonic	1_259	synonymous SNV	1_259:1_259.t01:exon1:c.G951A:p.K317K,
SNV	MF_pilon	264943	264943	C	G	exonic	1_259	synonymous SNV	1_259:1_259.t01:exon1:c.G948C:p.V316V,
SNV	MF_pilon	264949	264949	G	T	exonic	1_259	synonymous SNV	1_259:1_259.t01:exon1:c.C942A:p.A314A,
SNV	MF_pilon	264955	264955	G	A	exonic	1_259	synonymous SNV	1_259:1_259.t01:exon1:c.C936T:p.H312H,
SNV	MF_pilon	264967	264967	G	A	exonic	1_259	synonymous SNV	1_259:1_259.t01:exon1:c.C924T:p.N308N,
SNV	MF_pilon	264979	264979	G	A	exonic	1_259	synonymous SNV	1_259:1_259.t01:exon1:c.C912T:p.T304T,
SNV	MF_pilon	264985	264985	A	G	exonic	1_259	synonymous SNV	1_259:1_259.t01:exon1:c.T906C:p.D302D,
SNV	MF_pilon	264994	264994	G	C	exonic	1_259	synonymous SNV	1_259:1_259.t01:exon1:c.C897G:p.T299T,
SNV	MF_pilon	264996	264996	T	A	exonic	1_259	nonsynonymous SNV	1_259:1_259.t01:exon1:c.A895T:p.T299S,
SNV	MF_pilon	265000	265000	C	T	exonic	1_259	synonymous SNV	1_259:1_259.t01:exon1:c.G891A:p.E297E,
SNV	MF_pilon	265003	265003	C	G	exonic	1_259	synonymous SNV	1_259:1_259.t01:exon1:c.G888C:p.V296V,
SNV	MF_pilon	265009	265009	G	A	exonic	1_259	synonymous SNV	1_259:1_259.t01:exon1:c.C882T:p.A294A,
SNV	MF_pilon	265015	265015	G	T	exonic	1_259	synonymous SNV	1_259:1_259.t01:exon1:c.C876A:p.R292R,
SNV	MF_pilon	265016	265016	C	T	exonic	1_259	nonsynonymous SNV	1_259:1_259.t01:exon1:c.G875A:p.R292H,
SNV	MF_pilon	265017	265017	G	T	exonic	1_259	nonsynonymous SNV	1_259:1_259.t01:exon1:c.C874A:p.R292S,
SNV	MF_pilon	265024	265024	C	G	exonic	1_259	synonymous SNV	1_259:1_259.t01:exon1:c.G867C:p.A289A,
SNV	MF_pilon	265033	265033	G	A	exonic	1_259	synonymous SNV	1_259:1_259.t01:exon1:c.C858T:p.H286H,
SNV	MF_pilon	265042	265042	G	C	exonic	1_259	synonymous SNV	1_259:1_259.t01:exon1:c.C849G:p.A283A,
SNV	MF_pilon	265051	265051	C	G	exonic	1_259	synonymous SNV	1_259:1_259.t01:exon1:c.G840C:p.S280S,
SNV	MF_pilon	265075	265075	C	G	exonic	1_259	synonymous SNV	1_259:1_259.t01:exon1:c.G816C:p.A272A,
SNV	MF_pilon	265105	265105	C	G	exonic	1_259	synonymous SNV	1_259:1_259.t01:exon1:c.G786C:p.L262L,
SNV	MF_pilon	265126	265126	G	C	exonic	1_259	synonymous SNV	1_259:1_259.t01:exon1:c.C765G:p.G255G,
SNV	MF_pilon	265150	265150	C	A	exonic	1_259	synonymous SNV	1_259:1_259.t01:exon1:c.G741T:p.A247A,
SNV	MF_pilon	265156	265156	T	G	exonic	1_259	synonymous SNV	1_259:1_259.t01:exon1:c.A735C:p.G245G,
SNV	MF_pilon	265163	265163	C	T	exonic	1_259	nonsynonymous SNV	1_259:1_259.t01:exon1:c.G728A:p.R243K,
SNV	MF_pilon	265168	265168	G	T	exonic	1_259	synonymous SNV	1_259:1_259.t01:exon1:c.C723A:p.A241A,
SNV	MF_pilon	265172	265172	A	T	exonic	1_259	nonsynonymous SNV	1_259:1_259.t01:exon1:c.T719A:p.F240Y,
SNV	MF_pilon	265177	265177	G	C	exonic	1_259	synonymous SNV	1_259:1_259.t01:exon1:c.C714G:p.G238G,
SNV	MF_pilon	265178	265178	C	T	exonic	1_259	nonsynonymous SNV	1_259:1_259.t01:exon1:c.G713A:p.G238D,
SNV	MF_pilon	265183	265183	A	G	exonic	1_259	synonymous SNV	1_259:1_259.t01:exon1:c.T708C:p.R236R,
SNV	MF_pilon	265192	265192	C	G	exonic	1_259	synonymous SNV	1_259:1_259.t01:exon1:c.G699C:p.V233V,
SNV	MF_pilon	265194	265194	C	T	exonic	1_259	nonsynonymous SNV	1_259:1_259.t01:exon1:c.G697A:p.V233M,
SNV	MF_pilon	265198	265198	C	G	exonic	1_259	synonymous SNV	1_259:1_259.t01:exon1:c.G693C:p.V231V,
SNV	MF_pilon	265210	265210	A	G	exonic	1_259	synonymous SNV	1_259:1_259.t01:exon1:c.T681C:p.S227S,
SNV	MF_pilon	265216	265216	G	C	exonic	1_259	synonymous SNV	1_259:1_259.t01:exon1:c.C675G:p.P225P,
SNV	MF_pilon	265221	265221	G	A	exonic	1_259	synonymous SNV	1_259:1_259.t01:exon1:c.C670T:p.L224L,
SNV	MF_pilon	265222	265222	C	G	exonic	1_259	synonymous SNV	1_259:1_259.t01:exon1:c.G669C:p.S223S,
SNV	MF_pilon	265228	265228	C	T	exonic	1_259	synonymous SNV	1_259:1_259.t01:exon1:c.G663A:p.G221G,
SNV	MF_pilon	265231	265231	G	C	exonic	1_259	synonymous SNV	1_259:1_259.t01:exon1:c.C660G:p.L220L,
SNV	MF_pilon	265234	265234	G	C	exonic	1_259	synonymous SNV	1_259:1_259.t01:exon1:c.C657G:p.A219A,
SNV	MF_pilon	265243	265243	C	G	exonic	1_259	synonymous SNV	1_259:1_259.t01:exon1:c.G648C:p.A216A,
SNV	MF_pilon	265246	265246	C	G	exonic	1_259	synonymous SNV	1_259:1_259.t01:exon1:c.G645C:p.S215S,
SNV	MF_pilon	265247	265247	G	C	exonic	1_259	nonsynonymous SNV	1_259:1_259.t01:exon1:c.C644G:p.S215W,
SNV	MF_pilon	265248	265248	A	T	exonic	1_259	nonsynonymous SNV	1_259:1_259.t01:exon1:c.T643A:p.S215T,
SNV	MF_pilon	265249	265249	C	G	exonic	1_259	synonymous SNV	1_259:1_259.t01:exon1:c.G642C:p.A214A,
SNV	MF_pilon	265261	265261	C	G	exonic	1_259	synonymous SNV	1_259:1_259.t01:exon1:c.G630C:p.A210A,
SNV	MF_pilon	265279	265279	A	G	exonic	1_259	synonymous SNV	1_259:1_259.t01:exon1:c.T612C:p.C204C,
SNV	MF_pilon	265282	265282	C	G	exonic	1_259	synonymous SNV	1_259:1_259.t01:exon1:c.G609C:p.A203A,
SNV	MF_pilon	265285	265285	A	G	exonic	1_259	synonymous SNV	1_259:1_259.t01:exon1:c.T606C:p.G202G,
SNV	MF_pilon	265291	265291	G	A	exonic	1_259	synonymous SNV	1_259:1_259.t01:exon1:c.C600T:p.G200G,
SNV	MF_pilon	265294	265294	G	C	exonic	1_259	synonymous SNV	1_259:1_259.t01:exon1:c.C597G:p.P199P,
SNV	MF_pilon	265297	265297	G	A	exonic	1_259	synonymous SNV	1_259:1_259.t01:exon1:c.C594T:p.C198C,
SNV	MF_pilon	265303	265303	C	G	exonic	1_259	synonymous SNV	1_259:1_259.t01:exon1:c.G588C:p.A196A,
SNV	MF_pilon	265309	265309	C	T	exonic	1_259	synonymous SNV	1_259:1_259.t01:exon1:c.G582A:p.E194E,
SNV	MF_pilon	265321	265321	G	A	exonic	1_259	synonymous SNV	1_259:1_259.t01:exon1:c.C570T:p.V190V,
SNV	MF_pilon	265330	265330	C	G	exonic	1_259	synonymous SNV	1_259:1_259.t01:exon1:c.G561C:p.R187R,
SNV	MF_pilon	265333	265333	C	T	exonic	1_259	synonymous SNV	1_259:1_259.t01:exon1:c.G558A:p.S186S,
SNV	MF_pilon	265341	265341	A	G	exonic	1_259	synonymous SNV	1_259:1_259.t01:exon1:c.T550C:p.L184L,
SNV	MF_pilon	265349	265349	A	G	exonic	1_259	nonsynonymous SNV	1_259:1_259.t01:exon1:c.T542C:p.V181A,
SNV	MF_pilon	265354	265354	C	G	exonic	1_259	synonymous SNV	1_259:1_259.t01:exon1:c.G537C:p.A179A,
SNV	MF_pilon	265357	265357	T	G	exonic	1_259	synonymous SNV	1_259:1_259.t01:exon1:c.A534C:p.G178G,
SNV	MF_pilon	265399	265399	G	A	exonic	1_259	synonymous SNV	1_259:1_259.t01:exon1:c.C492T:p.T164T,
SNV	MF_pilon	265402	265402	G	A	exonic	1_259	synonymous SNV	1_259:1_259.t01:exon1:c.C489T:p.G163G,
SNV	MF_pilon	265411	265411	G	C	exonic	1_259	synonymous SNV	1_259:1_259.t01:exon1:c.C480G:p.L160L,
SNV	MF_pilon	265413	265413	G	A	exonic	1_259	nonsynonymous SNV	1_259:1_259.t01:exon1:c.C478T:p.L160F,
SNV	MF_pilon	265420	265420	G	C	exonic	1_259	synonymous SNV	1_259:1_259.t01:exon1:c.C471G:p.V157V,
SNV	MF_pilon	265421	265421	A	T	exonic	1_259	nonsynonymous SNV	1_259:1_259.t01:exon1:c.T470A:p.V157D,
SNV	MF_pilon	265422	265422	C	T	exonic	1_259	nonsynonymous SNV	1_259:1_259.t01:exon1:c.G469A:p.V157I,
SNV	MF_pilon	265423	265423	T	G	exonic	1_259	synonymous SNV	1_259:1_259.t01:exon1:c.A468C:p.G156G,
SNV	MF_pilon	265426	265426	G	C	exonic	1_259	synonymous SNV	1_259:1_259.t01:exon1:c.C465G:p.P155P,
SNV	MF_pilon	265447	265447	G	C	exonic	1_259	nonsynonymous SNV	1_259:1_259.t01:exon1:c.C444G:p.F148L,
SNV	MF_pilon	265464	265464	G	A	exonic	1_259	synonymous SNV	1_259:1_259.t01:exon1:c.C427T:p.L143L,
SNV	MF_pilon	265467	265467	T	C	exonic	1_259	nonsynonymous SNV	1_259:1_259.t01:exon1:c.A424G:p.N142D,
SNV	MF_pilon	265470	265470	G	A	exonic	1_259	synonymous SNV	1_259:1_259.t01:exon1:c.C421T:p.L141L,
SNV	MF_pilon	265471	265471	G	A	exonic	1_259	synonymous SNV	1_259:1_259.t01:exon1:c.C420T:p.R140R,
SNV	MF_pilon	265474	265474	G	T	exonic	1_259	synonymous SNV	1_259:1_259.t01:exon1:c.C417A:p.A139A,
SNV	MF_pilon	265477	265477	C	T	exonic	1_259	synonymous SNV	1_259:1_259.t01:exon1:c.G414A:p.A138A,
SNV	MF_pilon	265486	265486	C	G	exonic	1_259	synonymous SNV	1_259:1_259.t01:exon1:c.G405C:p.L135L,
SNV	MF_pilon	265492	265492	G	T	exonic	1_259	synonymous SNV	1_259:1_259.t01:exon1:c.C399A:p.G133G,
SNV	MF_pilon	265498	265498	G	T	exonic	1_259	synonymous SNV	1_259:1_259.t01:exon1:c.C393A:p.I131I,
SNV	MF_pilon	265501	265501	C	T	exonic	1_259	synonymous SNV	1_259:1_259.t01:exon1:c.G390A:p.S130S,
SNV	MF_pilon	265507	265507	G	A	exonic	1_259	synonymous SNV	1_259:1_259.t01:exon1:c.C384T:p.D128D,
SNV	MF_pilon	265513	265513	G	T	exonic	1_259	synonymous SNV	1_259:1_259.t01:exon1:c.C378A:p.G126G,
SNV	MF_pilon	265519	265519	G	C	exonic	1_259	synonymous SNV	1_259:1_259.t01:exon1:c.C372G:p.L124L,
SNV	MF_pilon	265524	265524	A	G	exonic	1_259	synonymous SNV	1_259:1_259.t01:exon1:c.T367C:p.L123L,
SNV	MF_pilon	265528	265528	C	G	exonic	1_259	synonymous SNV	1_259:1_259.t01:exon1:c.G363C:p.S121S,
SNV	MF_pilon	265531	265531	G	T	exonic	1_259	synonymous SNV	1_259:1_259.t01:exon1:c.C360A:p.G120G,
SNV	MF_pilon	265534	265534	G	A	exonic	1_259	synonymous SNV	1_259:1_259.t01:exon1:c.C357T:p.D119D,
SNV	MF_pilon	265537	265537	A	G	exonic	1_259	synonymous SNV	1_259:1_259.t01:exon1:c.T354C:p.L118L,
SNV	MF_pilon	265546	265546	A	G	exonic	1_259	synonymous SNV	1_259:1_259.t01:exon1:c.T345C:p.A115A,
SNV	MF_pilon	265573	265573	A	G	exonic	1_259	synonymous SNV	1_259:1_259.t01:exon1:c.T318C:p.A106A,
SNV	MF_pilon	265579	265579	C	G	exonic	1_259	synonymous SNV	1_259:1_259.t01:exon1:c.G312C:p.V104V,
SNV	MF_pilon	265582	265582	C	T	exonic	1_259	synonymous SNV	1_259:1_259.t01:exon1:c.G309A:p.E103E,
SNV	MF_pilon	265585	265585	A	G	exonic	1_259	synonymous SNV	1_259:1_259.t01:exon1:c.T306C:p.R102R,
SNV	MF_pilon	265588	265588	G	T	exonic	1_259	synonymous SNV	1_259:1_259.t01:exon1:c.C303A:p.S101S,
SNV	MF_pilon	265591	265591	G	A	exonic	1_259	synonymous SNV	1_259:1_259.t01:exon1:c.C300T:p.V100V,
SNV	MF_pilon	265594	265594	T	C	exonic	1_259	synonymous SNV	1_259:1_259.t01:exon1:c.A297G:p.L99L,
SNV	MF_pilon	265609	265609	A	G	exonic	1_259	synonymous SNV	1_259:1_259.t01:exon1:c.T282C:p.G94G,
SNV	MF_pilon	265618	265618	G	C	exonic	1_259	synonymous SNV	1_259:1_259.t01:exon1:c.C273G:p.G91G,
SNV	MF_pilon	265624	265624	C	G	exonic	1_259	synonymous SNV	1_259:1_259.t01:exon1:c.G267C:p.S89S,
SNV	MF_pilon	265666	265666	G	A	exonic	1_259	synonymous SNV	1_259:1_259.t01:exon1:c.C225T:p.Y75Y,
SNV	MF_pilon	265669	265669	A	G	exonic	1_259	synonymous SNV	1_259:1_259.t01:exon1:c.T222C:p.G74G,
SNV	MF_pilon	265672	265672	C	A	exonic	1_259	synonymous SNV	1_259:1_259.t01:exon1:c.G219T:p.G73G,
SNV	MF_pilon	265687	265687	A	G	exonic	1_259	synonymous SNV	1_259:1_259.t01:exon1:c.T204C:p.G68G,
SNV	MF_pilon	265691	265691	G	T	exonic	1_259	nonsynonymous SNV	1_259:1_259.t01:exon1:c.C200A:p.A67D,
SNV	MF_pilon	265696	265696	G	C	exonic	1_259	synonymous SNV	1_259:1_259.t01:exon1:c.C195G:p.V65V,
SNV	MF_pilon	265699	265699	G	C	exonic	1_259	nonsynonymous SNV	1_259:1_259.t01:exon1:c.C192G:p.D64E,
SNV	MF_pilon	265700	265700	T	G	exonic	1_259	nonsynonymous SNV	1_259:1_259.t01:exon1:c.A191C:p.D64A,
SNV	MF_pilon	265701	265701	C	A	exonic	1_259	nonsynonymous SNV	1_259:1_259.t01:exon1:c.G190T:p.D64Y,
SNV	MF_pilon	265702	265702	C	A	exonic	1_259	nonsynonymous SNV	1_259:1_259.t01:exon1:c.G189T:p.Q63H,
SNV	MF_pilon	265708	265708	G	C	exonic	1_259	synonymous SNV	1_259:1_259.t01:exon1:c.C183G:p.L61L,
SNV	MF_pilon	265711	265711	G	C	exonic	1_259	synonymous SNV	1_259:1_259.t01:exon1:c.C180G:p.R60R,
SNV	MF_pilon	265714	265714	C	T	exonic	1_259	synonymous SNV	1_259:1_259.t01:exon1:c.G177A:p.Q59Q,
SNV	MF_pilon	265741	265741	C	T	exonic	1_259	synonymous SNV	1_259:1_259.t01:exon1:c.G150A:p.E50E,
SNV	MF_pilon	265750	265750	A	G	exonic	1_259	synonymous SNV	1_259:1_259.t01:exon1:c.T141C:p.S47S,
SNV	MF_pilon	265756	265756	C	G	exonic	1_259	synonymous SNV	1_259:1_259.t01:exon1:c.G135C:p.G45G,
SNV	MF_pilon	265774	265774	C	T	exonic	1_259	synonymous SNV	1_259:1_259.t01:exon1:c.G117A:p.K39K,
SNV	MF_pilon	265789	265789	A	G	exonic	1_259	synonymous SNV	1_259:1_259.t01:exon1:c.T102C:p.D34D,
SNV	MF_pilon	265798	265798	C	G	exonic	1_259	synonymous SNV	1_259:1_259.t01:exon1:c.G93C:p.G31G,
SNV	MF_pilon	265816	265816	G	T	exonic	1_259	synonymous SNV	1_259:1_259.t01:exon1:c.C75A:p.G25G,
SNV	MF_pilon	265819	265819	T	G	exonic	1_259	synonymous SNV	1_259:1_259.t01:exon1:c.A72C:p.R24R,
SNV	MF_pilon	265825	265825	T	G	exonic	1_259	synonymous SNV	1_259:1_259.t01:exon1:c.A66C:p.A22A,
SNV	MF_pilon	265830	265830	C	T	exonic	1_259	nonsynonymous SNV	1_259:1_259.t01:exon1:c.G61A:p.A21T,
SNV	MF_pilon	265831	265831	T	C	exonic	1_259	synonymous SNV	1_259:1_259.t01:exon1:c.A60G:p.K20K,
SNV	MF_pilon	265859	265859	G	C	exonic	1_259	nonsynonymous SNV	1_259:1_259.t01:exon1:c.C32G:p.S11C,
SNV	MF_pilon	265860	265860	A	T	exonic	1_259	nonsynonymous SNV	1_259:1_259.t01:exon1:c.T31A:p.S11T,
SNV	MF_pilon	265861	265861	G	A	exonic	1_259	synonymous SNV	1_259:1_259.t01:exon1:c.C30T:p.R10R,
SNV	MF_pilon	265873	265873	G	A	exonic	1_259	synonymous SNV	1_259:1_259.t01:exon1:c.C18T:p.D6D,
SNV	MF_pilon	292101	292101	G	C	exonic	1_284	nonsynonymous SNV	1_284:1_284.t01:exon1:c.G198C:p.Q66H,
SNV	MF_pilon	292104	292104	G	C	exonic	1_284	synonymous SNV	1_284:1_284.t01:exon1:c.G201C:p.P67P,
SNV	MF_pilon	292107	292107	C	T	exonic	1_284	synonymous SNV	1_284:1_284.t01:exon1:c.C204T:p.N68N,
SNV	MF_pilon	292112	292112	A	T	exonic	1_284	nonsynonymous SNV	1_284:1_284.t01:exon1:c.A209T:p.Y70F,
SNV	MF_pilon	292122	292122	C	G	exonic	1_284	synonymous SNV	1_284:1_284.t01:exon1:c.C219G:p.L73L,
SNV	MF_pilon	292125	292125	C	G	exonic	1_284	synonymous SNV	1_284:1_284.t01:exon1:c.C222G:p.S74S,
SNV	MF_pilon	292128	292128	T	C	exonic	1_284	synonymous SNV	1_284:1_284.t01:exon1:c.T225C:p.D75D,
SNV	MF_pilon	292131	292131	C	G	exonic	1_284	synonymous SNV	1_284:1_284.t01:exon1:c.C228G:p.P76P,
SNV	MF_pilon	292134	292134	C	G	exonic	1_284	synonymous SNV	1_284:1_284.t01:exon1:c.C231G:p.S77S,
SNV	MF_pilon	292137	292137	C	T	exonic	1_284	synonymous SNV	1_284:1_284.t01:exon1:c.C234T:p.D78D,
SNV	MF_pilon	292143	292143	T	G	exonic	1_284	synonymous SNV	1_284:1_284.t01:exon1:c.T240G:p.A80A,
SNV	MF_pilon	292149	292149	C	G	exonic	1_284	synonymous SNV	1_284:1_284.t01:exon1:c.C246G:p.V82V,
SNV	MF_pilon	292152	292152	G	A	exonic	1_284	synonymous SNV	1_284:1_284.t01:exon1:c.G249A:p.E83E,
SNV	MF_pilon	292155	292155	A	G	exonic	1_284	synonymous SNV	1_284:1_284.t01:exon1:c.A252G:p.S84S,
SNV	MF_pilon	292158	292158	C	G	exonic	1_284	synonymous SNV	1_284:1_284.t01:exon1:c.C255G:p.R85R,
SNV	MF_pilon	292163	292163	T	A	exonic	1_284	nonsynonymous SNV	1_284:1_284.t01:exon1:c.T260A:p.F87Y,
INDEL	MF_pilon	292178	292178	-	T	exonic	1_284	frameshift insertion	1_284:1_284.t01:exon1:c.275_276insT:p.R92fs,
SNV	MF_pilon	292180	292180	G	A	exonic	1_284	nonsynonymous SNV	1_284:1_284.t01:exon1:c.G277A:p.E93K,
INDEL	MF_pilon	292184	292184	T	-	exonic	1_284	frameshift deletion	1_284:1_284.t01:exon1:c.281delT:p.I94fs,
SNV	MF_pilon	292185	292185	C	G	exonic	1_284	nonsynonymous SNV	1_284:1_284.t01:exon1:c.C282G:p.I94M,
SNV	MF_pilon	292188	292188	C	T	exonic	1_284	synonymous SNV	1_284:1_284.t01:exon1:c.C285T:p.D95D,
SNV	MF_pilon	292197	292197	C	A	exonic	1_284	synonymous SNV	1_284:1_284.t01:exon1:c.C294A:p.P98P,
SNV	MF_pilon	292206	292206	C	T	exonic	1_284	synonymous SNV	1_284:1_284.t01:exon1:c.C303T:p.N101N,
SNV	MF_pilon	292210	292210	A	G	exonic	1_284	nonsynonymous SNV	1_284:1_284.t01:exon1:c.A307G:p.M103V,
SNV	MF_pilon	292215	292215	G	T	exonic	1_284	nonsynonymous SNV	1_284:1_284.t01:exon1:c.G312T:p.E104D,
SNV	MF_pilon	292219	292219	G	A	exonic	1_284	nonsynonymous SNV	1_284:1_284.t01:exon1:c.G316A:p.A106T,
SNV	MF_pilon	292222	292222	A	G	exonic	1_284	nonsynonymous SNV	1_284:1_284.t01:exon1:c.A319G:p.K107E,
SNV	MF_pilon	292232	292232	G	C	exonic	1_284	nonsynonymous SNV	1_284:1_284.t01:exon1:c.G329C:p.G110A,
SNV	MF_pilon	292235	292235	T	C	exonic	1_284	nonsynonymous SNV	1_284:1_284.t01:exon1:c.T332C:p.I111T,
SNV	MF_pilon	292245	292245	T	G	exonic	1_284	nonsynonymous SNV	1_284:1_284.t01:exon1:c.T342G:p.D114E,
SNV	MF_pilon	292258	292258	T	A	exonic	1_284	nonsynonymous SNV	1_284:1_284.t01:exon1:c.T355A:p.S119T,
SNV	MF_pilon	292259	292259	C	G	exonic	1_284	nonsynonymous SNV	1_284:1_284.t01:exon1:c.C356G:p.S119W,
SNV	MF_pilon	292260	292260	G	C	exonic	1_284	synonymous SNV	1_284:1_284.t01:exon1:c.G357C:p.S119S,
SNV	MF_pilon	292269	292269	T	A	exonic	1_284	synonymous SNV	1_284:1_284.t01:exon1:c.T366A:p.G122G,
SNV	MF_pilon	292280	292280	A	G	exonic	1_284	nonsynonymous SNV	1_284:1_284.t01:exon1:c.A377G:p.Y126C,
SNV	MF_pilon	292281	292281	C	G	exonic	1_284	stopgain	1_284:1_284.t01:exon1:c.C378G:p.Y126X,
SNV	MF_pilon	292305	292305	G	C	exonic	1_284	synonymous SNV	1_284:1_284.t01:exon1:c.G402C:p.P134P,
SNV	MF_pilon	292308	292308	G	C	exonic	1_284	synonymous SNV	1_284:1_284.t01:exon1:c.G405C:p.L135L,
SNV	MF_pilon	292310	292310	A	G	exonic	1_284	nonsynonymous SNV	1_284:1_284.t01:exon1:c.A407G:p.D136G,
SNV	MF_pilon	292311	292311	C	G	exonic	1_284	nonsynonymous SNV	1_284:1_284.t01:exon1:c.C408G:p.D136E,
SNV	MF_pilon	292317	292317	G	C	exonic	1_284	nonsynonymous SNV	1_284:1_284.t01:exon1:c.G414C:p.E138D,
SNV	MF_pilon	292320	292320	T	C	exonic	1_284	synonymous SNV	1_284:1_284.t01:exon1:c.T417C:p.D139D,
SNV	MF_pilon	292332	292332	T	C	exonic	1_284	synonymous SNV	1_284:1_284.t01:exon1:c.T429C:p.G143G,
SNV	MF_pilon	292350	292350	C	G	exonic	1_284	synonymous SNV	1_284:1_284.t01:exon1:c.C447G:p.S149S,
SNV	MF_pilon	292353	292353	G	A	exonic	1_284	synonymous SNV	1_284:1_284.t01:exon1:c.G450A:p.E150E,
SNV	MF_pilon	292362	292362	G	T	exonic	1_284	synonymous SNV	1_284:1_284.t01:exon1:c.G459T:p.V153V,
SNV	MF_pilon	292364	292364	T	C	exonic	1_284	nonsynonymous SNV	1_284:1_284.t01:exon1:c.T461C:p.V154A,
SNV	MF_pilon	292375	292375	A	G	exonic	1_284	nonsynonymous SNV	1_284:1_284.t01:exon1:c.A472G:p.T158A,
SNV	MF_pilon	292376	292376	C	T	exonic	1_284	nonsynonymous SNV	1_284:1_284.t01:exon1:c.C473T:p.T158I,
SNV	MF_pilon	292377	292377	C	G	exonic	1_284	synonymous SNV	1_284:1_284.t01:exon1:c.C474G:p.T158T,
SNV	MF_pilon	292383	292383	C	G	exonic	1_284	synonymous SNV	1_284:1_284.t01:exon1:c.C480G:p.T160T,
SNV	MF_pilon	292386	292386	G	T	exonic	1_284	synonymous SNV	1_284:1_284.t01:exon1:c.G483T:p.R161R,
SNV	MF_pilon	292393	292393	C	G	exonic	1_284	nonsynonymous SNV	1_284:1_284.t01:exon1:c.C490G:p.Q164E,
SNV	MF_pilon	292394	292394	A	C	exonic	1_284	nonsynonymous SNV	1_284:1_284.t01:exon1:c.A491C:p.Q164P,
SNV	MF_pilon	292395	292395	G	C	exonic	1_284	nonsynonymous SNV	1_284:1_284.t01:exon1:c.G492C:p.Q164H,
SNV	MF_pilon	292402	292402	C	T	exonic	1_284	nonsynonymous SNV	1_284:1_284.t01:exon1:c.C499T:p.L167F,
SNV	MF_pilon	292404	292404	C	G	exonic	1_284	synonymous SNV	1_284:1_284.t01:exon1:c.C501G:p.L167L,
SNV	MF_pilon	292407	292407	C	G	exonic	1_284	nonsynonymous SNV	1_284:1_284.t01:exon1:c.C504G:p.D168E,
SNV	MF_pilon	292411	292411	A	C	exonic	1_284	nonsynonymous SNV	1_284:1_284.t01:exon1:c.A508C:p.I170L,
SNV	MF_pilon	292413	292413	C	G	exonic	1_284	nonsynonymous SNV	1_284:1_284.t01:exon1:c.C510G:p.I170M,
SNV	MF_pilon	292416	292416	T	C	exonic	1_284	synonymous SNV	1_284:1_284.t01:exon1:c.T513C:p.G171G,
SNV	MF_pilon	292419	292419	G	C	exonic	1_284	nonsynonymous SNV	1_284:1_284.t01:exon1:c.G516C:p.E172D,
SNV	MF_pilon	292425	292425	C	A	exonic	1_284	synonymous SNV	1_284:1_284.t01:exon1:c.C522A:p.G174G,
SNV	MF_pilon	292440	292440	G	T	exonic	1_284	synonymous SNV	1_284:1_284.t01:exon1:c.G537T:p.A179A,
SNV	MF_pilon	292455	292455	C	T	exonic	1_284	synonymous SNV	1_284:1_284.t01:exon1:c.C552T:p.G184G,
SNV	MF_pilon	292458	292458	A	G	exonic	1_284	synonymous SNV	1_284:1_284.t01:exon1:c.A555G:p.A185A,
SNV	MF_pilon	292461	292461	G	C	exonic	1_284	synonymous SNV	1_284:1_284.t01:exon1:c.G558C:p.P186P,
SNV	MF_pilon	292464	292464	T	G	exonic	1_284	synonymous SNV	1_284:1_284.t01:exon1:c.T561G:p.L187L,
SNV	MF_pilon	292473	292473	G	C	exonic	1_284	synonymous SNV	1_284:1_284.t01:exon1:c.G570C:p.G190G,
SNV	MF_pilon	292477	292477	A	G	exonic	1_284	nonsynonymous SNV	1_284:1_284.t01:exon1:c.A574G:p.K192E,
SNV	MF_pilon	292479	292479	G	A	exonic	1_284	synonymous SNV	1_284:1_284.t01:exon1:c.G576A:p.K192K,
SNV	MF_pilon	292485	292485	C	G	exonic	1_284	synonymous SNV	1_284:1_284.t01:exon1:c.C582G:p.V194V,
SNV	MF_pilon	292494	292494	G	C	exonic	1_284	synonymous SNV	1_284:1_284.t01:exon1:c.G591C:p.P197P,
SNV	MF_pilon	292518	292518	C	T	exonic	1_284	synonymous SNV	1_284:1_284.t01:exon1:c.C615T:p.T205T,
SNV	MF_pilon	292546	292546	A	T	exonic	1_284	nonsynonymous SNV	1_284:1_284.t01:exon1:c.A643T:p.S215C,
SNV	MF_pilon	292547	292547	G	C	exonic	1_284	nonsynonymous SNV	1_284:1_284.t01:exon1:c.G644C:p.S215T,
SNV	MF_pilon	292550	292550	T	A	exonic	1_284	nonsynonymous SNV	1_284:1_284.t01:exon1:c.T647A:p.F216Y,
SNV	MF_pilon	292551	292551	C	T	exonic	1_284	synonymous SNV	1_284:1_284.t01:exon1:c.C648T:p.F216F,
SNV	MF_pilon	292554	292554	T	A	exonic	1_284	synonymous SNV	1_284:1_284.t01:exon1:c.T651A:p.G217G,
SNV	MF_pilon	292557	292557	C	G	exonic	1_284	synonymous SNV	1_284:1_284.t01:exon1:c.C654G:p.S218S,
SNV	MF_pilon	292560	292560	C	T	exonic	1_284	synonymous SNV	1_284:1_284.t01:exon1:c.C657T:p.G219G,
SNV	MF_pilon	292576	292576	C	T	exonic	1_284	synonymous SNV	1_284:1_284.t01:exon1:c.C673T:p.L225L,
SNV	MF_pilon	292584	292584	G	T	exonic	1_284	synonymous SNV	1_284:1_284.t01:exon1:c.G681T:p.G227G,
SNV	MF_pilon	292596	292596	C	T	exonic	1_284	synonymous SNV	1_284:1_284.t01:exon1:c.C693T:p.Y231Y,
SNV	MF_pilon	292599	292599	G	A	exonic	1_284	synonymous SNV	1_284:1_284.t01:exon1:c.G696A:p.S232S,
SNV	MF_pilon	292605	292605	C	T	exonic	1_284	synonymous SNV	1_284:1_284.t01:exon1:c.C702T:p.R234R,
SNV	MF_pilon	292641	292641	G	C	exonic	1_284	synonymous SNV	1_284:1_284.t01:exon1:c.G738C:p.L246L,
SNV	MF_pilon	292659	292659	C	T	exonic	1_284	synonymous SNV	1_284:1_284.t01:exon1:c.C756T:p.I252I,
SNV	MF_pilon	292660	292660	G	C	exonic	1_284	nonsynonymous SNV	1_284:1_284.t01:exon1:c.G757C:p.V253L,
SNV	MF_pilon	292668	292668	G	C	exonic	1_284	synonymous SNV	1_284:1_284.t01:exon1:c.G765C:p.L255L,
SNV	MF_pilon	292674	292674	C	G	exonic	1_284	synonymous SNV	1_284:1_284.t01:exon1:c.C771G:p.S257S,
SNV	MF_pilon	292680	292680	G	A	exonic	1_284	synonymous SNV	1_284:1_284.t01:exon1:c.G777A:p.E259E,
SNV	MF_pilon	292689	292689	C	G	exonic	1_284	synonymous SNV	1_284:1_284.t01:exon1:c.C786G:p.A262A,
SNV	MF_pilon	292694	292694	T	A	exonic	1_284	nonsynonymous SNV	1_284:1_284.t01:exon1:c.T791A:p.F264Y,
SNV	MF_pilon	292696	292696	A	G	exonic	1_284	nonsynonymous SNV	1_284:1_284.t01:exon1:c.A793G:p.I265V,
SNV	MF_pilon	292698	292698	C	G	exonic	1_284	nonsynonymous SNV	1_284:1_284.t01:exon1:c.C795G:p.I265M,
SNV	MF_pilon	292710	292710	C	T	exonic	1_284	synonymous SNV	1_284:1_284.t01:exon1:c.C807T:p.F269F,
SNV	MF_pilon	292713	292713	G	C	exonic	1_284	synonymous SNV	1_284:1_284.t01:exon1:c.G810C:p.P270P,
SNV	MF_pilon	292716	292716	G	A	exonic	1_284	synonymous SNV	1_284:1_284.t01:exon1:c.G813A:p.S271S,
SNV	MF_pilon	292725	292725	T	C	exonic	1_284	synonymous SNV	1_284:1_284.t01:exon1:c.T822C:p.G274G,
SNV	MF_pilon	292740	292740	G	C	exonic	1_284	synonymous SNV	1_284:1_284.t01:exon1:c.G837C:p.A279A,
SNV	MF_pilon	292744	292744	C	A	exonic	1_284	nonsynonymous SNV	1_284:1_284.t01:exon1:c.C841A:p.L281M,
SNV	MF_pilon	292746	292746	G	C	exonic	1_284	synonymous SNV	1_284:1_284.t01:exon1:c.G843C:p.L281L,
SNV	MF_pilon	292752	292752	C	G	exonic	1_284	synonymous SNV	1_284:1_284.t01:exon1:c.C849G:p.P283P,
SNV	MF_pilon	292758	292758	C	T	exonic	1_284	synonymous SNV	1_284:1_284.t01:exon1:c.C855T:p.I285I,
SNV	MF_pilon	292764	292764	C	T	exonic	1_284	synonymous SNV	1_284:1_284.t01:exon1:c.C861T:p.G287G,
SNV	MF_pilon	292770	292770	T	C	exonic	1_284	synonymous SNV	1_284:1_284.t01:exon1:c.T867C:p.R289R,
SNV	MF_pilon	292773	292773	G	A	exonic	1_284	synonymous SNV	1_284:1_284.t01:exon1:c.G870A:p.A290A,
SNV	MF_pilon	292779	292779	C	T	exonic	1_284	synonymous SNV	1_284:1_284.t01:exon1:c.C876T:p.T292T,
SNV	MF_pilon	292780	292780	G	T	exonic	1_284	nonsynonymous SNV	1_284:1_284.t01:exon1:c.G877T:p.V293F,
SNV	MF_pilon	292782	292782	C	G	exonic	1_284	synonymous SNV	1_284:1_284.t01:exon1:c.C879G:p.V293V,
SNV	MF_pilon	292785	292785	C	T	exonic	1_284	synonymous SNV	1_284:1_284.t01:exon1:c.C882T:p.G294G,
SNV	MF_pilon	292806	292806	G	T	exonic	1_284	synonymous SNV	1_284:1_284.t01:exon1:c.G903T:p.R301R,
SNV	MF_pilon	292809	292809	C	T	exonic	1_284	synonymous SNV	1_284:1_284.t01:exon1:c.C906T:p.F302F,
SNV	MF_pilon	292824	292824	C	T	exonic	1_284	synonymous SNV	1_284:1_284.t01:exon1:c.C921T:p.R307R,
SNV	MF_pilon	292827	292827	T	G	exonic	1_284	synonymous SNV	1_284:1_284.t01:exon1:c.T924G:p.L308L,
SNV	MF_pilon	292833	292833	C	G	exonic	1_284	synonymous SNV	1_284:1_284.t01:exon1:c.C930G:p.A310A,
SNV	MF_pilon	292860	292860	C	T	exonic	1_284	synonymous SNV	1_284:1_284.t01:exon1:c.C957T:p.G319G,
SNV	MF_pilon	292863	292863	C	G	exonic	1_284	synonymous SNV	1_284:1_284.t01:exon1:c.C960G:p.V320V,
SNV	MF_pilon	292866	292866	G	A	exonic	1_284	synonymous SNV	1_284:1_284.t01:exon1:c.G963A:p.A321A,
SNV	MF_pilon	292869	292869	C	G	exonic	1_284	synonymous SNV	1_284:1_284.t01:exon1:c.C966G:p.P322P,
SNV	MF_pilon	292882	292882	G	A	exonic	1_284	nonsynonymous SNV	1_284:1_284.t01:exon1:c.G979A:p.D327N,
SNV	MF_pilon	292883	292883	A	G	exonic	1_284	nonsynonymous SNV	1_284:1_284.t01:exon1:c.A980G:p.D327G,
SNV	MF_pilon	292887	292887	C	G	exonic	1_284	synonymous SNV	1_284:1_284.t01:exon1:c.C984G:p.S328S,
SNV	MF_pilon	292899	292899	G	C	exonic	1_284	synonymous SNV	1_284:1_284.t01:exon1:c.G996C:p.A332A,
SNV	MF_pilon	292913	292913	C	A	exonic	1_284	nonsynonymous SNV	1_284:1_284.t01:exon1:c.C1010A:p.A337D,
SNV	MF_pilon	292914	292914	C	A	exonic	1_284	synonymous SNV	1_284:1_284.t01:exon1:c.C1011A:p.A337A,
SNV	MF_pilon	292944	292944	C	G	exonic	1_284	synonymous SNV	1_284:1_284.t01:exon1:c.C1041G:p.A347A,
SNV	MF_pilon	292945	292945	A	C	exonic	1_284	nonsynonymous SNV	1_284:1_284.t01:exon1:c.A1042C:p.K348Q,
SNV	MF_pilon	292946	292946	A	G	exonic	1_284	nonsynonymous SNV	1_284:1_284.t01:exon1:c.A1043G:p.K348R,
SNV	MF_pilon	292947	292947	G	T	exonic	1_284	nonsynonymous SNV	1_284:1_284.t01:exon1:c.G1044T:p.K348N,
SNV	MF_pilon	292977	292977	C	A	exonic	1_284	synonymous SNV	1_284:1_284.t01:exon1:c.C1074A:p.G358G,
SNV	MF_pilon	292989	292989	C	G	exonic	1_284	nonsynonymous SNV	1_284:1_284.t01:exon1:c.C1086G:p.D362E,
SNV	MF_pilon	292992	292992	C	G	exonic	1_284	synonymous SNV	1_284:1_284.t01:exon1:c.C1089G:p.P363P,
SNV	MF_pilon	292995	292995	C	G	exonic	1_284	nonsynonymous SNV	1_284:1_284.t01:exon1:c.C1092G:p.D364E,
SNV	MF_pilon	292999	292999	C	T	exonic	1_284	synonymous SNV	1_284:1_284.t01:exon1:c.C1096T:p.L366L,
SNV	MF_pilon	293016	293016	T	C	exonic	1_284	synonymous SNV	1_284:1_284.t01:exon1:c.T1113C:p.G371G,
SNV	MF_pilon	293017	293017	A	C	exonic	1_284	nonsynonymous SNV	1_284:1_284.t01:exon1:c.A1114C:p.N372H,
SNV	MF_pilon	293019	293019	C	G	exonic	1_284	nonsynonymous SNV	1_284:1_284.t01:exon1:c.C1116G:p.N372K,
SNV	MF_pilon	293022	293022	C	T	exonic	1_284	synonymous SNV	1_284:1_284.t01:exon1:c.C1119T:p.D373D,
INDEL	MF_pilon	293023	293023	-	G	exonic	1_284	frameshift insertion	1_284:1_284.t01:exon1:c.1121dupG:p.W374fs,
SNV	MF_pilon	293027	293027	A	C	exonic	1_284	nonsynonymous SNV	1_284:1_284.t01:exon1:c.A1124C:p.Y375S,
INDEL	MF_pilon	293028	293028	-	GT	exonic	1_284	frameshift insertion	1_284:1_284.t01:exon1:c.1125_1126insGT:p.Y375fs,
SNV	MF_pilon	293035	293035	T	A	exonic	1_284	nonsynonymous SNV	1_284:1_284.t01:exon1:c.T1132A:p.S378T,
SNV	MF_pilon	293037	293037	G	C	exonic	1_284	synonymous SNV	1_284:1_284.t01:exon1:c.G1134C:p.S378S,
INDEL	MF_pilon	293039	293039	A	-	exonic	1_284	frameshift deletion	1_284:1_284.t01:exon1:c.1136delA:p.E379fs,
INDEL	MF_pilon	293042	293042	-	C	exonic	1_284	frameshift insertion	1_284:1_284.t01:exon1:c.1140dupC:p.D380fs,
SNV	MF_pilon	293046	293046	G	A	exonic	1_284	synonymous SNV	1_284:1_284.t01:exon1:c.G1143A:p.K381K,
SNV	MF_pilon	293049	293049	A	G	exonic	1_284	synonymous SNV	1_284:1_284.t01:exon1:c.A1146G:p.A382A,
SNV	MF_pilon	293052	293052	A	G	exonic	1_284	synonymous SNV	1_284:1_284.t01:exon1:c.A1149G:p.A383A,
SNV	MF_pilon	293055	293055	T	C	exonic	1_284	synonymous SNV	1_284:1_284.t01:exon1:c.T1152C:p.H384H,
SNV	MF_pilon	293061	293061	C	T	exonic	1_284	synonymous SNV	1_284:1_284.t01:exon1:c.C1158T:p.N386N,
SNV	MF_pilon	293067	293067	C	G	exonic	1_284	synonymous SNV	1_284:1_284.t01:exon1:c.C1164G:p.R388R,
SNV	MF_pilon	293082	293082	C	G	exonic	1_284	nonsynonymous SNV	1_284:1_284.t01:exon1:c.C1179G:p.I393M,
SNV	MF_pilon	293083	293083	G	T	exonic	1_284	nonsynonymous SNV	1_284:1_284.t01:exon1:c.G1180T:p.A394S,
SNV	MF_pilon	293085	293085	C	G	exonic	1_284	synonymous SNV	1_284:1_284.t01:exon1:c.C1182G:p.A394A,
SNV	MF_pilon	293094	293094	G	C	exonic	1_284	synonymous SNV	1_284:1_284.t01:exon1:c.G1191C:p.P397P,
SNV	MF_pilon	293096	293096	C	T	exonic	1_284	nonsynonymous SNV	1_284:1_284.t01:exon1:c.C1193T:p.T398M,
SNV	MF_pilon	293097	293097	G	C	exonic	1_284	synonymous SNV	1_284:1_284.t01:exon1:c.G1194C:p.T398T,
SNV	MF_pilon	293103	293103	G	T	exonic	1_284	synonymous SNV	1_284:1_284.t01:exon1:c.G1200T:p.A400A,
SNV	MF_pilon	293106	293106	G	C	exonic	1_284	synonymous SNV	1_284:1_284.t01:exon1:c.G1203C:p.P401P,
SNV	MF_pilon	293109	293109	G	A	exonic	1_284	synonymous SNV	1_284:1_284.t01:exon1:c.G1206A:p.E402E,
SNV	MF_pilon	293115	293115	C	T	exonic	1_284	synonymous SNV	1_284:1_284.t01:exon1:c.C1212T:p.D404D,
SNV	MF_pilon	293118	293118	T	C	exonic	1_284	synonymous SNV	1_284:1_284.t01:exon1:c.T1215C:p.D405D,
SNV	MF_pilon	293121	293121	G	A	exonic	1_284	synonymous SNV	1_284:1_284.t01:exon1:c.G1218A:p.P406P,
SNV	MF_pilon	293127	293127	C	T	exonic	1_284	synonymous SNV	1_284:1_284.t01:exon1:c.C1224T:p.G408G,
SNV	MF_pilon	293142	293142	G	A	exonic	1_284	synonymous SNV	1_284:1_284.t01:exon1:c.G1239A:p.A413A,
SNV	MF_pilon	293169	293169	C	A	exonic	1_284	synonymous SNV	1_284:1_284.t01:exon1:c.C1266A:p.T422T,
SNV	MF_pilon	293172	293172	C	G	exonic	1_284	synonymous SNV	1_284:1_284.t01:exon1:c.C1269G:p.T423T,
SNV	MF_pilon	293175	293175	C	G	exonic	1_284	synonymous SNV	1_284:1_284.t01:exon1:c.C1272G:p.V424V,
SNV	MF_pilon	293188	293188	C	G	exonic	1_284	nonsynonymous SNV	1_284:1_284.t01:exon1:c.C1285G:p.Q429E,
SNV	MF_pilon	293196	293196	C	G	exonic	1_284	synonymous SNV	1_284:1_284.t01:exon1:c.C1293G:p.R431R,
SNV	MF_pilon	293214	293214	C	G	exonic	1_284	synonymous SNV	1_284:1_284.t01:exon1:c.C1311G:p.V437V,
SNV	MF_pilon	293223	293223	T	C	exonic	1_284	synonymous SNV	1_284:1_284.t01:exon1:c.T1320C:p.G440G,
SNV	MF_pilon	293225	293225	C	G	exonic	1_284	nonsynonymous SNV	1_284:1_284.t01:exon1:c.C1322G:p.A441G,
SNV	MF_pilon	293235	293235	C	T	exonic	1_284	synonymous SNV	1_284:1_284.t01:exon1:c.C1332T:p.G444G,
SNV	MF_pilon	293238	293238	C	G	exonic	1_284	synonymous SNV	1_284:1_284.t01:exon1:c.C1335G:p.S445S,
SNV	MF_pilon	293247	293247	C	G	exonic	1_284	synonymous SNV	1_284:1_284.t01:exon1:c.C1344G:p.T448T,
SNV	MF_pilon	293253	293253	G	C	exonic	1_284	synonymous SNV	1_284:1_284.t01:exon1:c.G1350C:p.A450A,
SNV	MF_pilon	293274	293274	C	G	exonic	1_284	synonymous SNV	1_284:1_284.t01:exon1:c.C1371G:p.T457T,
SNV	MF_pilon	293277	293277	G	A	exonic	1_284	synonymous SNV	1_284:1_284.t01:exon1:c.G1374A:p.V458V,
SNV	MF_pilon	293280	293280	C	G	exonic	1_284	synonymous SNV	1_284:1_284.t01:exon1:c.C1377G:p.R459R,
SNV	MF_pilon	293283	293283	C	T	exonic	1_284	synonymous SNV	1_284:1_284.t01:exon1:c.C1380T:p.R460R,
SNV	MF_pilon	293304	293304	G	C	exonic	1_284	synonymous SNV	1_284:1_284.t01:exon1:c.G1401C:p.P467P,
SNV	MF_pilon	293308	293308	C	A	exonic	1_284	nonsynonymous SNV	1_284:1_284.t01:exon1:c.C1405A:p.L469I,
SNV	MF_pilon	293310	293310	C	G	exonic	1_284	synonymous SNV	1_284:1_284.t01:exon1:c.C1407G:p.L469L,
SNV	MF_pilon	293313	293313	C	T	exonic	1_284	synonymous SNV	1_284:1_284.t01:exon1:c.C1410T:p.G470G,
SNV	MF_pilon	293317	293317	A	C	exonic	1_284	nonsynonymous SNV	1_284:1_284.t01:exon1:c.A1414C:p.N472H,
SNV	MF_pilon	293322	293322	C	G	exonic	1_284	synonymous SNV	1_284:1_284.t01:exon1:c.C1419G:p.V473V,
SNV	MF_pilon	293325	293325	C	T	exonic	1_284	synonymous SNV	1_284:1_284.t01:exon1:c.C1422T:p.G474G,
SNV	MF_pilon	293332	293332	T	C	exonic	1_284	nonsynonymous SNV	1_284:1_284.t01:exon1:c.T1429C:p.F477L,
SNV	MF_pilon	293334	293334	C	G	exonic	1_284	nonsynonymous SNV	1_284:1_284.t01:exon1:c.C1431G:p.F477L,
SNV	MF_pilon	293335	293335	C	A	exonic	1_284	nonsynonymous SNV	1_284:1_284.t01:exon1:c.C1432A:p.Q478K,
SNV	MF_pilon	293337	293337	G	C	exonic	1_284	nonsynonymous SNV	1_284:1_284.t01:exon1:c.G1434C:p.Q478H,
SNV	MF_pilon	293349	293349	C	T	exonic	1_284	synonymous SNV	1_284:1_284.t01:exon1:c.C1446T:p.N482N,
SNV	MF_pilon	293350	293350	A	G	exonic	1_284	nonsynonymous SNV	1_284:1_284.t01:exon1:c.A1447G:p.I483V,
SNV	MF_pilon	293352	293352	C	G	exonic	1_284	nonsynonymous SNV	1_284:1_284.t01:exon1:c.C1449G:p.I483M,
SNV	MF_pilon	293359	293359	A	C	exonic	1_284	nonsynonymous SNV	1_284:1_284.t01:exon1:c.A1456C:p.N486H,
SNV	MF_pilon	293361	293361	C	G	exonic	1_284	nonsynonymous SNV	1_284:1_284.t01:exon1:c.C1458G:p.N486K,
SNV	MF_pilon	293367	293367	C	T	exonic	1_284	synonymous SNV	1_284:1_284.t01:exon1:c.C1464T:p.D488D,
SNV	MF_pilon	293373	293373	C	G	exonic	1_284	synonymous SNV	1_284:1_284.t01:exon1:c.C1470G:p.S490S,
SNV	MF_pilon	293377	293377	A	C	exonic	1_284	nonsynonymous SNV	1_284:1_284.t01:exon1:c.A1474C:p.M492L,
SNV	MF_pilon	293379	293379	G	A	exonic	1_284	nonsynonymous SNV	1_284:1_284.t01:exon1:c.G1476A:p.M492I,
SNV	MF_pilon	293383	293383	G	A	exonic	1_284	nonsynonymous SNV	1_284:1_284.t01:exon1:c.G1480A:p.A494T,
SNV	MF_pilon	293384	293384	C	A	exonic	1_284	nonsynonymous SNV	1_284:1_284.t01:exon1:c.C1481A:p.A494E,
SNV	MF_pilon	293412	293412	T	C	exonic	1_284	synonymous SNV	1_284:1_284.t01:exon1:c.T1509C:p.R503R,
SNV	MF_pilon	293418	293418	T	C	exonic	1_284	synonymous SNV	1_284:1_284.t01:exon1:c.T1515C:p.D505D,
SNV	MF_pilon	293427	293427	C	A	exonic	1_284	synonymous SNV	1_284:1_284.t01:exon1:c.C1524A:p.R508R,
SNV	MF_pilon	293439	293439	G	C	exonic	1_284	synonymous SNV	1_284:1_284.t01:exon1:c.G1536C:p.P512P,
SNV	MF_pilon	293448	293448	T	C	exonic	1_284	synonymous SNV	1_284:1_284.t01:exon1:c.T1545C:p.G515G,
SNV	MF_pilon	293466	293466	G	C	exonic	1_284	synonymous SNV	1_284:1_284.t01:exon1:c.G1563C:p.L521L,
INDEL	MF_pilon	293472	293472	-	A	exonic	1_284	frameshift insertion	1_284:1_284.t01:exon1:c.1569_1570insA:p.W523fs,
SNV	MF_pilon	293473	293473	G	T	exonic	1_284	nonsynonymous SNV	1_284:1_284.t01:exon1:c.G1570T:p.A524S,
INDEL	MF_pilon	293476	293476	A	-	exonic	1_284	frameshift deletion	1_284:1_284.t01:exon1:c.1573delA:p.I525fs,
SNV	MF_pilon	293481	293481	G	C	exonic	1_284	nonsynonymous SNV	1_284:1_284.t01:exon1:c.G1578C:p.E526D,
SNV	MF_pilon	293484	293484	C	G	exonic	1_284	synonymous SNV	1_284:1_284.t01:exon1:c.C1581G:p.R527R,
SNV	MF_pilon	293494	293494	A	C	exonic	1_284	nonsynonymous SNV	1_284:1_284.t01:exon1:c.A1591C:p.K531Q,
SNV	MF_pilon	293495	293495	A	G	exonic	1_284	nonsynonymous SNV	1_284:1_284.t01:exon1:c.A1592G:p.K531R,
SNV	MF_pilon	293496	293496	G	C	exonic	1_284	nonsynonymous SNV	1_284:1_284.t01:exon1:c.G1593C:p.K531N,
SNV	MF_pilon	293500	293500	G	A	exonic	1_284	nonsynonymous SNV	1_284:1_284.t01:exon1:c.G1597A:p.D533N,
SNV	MF_pilon	293505	293505	C	T	exonic	1_284	synonymous SNV	1_284:1_284.t01:exon1:c.C1602T:p.G534G,
SNV	MF_pilon	293506	293506	A	G	exonic	1_284	nonsynonymous SNV	1_284:1_284.t01:exon1:c.A1603G:p.K535E,
SNV	MF_pilon	293507	293507	A	T	exonic	1_284	nonsynonymous SNV	1_284:1_284.t01:exon1:c.A1604T:p.K535M,
SNV	MF_pilon	293509	293509	A	T	exonic	1_284	nonsynonymous SNV	1_284:1_284.t01:exon1:c.A1606T:p.S536C,
SNV	MF_pilon	293510	293510	G	C	exonic	1_284	nonsynonymous SNV	1_284:1_284.t01:exon1:c.G1607C:p.S536T,
SNV	MF_pilon	293517	293517	C	G	exonic	1_284	synonymous SNV	1_284:1_284.t01:exon1:c.C1614G:p.P538P,
SNV	MF_pilon	293525	293525	T	C	exonic	1_284	nonsynonymous SNV	1_284:1_284.t01:exon1:c.T1622C:p.I541T,
SNV	MF_pilon	293532	293532	C	G	exonic	1_284	synonymous SNV	1_284:1_284.t01:exon1:c.C1629G:p.P543P,
SNV	MF_pilon	293533	293533	A	G	exonic	1_284	nonsynonymous SNV	1_284:1_284.t01:exon1:c.A1630G:p.T544A,
SNV	MF_pilon	293534	293534	C	G	exonic	1_284	nonsynonymous SNV	1_284:1_284.t01:exon1:c.C1631G:p.T544S,
SNV	MF_pilon	293535	293535	T	C	exonic	1_284	synonymous SNV	1_284:1_284.t01:exon1:c.T1632C:p.T544T,
SNV	MF_pilon	293537	293537	C	T	exonic	1_284	nonsynonymous SNV	1_284:1_284.t01:exon1:c.C1634T:p.A545V,
SNV	MF_pilon	293538	293538	G	C	exonic	1_284	synonymous SNV	1_284:1_284.t01:exon1:c.G1635C:p.A545A,
SNV	MF_pilon	293540	293540	C	A	exonic	1_284	nonsynonymous SNV	1_284:1_284.t01:exon1:c.C1637A:p.A546D,
SNV	MF_pilon	293541	293541	C	G	exonic	1_284	synonymous SNV	1_284:1_284.t01:exon1:c.C1638G:p.A546A,
SNV	MF_pilon	293544	293544	C	T	exonic	1_284	synonymous SNV	1_284:1_284.t01:exon1:c.C1641T:p.D547D,
SNV	MF_pilon	293547	293547	G	T	exonic	1_284	synonymous SNV	1_284:1_284.t01:exon1:c.G1644T:p.L548L,
SNV	MF_pilon	293556	293556	C	G	exonic	1_284	synonymous SNV	1_284:1_284.t01:exon1:c.C1653G:p.S551S,
SNV	MF_pilon	293559	293559	G	C	exonic	1_284	synonymous SNV	1_284:1_284.t01:exon1:c.G1656C:p.G552G,
SNV	MF_pilon	293562	293562	C	G	exonic	1_284	synonymous SNV	1_284:1_284.t01:exon1:c.C1659G:p.L553L,
SNV	MF_pilon	293571	293571	C	G	exonic	1_284	nonsynonymous SNV	1_284:1_284.t01:exon1:c.C1668G:p.D556E,
SNV	MF_pilon	293572	293572	C	G	exonic	1_284	nonsynonymous SNV	1_284:1_284.t01:exon1:c.C1669G:p.P557A,
SNV	MF_pilon	293574	293574	C	G	exonic	1_284	synonymous SNV	1_284:1_284.t01:exon1:c.C1671G:p.P557P,
SNV	MF_pilon	293585	293585	A	C	exonic	1_284	nonsynonymous SNV	1_284:1_284.t01:exon1:c.A1682C:p.D561A,
SNV	MF_pilon	293592	293592	A	G	exonic	1_284	synonymous SNV	1_284:1_284.t01:exon1:c.A1689G:p.A563A,
SNV	MF_pilon	293595	293595	G	C	exonic	1_284	synonymous SNV	1_284:1_284.t01:exon1:c.G1692C:p.L564L,
SNV	MF_pilon	293598	293598	C	G	exonic	1_284	synonymous SNV	1_284:1_284.t01:exon1:c.C1695G:p.A565A,
SNV	MF_pilon	293605	293605	G	A	exonic	1_284	nonsynonymous SNV	1_284:1_284.t01:exon1:c.G1702A:p.V568I,
SNV	MF_pilon	293606	293606	T	A	exonic	1_284	nonsynonymous SNV	1_284:1_284.t01:exon1:c.T1703A:p.V568D,
SNV	MF_pilon	293610	293610	C	A	exonic	1_284	nonsynonymous SNV	1_284:1_284.t01:exon1:c.C1707A:p.D569E,
SNV	MF_pilon	293613	293613	A	G	exonic	1_284	synonymous SNV	1_284:1_284.t01:exon1:c.A1710G:p.E570E,
SNV	MF_pilon	293617	293617	A	C	exonic	1_284	nonsynonymous SNV	1_284:1_284.t01:exon1:c.A1714C:p.K572Q,
SNV	MF_pilon	293625	293625	G	A	exonic	1_284	synonymous SNV	1_284:1_284.t01:exon1:c.G1722A:p.E574E,
SNV	MF_pilon	293628	293628	C	T	exonic	1_284	synonymous SNV	1_284:1_284.t01:exon1:c.C1725T:p.L575L,
SNV	MF_pilon	293634	293634	G	C	exonic	1_284	synonymous SNV	1_284:1_284.t01:exon1:c.G1731C:p.L577L,
SNV	MF_pilon	293640	293640	G	A	exonic	1_284	synonymous SNV	1_284:1_284.t01:exon1:c.G1737A:p.E579E,
SNV	MF_pilon	293643	293643	G	A	exonic	1_284	synonymous SNV	1_284:1_284.t01:exon1:c.G1740A:p.E580E,
SNV	MF_pilon	293650	293650	G	C	exonic	1_284	nonsynonymous SNV	1_284:1_284.t01:exon1:c.G1747C:p.E583Q,
SNV	MF_pilon	293652	293652	G	A	exonic	1_284	synonymous SNV	1_284:1_284.t01:exon1:c.G1749A:p.E583E,
SNV	MF_pilon	293656	293656	G	A	exonic	1_284	nonsynonymous SNV	1_284:1_284.t01:exon1:c.G1753A:p.V585I,
SNV	MF_pilon	293661	293661	T	C	exonic	1_284	synonymous SNV	1_284:1_284.t01:exon1:c.T1758C:p.G586G,
SNV	MF_pilon	293664	293664	G	C	exonic	1_284	nonsynonymous SNV	1_284:1_284.t01:exon1:c.G1761C:p.E587D,
SNV	MF_pilon	293673	293673	C	G	exonic	1_284	synonymous SNV	1_284:1_284.t01:exon1:c.C1770G:p.P590P,
SNV	MF_pilon	293679	293679	C	T	exonic	1_284	synonymous SNV	1_284:1_284.t01:exon1:c.C1776T:p.G592G,
SNV	MF_pilon	293680	293680	A	G	exonic	1_284	nonsynonymous SNV	1_284:1_284.t01:exon1:c.A1777G:p.I593V,
SNV	MF_pilon	293697	293697	C	A	exonic	1_284	nonsynonymous SNV	1_284:1_284.t01:exon1:c.C1794A:p.D598E,
SNV	MF_pilon	390582	390582	T	C	exonic	1_377	synonymous SNV	1_377:1_377.t01:exon1:c.A1347G:p.G449G,
SNV	MF_pilon	390589	390589	A	C	exonic	1_377	nonsynonymous SNV	1_377:1_377.t01:exon1:c.T1340G:p.M447R,
SNV	MF_pilon	390590	390590	T	A	exonic	1_377	nonsynonymous SNV	1_377:1_377.t01:exon1:c.A1339T:p.M447L,
SNV	MF_pilon	390593	390593	C	A	exonic	1_377	nonsynonymous SNV	1_377:1_377.t01:exon1:c.G1336T:p.A446S,
SNV	MF_pilon	390603	390603	G	C	exonic	1_377	synonymous SNV	1_377:1_377.t01:exon1:c.C1326G:p.V442V,
SNV	MF_pilon	390606	390606	C	G	exonic	1_377	synonymous SNV	1_377:1_377.t01:exon1:c.G1323C:p.R441R,
SNV	MF_pilon	390611	390611	T	C	exonic	1_377	nonsynonymous SNV	1_377:1_377.t01:exon1:c.A1318G:p.I440V,
SNV	MF_pilon	390613	390613	G	A	exonic	1_377	nonsynonymous SNV	1_377:1_377.t01:exon1:c.C1316T:p.T439M,
SNV	MF_pilon	390614	390614	T	C	exonic	1_377	nonsynonymous SNV	1_377:1_377.t01:exon1:c.A1315G:p.T439A,
SNV	MF_pilon	390636	390636	C	G	exonic	1_377	synonymous SNV	1_377:1_377.t01:exon1:c.G1293C:p.A431A,
SNV	MF_pilon	390639	390639	C	G	exonic	1_377	synonymous SNV	1_377:1_377.t01:exon1:c.G1290C:p.P430P,
SNV	MF_pilon	390645	390645	G	C	exonic	1_377	synonymous SNV	1_377:1_377.t01:exon1:c.C1284G:p.A428A,
SNV	MF_pilon	390660	390660	C	G	exonic	1_377	nonsynonymous SNV	1_377:1_377.t01:exon1:c.G1269C:p.L423F,
SNV	MF_pilon	390661	390661	A	G	exonic	1_377	nonsynonymous SNV	1_377:1_377.t01:exon1:c.T1268C:p.L423S,
SNV	MF_pilon	390662	390662	A	T	exonic	1_377	nonsynonymous SNV	1_377:1_377.t01:exon1:c.T1267A:p.L423M,
SNV	MF_pilon	390669	390669	C	G	exonic	1_377	synonymous SNV	1_377:1_377.t01:exon1:c.G1260C:p.V420V,
SNV	MF_pilon	390683	390683	T	C	exonic	1_377	nonsynonymous SNV	1_377:1_377.t01:exon1:c.A1246G:p.K416E,
SNV	MF_pilon	390687	390687	T	A	exonic	1_377	synonymous SNV	1_377:1_377.t01:exon1:c.A1242T:p.G414G,
SNV	MF_pilon	390694	390694	A	T	exonic	1_377	nonsynonymous SNV	1_377:1_377.t01:exon1:c.T1235A:p.F412Y,
SNV	MF_pilon	390695	390695	A	T	exonic	1_377	nonsynonymous SNV	1_377:1_377.t01:exon1:c.T1234A:p.F412I,
SNV	MF_pilon	390705	390705	C	G	exonic	1_377	synonymous SNV	1_377:1_377.t01:exon1:c.G1224C:p.L408L,
SNV	MF_pilon	390707	390707	G	T	exonic	1_377	nonsynonymous SNV	1_377:1_377.t01:exon1:c.C1222A:p.L408M,
SNV	MF_pilon	390708	390708	C	G	exonic	1_377	synonymous SNV	1_377:1_377.t01:exon1:c.G1221C:p.R407R,
SNV	MF_pilon	390717	390717	G	C	exonic	1_377	synonymous SNV	1_377:1_377.t01:exon1:c.C1212G:p.V404V,
SNV	MF_pilon	390723	390723	A	G	exonic	1_377	synonymous SNV	1_377:1_377.t01:exon1:c.T1206C:p.R402R,
SNV	MF_pilon	390727	390727	G	T	exonic	1_377	nonsynonymous SNV	1_377:1_377.t01:exon1:c.C1202A:p.T401N,
SNV	MF_pilon	390745	390745	T	G	exonic	1_377	nonsynonymous SNV	1_377:1_377.t01:exon1:c.A1184C:p.D395A,
SNV	MF_pilon	390771	390771	G	C	exonic	1_377	synonymous SNV	1_377:1_377.t01:exon1:c.C1158G:p.P386P,
SNV	MF_pilon	390777	390777	G	C	exonic	1_377	synonymous SNV	1_377:1_377.t01:exon1:c.C1152G:p.V384V,
SNV	MF_pilon	390783	390783	G	A	exonic	1_377	synonymous SNV	1_377:1_377.t01:exon1:c.C1146T:p.N382N,
SNV	MF_pilon	390789	390789	C	G	exonic	1_377	synonymous SNV	1_377:1_377.t01:exon1:c.G1140C:p.T380T,
SNV	MF_pilon	390811	390811	A	G	exonic	1_377	nonsynonymous SNV	1_377:1_377.t01:exon1:c.T1118C:p.V373A,
SNV	MF_pilon	390812	390812	C	A	exonic	1_377	nonsynonymous SNV	1_377:1_377.t01:exon1:c.G1117T:p.V373L,
SNV	MF_pilon	390813	390813	C	T	exonic	1_377	synonymous SNV	1_377:1_377.t01:exon1:c.G1116A:p.P372P,
SNV	MF_pilon	390816	390816	T	A	exonic	1_377	synonymous SNV	1_377:1_377.t01:exon1:c.A1113T:p.A371A,
SNV	MF_pilon	390819	390819	G	C	exonic	1_377	synonymous SNV	1_377:1_377.t01:exon1:c.C1110G:p.L370L,
SNV	MF_pilon	390822	390822	A	T	exonic	1_377	synonymous SNV	1_377:1_377.t01:exon1:c.T1107A:p.A369A,
SNV	MF_pilon	390827	390827	C	G	exonic	1_377	nonsynonymous SNV	1_377:1_377.t01:exon1:c.G1102C:p.E368Q,
SNV	MF_pilon	390831	390831	C	G	exonic	1_377	synonymous SNV	1_377:1_377.t01:exon1:c.G1098C:p.L366L,
SNV	MF_pilon	390833	390833	G	T	exonic	1_377	nonsynonymous SNV	1_377:1_377.t01:exon1:c.C1096A:p.L366M,
SNV	MF_pilon	390834	390834	C	G	exonic	1_377	synonymous SNV	1_377:1_377.t01:exon1:c.G1095C:p.G365G,
SNV	MF_pilon	390857	390857	T	C	exonic	1_377	nonsynonymous SNV	1_377:1_377.t01:exon1:c.A1072G:p.T358A,
SNV	MF_pilon	390859	390859	G	C	exonic	1_377	nonsynonymous SNV	1_377:1_377.t01:exon1:c.C1070G:p.A357G,
SNV	MF_pilon	390873	390873	C	G	exonic	1_377	synonymous SNV	1_377:1_377.t01:exon1:c.G1056C:p.G352G,
SNV	MF_pilon	390882	390882	A	G	exonic	1_377	synonymous SNV	1_377:1_377.t01:exon1:c.T1047C:p.G349G,
SNV	MF_pilon	390897	390897	C	G	exonic	1_377	nonsynonymous SNV	1_377:1_377.t01:exon1:c.G1032C:p.M344I,
SNV	MF_pilon	390900	390900	C	G	exonic	1_377	synonymous SNV	1_377:1_377.t01:exon1:c.G1029C:p.S343S,
SNV	MF_pilon	390905	390905	A	C	exonic	1_377	nonsynonymous SNV	1_377:1_377.t01:exon1:c.T1024G:p.S342A,
SNV	MF_pilon	390909	390909	T	C	exonic	1_377	synonymous SNV	1_377:1_377.t01:exon1:c.A1020G:p.G340G,
SNV	MF_pilon	390915	390915	C	G	exonic	1_377	synonymous SNV	1_377:1_377.t01:exon1:c.G1014C:p.V338V,
SNV	MF_pilon	390921	390921	C	G	exonic	1_377	synonymous SNV	1_377:1_377.t01:exon1:c.G1008C:p.G336G,
SNV	MF_pilon	390924	390924	G	A	exonic	1_377	synonymous SNV	1_377:1_377.t01:exon1:c.C1005T:p.G335G,
SNV	MF_pilon	390933	390933	G	A	exonic	1_377	synonymous SNV	1_377:1_377.t01:exon1:c.C996T:p.L332L,
SNV	MF_pilon	390935	390935	G	T	exonic	1_377	nonsynonymous SNV	1_377:1_377.t01:exon1:c.C994A:p.L332I,
SNV	MF_pilon	390936	390936	C	G	exonic	1_377	synonymous SNV	1_377:1_377.t01:exon1:c.G993C:p.T331T,
SNV	MF_pilon	390943	390943	C	T	exonic	1_377	nonsynonymous SNV	1_377:1_377.t01:exon1:c.G986A:p.S329N,
SNV	MF_pilon	390945	390945	C	T	exonic	1_377	synonymous SNV	1_377:1_377.t01:exon1:c.G984A:p.A328A,
SNV	MF_pilon	390946	390946	G	C	exonic	1_377	nonsynonymous SNV	1_377:1_377.t01:exon1:c.C983G:p.A328G,
SNV	MF_pilon	390948	390948	A	G	exonic	1_377	synonymous SNV	1_377:1_377.t01:exon1:c.T981C:p.V327V,
SNV	MF_pilon	390950	390950	C	T	exonic	1_377	nonsynonymous SNV	1_377:1_377.t01:exon1:c.G979A:p.V327I,
SNV	MF_pilon	390951	390951	C	G	exonic	1_377	synonymous SNV	1_377:1_377.t01:exon1:c.G978C:p.L326L,
SNV	MF_pilon	390957	390957	T	C	exonic	1_377	synonymous SNV	1_377:1_377.t01:exon1:c.A972G:p.E324E,
SNV	MF_pilon	390963	390963	G	A	exonic	1_377	synonymous SNV	1_377:1_377.t01:exon1:c.C966T:p.L322L,
SNV	MF_pilon	390969	390969	C	T	exonic	1_377	synonymous SNV	1_377:1_377.t01:exon1:c.G960A:p.Q320Q,
SNV	MF_pilon	390975	390975	A	C	exonic	1_377	synonymous SNV	1_377:1_377.t01:exon1:c.T954G:p.A318A,
SNV	MF_pilon	390978	390978	G	A	exonic	1_377	synonymous SNV	1_377:1_377.t01:exon1:c.C951T:p.L317L,
SNV	MF_pilon	390984	390984	G	A	exonic	1_377	synonymous SNV	1_377:1_377.t01:exon1:c.C945T:p.N315N,
SNV	MF_pilon	390987	390987	C	G	exonic	1_377	synonymous SNV	1_377:1_377.t01:exon1:c.G942C:p.V314V,
SNV	MF_pilon	390990	390990	C	G	exonic	1_377	synonymous SNV	1_377:1_377.t01:exon1:c.G939C:p.A313A,
SNV	MF_pilon	390999	390999	C	G	exonic	1_377	synonymous SNV	1_377:1_377.t01:exon1:c.G930C:p.S310S,
SNV	MF_pilon	391002	391002	A	G	exonic	1_377	synonymous SNV	1_377:1_377.t01:exon1:c.T927C:p.D309D,
SNV	MF_pilon	391008	391008	C	G	exonic	1_377	synonymous SNV	1_377:1_377.t01:exon1:c.G921C:p.R307R,
INDEL	MF_pilon	391010	391010	-	C	exonic	1_377	frameshift insertion	1_377:1_377.t01:exon1:c.918_919insG:p.R307fs,
INDEL	MF_pilon	391013	391013	T	-	exonic	1_377	frameshift deletion	1_377:1_377.t01:exon1:c.916delA:p.S306fs,
SNV	MF_pilon	391014	391014	T	A	exonic	1_377	nonsynonymous SNV	1_377:1_377.t01:exon1:c.A915T:p.E305D,
SNV	MF_pilon	391017	391017	G	A	exonic	1_377	synonymous SNV	1_377:1_377.t01:exon1:c.C912T:p.D304D,
SNV	MF_pilon	391023	391023	A	G	exonic	1_377	synonymous SNV	1_377:1_377.t01:exon1:c.T906C:p.N302N,
SNV	MF_pilon	391026	391026	G	C	exonic	1_377	synonymous SNV	1_377:1_377.t01:exon1:c.C903G:p.A301A,
SNV	MF_pilon	391027	391027	G	T	exonic	1_377	nonsynonymous SNV	1_377:1_377.t01:exon1:c.C902A:p.A301D,
SNV	MF_pilon	391028	391028	C	T	exonic	1_377	nonsynonymous SNV	1_377:1_377.t01:exon1:c.G901A:p.A301T,
SNV	MF_pilon	391029	391029	C	G	exonic	1_377	synonymous SNV	1_377:1_377.t01:exon1:c.G900C:p.L300L,
SNV	MF_pilon	391032	391032	C	G	exonic	1_377	synonymous SNV	1_377:1_377.t01:exon1:c.G897C:p.L299L,
SNV	MF_pilon	391050	391050	G	A	exonic	1_377	synonymous SNV	1_377:1_377.t01:exon1:c.C879T:p.G293G,
SNV	MF_pilon	391067	391067	G	A	exonic	1_377	synonymous SNV	1_377:1_377.t01:exon1:c.C862T:p.L288L,
SNV	MF_pilon	391068	391068	A	G	exonic	1_377	synonymous SNV	1_377:1_377.t01:exon1:c.T861C:p.V287V,
SNV	MF_pilon	391070	391070	C	T	exonic	1_377	nonsynonymous SNV	1_377:1_377.t01:exon1:c.G859A:p.V287I,
SNV	MF_pilon	391075	391075	A	G	exonic	1_377	nonsynonymous SNV	1_377:1_377.t01:exon1:c.T854C:p.V285A,
SNV	MF_pilon	391089	391089	C	G	exonic	1_377	nonsynonymous SNV	1_377:1_377.t01:exon1:c.G840C:p.Q280H,
SNV	MF_pilon	391092	391092	T	C	exonic	1_377	synonymous SNV	1_377:1_377.t01:exon1:c.A837G:p.A279A,
SNV	MF_pilon	391093	391093	G	T	exonic	1_377	nonsynonymous SNV	1_377:1_377.t01:exon1:c.C836A:p.A279E,
SNV	MF_pilon	391095	391095	G	C	exonic	1_377	synonymous SNV	1_377:1_377.t01:exon1:c.C834G:p.T278T,
SNV	MF_pilon	391096	391096	G	T	exonic	1_377	nonsynonymous SNV	1_377:1_377.t01:exon1:c.C833A:p.T278N,
SNV	MF_pilon	391100	391100	C	G	exonic	1_377	nonsynonymous SNV	1_377:1_377.t01:exon1:c.G829C:p.V277L,
SNV	MF_pilon	391101	391101	G	A	exonic	1_377	synonymous SNV	1_377:1_377.t01:exon1:c.C828T:p.H276H,
SNV	MF_pilon	391104	391104	G	T	exonic	1_377	synonymous SNV	1_377:1_377.t01:exon1:c.C825A:p.A275A,
SNV	MF_pilon	391108	391108	A	G	exonic	1_377	nonsynonymous SNV	1_377:1_377.t01:exon1:c.T821C:p.V274A,
SNV	MF_pilon	391109	391109	C	T	exonic	1_377	nonsynonymous SNV	1_377:1_377.t01:exon1:c.G820A:p.V274I,
INDEL	MF_pilon	391112	391112	-	G	exonic	1_377	frameshift insertion	1_377:1_377.t01:exon1:c.816_817insC:p.I273fs,
SNV	MF_pilon	391113	391113	C	G	exonic	1_377	nonsynonymous SNV	1_377:1_377.t01:exon1:c.G816C:p.Q272H,
INDEL	MF_pilon	391116	391116	C	-	exonic	1_377	frameshift deletion	1_377:1_377.t01:exon1:c.813delG:p.E271fs,
SNV	MF_pilon	391128	391128	G	T	exonic	1_377	nonsynonymous SNV	1_377:1_377.t01:exon1:c.C801A:p.D267E,
SNV	MF_pilon	391133	391133	C	A	exonic	1_377	nonsynonymous SNV	1_377:1_377.t01:exon1:c.G796T:p.A266S,
SNV	MF_pilon	391146	391146	G	C	exonic	1_377	synonymous SNV	1_377:1_377.t01:exon1:c.C783G:p.T261T,
SNV	MF_pilon	391148	391148	T	C	exonic	1_377	nonsynonymous SNV	1_377:1_377.t01:exon1:c.A781G:p.T261A,
SNV	MF_pilon	391152	391152	G	C	exonic	1_377	synonymous SNV	1_377:1_377.t01:exon1:c.C777G:p.A259A,
SNV	MF_pilon	391156	391156	C	G	exonic	1_377	nonsynonymous SNV	1_377:1_377.t01:exon1:c.G773C:p.S258T,
SNV	MF_pilon	391161	391161	G	A	exonic	1_377	synonymous SNV	1_377:1_377.t01:exon1:c.C768T:p.G256G,
SNV	MF_pilon	404530	404530	C	A	exonic	1_392	synonymous SNV	1_392:1_392.t01:exon1:c.G1830T:p.A610A,
SNV	MF_pilon	404536	404536	C	T	exonic	1_392	synonymous SNV	1_392:1_392.t01:exon1:c.G1824A:p.E608E,
SNV	MF_pilon	404542	404542	G	C	exonic	1_392	synonymous SNV	1_392:1_392.t01:exon1:c.C1818G:p.L606L,
SNV	MF_pilon	404551	404551	C	G	exonic	1_392	synonymous SNV	1_392:1_392.t01:exon1:c.G1809C:p.V603V,
SNV	MF_pilon	404553	404553	C	T	exonic	1_392	nonsynonymous SNV	1_392:1_392.t01:exon1:c.G1807A:p.V603M,
SNV	MF_pilon	404554	404554	C	G	exonic	1_392	nonsynonymous SNV	1_392:1_392.t01:exon1:c.G1806C:p.E602D,
SNV	MF_pilon	404565	404565	T	C	exonic	1_392	nonsynonymous SNV	1_392:1_392.t01:exon1:c.A1795G:p.I599V,
SNV	MF_pilon	404567	404567	G	T	exonic	1_392	nonsynonymous SNV	1_392:1_392.t01:exon1:c.C1793A:p.T598N,
SNV	MF_pilon	404572	404572	G	C	exonic	1_392	nonsynonymous SNV	1_392:1_392.t01:exon1:c.C1788G:p.I596M,
SNV	MF_pilon	404574	404574	T	G	exonic	1_392	nonsynonymous SNV	1_392:1_392.t01:exon1:c.A1786C:p.I596L,
SNV	MF_pilon	404578	404578	C	G	exonic	1_392	nonsynonymous SNV	1_392:1_392.t01:exon1:c.G1782C:p.Q594H,
SNV	MF_pilon	404579	404579	T	G	exonic	1_392	nonsynonymous SNV	1_392:1_392.t01:exon1:c.A1781C:p.Q594P,
SNV	MF_pilon	404580	404580	G	C	exonic	1_392	nonsynonymous SNV	1_392:1_392.t01:exon1:c.C1780G:p.Q594E,
SNV	MF_pilon	404581	404581	A	C	exonic	1_392	synonymous SNV	1_392:1_392.t01:exon1:c.T1779G:p.R593R,
SNV	MF_pilon	404587	404587	G	C	exonic	1_392	nonsynonymous SNV	1_392:1_392.t01:exon1:c.C1773G:p.S591R,
SNV	MF_pilon	404588	404588	C	G	exonic	1_392	nonsynonymous SNV	1_392:1_392.t01:exon1:c.G1772C:p.S591T,
SNV	MF_pilon	404589	404589	T	A	exonic	1_392	nonsynonymous SNV	1_392:1_392.t01:exon1:c.A1771T:p.S591C,
SNV	MF_pilon	404593	404593	G	C	exonic	1_392	synonymous SNV	1_392:1_392.t01:exon1:c.C1767G:p.L589L,
SNV	MF_pilon	404626	404626	A	G	exonic	1_392	synonymous SNV	1_392:1_392.t01:exon1:c.T1734C:p.A578A,
SNV	MF_pilon	404632	404632	G	C	exonic	1_392	synonymous SNV	1_392:1_392.t01:exon1:c.C1728G:p.A576A,
SNV	MF_pilon	404648	404648	A	T	exonic	1_392	nonsynonymous SNV	1_392:1_392.t01:exon1:c.T1712A:p.L571H,
SNV	MF_pilon	404649	404649	G	A	exonic	1_392	nonsynonymous SNV	1_392:1_392.t01:exon1:c.C1711T:p.L571F,
SNV	MF_pilon	404651	404651	T	A	exonic	1_392	nonsynonymous SNV	1_392:1_392.t01:exon1:c.A1709T:p.Y570F,
SNV	MF_pilon	404655	404655	T	A	exonic	1_392	nonsynonymous SNV	1_392:1_392.t01:exon1:c.A1705T:p.T569S,
SNV	MF_pilon	404656	404656	G	C	exonic	1_392	synonymous SNV	1_392:1_392.t01:exon1:c.C1704G:p.R568R,
SNV	MF_pilon	404657	404657	C	T	exonic	1_392	nonsynonymous SNV	1_392:1_392.t01:exon1:c.G1703A:p.R568H,
SNV	MF_pilon	404658	404658	G	T	exonic	1_392	nonsynonymous SNV	1_392:1_392.t01:exon1:c.C1702A:p.R568S,
SNV	MF_pilon	404662	404662	C	G	exonic	1_392	nonsynonymous SNV	1_392:1_392.t01:exon1:c.G1698C:p.E566D,
SNV	MF_pilon	404663	404663	T	G	exonic	1_392	nonsynonymous SNV	1_392:1_392.t01:exon1:c.A1697C:p.E566A,
SNV	MF_pilon	404665	404665	G	A	exonic	1_392	synonymous SNV	1_392:1_392.t01:exon1:c.C1695T:p.G565G,
SNV	MF_pilon	404674	404674	G	A	exonic	1_392	synonymous SNV	1_392:1_392.t01:exon1:c.C1686T:p.G562G,
SNV	MF_pilon	404680	404680	G	A	exonic	1_392	synonymous SNV	1_392:1_392.t01:exon1:c.C1680T:p.D560D,
SNV	MF_pilon	404686	404686	C	A	exonic	1_392	nonsynonymous SNV	1_392:1_392.t01:exon1:c.G1674T:p.K558N,
SNV	MF_pilon	404687	404687	T	G	exonic	1_392	nonsynonymous SNV	1_392:1_392.t01:exon1:c.A1673C:p.K558T,
SNV	MF_pilon	404688	404688	T	C	exonic	1_392	nonsynonymous SNV	1_392:1_392.t01:exon1:c.A1672G:p.K558E,
SNV	MF_pilon	404695	404695	C	G	exonic	1_392	synonymous SNV	1_392:1_392.t01:exon1:c.G1665C:p.A555A,
SNV	MF_pilon	404704	404704	C	G	exonic	1_392	synonymous SNV	1_392:1_392.t01:exon1:c.G1656C:p.A552A,
SNV	MF_pilon	404710	404710	G	A	exonic	1_392	synonymous SNV	1_392:1_392.t01:exon1:c.C1650T:p.R550R,
SNV	MF_pilon	404713	404713	G	C	exonic	1_392	synonymous SNV	1_392:1_392.t01:exon1:c.C1647G:p.A549A,
SNV	MF_pilon	404714	404714	G	T	exonic	1_392	nonsynonymous SNV	1_392:1_392.t01:exon1:c.C1646A:p.A549D,
SNV	MF_pilon	404715	404715	C	G	exonic	1_392	nonsynonymous SNV	1_392:1_392.t01:exon1:c.G1645C:p.A549P,
SNV	MF_pilon	404725	404725	G	C	exonic	1_392	synonymous SNV	1_392:1_392.t01:exon1:c.C1635G:p.G545G,
SNV	MF_pilon	404730	404730	G	T	exonic	1_392	nonsynonymous SNV	1_392:1_392.t01:exon1:c.C1630A:p.L544I,
SNV	MF_pilon	404740	404740	A	G	exonic	1_392	synonymous SNV	1_392:1_392.t01:exon1:c.T1620C:p.G540G,
SNV	MF_pilon	404743	404743	G	C	exonic	1_392	synonymous SNV	1_392:1_392.t01:exon1:c.C1617G:p.V539V,
SNV	MF_pilon	404746	404746	C	G	exonic	1_392	synonymous SNV	1_392:1_392.t01:exon1:c.G1614C:p.S538S,
SNV	MF_pilon	404747	404747	G	C	exonic	1_392	nonsynonymous SNV	1_392:1_392.t01:exon1:c.C1613G:p.S538W,
SNV	MF_pilon	404748	404748	A	T	exonic	1_392	nonsynonymous SNV	1_392:1_392.t01:exon1:c.T1612A:p.S538T,
SNV	MF_pilon	404751	404751	G	T	exonic	1_392	nonsynonymous SNV	1_392:1_392.t01:exon1:c.C1609A:p.L537M,
SNV	MF_pilon	404761	404761	A	C	exonic	1_392	synonymous SNV	1_392:1_392.t01:exon1:c.T1599G:p.V533V,
SNV	MF_pilon	404764	404764	C	G	exonic	1_392	synonymous SNV	1_392:1_392.t01:exon1:c.G1596C:p.S532S,
INDEL	MF_pilon	404768	404768	C	-	exonic	1_392	frameshift deletion	1_392:1_392.t01:exon1:c.1592delG:p.G531fs,
SNV	MF_pilon	404769	404769	C	G	exonic	1_392	nonsynonymous SNV	1_392:1_392.t01:exon1:c.G1591C:p.G531R,
SNV	MF_pilon	404771	404771	A	G	exonic	1_392	nonsynonymous SNV	1_392:1_392.t01:exon1:c.T1589C:p.L530P,
SNV	MF_pilon	404773	404773	A	T	exonic	1_392	synonymous SNV	1_392:1_392.t01:exon1:c.T1587A:p.G529G,
INDEL	MF_pilon	404776	404776	-	G	exonic	1_392	frameshift insertion	1_392:1_392.t01:exon1:c.1583_1584insC:p.V528fs,
SNV	MF_pilon	404780	404780	T	C	exonic	1_392	nonsynonymous SNV	1_392:1_392.t01:exon1:c.A1580G:p.K527R,
INDEL	MF_pilon	404787	404787	T	-	exonic	1_392	frameshift deletion	1_392:1_392.t01:exon1:c.1573delA:p.I525fs,
SNV	MF_pilon	404788	404788	G	C	exonic	1_392	nonsynonymous SNV	1_392:1_392.t01:exon1:c.C1572G:p.S524R,
INDEL	MF_pilon	404791	404791	C	-	exonic	1_392	frameshift deletion	1_392:1_392.t01:exon1:c.1569delG:p.A523fs,
SNV	MF_pilon	404793	404793	C	G	exonic	1_392	nonsynonymous SNV	1_392:1_392.t01:exon1:c.G1567C:p.A523P,
SNV	MF_pilon	404795	404795	G	T	exonic	1_392	nonsynonymous SNV	1_392:1_392.t01:exon1:c.C1565A:p.A522D,
SNV	MF_pilon	404796	404796	C	G	exonic	1_392	nonsynonymous SNV	1_392:1_392.t01:exon1:c.G1564C:p.A522P,
INDEL	MF_pilon	404800	404800	-	C	exonic	1_392	frameshift insertion	1_392:1_392.t01:exon1:c.1559_1560insG:p.E520fs,
SNV	MF_pilon	404802	404802	C	G	exonic	1_392	nonsynonymous SNV	1_392:1_392.t01:exon1:c.G1558C:p.E520Q,
SNV	MF_pilon	404809	404809	G	A	exonic	1_392	synonymous SNV	1_392:1_392.t01:exon1:c.C1551T:p.A517A,
SNV	MF_pilon	404820	404820	A	T	exonic	1_392	nonsynonymous SNV	1_392:1_392.t01:exon1:c.T1540A:p.Y514N,
SNV	MF_pilon	404824	404824	G	A	exonic	1_392	synonymous SNV	1_392:1_392.t01:exon1:c.C1536T:p.T512T,
SNV	MF_pilon	404829	404829	G	T	exonic	1_392	nonsynonymous SNV	1_392:1_392.t01:exon1:c.C1531A:p.L511M,
SNV	MF_pilon	404833	404833	G	T	exonic	1_392	synonymous SNV	1_392:1_392.t01:exon1:c.C1527A:p.A509A,
SNV	MF_pilon	404836	404836	G	C	exonic	1_392	synonymous SNV	1_392:1_392.t01:exon1:c.C1524G:p.A508A,
SNV	MF_pilon	404842	404842	G	A	exonic	1_392	synonymous SNV	1_392:1_392.t01:exon1:c.C1518T:p.G506G,
SNV	MF_pilon	404848	404848	G	C	exonic	1_392	synonymous SNV	1_392:1_392.t01:exon1:c.C1512G:p.V504V,
SNV	MF_pilon	404854	404854	G	C	exonic	1_392	synonymous SNV	1_392:1_392.t01:exon1:c.C1506G:p.A502A,
SNV	MF_pilon	404855	404855	G	T	exonic	1_392	nonsynonymous SNV	1_392:1_392.t01:exon1:c.C1505A:p.A502D,
SNV	MF_pilon	404860	404860	C	G	exonic	1_392	synonymous SNV	1_392:1_392.t01:exon1:c.G1500C:p.A500A,
SNV	MF_pilon	404863	404863	G	C	exonic	1_392	synonymous SNV	1_392:1_392.t01:exon1:c.C1497G:p.T499T,
SNV	MF_pilon	404866	404866	A	C	exonic	1_392	synonymous SNV	1_392:1_392.t01:exon1:c.T1494G:p.G498G,
SNV	MF_pilon	404867	404867	C	G	exonic	1_392	nonsynonymous SNV	1_392:1_392.t01:exon1:c.G1493C:p.G498A,
SNV	MF_pilon	404875	404875	T	C	exonic	1_392	synonymous SNV	1_392:1_392.t01:exon1:c.A1485G:p.E495E,
SNV	MF_pilon	404876	404876	T	G	exonic	1_392	nonsynonymous SNV	1_392:1_392.t01:exon1:c.A1484C:p.E495A,
SNV	MF_pilon	404886	404886	T	C	exonic	1_392	nonsynonymous SNV	1_392:1_392.t01:exon1:c.A1474G:p.T492A,
SNV	MF_pilon	404890	404890	C	G	exonic	1_392	synonymous SNV	1_392:1_392.t01:exon1:c.G1470C:p.L490L,
SNV	MF_pilon	404902	404902	G	T	exonic	1_392	synonymous SNV	1_392:1_392.t01:exon1:c.C1458A:p.G486G,
SNV	MF_pilon	404912	404912	T	C	exonic	1_392	nonsynonymous SNV	1_392:1_392.t01:exon1:c.A1448G:p.N483S,
SNV	MF_pilon	404919	404919	T	C	exonic	1_392	nonsynonymous SNV	1_392:1_392.t01:exon1:c.A1441G:p.I481V,
SNV	MF_pilon	404925	404925	G	C	exonic	1_392	nonsynonymous SNV	1_392:1_392.t01:exon1:c.C1435G:p.Q479E,
SNV	MF_pilon	404934	404934	C	G	exonic	1_392	nonsynonymous SNV	1_392:1_392.t01:exon1:c.G1426C:p.E476Q,
SNV	MF_pilon	404940	404940	C	A	exonic	1_392	nonsynonymous SNV	1_392:1_392.t01:exon1:c.G1420T:p.A474S,
SNV	MF_pilon	404941	404941	C	A	exonic	1_392	synonymous SNV	1_392:1_392.t01:exon1:c.G1419T:p.V473V,
SNV	MF_pilon	404943	404943	C	T	exonic	1_392	nonsynonymous SNV	1_392:1_392.t01:exon1:c.G1417A:p.V473M,
SNV	MF_pilon	404947	404947	C	G	exonic	1_392	synonymous SNV	1_392:1_392.t01:exon1:c.G1413C:p.A471A,
SNV	MF_pilon	404953	404953	T	C	exonic	1_392	synonymous SNV	1_392:1_392.t01:exon1:c.A1407G:p.A469A,
SNV	MF_pilon	404955	404955	C	A	exonic	1_392	nonsynonymous SNV	1_392:1_392.t01:exon1:c.G1405T:p.A469S,
SNV	MF_pilon	404958	404958	G	T	exonic	1_392	nonsynonymous SNV	1_392:1_392.t01:exon1:c.C1402A:p.Q468K,
SNV	MF_pilon	404964	404964	T	G	exonic	1_392	nonsynonymous SNV	1_392:1_392.t01:exon1:c.A1396C:p.K466Q,
SNV	MF_pilon	404968	404968	G	C	exonic	1_392	synonymous SNV	1_392:1_392.t01:exon1:c.C1392G:p.R464R,
SNV	MF_pilon	404969	404969	C	T	exonic	1_392	nonsynonymous SNV	1_392:1_392.t01:exon1:c.G1391A:p.R464H,
SNV	MF_pilon	404970	404970	G	T	exonic	1_392	nonsynonymous SNV	1_392:1_392.t01:exon1:c.C1390A:p.R464S,
SNV	MF_pilon	404980	404980	G	C	exonic	1_392	synonymous SNV	1_392:1_392.t01:exon1:c.C1380G:p.R460R,
SNV	MF_pilon	404998	404998	C	G	exonic	1_392	synonymous SNV	1_392:1_392.t01:exon1:c.G1362C:p.A454A,
SNV	MF_pilon	405007	405007	G	T	exonic	1_392	synonymous SNV	1_392:1_392.t01:exon1:c.C1353A:p.A451A,
SNV	MF_pilon	405010	405010	G	C	exonic	1_392	synonymous SNV	1_392:1_392.t01:exon1:c.C1350G:p.T450T,
SNV	MF_pilon	405025	405025	G	C	exonic	1_392	synonymous SNV	1_392:1_392.t01:exon1:c.C1335G:p.L445L,
SNV	MF_pilon	405043	405043	G	A	exonic	1_392	synonymous SNV	1_392:1_392.t01:exon1:c.C1317T:p.D439D,
SNV	MF_pilon	405088	405088	A	G	exonic	1_392	synonymous SNV	1_392:1_392.t01:exon1:c.T1272C:p.G424G,
SNV	MF_pilon	405091	405091	G	A	exonic	1_392	synonymous SNV	1_392:1_392.t01:exon1:c.C1269T:p.G423G,
SNV	MF_pilon	405094	405094	C	G	exonic	1_392	synonymous SNV	1_392:1_392.t01:exon1:c.G1266C:p.L422L,
SNV	MF_pilon	405096	405096	G	A	exonic	1_392	synonymous SNV	1_392:1_392.t01:exon1:c.C1264T:p.L422L,
SNV	MF_pilon	405115	405115	C	G	exonic	1_392	synonymous SNV	1_392:1_392.t01:exon1:c.G1245C:p.L415L,
SNV	MF_pilon	405121	405121	G	C	exonic	1_392	synonymous SNV	1_392:1_392.t01:exon1:c.C1239G:p.A413A,
SNV	MF_pilon	405122	405122	G	T	exonic	1_392	nonsynonymous SNV	1_392:1_392.t01:exon1:c.C1238A:p.A413D,
SNV	MF_pilon	405130	405130	C	G	exonic	1_392	nonsynonymous SNV	1_392:1_392.t01:exon1:c.G1230C:p.Q410H,
SNV	MF_pilon	405131	405131	T	C	exonic	1_392	nonsynonymous SNV	1_392:1_392.t01:exon1:c.A1229G:p.Q410R,
SNV	MF_pilon	405136	405136	C	G	exonic	1_392	synonymous SNV	1_392:1_392.t01:exon1:c.G1224C:p.S408S,
SNV	MF_pilon	405142	405142	G	C	exonic	1_392	nonsynonymous SNV	1_392:1_392.t01:exon1:c.C1218G:p.F406L,
SNV	MF_pilon	405144	405144	A	C	exonic	1_392	nonsynonymous SNV	1_392:1_392.t01:exon1:c.T1216G:p.F406V,
SNV	MF_pilon	405145	405145	G	A	exonic	1_392	synonymous SNV	1_392:1_392.t01:exon1:c.C1215T:p.G405G,
SNV	MF_pilon	405153	405153	C	T	exonic	1_392	nonsynonymous SNV	1_392:1_392.t01:exon1:c.G1207A:p.V403I,
SNV	MF_pilon	405154	405154	C	G	exonic	1_392	synonymous SNV	1_392:1_392.t01:exon1:c.G1206C:p.V402V,
SNV	MF_pilon	405177	405177	C	G	exonic	1_392	nonsynonymous SNV	1_392:1_392.t01:exon1:c.G1183C:p.V395L,
SNV	MF_pilon	405182	405182	T	A	exonic	1_392	nonsynonymous SNV	1_392:1_392.t01:exon1:c.A1178T:p.H393L,
SNV	MF_pilon	405183	405183	G	C	exonic	1_392	nonsynonymous SNV	1_392:1_392.t01:exon1:c.C1177G:p.H393D,
SNV	MF_pilon	405184	405184	T	C	exonic	1_392	synonymous SNV	1_392:1_392.t01:exon1:c.A1176G:p.A392A,
SNV	MF_pilon	405188	405188	A	T	exonic	1_392	nonsynonymous SNV	1_392:1_392.t01:exon1:c.T1172A:p.L391H,
SNV	MF_pilon	405189	405189	G	C	exonic	1_392	nonsynonymous SNV	1_392:1_392.t01:exon1:c.C1171G:p.L391V,
SNV	MF_pilon	405194	405194	C	G	exonic	1_392	nonsynonymous SNV	1_392:1_392.t01:exon1:c.G1166C:p.G389A,
SNV	MF_pilon	405196	405196	G	C	exonic	1_392	nonsynonymous SNV	1_392:1_392.t01:exon1:c.C1164G:p.D388E,
SNV	MF_pilon	405202	405202	G	A	exonic	1_392	synonymous SNV	1_392:1_392.t01:exon1:c.C1158T:p.G386G,
SNV	MF_pilon	405207	405207	G	T	exonic	1_392	nonsynonymous SNV	1_392:1_392.t01:exon1:c.C1153A:p.H385N,
SNV	MF_pilon	405208	405208	C	G	exonic	1_392	synonymous SNV	1_392:1_392.t01:exon1:c.G1152C:p.L384L,
SNV	MF_pilon	405210	405210	G	T	exonic	1_392	nonsynonymous SNV	1_392:1_392.t01:exon1:c.C1150A:p.L384M,
SNV	MF_pilon	405211	405211	C	G	exonic	1_392	synonymous SNV	1_392:1_392.t01:exon1:c.G1149C:p.A383A,
SNV	MF_pilon	405213	405213	C	T	exonic	1_392	nonsynonymous SNV	1_392:1_392.t01:exon1:c.G1147A:p.A383T,
SNV	MF_pilon	405220	405220	G	C	exonic	1_392	synonymous SNV	1_392:1_392.t01:exon1:c.C1140G:p.V380V,
SNV	MF_pilon	405221	405221	A	G	exonic	1_392	nonsynonymous SNV	1_392:1_392.t01:exon1:c.T1139C:p.V380A,
SNV	MF_pilon	405223	405223	G	C	exonic	1_392	nonsynonymous SNV	1_392:1_392.t01:exon1:c.C1137G:p.D379E,
SNV	MF_pilon	405224	405224	T	A	exonic	1_392	nonsynonymous SNV	1_392:1_392.t01:exon1:c.A1136T:p.D379V,
SNV	MF_pilon	405226	405226	C	G	exonic	1_392	nonsynonymous SNV	1_392:1_392.t01:exon1:c.G1134C:p.K378N,
SNV	MF_pilon	405227	405227	T	G	exonic	1_392	nonsynonymous SNV	1_392:1_392.t01:exon1:c.A1133C:p.K378T,
SNV	MF_pilon	405228	405228	T	C	exonic	1_392	nonsynonymous SNV	1_392:1_392.t01:exon1:c.A1132G:p.K378E,
SNV	MF_pilon	405229	405229	G	A	exonic	1_392	synonymous SNV	1_392:1_392.t01:exon1:c.C1131T:p.D377D,
SNV	MF_pilon	405243	405243	C	T	exonic	1_392	nonsynonymous SNV	1_392:1_392.t01:exon1:c.G1117A:p.A373T,
SNV	MF_pilon	405246	405246	T	C	exonic	1_392	nonsynonymous SNV	1_392:1_392.t01:exon1:c.A1114G:p.T372A,
SNV	MF_pilon	405250	405250	C	G	exonic	1_392	synonymous SNV	1_392:1_392.t01:exon1:c.G1110C:p.L370L,
SNV	MF_pilon	405267	405267	T	G	exonic	1_392	nonsynonymous SNV	1_392:1_392.t01:exon1:c.A1093C:p.M365L,
SNV	MF_pilon	405268	405268	G	A	exonic	1_392	synonymous SNV	1_392:1_392.t01:exon1:c.C1092T:p.G364G,
SNV	MF_pilon	405280	405280	G	A	exonic	1_392	synonymous SNV	1_392:1_392.t01:exon1:c.C1080T:p.S360S,
SNV	MF_pilon	405281	405281	G	A	exonic	1_392	nonsynonymous SNV	1_392:1_392.t01:exon1:c.C1079T:p.S360F,
SNV	MF_pilon	405282	405282	A	C	exonic	1_392	nonsynonymous SNV	1_392:1_392.t01:exon1:c.T1078G:p.S360A,
SNV	MF_pilon	405289	405289	G	A	exonic	1_392	synonymous SNV	1_392:1_392.t01:exon1:c.C1071T:p.T357T,
SNV	MF_pilon	405298	405298	G	C	exonic	1_392	nonsynonymous SNV	1_392:1_392.t01:exon1:c.C1062G:p.S354R,
SNV	MF_pilon	405299	405299	C	G	exonic	1_392	nonsynonymous SNV	1_392:1_392.t01:exon1:c.G1061C:p.S354T,
SNV	MF_pilon	405300	405300	T	A	exonic	1_392	nonsynonymous SNV	1_392:1_392.t01:exon1:c.A1060T:p.S354C,
SNV	MF_pilon	405307	405307	G	C	exonic	1_392	synonymous SNV	1_392:1_392.t01:exon1:c.C1053G:p.V351V,
SNV	MF_pilon	405313	405313	G	C	exonic	1_392	synonymous SNV	1_392:1_392.t01:exon1:c.C1047G:p.P349P,
SNV	MF_pilon	405319	405319	A	G	exonic	1_392	synonymous SNV	1_392:1_392.t01:exon1:c.T1041C:p.H347H,
SNV	MF_pilon	405322	405322	G	C	exonic	1_392	synonymous SNV	1_392:1_392.t01:exon1:c.C1038G:p.T346T,
SNV	MF_pilon	405334	405334	G	C	exonic	1_392	synonymous SNV	1_392:1_392.t01:exon1:c.C1026G:p.R342R,
SNV	MF_pilon	405337	405337	C	G	exonic	1_392	synonymous SNV	1_392:1_392.t01:exon1:c.G1023C:p.P341P,
SNV	MF_pilon	405340	405340	G	A	exonic	1_392	synonymous SNV	1_392:1_392.t01:exon1:c.C1020T:p.A340A,
SNV	MF_pilon	405352	405352	C	G	exonic	1_392	nonsynonymous SNV	1_392:1_392.t01:exon1:c.G1008C:p.M336I,
SNV	MF_pilon	405353	405353	A	G	exonic	1_392	nonsynonymous SNV	1_392:1_392.t01:exon1:c.T1007C:p.M336T,
SNV	MF_pilon	405357	405357	T	G	exonic	1_392	nonsynonymous SNV	1_392:1_392.t01:exon1:c.A1003C:p.M335L,
SNV	MF_pilon	405361	405361	G	C	exonic	1_392	synonymous SNV	1_392:1_392.t01:exon1:c.C999G:p.T333T,
SNV	MF_pilon	405366	405366	G	T	exonic	1_392	nonsynonymous SNV	1_392:1_392.t01:exon1:c.C994A:p.L332M,
SNV	MF_pilon	405370	405370	G	C	exonic	1_392	synonymous SNV	1_392:1_392.t01:exon1:c.C990G:p.A330A,
SNV	MF_pilon	405385	405385	C	G	exonic	1_392	nonsynonymous SNV	1_392:1_392.t01:exon1:c.G975C:p.E325D,
SNV	MF_pilon	405386	405386	T	G	exonic	1_392	nonsynonymous SNV	1_392:1_392.t01:exon1:c.A974C:p.E325A,
SNV	MF_pilon	405387	405387	C	T	exonic	1_392	nonsynonymous SNV	1_392:1_392.t01:exon1:c.G973A:p.E325K,
SNV	MF_pilon	405397	405397	C	T	exonic	1_392	synonymous SNV	1_392:1_392.t01:exon1:c.G963A:p.E321E,
SNV	MF_pilon	405403	405403	A	C	exonic	1_392	synonymous SNV	1_392:1_392.t01:exon1:c.T957G:p.A319A,
SNV	MF_pilon	405409	405409	G	C	exonic	1_392	synonymous SNV	1_392:1_392.t01:exon1:c.C951G:p.L317L,
SNV	MF_pilon	405427	405427	G	C	exonic	1_392	synonymous SNV	1_392:1_392.t01:exon1:c.C933G:p.T311T,
SNV	MF_pilon	405445	405445	A	G	exonic	1_392	synonymous SNV	1_392:1_392.t01:exon1:c.T915C:p.G305G,
SNV	MF_pilon	405457	405457	T	G	exonic	1_392	synonymous SNV	1_392:1_392.t01:exon1:c.A903C:p.R301R,
SNV	MF_pilon	405472	405472	C	G	exonic	1_392	synonymous SNV	1_392:1_392.t01:exon1:c.G888C:p.V296V,
SNV	MF_pilon	405475	405475	G	A	exonic	1_392	synonymous SNV	1_392:1_392.t01:exon1:c.C885T:p.D295D,
SNV	MF_pilon	405490	405490	G	A	exonic	1_392	synonymous SNV	1_392:1_392.t01:exon1:c.C870T:p.I290I,
SNV	MF_pilon	405493	405493	G	A	exonic	1_392	synonymous SNV	1_392:1_392.t01:exon1:c.C867T:p.G289G,
SNV	MF_pilon	405502	405502	C	T	exonic	1_392	synonymous SNV	1_392:1_392.t01:exon1:c.G858A:p.V286V,
SNV	MF_pilon	405529	405529	A	G	exonic	1_392	synonymous SNV	1_392:1_392.t01:exon1:c.T831C:p.P277P,
SNV	MF_pilon	405532	405532	C	T	exonic	1_392	synonymous SNV	1_392:1_392.t01:exon1:c.G828A:p.K276K,
SNV	MF_pilon	405533	405533	T	A	exonic	1_392	nonsynonymous SNV	1_392:1_392.t01:exon1:c.A827T:p.K276M,
SNV	MF_pilon	405534	405534	T	C	exonic	1_392	nonsynonymous SNV	1_392:1_392.t01:exon1:c.A826G:p.K276E,
SNV	MF_pilon	405536	405536	T	C	exonic	1_392	nonsynonymous SNV	1_392:1_392.t01:exon1:c.A824G:p.D275G,
SNV	MF_pilon	405544	405544	G	A	exonic	1_392	synonymous SNV	1_392:1_392.t01:exon1:c.C816T:p.G272G,
SNV	MF_pilon	405551	405551	G	C	exonic	1_392	nonsynonymous SNV	1_392:1_392.t01:exon1:c.C809G:p.T270S,
SNV	MF_pilon	405565	405565	G	A	exonic	1_392	synonymous SNV	1_392:1_392.t01:exon1:c.C795T:p.A265A,
SNV	MF_pilon	405608	405608	T	A	exonic	1_392	nonsynonymous SNV	1_392:1_392.t01:exon1:c.A752T:p.Y251F,
SNV	MF_pilon	405610	405610	G	C	exonic	1_392	synonymous SNV	1_392:1_392.t01:exon1:c.C750G:p.V250V,
SNV	MF_pilon	405613	405613	G	A	exonic	1_392	synonymous SNV	1_392:1_392.t01:exon1:c.C747T:p.G249G,
SNV	MF_pilon	405628	405628	C	G	exonic	1_392	synonymous SNV	1_392:1_392.t01:exon1:c.G732C:p.L244L,
SNV	MF_pilon	405629	405629	A	G	exonic	1_392	nonsynonymous SNV	1_392:1_392.t01:exon1:c.T731C:p.L244P,
SNV	MF_pilon	405640	405640	C	T	exonic	1_392	synonymous SNV	1_392:1_392.t01:exon1:c.G720A:p.E240E,
SNV	MF_pilon	405648	405648	C	T	exonic	1_392	nonsynonymous SNV	1_392:1_392.t01:exon1:c.G712A:p.D238N,
SNV	MF_pilon	405650	405650	A	G	exonic	1_392	nonsynonymous SNV	1_392:1_392.t01:exon1:c.T710C:p.F237S,
SNV	MF_pilon	405651	405651	A	G	exonic	1_392	nonsynonymous SNV	1_392:1_392.t01:exon1:c.T709C:p.F237L,
SNV	MF_pilon	405654	405654	G	T	exonic	1_392	nonsynonymous SNV	1_392:1_392.t01:exon1:c.C706A:p.L236I,
SNV	MF_pilon	405664	405664	T	C	exonic	1_392	synonymous SNV	1_392:1_392.t01:exon1:c.A696G:p.V232V,
SNV	MF_pilon	405682	405682	A	C	exonic	1_392	synonymous SNV	1_392:1_392.t01:exon1:c.T678G:p.G226G,
SNV	MF_pilon	405700	405700	T	G	exonic	1_392	synonymous SNV	1_392:1_392.t01:exon1:c.A660C:p.A220A,
SNV	MF_pilon	405712	405712	G	C	exonic	1_392	synonymous SNV	1_392:1_392.t01:exon1:c.C648G:p.R216R,
SNV	MF_pilon	405715	405715	G	A	exonic	1_392	synonymous SNV	1_392:1_392.t01:exon1:c.C645T:p.A215A,
SNV	MF_pilon	405727	405727	G	A	exonic	1_392	synonymous SNV	1_392:1_392.t01:exon1:c.C633T:p.H211H,
SNV	MF_pilon	405730	405730	G	C	exonic	1_392	nonsynonymous SNV	1_392:1_392.t01:exon1:c.C630G:p.F210L,
SNV	MF_pilon	405732	405732	A	T	exonic	1_392	nonsynonymous SNV	1_392:1_392.t01:exon1:c.T628A:p.F210I,
SNV	MF_pilon	405747	405747	G	T	exonic	1_392	nonsynonymous SNV	1_392:1_392.t01:exon1:c.C613A:p.L205M,
SNV	MF_pilon	405751	405751	A	G	exonic	1_392	synonymous SNV	1_392:1_392.t01:exon1:c.T609C:p.D203D,
SNV	MF_pilon	405754	405754	G	C	exonic	1_392	synonymous SNV	1_392:1_392.t01:exon1:c.C606G:p.S202S,
SNV	MF_pilon	405763	405763	G	C	exonic	1_392	synonymous SNV	1_392:1_392.t01:exon1:c.C597G:p.S199S,
SNV	MF_pilon	405775	405775	C	G	exonic	1_392	synonymous SNV	1_392:1_392.t01:exon1:c.G585C:p.R195R,
SNV	MF_pilon	405784	405784	G	A	exonic	1_392	synonymous SNV	1_392:1_392.t01:exon1:c.C576T:p.G192G,
SNV	MF_pilon	405799	405799	G	T	exonic	1_392	synonymous SNV	1_392:1_392.t01:exon1:c.C561A:p.S187S,
SNV	MF_pilon	405820	405820	C	G	exonic	1_392	synonymous SNV	1_392:1_392.t01:exon1:c.G540C:p.A180A,
SNV	MF_pilon	405841	405841	G	C	exonic	1_392	synonymous SNV	1_392:1_392.t01:exon1:c.C519G:p.V173V,
SNV	MF_pilon	405844	405844	G	A	exonic	1_392	synonymous SNV	1_392:1_392.t01:exon1:c.C516T:p.D172D,
SNV	MF_pilon	405847	405847	G	C	exonic	1_392	synonymous SNV	1_392:1_392.t01:exon1:c.C513G:p.S171S,
SNV	MF_pilon	405883	405883	G	T	exonic	1_392	synonymous SNV	1_392:1_392.t01:exon1:c.C477A:p.G159G,
SNV	MF_pilon	405900	405900	A	C	exonic	1_392	nonsynonymous SNV	1_392:1_392.t01:exon1:c.T460G:p.S154A,
SNV	MF_pilon	405902	405902	G	A	exonic	1_392	nonsynonymous SNV	1_392:1_392.t01:exon1:c.C458T:p.A153V,
SNV	MF_pilon	405904	405904	C	G	exonic	1_392	nonsynonymous SNV	1_392:1_392.t01:exon1:c.G456C:p.L152F,
SNV	MF_pilon	405908	405908	A	T	exonic	1_392	nonsynonymous SNV	1_392:1_392.t01:exon1:c.T452A:p.V151E,
SNV	MF_pilon	405928	405928	T	A	exonic	1_392	nonsynonymous SNV	1_392:1_392.t01:exon1:c.A432T:p.E144D,
SNV	MF_pilon	405931	405931	A	G	exonic	1_392	synonymous SNV	1_392:1_392.t01:exon1:c.T429C:p.T143T,
SNV	MF_pilon	405938	405938	T	A	exonic	1_392	nonsynonymous SNV	1_392:1_392.t01:exon1:c.A422T:p.N141I,
SNV	MF_pilon	405942	405942	C	T	exonic	1_392	nonsynonymous SNV	1_392:1_392.t01:exon1:c.G418A:p.D140N,
SNV	MF_pilon	405961	405961	G	A	exonic	1_392	synonymous SNV	1_392:1_392.t01:exon1:c.C399T:p.A133A,
SNV	MF_pilon	405962	405962	G	C	exonic	1_392	nonsynonymous SNV	1_392:1_392.t01:exon1:c.C398G:p.A133G,
SNV	MF_pilon	405970	405970	A	G	exonic	1_392	synonymous SNV	1_392:1_392.t01:exon1:c.T390C:p.G130G,
SNV	MF_pilon	405974	405974	G	C	exonic	1_392	nonsynonymous SNV	1_392:1_392.t01:exon1:c.C386G:p.A129G,
SNV	MF_pilon	405975	405975	C	T	exonic	1_392	nonsynonymous SNV	1_392:1_392.t01:exon1:c.G385A:p.A129T,
SNV	MF_pilon	405985	405985	C	G	exonic	1_392	synonymous SNV	1_392:1_392.t01:exon1:c.G375C:p.V125V,
SNV	MF_pilon	405988	405988	G	A	exonic	1_392	synonymous SNV	1_392:1_392.t01:exon1:c.C372T:p.A124A,
SNV	MF_pilon	406003	406003	G	C	exonic	1_392	synonymous SNV	1_392:1_392.t01:exon1:c.C357G:p.L119L,
SNV	MF_pilon	406009	406009	G	C	exonic	1_392	nonsynonymous SNV	1_392:1_392.t01:exon1:c.C351G:p.H117Q,
SNV	MF_pilon	406010	406010	T	A	exonic	1_392	nonsynonymous SNV	1_392:1_392.t01:exon1:c.A350T:p.H117L,
SNV	MF_pilon	406011	406011	G	T	exonic	1_392	nonsynonymous SNV	1_392:1_392.t01:exon1:c.C349A:p.H117N,
SNV	MF_pilon	406015	406015	G	T	exonic	1_392	nonsynonymous SNV	1_392:1_392.t01:exon1:c.C345A:p.N115K,
SNV	MF_pilon	406017	406017	T	G	exonic	1_392	nonsynonymous SNV	1_392:1_392.t01:exon1:c.A343C:p.N115H,
SNV	MF_pilon	406020	406020	G	T	exonic	1_392	nonsynonymous SNV	1_392:1_392.t01:exon1:c.C340A:p.L114I,
SNV	MF_pilon	406027	406027	C	G	exonic	1_392	synonymous SNV	1_392:1_392.t01:exon1:c.G333C:p.L111L,
SNV	MF_pilon	406028	406028	A	G	exonic	1_392	nonsynonymous SNV	1_392:1_392.t01:exon1:c.T332C:p.L111P,
SNV	MF_pilon	406029	406029	G	A	exonic	1_392	synonymous SNV	1_392:1_392.t01:exon1:c.C331T:p.L111L,
SNV	MF_pilon	406035	406035	C	A	exonic	1_392	nonsynonymous SNV	1_392:1_392.t01:exon1:c.G325T:p.A109S,
SNV	MF_pilon	406037	406037	T	C	exonic	1_392	nonsynonymous SNV	1_392:1_392.t01:exon1:c.A323G:p.K108R,
SNV	MF_pilon	406038	406038	T	G	exonic	1_392	nonsynonymous SNV	1_392:1_392.t01:exon1:c.A322C:p.K108Q,
SNV	MF_pilon	406039	406039	G	C	exonic	1_392	synonymous SNV	1_392:1_392.t01:exon1:c.C321G:p.P107P,
SNV	MF_pilon	406042	406042	G	C	exonic	1_392	synonymous SNV	1_392:1_392.t01:exon1:c.C318G:p.A106A,
SNV	MF_pilon	406043	406043	G	A	exonic	1_392	nonsynonymous SNV	1_392:1_392.t01:exon1:c.C317T:p.A106V,
SNV	MF_pilon	406048	406048	C	G	exonic	1_392	synonymous SNV	1_392:1_392.t01:exon1:c.G312C:p.V104V,
SNV	MF_pilon	406049	406049	A	G	exonic	1_392	nonsynonymous SNV	1_392:1_392.t01:exon1:c.T311C:p.V104A,
SNV	MF_pilon	406050	406050	C	T	exonic	1_392	nonsynonymous SNV	1_392:1_392.t01:exon1:c.G310A:p.V104M,
SNV	MF_pilon	406066	406066	G	C	exonic	1_392	stopgain	1_392:1_392.t01:exon1:c.C294G:p.Y98X,
SNV	MF_pilon	406068	406068	A	G	exonic	1_392	nonsynonymous SNV	1_392:1_392.t01:exon1:c.T292C:p.Y98H,
SNV	MF_pilon	406072	406072	G	T	exonic	1_392	synonymous SNV	1_392:1_392.t01:exon1:c.C288A:p.G96G,
SNV	MF_pilon	406078	406078	C	G	exonic	1_392	nonsynonymous SNV	1_392:1_392.t01:exon1:c.G282C:p.K94N,
SNV	MF_pilon	406079	406079	T	C	exonic	1_392	nonsynonymous SNV	1_392:1_392.t01:exon1:c.A281G:p.K94R,
SNV	MF_pilon	406080	406080	T	G	exonic	1_392	nonsynonymous SNV	1_392:1_392.t01:exon1:c.A280C:p.K94Q,
SNV	MF_pilon	406091	406091	C	G	exonic	1_392	nonsynonymous SNV	1_392:1_392.t01:exon1:c.G269C:p.G90A,
SNV	MF_pilon	406093	406093	G	C	exonic	1_392	nonsynonymous SNV	1_392:1_392.t01:exon1:c.C267G:p.D89E,
SNV	MF_pilon	406097	406097	A	G	exonic	1_392	nonsynonymous SNV	1_392:1_392.t01:exon1:c.T263C:p.I88T,
SNV	MF_pilon	406100	406100	G	A	exonic	1_392	nonsynonymous SNV	1_392:1_392.t01:exon1:c.C260T:p.A87V,
SNV	MF_pilon	406101	406101	C	T	exonic	1_392	nonsynonymous SNV	1_392:1_392.t01:exon1:c.G259A:p.A87T,
SNV	MF_pilon	406102	406102	A	G	exonic	1_392	synonymous SNV	1_392:1_392.t01:exon1:c.T258C:p.A86A,
SNV	MF_pilon	406105	406105	G	C	exonic	1_392	synonymous SNV	1_392:1_392.t01:exon1:c.C255G:p.R85R,
SNV	MF_pilon	406106	406106	C	T	exonic	1_392	nonsynonymous SNV	1_392:1_392.t01:exon1:c.G254A:p.R85H,
SNV	MF_pilon	406107	406107	G	T	exonic	1_392	nonsynonymous SNV	1_392:1_392.t01:exon1:c.C253A:p.R85S,
SNV	MF_pilon	406108	406108	C	G	exonic	1_392	synonymous SNV	1_392:1_392.t01:exon1:c.G252C:p.V84V,
SNV	MF_pilon	406111	406111	C	G	exonic	1_392	synonymous SNV	1_392:1_392.t01:exon1:c.G249C:p.S83S,
SNV	MF_pilon	406125	406125	A	C	exonic	1_392	nonsynonymous SNV	1_392:1_392.t01:exon1:c.T235G:p.S79A,
SNV	MF_pilon	406126	406126	C	T	exonic	1_392	synonymous SNV	1_392:1_392.t01:exon1:c.G234A:p.E78E,
SNV	MF_pilon	406132	406132	C	G	exonic	1_392	synonymous SNV	1_392:1_392.t01:exon1:c.G228C:p.L76L,
SNV	MF_pilon	406134	406134	G	T	exonic	1_392	nonsynonymous SNV	1_392:1_392.t01:exon1:c.C226A:p.L76M,
SNV	MF_pilon	406135	406135	C	G	exonic	1_392	synonymous SNV	1_392:1_392.t01:exon1:c.G225C:p.A75A,
SNV	MF_pilon	406141	406141	G	C	exonic	1_392	nonsynonymous SNV	1_392:1_392.t01:exon1:c.C219G:p.S73R,
SNV	MF_pilon	406142	406142	C	G	exonic	1_392	nonsynonymous SNV	1_392:1_392.t01:exon1:c.G218C:p.S73T,
SNV	MF_pilon	406143	406143	T	A	exonic	1_392	nonsynonymous SNV	1_392:1_392.t01:exon1:c.A217T:p.S73C,
SNV	MF_pilon	406152	406152	T	C	exonic	1_392	nonsynonymous SNV	1_392:1_392.t01:exon1:c.A208G:p.K70E,
SNV	MF_pilon	406153	406153	G	C	exonic	1_392	synonymous SNV	1_392:1_392.t01:exon1:c.C207G:p.P69P,
SNV	MF_pilon	406162	406162	C	A	exonic	1_392	synonymous SNV	1_392:1_392.t01:exon1:c.G198T:p.V66V,
SNV	MF_pilon	406174	406174	A	G	exonic	1_392	synonymous SNV	1_392:1_392.t01:exon1:c.T186C:p.R62R,
SNV	MF_pilon	406183	406183	G	T	exonic	1_392	nonsynonymous SNV	1_392:1_392.t01:exon1:c.C177A:p.D59E,
SNV	MF_pilon	406192	406192	C	T	exonic	1_392	synonymous SNV	1_392:1_392.t01:exon1:c.G168A:p.S56S,
SNV	MF_pilon	406195	406195	C	A	exonic	1_392	nonsynonymous SNV	1_392:1_392.t01:exon1:c.G165T:p.E55D,
SNV	MF_pilon	406201	406201	G	C	exonic	1_392	nonsynonymous SNV	1_392:1_392.t01:exon1:c.C159G:p.I53M,
SNV	MF_pilon	406203	406203	T	G	exonic	1_392	nonsynonymous SNV	1_392:1_392.t01:exon1:c.A157C:p.I53L,
SNV	MF_pilon	406204	406204	G	C	exonic	1_392	synonymous SNV	1_392:1_392.t01:exon1:c.C156G:p.P52P,
SNV	MF_pilon	406207	406207	A	C	exonic	1_392	synonymous SNV	1_392:1_392.t01:exon1:c.T153G:p.G51G,
SNV	MF_pilon	406210	406210	C	T	exonic	1_392	synonymous SNV	1_392:1_392.t01:exon1:c.G150A:p.E50E,
SNV	MF_pilon	406216	406216	C	G	exonic	1_392	synonymous SNV	1_392:1_392.t01:exon1:c.G144C:p.L48L,
INDEL	MF_pilon	406220	406220	C	-	exonic	1_392	frameshift deletion	1_392:1_392.t01:exon1:c.140delG:p.R47fs,
SNV	MF_pilon	406222	406222	A	T	exonic	1_392	synonymous SNV	1_392:1_392.t01:exon1:c.T138A:p.A46A,
INDEL	MF_pilon	406224	406224	-	G	exonic	1_392	frameshift insertion	1_392:1_392.t01:exon1:c.135_136insC:p.A46fs,
SNV	MF_pilon	409079	409079	G	A	exonic	1_394	synonymous SNV	1_394:1_394.t01:exon1:c.C9733T:p.L3245L,
SNV	MF_pilon	409081	409081	T	A	exonic	1_394	nonsynonymous SNV	1_394:1_394.t01:exon1:c.A9731T:p.D3244V,
SNV	MF_pilon	409083	409083	G	C	exonic	1_394	synonymous SNV	1_394:1_394.t01:exon1:c.C9729G:p.R3243R,
SNV	MF_pilon	409092	409092	A	G	exonic	1_394	synonymous SNV	1_394:1_394.t01:exon1:c.T9720C:p.D3240D,
SNV	MF_pilon	409101	409101	G	T	exonic	1_394	synonymous SNV	1_394:1_394.t01:exon1:c.C9711A:p.T3237T,
SNV	MF_pilon	409102	409102	G	T	exonic	1_394	nonsynonymous SNV	1_394:1_394.t01:exon1:c.C9710A:p.T3237N,
SNV	MF_pilon	409103	409103	T	G	exonic	1_394	nonsynonymous SNV	1_394:1_394.t01:exon1:c.A9709C:p.T3237P,
SNV	MF_pilon	409121	409121	G	A	exonic	1_394	synonymous SNV	1_394:1_394.t01:exon1:c.C9691T:p.L3231L,
SNV	MF_pilon	409128	409128	G	A	exonic	1_394	synonymous SNV	1_394:1_394.t01:exon1:c.C9684T:p.I3228I,
SNV	MF_pilon	409154	409154	T	A	exonic	1_394	nonsynonymous SNV	1_394:1_394.t01:exon1:c.A9658T:p.T3220S,
SNV	MF_pilon	409157	409157	C	G	exonic	1_394	nonsynonymous SNV	1_394:1_394.t01:exon1:c.G9655C:p.E3219Q,
SNV	MF_pilon	409158	409158	G	C	exonic	1_394	synonymous SNV	1_394:1_394.t01:exon1:c.C9654G:p.A3218A,
SNV	MF_pilon	409166	409166	T	G	exonic	1_394	nonsynonymous SNV	1_394:1_394.t01:exon1:c.A9646C:p.K3216Q,
SNV	MF_pilon	409172	409172	C	T	exonic	1_394	nonsynonymous SNV	1_394:1_394.t01:exon1:c.G9640A:p.A3214T,
SNV	MF_pilon	409173	409173	T	G	exonic	1_394	synonymous SNV	1_394:1_394.t01:exon1:c.A9639C:p.S3213S,
SNV	MF_pilon	409175	409175	A	T	exonic	1_394	nonsynonymous SNV	1_394:1_394.t01:exon1:c.T9637A:p.S3213T,
SNV	MF_pilon	409179	409179	G	A	exonic	1_394	synonymous SNV	1_394:1_394.t01:exon1:c.C9633T:p.I3211I,
SNV	MF_pilon	409182	409182	G	A	exonic	1_394	synonymous SNV	1_394:1_394.t01:exon1:c.C9630T:p.D3210D,
SNV	MF_pilon	409217	409217	G	T	exonic	1_394	nonsynonymous SNV	1_394:1_394.t01:exon1:c.C9595A:p.Q3199K,
SNV	MF_pilon	409227	409227	C	G	exonic	1_394	nonsynonymous SNV	1_394:1_394.t01:exon1:c.G9585C:p.K3195N,
SNV	MF_pilon	409228	409228	T	C	exonic	1_394	nonsynonymous SNV	1_394:1_394.t01:exon1:c.A9584G:p.K3195R,
SNV	MF_pilon	409229	409229	T	G	exonic	1_394	nonsynonymous SNV	1_394:1_394.t01:exon1:c.A9583C:p.K3195Q,
SNV	MF_pilon	409233	409233	C	G	exonic	1_394	synonymous SNV	1_394:1_394.t01:exon1:c.G9579C:p.T3193T,
SNV	MF_pilon	409251	409251	T	C	exonic	1_394	synonymous SNV	1_394:1_394.t01:exon1:c.A9561G:p.E3187E,
SNV	MF_pilon	409257	409257	C	G	exonic	1_394	synonymous SNV	1_394:1_394.t01:exon1:c.G9555C:p.T3185T,
SNV	MF_pilon	409260	409260	C	G	exonic	1_394	synonymous SNV	1_394:1_394.t01:exon1:c.G9552C:p.L3184L,
SNV	MF_pilon	409278	409278	G	A	exonic	1_394	synonymous SNV	1_394:1_394.t01:exon1:c.C9534T:p.D3178D,
SNV	MF_pilon	409284	409284	G	A	exonic	1_394	synonymous SNV	1_394:1_394.t01:exon1:c.C9528T:p.G3176G,
SNV	MF_pilon	409288	409288	T	G	exonic	1_394	nonsynonymous SNV	1_394:1_394.t01:exon1:c.A9524C:p.E3175A,
SNV	MF_pilon	409293	409293	A	G	exonic	1_394	synonymous SNV	1_394:1_394.t01:exon1:c.T9519C:p.D3173D,
SNV	MF_pilon	409302	409302	C	T	exonic	1_394	synonymous SNV	1_394:1_394.t01:exon1:c.G9510A:p.A3170A,
SNV	MF_pilon	409326	409326	C	G	exonic	1_394	synonymous SNV	1_394:1_394.t01:exon1:c.G9486C:p.T3162T,
SNV	MF_pilon	409329	409329	G	T	exonic	1_394	synonymous SNV	1_394:1_394.t01:exon1:c.C9483A:p.T3161T,
SNV	MF_pilon	409332	409332	G	A	exonic	1_394	synonymous SNV	1_394:1_394.t01:exon1:c.C9480T:p.R3160R,
SNV	MF_pilon	409335	409335	T	C	exonic	1_394	synonymous SNV	1_394:1_394.t01:exon1:c.A9477G:p.S3159S,
SNV	MF_pilon	409344	409344	T	C	exonic	1_394	synonymous SNV	1_394:1_394.t01:exon1:c.A9468G:p.V3156V,
SNV	MF_pilon	409347	409347	G	A	exonic	1_394	synonymous SNV	1_394:1_394.t01:exon1:c.C9465T:p.Y3155Y,
SNV	MF_pilon	409356	409356	A	G	exonic	1_394	synonymous SNV	1_394:1_394.t01:exon1:c.T9456C:p.G3152G,
SNV	MF_pilon	409359	409359	C	G	exonic	1_394	synonymous SNV	1_394:1_394.t01:exon1:c.G9453C:p.L3151L,
SNV	MF_pilon	409371	409371	G	T	exonic	1_394	synonymous SNV	1_394:1_394.t01:exon1:c.C9441A:p.T3147T,
SNV	MF_pilon	409374	409374	T	C	exonic	1_394	synonymous SNV	1_394:1_394.t01:exon1:c.A9438G:p.A3146A,
SNV	MF_pilon	409377	409377	G	C	exonic	1_394	synonymous SNV	1_394:1_394.t01:exon1:c.C9435G:p.R3145R,
SNV	MF_pilon	409392	409392	T	G	exonic	1_394	synonymous SNV	1_394:1_394.t01:exon1:c.A9420C:p.A3140A,
SNV	MF_pilon	409413	409413	G	C	exonic	1_394	synonymous SNV	1_394:1_394.t01:exon1:c.C9399G:p.G3133G,
SNV	MF_pilon	409417	409417	C	A	exonic	1_394	nonsynonymous SNV	1_394:1_394.t01:exon1:c.G9395T:p.C3132F,
SNV	MF_pilon	409425	409425	A	G	exonic	1_394	synonymous SNV	1_394:1_394.t01:exon1:c.T9387C:p.A3129A,
SNV	MF_pilon	409434	409434	G	A	exonic	1_394	synonymous SNV	1_394:1_394.t01:exon1:c.C9378T:p.V3126V,
SNV	MF_pilon	409436	409436	C	T	exonic	1_394	nonsynonymous SNV	1_394:1_394.t01:exon1:c.G9376A:p.V3126I,
SNV	MF_pilon	409437	409437	C	G	exonic	1_394	synonymous SNV	1_394:1_394.t01:exon1:c.G9375C:p.A3125A,
SNV	MF_pilon	409446	409446	A	C	exonic	1_394	synonymous SNV	1_394:1_394.t01:exon1:c.T9366G:p.G3122G,
SNV	MF_pilon	409449	409449	C	G	exonic	1_394	synonymous SNV	1_394:1_394.t01:exon1:c.G9363C:p.V3121V,
SNV	MF_pilon	409455	409455	A	G	exonic	1_394	synonymous SNV	1_394:1_394.t01:exon1:c.T9357C:p.G3119G,
SNV	MF_pilon	409458	409458	G	A	exonic	1_394	synonymous SNV	1_394:1_394.t01:exon1:c.C9354T:p.S3118S,
SNV	MF_pilon	409467	409467	A	G	exonic	1_394	synonymous SNV	1_394:1_394.t01:exon1:c.T9345C:p.H3115H,
SNV	MF_pilon	409470	409470	G	A	exonic	1_394	synonymous SNV	1_394:1_394.t01:exon1:c.C9342T:p.I3114I,
SNV	MF_pilon	409485	409485	C	A	exonic	1_394	synonymous SNV	1_394:1_394.t01:exon1:c.G9327T:p.G3109G,
SNV	MF_pilon	409488	409488	G	C	exonic	1_394	synonymous SNV	1_394:1_394.t01:exon1:c.C9324G:p.P3108P,
SNV	MF_pilon	409500	409500	T	C	exonic	1_394	synonymous SNV	1_394:1_394.t01:exon1:c.A9312G:p.A3104A,
SNV	MF_pilon	409518	409518	C	T	exonic	1_394	synonymous SNV	1_394:1_394.t01:exon1:c.G9294A:p.R3098R,
SNV	MF_pilon	409520	409520	T	G	exonic	1_394	synonymous SNV	1_394:1_394.t01:exon1:c.A9292C:p.R3098R,
SNV	MF_pilon	409521	409521	G	C	exonic	1_394	synonymous SNV	1_394:1_394.t01:exon1:c.C9291G:p.V3097V,
SNV	MF_pilon	409533	409533	C	G	exonic	1_394	synonymous SNV	1_394:1_394.t01:exon1:c.G9279C:p.A3093A,
SNV	MF_pilon	409539	409539	C	G	exonic	1_394	synonymous SNV	1_394:1_394.t01:exon1:c.G9273C:p.P3091P,
SNV	MF_pilon	409545	409545	G	C	exonic	1_394	synonymous SNV	1_394:1_394.t01:exon1:c.C9267G:p.T3089T,
SNV	MF_pilon	409548	409548	C	G	exonic	1_394	synonymous SNV	1_394:1_394.t01:exon1:c.G9264C:p.A3088A,
SNV	MF_pilon	409554	409554	T	C	exonic	1_394	synonymous SNV	1_394:1_394.t01:exon1:c.A9258G:p.E3086E,
SNV	MF_pilon	409557	409557	C	G	exonic	1_394	synonymous SNV	1_394:1_394.t01:exon1:c.G9255C:p.V3085V,
SNV	MF_pilon	409561	409561	G	C	exonic	1_394	nonsynonymous SNV	1_394:1_394.t01:exon1:c.C9251G:p.A3084G,
SNV	MF_pilon	409563	409563	G	A	exonic	1_394	synonymous SNV	1_394:1_394.t01:exon1:c.C9249T:p.S3083S,
SNV	MF_pilon	409566	409566	C	G	exonic	1_394	synonymous SNV	1_394:1_394.t01:exon1:c.G9246C:p.V3082V,
SNV	MF_pilon	409568	409568	C	T	exonic	1_394	nonsynonymous SNV	1_394:1_394.t01:exon1:c.G9244A:p.V3082M,
SNV	MF_pilon	409575	409575	G	C	exonic	1_394	synonymous SNV	1_394:1_394.t01:exon1:c.C9237G:p.P3079P,
SNV	MF_pilon	409578	409578	G	A	exonic	1_394	synonymous SNV	1_394:1_394.t01:exon1:c.C9234T:p.I3078I,
SNV	MF_pilon	409587	409587	G	C	exonic	1_394	synonymous SNV	1_394:1_394.t01:exon1:c.C9225G:p.L3075L,
SNV	MF_pilon	409596	409596	G	A	exonic	1_394	synonymous SNV	1_394:1_394.t01:exon1:c.C9216T:p.A3072A,
SNV	MF_pilon	409599	409599	G	C	exonic	1_394	synonymous SNV	1_394:1_394.t01:exon1:c.C9213G:p.P3071P,
SNV	MF_pilon	409611	409611	C	A	exonic	1_394	synonymous SNV	1_394:1_394.t01:exon1:c.G9201T:p.R3067R,
SNV	MF_pilon	409618	409618	G	C	exonic	1_394	nonsynonymous SNV	1_394:1_394.t01:exon1:c.C9194G:p.S3065C,
SNV	MF_pilon	409619	409619	A	C	exonic	1_394	nonsynonymous SNV	1_394:1_394.t01:exon1:c.T9193G:p.S3065A,
SNV	MF_pilon	409620	409620	G	A	exonic	1_394	synonymous SNV	1_394:1_394.t01:exon1:c.C9192T:p.F3064F,
SNV	MF_pilon	409623	409623	C	G	exonic	1_394	synonymous SNV	1_394:1_394.t01:exon1:c.G9189C:p.A3063A,
SNV	MF_pilon	409647	409647	G	C	exonic	1_394	synonymous SNV	1_394:1_394.t01:exon1:c.C9165G:p.R3055R,
SNV	MF_pilon	409656	409656	T	C	exonic	1_394	synonymous SNV	1_394:1_394.t01:exon1:c.A9156G:p.V3052V,
SNV	MF_pilon	409665	409665	A	T	exonic	1_394	synonymous SNV	1_394:1_394.t01:exon1:c.T9147A:p.G3049G,
SNV	MF_pilon	409668	409668	C	G	exonic	1_394	synonymous SNV	1_394:1_394.t01:exon1:c.G9144C:p.T3048T,
SNV	MF_pilon	409671	409671	C	G	exonic	1_394	synonymous SNV	1_394:1_394.t01:exon1:c.G9141C:p.V3047V,
SNV	MF_pilon	409680	409680	G	A	exonic	1_394	synonymous SNV	1_394:1_394.t01:exon1:c.C9132T:p.G3044G,
SNV	MF_pilon	409685	409685	G	A	exonic	1_394	synonymous SNV	1_394:1_394.t01:exon1:c.C9127T:p.L3043L,
SNV	MF_pilon	409695	409695	C	G	exonic	1_394	synonymous SNV	1_394:1_394.t01:exon1:c.G9117C:p.V3039V,
SNV	MF_pilon	409697	409697	C	T	exonic	1_394	nonsynonymous SNV	1_394:1_394.t01:exon1:c.G9115A:p.V3039M,
SNV	MF_pilon	409698	409698	A	G	exonic	1_394	synonymous SNV	1_394:1_394.t01:exon1:c.T9114C:p.G3038G,
SNV	MF_pilon	409710	409710	G	A	exonic	1_394	synonymous SNV	1_394:1_394.t01:exon1:c.C9102T:p.G3034G,
SNV	MF_pilon	409722	409722	C	T	exonic	1_394	synonymous SNV	1_394:1_394.t01:exon1:c.G9090A:p.G3030G,
SNV	MF_pilon	409725	409725	G	C	exonic	1_394	synonymous SNV	1_394:1_394.t01:exon1:c.C9087G:p.P3029P,
SNV	MF_pilon	409731	409731	G	A	exonic	1_394	synonymous SNV	1_394:1_394.t01:exon1:c.C9081T:p.G3027G,
SNV	MF_pilon	409740	409740	G	C	exonic	1_394	synonymous SNV	1_394:1_394.t01:exon1:c.C9072G:p.L3024L,
SNV	MF_pilon	409743	409743	A	C	exonic	1_394	synonymous SNV	1_394:1_394.t01:exon1:c.T9069G:p.G3023G,
SNV	MF_pilon	409746	409746	G	C	exonic	1_394	synonymous SNV	1_394:1_394.t01:exon1:c.C9066G:p.L3022L,
SNV	MF_pilon	409776	409776	G	A	exonic	1_394	synonymous SNV	1_394:1_394.t01:exon1:c.C9036T:p.G3012G,
SNV	MF_pilon	409779	409779	G	C	exonic	1_394	synonymous SNV	1_394:1_394.t01:exon1:c.C9033G:p.A3011A,
SNV	MF_pilon	409788	409788	G	C	exonic	1_394	synonymous SNV	1_394:1_394.t01:exon1:c.C9024G:p.V3008V,
SNV	MF_pilon	409803	409803	A	G	exonic	1_394	synonymous SNV	1_394:1_394.t01:exon1:c.T9009C:p.Y3003Y,
SNV	MF_pilon	409806	409806	G	A	exonic	1_394	synonymous SNV	1_394:1_394.t01:exon1:c.C9006T:p.G3002G,
SNV	MF_pilon	409815	409815	G	C	exonic	1_394	synonymous SNV	1_394:1_394.t01:exon1:c.C8997G:p.P2999P,
SNV	MF_pilon	409818	409818	T	C	exonic	1_394	synonymous SNV	1_394:1_394.t01:exon1:c.A8994G:p.A2998A,
SNV	MF_pilon	409824	409824	T	C	exonic	1_394	synonymous SNV	1_394:1_394.t01:exon1:c.A8988G:p.V2996V,
SNV	MF_pilon	409827	409827	G	C	exonic	1_394	nonsynonymous SNV	1_394:1_394.t01:exon1:c.C8985G:p.D2995E,
SNV	MF_pilon	409842	409842	T	C	exonic	1_394	synonymous SNV	1_394:1_394.t01:exon1:c.A8970G:p.R2990R,
SNV	MF_pilon	409857	409857	C	G	exonic	1_394	synonymous SNV	1_394:1_394.t01:exon1:c.G8955C:p.A2985A,
SNV	MF_pilon	409863	409863	G	A	exonic	1_394	synonymous SNV	1_394:1_394.t01:exon1:c.C8949T:p.R2983R,
SNV	MF_pilon	409866	409866	T	C	exonic	1_394	synonymous SNV	1_394:1_394.t01:exon1:c.A8946G:p.E2982E,
SNV	MF_pilon	409880	409880	G	A	exonic	1_394	synonymous SNV	1_394:1_394.t01:exon1:c.C8932T:p.L2978L,
SNV	MF_pilon	409887	409887	A	G	exonic	1_394	synonymous SNV	1_394:1_394.t01:exon1:c.T8925C:p.D2975D,
SNV	MF_pilon	409899	409899	G	C	exonic	1_394	synonymous SNV	1_394:1_394.t01:exon1:c.C8913G:p.P2971P,
SNV	MF_pilon	409908	409908	G	C	exonic	1_394	synonymous SNV	1_394:1_394.t01:exon1:c.C8904G:p.L2968L,
SNV	MF_pilon	409914	409914	A	C	exonic	1_394	synonymous SNV	1_394:1_394.t01:exon1:c.T8898G:p.G2966G,
SNV	MF_pilon	409918	409918	C	G	exonic	1_394	nonsynonymous SNV	1_394:1_394.t01:exon1:c.G8894C:p.S2965T,
SNV	MF_pilon	409937	409937	G	A	exonic	1_394	synonymous SNV	1_394:1_394.t01:exon1:c.C8875T:p.L2959L,
SNV	MF_pilon	409941	409941	C	G	exonic	1_394	synonymous SNV	1_394:1_394.t01:exon1:c.G8871C:p.S2957S,
SNV	MF_pilon	409944	409944	C	A	exonic	1_394	synonymous SNV	1_394:1_394.t01:exon1:c.G8868T:p.A2956A,
SNV	MF_pilon	409952	409952	G	A	exonic	1_394	synonymous SNV	1_394:1_394.t01:exon1:c.C8860T:p.L2954L,
SNV	MF_pilon	409953	409953	C	T	exonic	1_394	synonymous SNV	1_394:1_394.t01:exon1:c.G8859A:p.K2953K,
SNV	MF_pilon	409956	409956	G	A	exonic	1_394	synonymous SNV	1_394:1_394.t01:exon1:c.C8856T:p.G2952G,
SNV	MF_pilon	409959	409959	C	T	exonic	1_394	synonymous SNV	1_394:1_394.t01:exon1:c.G8853A:p.Q2951Q,
SNV	MF_pilon	409965	409965	T	C	exonic	1_394	synonymous SNV	1_394:1_394.t01:exon1:c.A8847G:p.V2949V,
SNV	MF_pilon	409973	409973	G	T	exonic	1_394	nonsynonymous SNV	1_394:1_394.t01:exon1:c.C8839A:p.L2947I,
SNV	MF_pilon	409977	409977	G	C	exonic	1_394	synonymous SNV	1_394:1_394.t01:exon1:c.C8835G:p.P2945P,
SNV	MF_pilon	409980	409980	T	C	exonic	1_394	synonymous SNV	1_394:1_394.t01:exon1:c.A8832G:p.E2944E,
SNV	MF_pilon	409983	409983	T	A	exonic	1_394	nonsynonymous SNV	1_394:1_394.t01:exon1:c.A8829T:p.E2943D,
SNV	MF_pilon	409986	409986	G	C	exonic	1_394	synonymous SNV	1_394:1_394.t01:exon1:c.C8826G:p.V2942V,
SNV	MF_pilon	409992	409992	C	G	exonic	1_394	synonymous SNV	1_394:1_394.t01:exon1:c.G8820C:p.T2940T,
SNV	MF_pilon	409996	409996	G	A	exonic	1_394	nonsynonymous SNV	1_394:1_394.t01:exon1:c.C8816T:p.A2939V,
SNV	MF_pilon	410004	410004	G	C	exonic	1_394	synonymous SNV	1_394:1_394.t01:exon1:c.C8808G:p.G2936G,
SNV	MF_pilon	410006	410006	C	T	exonic	1_394	nonsynonymous SNV	1_394:1_394.t01:exon1:c.G8806A:p.G2936S,
[truncated: 38,748 more rows]

## Sheet: M. smegmatis
Type	Chr	Start	END	Ref	Obs	Func	Gene	ExonicFunc	AAChange
SNV	MF_pilon	382	382	C	G	exonic	1_1	nonsynonymous SNV	1_1:1_1.t01:exon1:c.C382G:p.L128V,
SNV	MF_pilon	383	383	T	C	exonic	1_1	nonsynonymous SNV	1_1:1_1.t01:exon1:c.T383C:p.L128P,
SNV	MF_pilon	407	407	C	A	exonic	1_1	nonsynonymous SNV	1_1:1_1.t01:exon1:c.C407A:p.A136D,
SNV	MF_pilon	412	412	A	C	exonic	1_1	nonsynonymous SNV	1_1:1_1.t01:exon1:c.A412C:p.K138Q,
SNV	MF_pilon	413	413	A	G	exonic	1_1	nonsynonymous SNV	1_1:1_1.t01:exon1:c.A413G:p.K138R,
SNV	MF_pilon	416	416	C	T	exonic	1_1	nonsynonymous SNV	1_1:1_1.t01:exon1:c.C416T:p.A139V,
SNV	MF_pilon	419	419	G	A	exonic	1_1	nonsynonymous SNV	1_1:1_1.t01:exon1:c.G419A:p.S140N,
SNV	MF_pilon	424	424	G	C	exonic	1_1	nonsynonymous SNV	1_1:1_1.t01:exon1:c.G424C:p.E142Q,
INDEL	MF_pilon	428	428	-	G	exonic	1_1	frameshift insertion	1_1:1_1.t01:exon1:c.428_429insG:p.E143fs,
SNV	MF_pilon	430	430	T	G	exonic	1_1	nonsynonymous SNV	1_1:1_1.t01:exon1:c.T430G:p.S144A,
INDEL	MF_pilon	432	432	A	-	exonic	1_1	frameshift deletion	1_1:1_1.t01:exon1:c.432delA:p.S144fs,
SNV	MF_pilon	438	438	T	G	exonic	1_1	synonymous SNV	1_1:1_1.t01:exon1:c.T438G:p.P146P,
SNV	MF_pilon	440	440	C	A	exonic	1_1	nonsynonymous SNV	1_1:1_1.t01:exon1:c.C440A:p.T147N,
SNV	MF_pilon	441	441	C	G	exonic	1_1	synonymous SNV	1_1:1_1.t01:exon1:c.C441G:p.T147T,
SNV	MF_pilon	451	451	A	C	exonic	1_1	nonsynonymous SNV	1_1:1_1.t01:exon1:c.A451C:p.S151R,
INDEL	MF_pilon	452	452	-	T	exonic	1_1	frameshift insertion	1_1:1_1.t01:exon1:c.452_453insT:p.S151fs,
INDEL	MF_pilon	457	457	C	-	exonic	1_1	frameshift deletion	1_1:1_1.t01:exon1:c.457delC:p.Q153fs,
SNV	MF_pilon	461	461	G	C	exonic	1_1	nonsynonymous SNV	1_1:1_1.t01:exon1:c.G461C:p.R154P,
SNV	MF_pilon	462	462	C	G	exonic	1_1	synonymous SNV	1_1:1_1.t01:exon1:c.C462G:p.R154R,
SNV	MF_pilon	465	465	T	C	exonic	1_1	synonymous SNV	1_1:1_1.t01:exon1:c.T465C:p.D155D,
SNV	MF_pilon	466	466	T	A	exonic	1_1	nonsynonymous SNV	1_1:1_1.t01:exon1:c.T466A:p.S156T,
SNV	MF_pilon	469	469	A	T	exonic	1_1	nonsynonymous SNV	1_1:1_1.t01:exon1:c.A469T:p.T157S,
INDEL	MF_pilon	472	472	A	-	exonic	1_1	frameshift deletion	1_1:1_1.t01:exon1:c.472delA:p.I158fs,
INDEL	MF_pilon	475	475	A	-	exonic	1_1	frameshift deletion	1_1:1_1.t01:exon1:c.475delA:p.S159fs,
INDEL	MF_pilon	477	477	C	-	exonic	1_1	frameshift deletion	1_1:1_1.t01:exon1:c.477delC:p.S159fs,
INDEL	MF_pilon	482	482	-	T	exonic	1_1	frameshift insertion	1_1:1_1.t01:exon1:c.482_483insT:p.D161fs,
INDEL	MF_pilon	483	483	-	G	exonic	1_1	frameshift insertion	1_1:1_1.t01:exon1:c.483_484insG:p.D161fs,
SNV	MF_pilon	492	492	C	G	exonic	1_1	synonymous SNV	1_1:1_1.t01:exon1:c.C492G:p.V164V,
SNV	MF_pilon	504	504	G	C	exonic	1_1	synonymous SNV	1_1:1_1.t01:exon1:c.G504C:p.R168R,
SNV	MF_pilon	513	513	C	G	exonic	1_1	synonymous SNV	1_1:1_1.t01:exon1:c.C513G:p.T171T,
SNV	MF_pilon	528	528	C	G	exonic	1_1	synonymous SNV	1_1:1_1.t01:exon1:c.C528G:p.V176V,
SNV	MF_pilon	534	534	C	G	exonic	1_1	synonymous SNV	1_1:1_1.t01:exon1:c.C534G:p.G178G,
SNV	MF_pilon	540	540	G	C	exonic	1_1	synonymous SNV	1_1:1_1.t01:exon1:c.G540C:p.S180S,
SNV	MF_pilon	546	546	C	G	exonic	1_1	synonymous SNV	1_1:1_1.t01:exon1:c.C546G:p.R182R,
SNV	MF_pilon	552	552	C	G	exonic	1_1	synonymous SNV	1_1:1_1.t01:exon1:c.C552G:p.A184A,
SNV	MF_pilon	567	567	G	C	exonic	1_1	synonymous SNV	1_1:1_1.t01:exon1:c.G567C:p.L189L,
SNV	MF_pilon	570	570	C	G	exonic	1_1	synonymous SNV	1_1:1_1.t01:exon1:c.C570G:p.A190A,
SNV	MF_pilon	585	585	C	G	exonic	1_1	synonymous SNV	1_1:1_1.t01:exon1:c.C585G:p.P195P,
SNV	MF_pilon	588	588	C	G	exonic	1_1	synonymous SNV	1_1:1_1.t01:exon1:c.C588G:p.A196A,
SNV	MF_pilon	618	618	T	C	exonic	1_1	synonymous SNV	1_1:1_1.t01:exon1:c.T618C:p.G206G,
SNV	MF_pilon	621	621	A	G	exonic	1_1	synonymous SNV	1_1:1_1.t01:exon1:c.A621G:p.E207E,
SNV	MF_pilon	624	624	A	G	exonic	1_1	synonymous SNV	1_1:1_1.t01:exon1:c.A624G:p.S208S,
SNV	MF_pilon	627	627	C	T	exonic	1_1	synonymous SNV	1_1:1_1.t01:exon1:c.C627T:p.G209G,
SNV	MF_pilon	630	630	C	G	exonic	1_1	synonymous SNV	1_1:1_1.t01:exon1:c.C630G:p.L210L,
SNV	MF_pilon	633	633	A	C	exonic	1_1	synonymous SNV	1_1:1_1.t01:exon1:c.A633C:p.G211G,
SNV	MF_pilon	642	642	T	C	exonic	1_1	synonymous SNV	1_1:1_1.t01:exon1:c.T642C:p.H214H,
SNV	MF_pilon	651	651	T	C	exonic	1_1	synonymous SNV	1_1:1_1.t01:exon1:c.T651C:p.H217H,
SNV	MF_pilon	654	654	C	G	exonic	1_1	synonymous SNV	1_1:1_1.t01:exon1:c.C654G:p.A218A,
SNV	MF_pilon	657	657	G	C	exonic	1_1	synonymous SNV	1_1:1_1.t01:exon1:c.G657C:p.A219A,
SNV	MF_pilon	660	660	A	G	exonic	1_1	synonymous SNV	1_1:1_1.t01:exon1:c.A660G:p.G220G,
SNV	MF_pilon	663	663	T	C	exonic	1_1	synonymous SNV	1_1:1_1.t01:exon1:c.T663C:p.N221N,
SNV	MF_pilon	675	675	A	T	exonic	1_1	synonymous SNV	1_1:1_1.t01:exon1:c.A675T:p.R225R,
SNV	MF_pilon	687	687	C	T	exonic	1_1	synonymous SNV	1_1:1_1.t01:exon1:c.C687T:p.G229G,
SNV	MF_pilon	693	693	G	T	exonic	1_1	synonymous SNV	1_1:1_1.t01:exon1:c.G693T:p.R231R,
SNV	MF_pilon	696	696	G	C	exonic	1_1	synonymous SNV	1_1:1_1.t01:exon1:c.G696C:p.V232V,
SNV	MF_pilon	708	708	C	A	exonic	1_1	synonymous SNV	1_1:1_1.t01:exon1:c.C708A:p.S236S,
SNV	MF_pilon	714	714	G	A	exonic	1_1	synonymous SNV	1_1:1_1.t01:exon1:c.G714A:p.E238E,
SNV	MF_pilon	717	717	A	G	exonic	1_1	synonymous SNV	1_1:1_1.t01:exon1:c.A717G:p.E239E,
SNV	MF_pilon	762	762	C	G	exonic	1_1	synonymous SNV	1_1:1_1.t01:exon1:c.C762G:p.A254A,
SNV	MF_pilon	771	771	A	G	exonic	1_1	synonymous SNV	1_1:1_1.t01:exon1:c.A771G:p.K257K,
SNV	MF_pilon	777	777	T	C	exonic	1_1	synonymous SNV	1_1:1_1.t01:exon1:c.T777C:p.S259S,
SNV	MF_pilon	801	801	C	G	exonic	1_1	synonymous SNV	1_1:1_1.t01:exon1:c.C801G:p.L267L,
SNV	MF_pilon	837	837	T	C	exonic	1_1	synonymous SNV	1_1:1_1.t01:exon1:c.T837C:p.G279G,
SNV	MF_pilon	846	846	A	G	exonic	1_1	synonymous SNV	1_1:1_1.t01:exon1:c.A846G:p.E282E,
SNV	MF_pilon	858	858	T	C	exonic	1_1	synonymous SNV	1_1:1_1.t01:exon1:c.T858C:p.H286H,
SNV	MF_pilon	880	880	G	T	exonic	1_1	nonsynonymous SNV	1_1:1_1.t01:exon1:c.G880T:p.A294S,
SNV	MF_pilon	882	882	G	C	exonic	1_1	synonymous SNV	1_1:1_1.t01:exon1:c.G882C:p.A294A,
SNV	MF_pilon	897	897	C	G	exonic	1_1	synonymous SNV	1_1:1_1.t01:exon1:c.C897G:p.V299V,
SNV	MF_pilon	903	903	C	G	exonic	1_1	synonymous SNV	1_1:1_1.t01:exon1:c.C903G:p.S301S,
SNV	MF_pilon	918	918	C	G	exonic	1_1	synonymous SNV	1_1:1_1.t01:exon1:c.C918G:p.P306P,
SNV	MF_pilon	927	927	G	C	exonic	1_1	synonymous SNV	1_1:1_1.t01:exon1:c.G927C:p.L309L,
SNV	MF_pilon	930	930	C	G	exonic	1_1	synonymous SNV	1_1:1_1.t01:exon1:c.C930G:p.A310A,
SNV	MF_pilon	933	933	C	G	exonic	1_1	synonymous SNV	1_1:1_1.t01:exon1:c.C933G:p.T311T,
SNV	MF_pilon	942	942	T	C	exonic	1_1	synonymous SNV	1_1:1_1.t01:exon1:c.T942C:p.D314D,
SNV	MF_pilon	946	946	C	T	exonic	1_1	synonymous SNV	1_1:1_1.t01:exon1:c.C946T:p.L316L,
SNV	MF_pilon	949	949	A	C	exonic	1_1	synonymous SNV	1_1:1_1.t01:exon1:c.A949C:p.R317R,
SNV	MF_pilon	951	951	G	C	exonic	1_1	nonsynonymous SNV	1_1:1_1.t01:exon1:c.G951C:p.R317S,
SNV	MF_pilon	954	954	C	G	exonic	1_1	synonymous SNV	1_1:1_1.t01:exon1:c.C954G:p.T318T,
SNV	MF_pilon	957	957	T	G	exonic	1_1	synonymous SNV	1_1:1_1.t01:exon1:c.T957G:p.R319R,
SNV	MF_pilon	963	963	G	A	exonic	1_1	synonymous SNV	1_1:1_1.t01:exon1:c.G963A:p.E321E,
SNV	MF_pilon	972	972	G	C	exonic	1_1	synonymous SNV	1_1:1_1.t01:exon1:c.G972C:p.L324L,
SNV	MF_pilon	984	984	G	C	exonic	1_1	synonymous SNV	1_1:1_1.t01:exon1:c.G984C:p.V328V,
SNV	MF_pilon	1005	1005	A	G	exonic	1_1	synonymous SNV	1_1:1_1.t01:exon1:c.A1005G:p.T335T,
SNV	MF_pilon	1008	1008	T	C	exonic	1_1	synonymous SNV	1_1:1_1.t01:exon1:c.T1008C:p.R336R,
SNV	MF_pilon	1017	1017	T	C	exonic	1_1	synonymous SNV	1_1:1_1.t01:exon1:c.T1017C:p.I339I,
SNV	MF_pilon	1023	1023	T	C	exonic	1_1	synonymous SNV	1_1:1_1.t01:exon1:c.T1023C:p.R341R,
SNV	MF_pilon	1029	1029	A	G	exonic	1_1	synonymous SNV	1_1:1_1.t01:exon1:c.A1029G:p.K343K,
SNV	MF_pilon	1062	1062	C	T	exonic	1_1	synonymous SNV	1_1:1_1.t01:exon1:c.C1062T:p.D354D,
SNV	MF_pilon	1104	1104	C	T	exonic	1_1	synonymous SNV	1_1:1_1.t01:exon1:c.C1104T:p.R368R,
SNV	MF_pilon	1113	1113	G	A	exonic	1_1	synonymous SNV	1_1:1_1.t01:exon1:c.G1113A:p.E371E,
SNV	MF_pilon	1119	1119	A	G	exonic	1_1	synonymous SNV	1_1:1_1.t01:exon1:c.A1119G:p.A373A,
SNV	MF_pilon	1120	1120	T	C	exonic	1_1	synonymous SNV	1_1:1_1.t01:exon1:c.T1120C:p.L374L,
SNV	MF_pilon	1128	1128	G	T	exonic	1_1	synonymous SNV	1_1:1_1.t01:exon1:c.G1128T:p.R376R,
SNV	MF_pilon	1131	1131	G	C	exonic	1_1	synonymous SNV	1_1:1_1.t01:exon1:c.G1131C:p.V377V,
SNV	MF_pilon	1137	1137	C	G	exonic	1_1	synonymous SNV	1_1:1_1.t01:exon1:c.C1137G:p.A379A,
SNV	MF_pilon	1143	1143	C	G	exonic	1_1	synonymous SNV	1_1:1_1.t01:exon1:c.C1143G:p.A381A,
SNV	MF_pilon	1146	1146	A	G	exonic	1_1	synonymous SNV	1_1:1_1.t01:exon1:c.A1146G:p.S382S,
SNV	MF_pilon	1161	1161	G	C	exonic	1_1	synonymous SNV	1_1:1_1.t01:exon1:c.G1161C:p.R387R,
SNV	MF_pilon	1168	1168	A	C	exonic	1_1	nonsynonymous SNV	1_1:1_1.t01:exon1:c.A1168C:p.K390Q,
SNV	MF_pilon	1169	1169	A	G	exonic	1_1	nonsynonymous SNV	1_1:1_1.t01:exon1:c.A1169G:p.K390R,
SNV	MF_pilon	1171	1171	G	T	exonic	1_1	nonsynonymous SNV	1_1:1_1.t01:exon1:c.G1171T:p.A391S,
SNV	MF_pilon	1173	1173	A	G	exonic	1_1	synonymous SNV	1_1:1_1.t01:exon1:c.A1173G:p.A391A,
SNV	MF_pilon	1182	1182	A	G	exonic	1_1	synonymous SNV	1_1:1_1.t01:exon1:c.A1182G:p.E394E,
SNV	MF_pilon	1189	1189	T	C	exonic	1_1	synonymous SNV	1_1:1_1.t01:exon1:c.T1189C:p.L397L,
SNV	MF_pilon	1194	1194	C	G	exonic	1_1	synonymous SNV	1_1:1_1.t01:exon1:c.C1194G:p.R398R,
SNV	MF_pilon	1203	1203	C	T	exonic	1_1	synonymous SNV	1_1:1_1.t01:exon1:c.C1203T:p.I401I,
SNV	MF_pilon	1209	1209	T	C	exonic	1_1	synonymous SNV	1_1:1_1.t01:exon1:c.T1209C:p.D403D,
SNV	MF_pilon	1239	1239	G	C	exonic	1_1	synonymous SNV	1_1:1_1.t01:exon1:c.G1239C:p.A413A,
SNV	MF_pilon	1250	1250	C	T	exonic	1_1	nonsynonymous SNV	1_1:1_1.t01:exon1:c.C1250T:p.A417V,
SNV	MF_pilon	1251	1251	C	G	exonic	1_1	synonymous SNV	1_1:1_1.t01:exon1:c.C1251G:p.A417A,
SNV	MF_pilon	1257	1257	G	C	exonic	1_1	synonymous SNV	1_1:1_1.t01:exon1:c.G1257C:p.A419A,
SNV	MF_pilon	1285	1285	C	T	exonic	1_1	synonymous SNV	1_1:1_1.t01:exon1:c.C1285T:p.L429L,
SNV	MF_pilon	1296	1296	C	G	exonic	1_1	synonymous SNV	1_1:1_1.t01:exon1:c.C1296G:p.P432P,
SNV	MF_pilon	1306	1306	C	A	exonic	1_1	synonymous SNV	1_1:1_1.t01:exon1:c.C1306A:p.R436R,
SNV	MF_pilon	1317	1317	G	C	exonic	1_1	synonymous SNV	1_1:1_1.t01:exon1:c.G1317C:p.A439A,
SNV	MF_pilon	1323	1323	C	T	exonic	1_1	synonymous SNV	1_1:1_1.t01:exon1:c.C1323T:p.S441S,
SNV	MF_pilon	1335	1335	C	G	exonic	1_1	synonymous SNV	1_1:1_1.t01:exon1:c.C1335G:p.A445A,
SNV	MF_pilon	1347	1347	T	C	exonic	1_1	synonymous SNV	1_1:1_1.t01:exon1:c.T1347C:p.C449C,
SNV	MF_pilon	1350	1350	C	T	exonic	1_1	synonymous SNV	1_1:1_1.t01:exon1:c.C1350T:p.R450R,
SNV	MF_pilon	1362	1362	T	C	exonic	1_1	synonymous SNV	1_1:1_1.t01:exon1:c.T1362C:p.D454D,
SNV	MF_pilon	1368	1368	C	G	exonic	1_1	synonymous SNV	1_1:1_1.t01:exon1:c.C1368G:p.S456S,
SNV	MF_pilon	1374	1374	G	C	exonic	1_1	synonymous SNV	1_1:1_1.t01:exon1:c.G1374C:p.P458P,
SNV	MF_pilon	1383	1383	C	T	exonic	1_1	synonymous SNV	1_1:1_1.t01:exon1:c.C1383T:p.G461G,
SNV	MF_pilon	1395	1395	G	C	exonic	1_1	synonymous SNV	1_1:1_1.t01:exon1:c.G1395C:p.G465G,
SNV	MF_pilon	1398	1398	C	T	exonic	1_1	synonymous SNV	1_1:1_1.t01:exon1:c.C1398T:p.R466R,
SNV	MF_pilon	1401	1401	T	C	exonic	1_1	synonymous SNV	1_1:1_1.t01:exon1:c.T1401C:p.D467D,
SNV	MF_pilon	1410	1410	T	G	exonic	1_1	synonymous SNV	1_1:1_1.t01:exon1:c.T1410G:p.T470T,
SNV	MF_pilon	1413	1413	C	G	exonic	1_1	synonymous SNV	1_1:1_1.t01:exon1:c.C1413G:p.V471V,
SNV	MF_pilon	1419	1419	T	C	exonic	1_1	synonymous SNV	1_1:1_1.t01:exon1:c.T1419C:p.Y473Y,
SNV	MF_pilon	1422	1422	G	C	exonic	1_1	synonymous SNV	1_1:1_1.t01:exon1:c.G1422C:p.A474A,
SNV	MF_pilon	1437	1437	G	C	exonic	1_1	synonymous SNV	1_1:1_1.t01:exon1:c.G1437C:p.R479R,
SNV	MF_pilon	1455	1455	A	C	exonic	1_1	synonymous SNV	1_1:1_1.t01:exon1:c.A1455C:p.R485R,
SNV	MF_pilon	1461	1461	A	G	exonic	1_1	synonymous SNV	1_1:1_1.t01:exon1:c.A1461G:p.E487E,
SNV	MF_pilon	1464	1464	C	G	exonic	1_1	synonymous SNV	1_1:1_1.t01:exon1:c.C1464G:p.V488V,
SNV	MF_pilon	1491	1491	T	G	exonic	1_1	synonymous SNV	1_1:1_1.t01:exon1:c.T1491G:p.T497T,
SNV	MF_pilon	1512	1512	G	A	exonic	1_1	synonymous SNV	1_1:1_1.t01:exon1:c.G1512A:p.K504K,
SNV	MF_pilon	2112	2112	G	A	upstream;downstream	1_2(dist=32);1_1(dist=594)
SNV	MF_pilon	2115	2115	A	G	upstream;downstream	1_2(dist=29);1_1(dist=597)
SNV	MF_pilon	2116	2116	T	C	upstream;downstream	1_2(dist=28);1_1(dist=598)
SNV	MF_pilon	2123	2123	C	T	upstream;downstream	1_2(dist=21);1_1(dist=605)
SNV	MF_pilon	2141	2141	C	G	upstream;downstream	1_2(dist=3);1_1(dist=623)
SNV	MF_pilon	2182	2182	C	T	exonic	1_2	synonymous SNV	1_2:1_2.t01:exon1:c.C39T:p.F13F,
SNV	MF_pilon	2188	2188	G	C	exonic	1_2	synonymous SNV	1_2:1_2.t01:exon1:c.G45C:p.V15V,
SNV	MF_pilon	2191	2191	G	C	exonic	1_2	synonymous SNV	1_2:1_2.t01:exon1:c.G48C:p.V16V,
SNV	MF_pilon	2194	2194	T	C	exonic	1_2	synonymous SNV	1_2:1_2.t01:exon1:c.T51C:p.R17R,
SNV	MF_pilon	2209	2209	C	T	exonic	1_2	synonymous SNV	1_2:1_2.t01:exon1:c.C66T:p.D22D,
SNV	MF_pilon	2224	2224	G	A	exonic	1_2	synonymous SNV	1_2:1_2.t01:exon1:c.G81A:p.V27V,
SNV	MF_pilon	2232	2232	A	G	exonic	1_2	nonsynonymous SNV	1_2:1_2.t01:exon1:c.A89G:p.N30S,
SNV	MF_pilon	2233	2233	T	C	exonic	1_2	synonymous SNV	1_2:1_2.t01:exon1:c.T90C:p.N30N,
SNV	MF_pilon	2234	2234	C	T	exonic	1_2	synonymous SNV	1_2:1_2.t01:exon1:c.C91T:p.L31L,
SNV	MF_pilon	2260	2260	C	G	exonic	1_2	synonymous SNV	1_2:1_2.t01:exon1:c.C117G:p.V39V,
SNV	MF_pilon	2261	2261	C	T	exonic	1_2	synonymous SNV	1_2:1_2.t01:exon1:c.C118T:p.L40L,
SNV	MF_pilon	2266	2266	C	A	exonic	1_2	synonymous SNV	1_2:1_2.t01:exon1:c.C123A:p.A41A,
SNV	MF_pilon	2269	2269	G	C	exonic	1_2	synonymous SNV	1_2:1_2.t01:exon1:c.G126C:p.G42G,
SNV	MF_pilon	2272	2272	G	C	exonic	1_2	synonymous SNV	1_2:1_2.t01:exon1:c.G129C:p.V43V,
SNV	MF_pilon	2287	2287	T	C	exonic	1_2	synonymous SNV	1_2:1_2.t01:exon1:c.T144C:p.T48T,
SNV	MF_pilon	2293	2293	C	G	exonic	1_2	nonsynonymous SNV	1_2:1_2.t01:exon1:c.C150G:p.D50E,
SNV	MF_pilon	2296	2296	T	C	exonic	1_2	synonymous SNV	1_2:1_2.t01:exon1:c.T153C:p.G51G,
SNV	MF_pilon	2302	2302	C	G	exonic	1_2	synonymous SNV	1_2:1_2.t01:exon1:c.C159G:p.T53T,
SNV	MF_pilon	2308	2308	C	G	exonic	1_2	synonymous SNV	1_2:1_2.t01:exon1:c.C165G:p.S55S,
SNV	MF_pilon	2311	2311	C	G	exonic	1_2	synonymous SNV	1_2:1_2.t01:exon1:c.C168G:p.G56G,
SNV	MF_pilon	2317	2317	T	C	exonic	1_2	synonymous SNV	1_2:1_2.t01:exon1:c.T174C:p.D58D,
SNV	MF_pilon	2323	2323	A	G	exonic	1_2	synonymous SNV	1_2:1_2.t01:exon1:c.A180G:p.E60E,
SNV	MF_pilon	2326	2326	T	C	exonic	1_2	synonymous SNV	1_2:1_2.t01:exon1:c.T183C:p.V61V,
SNV	MF_pilon	2329	2329	C	G	exonic	1_2	synonymous SNV	1_2:1_2.t01:exon1:c.C186G:p.S62S,
SNV	MF_pilon	2332	2332	A	C	exonic	1_2	synonymous SNV	1_2:1_2.t01:exon1:c.A189C:p.A63A,
INDEL	MF_pilon	2338	2338	G	-	exonic	1_2	frameshift deletion	1_2:1_2.t01:exon1:c.195delG:p.V65fs,
SNV	MF_pilon	2340	2340	G	A	exonic	1_2	nonsynonymous SNV	1_2:1_2.t01:exon1:c.G197A:p.R66Q,
INDEL	MF_pilon	2341	2341	-	G	exonic	1_2	frameshift insertion	1_2:1_2.t01:exon1:c.199dupG:p.R66fs,
SNV	MF_pilon	2344	2344	C	G	exonic	1_2	synonymous SNV	1_2:1_2.t01:exon1:c.C201G:p.V67V,
SNV	MF_pilon	2347	2347	T	C	exonic	1_2	synonymous SNV	1_2:1_2.t01:exon1:c.T204C:p.S68S,
SNV	MF_pilon	2362	2362	T	C	exonic	1_2	synonymous SNV	1_2:1_2.t01:exon1:c.T219C:p.S73S,
SNV	MF_pilon	2363	2363	C	G	exonic	1_2	nonsynonymous SNV	1_2:1_2.t01:exon1:c.C220G:p.P74A,
SNV	MF_pilon	2365	2365	T	C	exonic	1_2	synonymous SNV	1_2:1_2.t01:exon1:c.T222C:p.P74P,
SNV	MF_pilon	2375	2375	T	C	exonic	1_2	synonymous SNV	1_2:1_2.t01:exon1:c.T232C:p.L78L,
SNV	MF_pilon	2383	2383	A	C	exonic	1_2	synonymous SNV	1_2:1_2.t01:exon1:c.A240C:p.S80S,
SNV	MF_pilon	2393	2393	T	C	exonic	1_2	synonymous SNV	1_2:1_2.t01:exon1:c.T250C:p.L84L,
SNV	MF_pilon	2414	2414	T	C	exonic	1_2	synonymous SNV	1_2:1_2.t01:exon1:c.T271C:p.L91L,
SNV	MF_pilon	2419	2419	G	C	exonic	1_2	synonymous SNV	1_2:1_2.t01:exon1:c.G276C:p.P92P,
SNV	MF_pilon	2428	2428	G	T	exonic	1_2	synonymous SNV	1_2:1_2.t01:exon1:c.G285T:p.P95P,
SNV	MF_pilon	2431	2431	G	C	exonic	1_2	synonymous SNV	1_2:1_2.t01:exon1:c.G288C:p.V96V,
SNV	MF_pilon	2435	2435	C	G	exonic	1_2	nonsynonymous SNV	1_2:1_2.t01:exon1:c.C292G:p.L98V,
SNV	MF_pilon	2443	2443	G	C	exonic	1_2	synonymous SNV	1_2:1_2.t01:exon1:c.G300C:p.V100V,
SNV	MF_pilon	2446	2446	A	G	exonic	1_2	synonymous SNV	1_2:1_2.t01:exon1:c.A303G:p.E101E,
SNV	MF_pilon	2455	2455	A	C	exonic	1_2	synonymous SNV	1_2:1_2.t01:exon1:c.A312C:p.R104R,
[truncated: 297,802+ more rows]

## Sheet: M. tuberculosis H37Rv
Type	Chr	Start	END	Ref	Obs	Func	Gene	ExonicFunc	AAChange
[truncated: 51,646 more rows]
