# Supplementary material for: Comparative genome analysis reveals high-level drug resistance markers in a clinical isolate of Mycobacterium fortuitum subsp. fortuitum MF GZ001
Source: Front Cell Infect Microbiol. 2023 Jan 4;12:1056007. doi: 10.3389/fcimb.2022.1056007 (PMC9846761; doi:10.3389/fcimb.2022.1056007)
Supplement: Supplementary file 1 [file DataSheet_1.zip › File.Xl.S7.xlsx]

## Sheet: Sheet1
Gene_ID	Drug_class
1_6	fluoroquinolone antibiotic;aminocoumarin antibiotic
1_7	fluoroquinolone antibiotic;nybomycin
1_20	monobactam;carbapenem;cephalosporin;cephamycin;penam
1_69	fosfomycin
1_93	peptide antibiotic
1_110	macrolide antibiotic
1_113	triclosan
1_157	triclosan
1_176	triclosan
1_192	triclosan
1_214	triclosan
1_220	triclosan
1_230	isoniazid;ethionamide
1_249	fluoroquinolone antibiotic;cephalosporin;glycylcycline;cephamycin;penam;tetracycline antibiotic;rifamycin antibiotic;phenicol antibiotic;triclosan
1_273	fluoroquinolone antibiotic;acridine dye
1_274	peptide antibiotic
1_303	triclosan
1_343	lincosamide antibiotic
1_377	triclosan
1_422	aminoglycoside antibiotic
1_446	peptide antibiotic
1_452	monobactam;carbapenem;cephalosporin;cephamycin;penam;phenicol antibiotic;penem
1_453	fluoroquinolone antibiotic;nybomycin
1_454	aminocoumarin antibiotic
1_522	triclosan
1_545	peptide antibiotic
1_567	fluoroquinolone antibiotic
1_583	triclosan
1_587	glycopeptide antibiotic
1_629	macrolide antibiotic
1_638	aminocoumarin antibiotic
1_653	peptide antibiotic
1_667	polyamine antibiotic
1_668	polyamine antibiotic
1_669	polyamine antibiotic
1_675	polyamine antibiotic
1_683	triclosan
1_688	macrolide antibiotic
1_710	macrolide antibiotic
1_765	fluoroquinolone antibiotic
1_781	tetracycline antibiotic
1_805	triclosan
1_814	triclosan
1_831	triclosan
1_866	fluoroquinolone antibiotic
1_956	triclosan
1_988	macrolide antibiotic;penam
1_989	aminoglycoside antibiotic;cephalosporin;cephamycin;penam
1_998	triclosan
1_1002	triclosan
1_1065	macrolide antibiotic;penam
1_1095	macrolide antibiotic;tetracycline antibiotic;triclosan
1_1118	macrolide antibiotic;penam;antibacterial free fatty acids
1_1164	tetracycline antibiotic
1_1186	N/A
1_1196	glycopeptide antibiotic
1_1197	fluoroquinolone antibiotic;acridine dye
1_1198	aminocoumarin antibiotic
1_1199	nitroimidazole antibiotic
1_1200	aminocoumarin antibiotic
1_1231	triclosan
1_1235	triclosan
1_1240	triclosan
1_1252	phenicol antibiotic
1_1305	phenicol antibiotic
1_1354	macrolide antibiotic
1_1356	peptide antibiotic;rifamycin antibiotic
1_1357	peptide antibiotic
1_1370	aminoglycoside antibiotic
1_1372	fusidic acid
1_1373	elfamycin antibiotic
1_1379	fluoroquinolone antibiotic
1_1394	fluoroquinolone antibiotic
1_1400	tetracycline antibiotic
1_1431	fusidic acid
1_1456	macrolide antibiotic;fluoroquinolone antibiotic;penam;tetracycline antibiotic
1_1464	rifamycin antibiotic
1_1465	macrolide antibiotic;tetracycline antibiotic;triclosan
1_1467	tetracycline antibiotic
1_1487	macrolide antibiotic
1_1530	macrolide antibiotic;penam;antibacterial free fatty acids
1_1537	macrolide antibiotic
1_1560	glycylcycline;tetracycline antibiotic
1_1596	fluoroquinolone antibiotic;cephalosporin;glycylcycline;penam;tetracycline antibiotic;rifamycin antibiotic;phenicol antibiotic;triclosan
1_1615	triclosan
1_1634	carbapenem;cephalosporin;cephamycin;penam
1_1640	peptide antibiotic
1_1674	fluoroquinolone antibiotic
1_1675	macrolide antibiotic
1_1681	macrolide antibiotic;lincosamide antibiotic;streptogramin antibiotic
1_1685	rifamycin antibiotic
1_1716	tetracycline antibiotic
1_1752	triclosan
1_1767	triclosan
1_1775	fluoroquinolone antibiotic
1_1863	macrolide antibiotic;penam
1_1864	aminoglycoside antibiotic;aminocoumarin antibiotic
1_1870	macrolide antibiotic;fluoroquinolone antibiotic;rifamycin antibiotic
1_1886	triclosan
1_1950	elfamycin antibiotic
1_1951	triclosan
1_1957	phenicol antibiotic
1_1958	triclosan
1_1965	isoniazid;ethionamide
1_2004	tetracycline antibiotic
1_2019	macrolide antibiotic
1_2047	peptide antibiotic
1_2071	macrolide antibiotic;tetracycline antibiotic;triclosan
1_2086	fluoroquinolone antibiotic;cephalosporin;glycylcycline;cephamycin;penam;tetracycline antibiotic;rifamycin antibiotic;phenicol antibiotic;triclosan
1_2097	triclosan
1_2099	triclosan
1_2120	triclosan
1_2148	isoniazid;ethionamide
1_2154	rifamycin antibiotic
1_2172	triclosan
1_2197	fluoroquinolone antibiotic;diaminopyrimidine antibiotic;phenicol antibiotic
1_2215	macrolide antibiotic
1_2225	tetracycline antibiotic
1_2269	glycopeptide antibiotic
1_2286	glycopeptide antibiotic
1_2343	fluoroquinolone antibiotic
1_2373	macrolide antibiotic;lincosamide antibiotic;streptogramin antibiotic;oxazolidinone antibiotic;phenicol antibiotic
1_2426	triclosan
1_2439	rifamycin antibiotic;isoniazid
1_2450	peptide antibiotic
1_2467	triclosan
1_2480	penam
1_2494	para-aminosalicylic acid
1_2495	diaminopyrimidine antibiotic
1_2534	macrolide antibiotic
1_2565	triclosan
1_2566	triclosan
1_2575	triclosan
1_2610	para-aminosalicylic acid
1_2616	peptide antibiotic
1_2639	triclosan
1_2657	macrolide antibiotic;fluoroquinolone antibiotic;aminoglycoside antibiotic;carbapenem;cephalosporin;cephamycin;penam;tetracycline antibiotic;acridine dye;phenicol antibiotic
1_2671	fluoroquinolone antibiotic
1_2736	macrolide antibiotic
1_2740	cephalosporin
1_2788	macrolide antibiotic;penam;antibacterial free fatty acids
1_2790	nitroimidazole antibiotic
1_2812	macrolide antibiotic
1_2817	aminocoumarin antibiotic
1_2827	oxazolidinone antibiotic
1_2837	triclosan
1_2838	isoniazid;triclosan
1_2861	mupirocin
1_2875	fluoroquinolone antibiotic;cephalosporin;glycylcycline;penam;tetracycline antibiotic;rifamycin antibiotic;phenicol antibiotic;triclosan
1_2895	glycylcycline;tetracycline antibiotic
1_2919	peptide antibiotic
1_2936	macrolide antibiotic;fluoroquinolone antibiotic;rifamycin antibiotic
1_2937	nitroimidazole antibiotic
1_2943	macrolide antibiotic
1_2946	peptide antibiotic
1_2973	peptide antibiotic
1_2977	tetracycline antibiotic
1_2978	macrolide antibiotic
1_2993	fluoroquinolone antibiotic;cephalosporin;glycylcycline;penam;tetracycline antibiotic;rifamycin antibiotic;phenicol antibiotic;triclosan
1_2999	macrolide antibiotic
1_3010	fluoroquinolone antibiotic
1_3096	isoniazid
1_3106	isoniazid
1_3134	aminoglycoside antibiotic
1_3165	triclosan
1_3170	lincosamide antibiotic
1_3200	tetracycline antibiotic
1_3217	fluoroquinolone antibiotic;diaminopyrimidine antibiotic;phenicol antibiotic
1_3241	aminocoumarin antibiotic
1_3245	isoniazid
1_3262	fluoroquinolone antibiotic;diaminopyrimidine antibiotic;phenicol antibiotic
1_3277	tetracycline antibiotic
1_3278	nitroimidazole antibiotic
1_3367	glycopeptide antibiotic
1_3368	fluoroquinolone antibiotic
1_3376	macrolide antibiotic;penam
1_3377	aminoglycoside antibiotic;aminocoumarin antibiotic
1_3422	aminoglycoside antibiotic
1_3428	peptide antibiotic
1_3430	macrolide antibiotic;tetracycline antibiotic;triclosan
1_3434	pleuromutilin antibiotic
1_3439	fluoroquinolone antibiotic
1_3452	peptide antibiotic
1_3493	rifamycin antibiotic
1_3503	rifamycin antibiotic
1_3584	peptide antibiotic
1_3659	peptide antibiotic
1_3666	macrolide antibiotic;penam
1_3685	monobactam;carbapenem;cephalosporin;cephamycin;penam
1_3734	triclosan
1_3758	tetracycline antibiotic
1_3781	isoniazid;triclosan
1_3782	isoniazid;triclosan
1_3791	macrolide antibiotic;fluoroquinolone antibiotic;aminoglycoside antibiotic;cephalosporin
1_3794	isoniazid;ethionamide
1_3828	macrolide antibiotic
1_3829	triclosan
1_3837	tetracycline antibiotic
1_3866	macrolide antibiotic
1_3868	phenicol antibiotic
1_3939	aminocoumarin antibiotic
1_3953	tetracycline antibiotic
1_3955	tetracycline antibiotic
1_4000	para-aminosalicylic acid
1_4001	mupirocin
1_4026	cephamycin
1_4049	pleuromutilin antibiotic
1_4061	glycopeptide antibiotic
1_4079	sulfonamide antibiotic;sulfone antibiotic
1_4176	triclosan
1_4212	fluoroquinolone antibiotic;cephalosporin;glycylcycline;cephamycin;penam;tetracycline antibiotic;rifamycin antibiotic;phenicol antibiotic;triclosan
1_4224	triclosan
1_4238	triclosan
1_4247	triclosan
1_4262	triclosan
1_4276	triclosan
1_4302	bicyclomycin
1_4318	streptogramin antibiotic
1_4331	fosfomycin
1_4349	macrolide antibiotic;fluoroquinolone antibiotic;aminoglycoside antibiotic;carbapenem;cephalosporin;cephamycin;penam;tetracycline antibiotic;acridine dye;phenicol antibiotic
1_4359	macrolide antibiotic
1_4388	aminoglycoside antibiotic;cephalosporin;cephamycin;penam
1_4389	fluoroquinolone antibiotic;acridine dye
1_4396	lincosamide antibiotic
1_4413	macrolide antibiotic;fluoroquinolone antibiotic;rifamycin antibiotic
1_4414	aminocoumarin antibiotic
1_4418	fluoroquinolone antibiotic
1_4424	macrolide antibiotic;penam
1_4425	aminoglycoside antibiotic;aminocoumarin antibiotic
1_4443	tetracycline antibiotic
1_4456	tetracycline antibiotic
1_4457	bicyclomycin
1_4469	tetracycline antibiotic
1_4486	tetracycline antibiotic
1_4497	sulfonamide antibiotic
1_4504	macrolide antibiotic
1_4520	peptide antibiotic
1_4539	tetracycline antibiotic
1_4564	cephalosporin;penam
1_4574	isoniazid;ethionamide
1_4588	tetracycline antibiotic
1_4602	triclosan
1_4644	peptide antibiotic
1_4707	macrolide antibiotic;fluoroquinolone antibiotic;monobactam;carbapenem;cephalosporin;cephamycin;penam;tetracycline antibiotic;peptide antibiotic;aminocoumarin antibiotic;diaminopyrimidine antibiotic;sulfonamide antibiotic;phenicol antibiotic;penem
1_4708	macrolide antibiotic;fluoroquinolone antibiotic;rifamycin antibiotic
1_4739	polyamine antibiotic
1_4760	macrolide antibiotic
1_4770	aminoglycoside antibiotic;cephalosporin;cephamycin;penam
1_4771	aminoglycoside antibiotic
1_4819	macrolide antibiotic;lincosamide antibiotic;streptogramin antibiotic
1_4822	mupirocin
1_4832	fluoroquinolone antibiotic;cephalosporin;glycylcycline;penam;tetracycline antibiotic;acridine dye;rifamycin antibiotic;phenicol antibiotic;triclosan
1_4843	triclosan
1_4954	aminoglycoside antibiotic;cephalosporin;cephamycin;penam
1_4955	peptide antibiotic
1_4964	macrolide antibiotic;fluoroquinolone antibiotic;monobactam;carbapenem;cephalosporin;cephamycin;penam;tetracycline antibiotic;peptide antibiotic;aminocoumarin antibiotic;diaminopyrimidine antibiotic;sulfonamide antibiotic;phenicol antibiotic;penem
1_4967	fluoroquinolone antibiotic;diaminopyrimidine antibiotic;phenicol antibiotic
1_5006	macrolide antibiotic
1_5034	tetracycline antibiotic
1_5083	rifamycin antibiotic
1_5094	macrolide antibiotic
1_5097	isoniazid;triclosan
1_5128	macrolide antibiotic;fluoroquinolone antibiotic;rifamycin antibiotic
1_5149	peptide antibiotic
1_5150	fluoroquinolone antibiotic;acridine dye
1_5206	macrolide antibiotic;fluoroquinolone antibiotic;aminoglycoside antibiotic;cephalosporin
1_5235	macrolide antibiotic;fluoroquinolone antibiotic;monobactam;carbapenem;cephalosporin;cephamycin;penam;tetracycline antibiotic;peptide antibiotic;aminocoumarin antibiotic;diaminopyrimidine antibiotic;sulfonamide antibiotic;phenicol antibiotic;penem
1_5238	aminoglycoside antibiotic
1_5259	macrolide antibiotic;penam
1_5260	peptide antibiotic
1_5335	triclosan
1_5355	triclosan
1_5368	fluoroquinolone antibiotic;cephalosporin;glycylcycline;cephamycin;penam;tetracycline antibiotic;rifamycin antibiotic;phenicol antibiotic;triclosan
1_5372	aminoglycoside antibiotic;cephalosporin;cephamycin;penam
1_5373	macrolide antibiotic;penam
1_5374	triclosan
1_5389	triclosan
1_5415	lincosamide antibiotic;streptogramin antibiotic;pleuromutilin antibiotic
1_5432	tetracycline antibiotic
1_5448	aminocoumarin antibiotic
1_5491	sulfonamide antibiotic;sulfone antibiotic
1_5505	glycopeptide antibiotic
1_5508	fluoroquinolone antibiotic;acridine dye
1_5520	peptide antibiotic
1_5602	fluoroquinolone antibiotic
1_5740	macrolide antibiotic
1_5747	isoniazid;ethionamide
1_5773	tetracycline antibiotic
1_5780	bicyclomycin
1_5812	macrolide antibiotic
1_5821	isoniazid
1_5828	polyamine antibiotic
1_5829	polyamine antibiotic
1_5830	polyamine antibiotic
1_5859	polyamine antibiotic
1_5886	monobactam;carbapenem;cephalosporin;cephamycin;penam;phenicol antibiotic;penem
1_5888	isoniazid;ethionamide
1_5934	pyrazinamide
1_5938	macrolide antibiotic
1_5948	macrolide antibiotic
1_5959	fusidic acid
1_5962	triclosan
1_5978	tetracycline antibiotic
1_5979	aminocoumarin antibiotic
1_5992	macrolide antibiotic;tetracycline antibiotic;triclosan
1_6057	triclosan
1_6113	monobactam;carbapenem;cephalosporin;cephamycin;penam
1_6126	aminocoumarin antibiotic
1_6134	macrolide antibiotic
1_6152	aminoglycoside antibiotic

## Sheet: Sheet2
Gene_ID	CARD_Info	Identity	Evalue	Score	Drug_class	Resistance_mechnism	Gene_name	Description
1_6	gb|CAA55486.1|ARO:3003459|Mycobacterium	86.2	0	1159.1	fluoroquinolone antibiotic;aminocoumarin antibiotic	antibiotic target alteration	Mycobacterium tuberculosis gyrB mutant conferring resistance to fluoroquinolone	Point mutation in Mycobacterium tuberculosis gyrB resulting in fluoroquinolone resistance
1_7	gb|CCP42728.1|ARO:3003295|Mycobacterium	90.4	0	1475.3	fluoroquinolone antibiotic;nybomycin	antibiotic target alteration	Mycobacterium tuberculosis gyrA conferring resistance to fluoroquinolones	Point mutation of Mycobacterium tuberculosis gyrA resulted in the lowered affinity between fluoroquinolones and gyrA. Thus, conferring resistance.
1_20	gb|NP_439290|ARO:3004446|Haemophilus	25.5	3.6e-17	83.2	monobactam;carbapenem;cephalosporin;cephamycin;penam	antibiotic target alteration	Haemophilus influenzae PBP3 conferring resistance to beta-lactam antibiotics	PBP3 is a penicillin-binding protein and beta-lactam resistance enzyme encoded by the ftsI gene in Haemophilus influenzae. Mutations in ftsI confer resistance to beta-lactam antibiotics.
1_69	gb|CDJ72759|ARO:3003899|Escherichia	31.1	6.8e-49	188.7	fosfomycin	antibiotic target alteration	Escherichia coli PtsI with mutation conferring resistance to fosfomycin	PtsI (phosphoenolpyruvate-protein phosphotransferase) is involved in cyclic AMP synthesis, which regulates glpT expression. As a result, mutations to ptsI confer resistance to fosfomycin by affecting the regulation of fosfomycin import.
1_93	gb|AFK58561.1|ARO:3003079|Enterococcus	29.1	4.8e-17	82.4	peptide antibiotic	antibiotic target alteration	Enterococcus faecium liaS mutant conferring daptomycin resistance	liaS is a histidine kinase found in the liaFSR signal transduction pathway. Mutations confer daptomycin resistance.
1_110	gb|AAV85982.1|ARO:3000535|macB	31.4	1.4e-25	110.2	macrolide antibiotic	antibiotic efflux	macB	MacB is an ATP-binding cassette (ABC) transporter that exports macrolides with 14- or 15- membered lactones. It forms an antibiotic efflux complex with MacA and TolC. macB corresponds to 1 locus in Pseudomonas aeruginosa PAO1 and 1 locus in Pseudomonas aeruginosa LESB58.
1_113	gb|NP_415611.1|ARO:3004049|antibiotic	31.2	1.5e-22	100.1	triclosan	antibiotic target alteration	Escherichia coli fabG mutations conferring resistance to triclosan	fabG is a 3-oxoacyl-acyl carrier protein reductase involved in lipid metabolism and fatty acid biosynthesis.The bacterial biocide Triclosan blocks the final reduction step in fatty acid elongation, inhibiting biosynthesis. Point mutations in fabG can confer resistance to Triclosan.
1_157	gb|NP_415611.1|ARO:3004049|antibiotic	29.3	2e-19	89.7	triclosan	antibiotic target alteration	Escherichia coli fabG mutations conferring resistance to triclosan	fabG is a 3-oxoacyl-acyl carrier protein reductase involved in lipid metabolism and fatty acid biosynthesis.The bacterial biocide Triclosan blocks the final reduction step in fatty acid elongation, inhibiting biosynthesis. Point mutations in fabG can confer resistance to Triclosan.
1_176	gb|NP_415611.1|ARO:3004049|antibiotic	29.5	9.7e-23	100.9	triclosan	antibiotic target alteration	Escherichia coli fabG mutations conferring resistance to triclosan	fabG is a 3-oxoacyl-acyl carrier protein reductase involved in lipid metabolism and fatty acid biosynthesis.The bacterial biocide Triclosan blocks the final reduction step in fatty acid elongation, inhibiting biosynthesis. Point mutations in fabG can confer resistance to Triclosan.
1_192	gb|NP_415611.1|ARO:3004049|antibiotic	36.4	3.5e-38	152.1	triclosan	antibiotic target alteration	Escherichia coli fabG mutations conferring resistance to triclosan	fabG is a 3-oxoacyl-acyl carrier protein reductase involved in lipid metabolism and fatty acid biosynthesis.The bacterial biocide Triclosan blocks the final reduction step in fatty acid elongation, inhibiting biosynthesis. Point mutations in fabG can confer resistance to Triclosan.
1_214	gb|NP_415611.1|ARO:3004049|antibiotic	36.4	3.5e-38	152.1	triclosan	antibiotic target alteration	Escherichia coli fabG mutations conferring resistance to triclosan	fabG is a 3-oxoacyl-acyl carrier protein reductase involved in lipid metabolism and fatty acid biosynthesis.The bacterial biocide Triclosan blocks the final reduction step in fatty acid elongation, inhibiting biosynthesis. Point mutations in fabG can confer resistance to Triclosan.
1_220	gb|NP_415611.1|ARO:3004049|antibiotic	37.3	5e-27	115.2	triclosan	antibiotic target alteration	Escherichia coli fabG mutations conferring resistance to triclosan	fabG is a 3-oxoacyl-acyl carrier protein reductase involved in lipid metabolism and fatty acid biosynthesis.The bacterial biocide Triclosan blocks the final reduction step in fatty acid elongation, inhibiting biosynthesis. Point mutations in fabG can confer resistance to Triclosan.
1_230	gb|AAK48336.1|ARO:3003458|Mycobacterium	27	1.3e-27	117.9	isoniazid;ethionamide	antibiotic target alteration	Mycobacterium tuberculosis ethA with mutation conferring resistance to ethionamide	Specific mutations that occurs on Mycobacterium tuberculosis ethA causing it to be ethionamide resistant
1_249	gb|AAC76296.1|ARO:3000656|acrS	39.1	4.2e-06	45.1	fluoroquinolone antibiotic;cephalosporin;glycylcycline;cephamycin;penam;tetracycline antibiotic;rifamycin antibiotic;phenicol antibiotic;triclosan	antibiotic efflux	AcrS	AcrS is a repressor of the AcrAB efflux complex and is associated with the expression of AcrEF. AcrS is believed to regulate a switch between AcrAB and AcrEF efflux.
1_273	gb|WP_000192137.1|ARO:3000838|arlR	38.5	3.8e-44	171.8	fluoroquinolone antibiotic;acridine dye	antibiotic efflux	arlR	ArlR is a response regulator that binds to the norA promoter to activate expression. ArlR must first be phosphorylated by ArlS.
1_274	gb|AEX49906.1|ARO:3003583|basS	26.8	9.1e-20	91.7	peptide antibiotic	antibiotic target alteration	basS	Histidine protein kinase sensor Lipid A modification gene; part of a two-component system involved in polymyxin resistance that senses high extracellular Fe(2+)
1_303	gb|NP_415611.1|ARO:3004049|antibiotic	35	1.7e-34	139.8	triclosan	antibiotic target alteration	Escherichia coli fabG mutations conferring resistance to triclosan	fabG is a 3-oxoacyl-acyl carrier protein reductase involved in lipid metabolism and fatty acid biosynthesis.The bacterial biocide Triclosan blocks the final reduction step in fatty acid elongation, inhibiting biosynthesis. Point mutations in fabG can confer resistance to Triclosan.
1_343	gb|CAB12062.1|ARO:3003028|lmrA	24.3	4e-13	68.6	lincosamide antibiotic	antibiotic target alteration;antibiotic efflux	lmrA	lmrA is the repressor to the lmrAB operon in Bacillus subtilis. lmrA mutations result in lincomycin resistance.
1_377	gb|NP_415611.1|ARO:3004049|antibiotic	39.5	1.1e-38	154.5	triclosan	antibiotic target alteration	Escherichia coli fabG mutations conferring resistance to triclosan	fabG is a 3-oxoacyl-acyl carrier protein reductase involved in lipid metabolism and fatty acid biosynthesis.The bacterial biocide Triclosan blocks the final reduction step in fatty acid elongation, inhibiting biosynthesis. Point mutations in fabG can confer resistance to Triclosan.
1_422	gb|AAC44793.1|ARO:3002524|AAC(2')-Ib	98.7	2.4e-92	331.3	aminoglycoside antibiotic	antibiotic inactivation	AAC(2')-Ib	AAC(2')-Ib is a chromosomal-encoded aminoglycoside acetyltransferase in M. fortuitum and A. baumannii
1_446	gb|CAA26235.1|ARO:3003061|viomycin	65.2	3e-89	321.6	peptide antibiotic	antibiotic inactivation	vph	vph is a phosphotransferase that confers resistance to viomycin in Streptomyces vinaceus
1_452	gb|NP_459349.1|ARO:3000504|golS	30.2	3.1e-06	46.2	monobactam;carbapenem;cephalosporin;cephamycin;penam;phenicol antibiotic;penem	antibiotic efflux	golS	GolS is a regulator activated by the presence of gold, and promotes the expression of the MdsABC efflux pump.
1_453	gb|CCP42728.1|ARO:3003295|Mycobacterium	35.1	4e-78	286.2	fluoroquinolone antibiotic;nybomycin	antibiotic target alteration	Mycobacterium tuberculosis gyrA conferring resistance to fluoroquinolones	Point mutation of Mycobacterium tuberculosis gyrA resulted in the lowered affinity between fluoroquinolones and gyrA. Thus, conferring resistance.
1_454	gb|AAO47226.2|ARO:3003318|Streptomyces	30.9	1.3e-70	261.2	aminocoumarin antibiotic	antibiotic target alteration	Streptomyces rishiriensis parY mutant conferring resistance to aminocoumarin	point mutation on the Streptomyces rishiriensis parY resulting in aminocoumarin resistance
1_522	gb|NP_415611.1|ARO:3004049|antibiotic	35.1	1.5e-27	116.7	triclosan	antibiotic target alteration	Escherichia coli fabG mutations conferring resistance to triclosan	fabG is a 3-oxoacyl-acyl carrier protein reductase involved in lipid metabolism and fatty acid biosynthesis.The bacterial biocide Triclosan blocks the final reduction step in fatty acid elongation, inhibiting biosynthesis. Point mutations in fabG can confer resistance to Triclosan.
1_545	gb|AFK58562.1|ARO:3003078|Enterococcus	40.6	1.3e-38	153.3	peptide antibiotic	antibiotic target alteration	Enterococcus faecium liaR mutant conferring daptomycin resistance	liaR is a response regulator found in the liaFSR signal transduction pathway. Mutations confer daptomycin resistance.
1_567	gb|NP_417544.5|ARO:3000024|patA	34.5	6.9e-44	171.8	fluoroquinolone antibiotic	antibiotic efflux	patA	PatA is an ABC transporter of Streptococcus pneumoniae that interacts with PatB to confer fluoroquinolone resistance.
1_583	gb|NP_415611.1|ARO:3004049|antibiotic	33.2	8.4e-26	110.9	triclosan	antibiotic target alteration	Escherichia coli fabG mutations conferring resistance to triclosan	fabG is a 3-oxoacyl-acyl carrier protein reductase involved in lipid metabolism and fatty acid biosynthesis.The bacterial biocide Triclosan blocks the final reduction step in fatty acid elongation, inhibiting biosynthesis. Point mutations in fabG can confer resistance to Triclosan.
1_587	gb|AAB05626.1|ARO:3002943|vanHB	31.6	1.1e-25	110.9	glycopeptide antibiotic	antibiotic target alteration	vanHB	vanHB is a vanH variant in the vanB gene cluster
1_629	gb|AAV85982.1|ARO:3000535|macB	32.9	8.7e-26	110.9	macrolide antibiotic	antibiotic efflux	macB	MacB is an ATP-binding cassette (ABC) transporter that exports macrolides with 14- or 15- membered lactones. It forms an antibiotic efflux complex with MacA and TolC. macB corresponds to 1 locus in Pseudomonas aeruginosa PAO1 and 1 locus in Pseudomonas aeruginosa LESB58.
1_638	gb|AAF67494.2|ARO:3002522|novA	29.9	8.5e-53	201.8	aminocoumarin antibiotic	antibiotic efflux	novA	A type III ABC transporter, identified on the novobiocin biosynthetic gene cluster, involved in the transport and resistance of novobiocin.
1_653	gb|AAC75089.1|ARO:3003577|ugd	29.4	1.1e-38	154.5	peptide antibiotic	antibiotic target alteration	ugd	PmrE is required for the synthesis and transfer of 4-amino-4-deoxy-L-arabinose (Ara4N) to Lipid A, which allows gram-negative bacteria to resist the antimicrobial activity of cationic antimicrobial peptides and antibiotics such as polymyxin
1_667	gb|NP_214855.1|ARO:3004135|Mycobacterium	30.4	8.6e-08	51.6	polyamine antibiotic	antibiotic target alteration;antibiotic efflux	Mycobacterium tuberculosis iniB with mutation conferring resistance to ethambutol	Point mutations in M. tuberculosis iniB shown to confer resistance to ethambutol.
1_668	gb|CCP43072.1|ARO:3003448|Mycobacterium	67.2	2.2e-234	805.1	polyamine antibiotic	antibiotic target alteration;antibiotic efflux	Mycobacterium tuberculosis iniA mutant conferring resistance to Ethambutol	Specific mutations in Mycobacterium tuberculosis iniA resulting in resistance to ethambutol
1_669	gb|CCP43073.1|ARO:3003451|Mycobacterium	77.4	1.5e-212	732.3	polyamine antibiotic	antibiotic target alteration;antibiotic efflux	Mycobacterium tuberculosis iniC mutant conferring resistance to ethambutol	Specific mutations that occurs on Mycobacterium tuberculosis iniC causing it to be ethambutol resistant.
1_675	gb|CCP44023.1|ARO:3003455|Mycobacterium	35.6	1.5e-30	129.8	polyamine antibiotic	antibiotic target alteration	Mycobacterium tuberculosis embR mutant conferring resistance to ethambutol	Point mutation in the M.tuberculosis embR results in increased resistance to ethambutol
1_683	gb|NP_415611.1|ARO:3004049|antibiotic	34.6	2.6e-19	89.4	triclosan	antibiotic target alteration	Escherichia coli fabG mutations conferring resistance to triclosan	fabG is a 3-oxoacyl-acyl carrier protein reductase involved in lipid metabolism and fatty acid biosynthesis.The bacterial biocide Triclosan blocks the final reduction step in fatty acid elongation, inhibiting biosynthesis. Point mutations in fabG can confer resistance to Triclosan.
1_688	gb|AAV85982.1|ARO:3000535|macB	36.1	1.1e-22	100.5	macrolide antibiotic	antibiotic efflux	macB	MacB is an ATP-binding cassette (ABC) transporter that exports macrolides with 14- or 15- membered lactones. It forms an antibiotic efflux complex with MacA and TolC. macB corresponds to 1 locus in Pseudomonas aeruginosa PAO1 and 1 locus in Pseudomonas aeruginosa LESB58.
1_710	gb|ABA42118.2|ARO:3000866|oleI	42.7	3.3e-82	298.9	macrolide antibiotic	antibiotic inactivation	oleI	OleI is a glycosyltransferase found in Streptomyces antibioticus, specifically the oleandomycin biosynthetic cluster. OleI glycosylates oleandomycin to confer self-resistance.
1_765	gb|NP_417544.5|ARO:3000024|patA	26.2	8.6e-31	128.3	fluoroquinolone antibiotic	antibiotic efflux	patA	PatA is an ABC transporter of Streptococcus pneumoniae that interacts with PatB to confer fluoroquinolone resistance.
1_781	gb|APB03214.1|ARO:3003980|tetA(48)	32.1	1.9e-32	133.3	tetracycline antibiotic	antibiotic efflux	tetA(48)	TetA(48) is a Tetracycline efflux pump described in Paenibacillus sp. LC231, a strain of Paenibacillus isolated from Lechuguilla Cave, NM, USA. Described by Pawlowski et al. 2016.
1_805	gb|NP_415611.1|ARO:3004049|antibiotic	25.9	6.5e-11	61.6	triclosan	antibiotic target alteration	Escherichia coli fabG mutations conferring resistance to triclosan	fabG is a 3-oxoacyl-acyl carrier protein reductase involved in lipid metabolism and fatty acid biosynthesis.The bacterial biocide Triclosan blocks the final reduction step in fatty acid elongation, inhibiting biosynthesis. Point mutations in fabG can confer resistance to Triclosan.
1_814	gb|NP_415611.1|ARO:3004049|antibiotic	33.8	3e-19	89.4	triclosan	antibiotic target alteration	Escherichia coli fabG mutations conferring resistance to triclosan	fabG is a 3-oxoacyl-acyl carrier protein reductase involved in lipid metabolism and fatty acid biosynthesis.The bacterial biocide Triclosan blocks the final reduction step in fatty acid elongation, inhibiting biosynthesis. Point mutations in fabG can confer resistance to Triclosan.
1_831	gb|NP_415611.1|ARO:3004049|antibiotic	30.5	5.3e-26	111.7	triclosan	antibiotic target alteration	Escherichia coli fabG mutations conferring resistance to triclosan	fabG is a 3-oxoacyl-acyl carrier protein reductase involved in lipid metabolism and fatty acid biosynthesis.The bacterial biocide Triclosan blocks the final reduction step in fatty acid elongation, inhibiting biosynthesis. Point mutations in fabG can confer resistance to Triclosan.
1_866	gb|BAJ09383.1|ARO:3003046|qacA	25.3	1e-31	131.7	fluoroquinolone antibiotic	antibiotic efflux	qacA	qacA is a subunit of the qac multidrug efflux pump
1_956	gb|NP_415611.1|ARO:3004049|antibiotic	32.4	5.1e-22	98.6	triclosan	antibiotic target alteration	Escherichia coli fabG mutations conferring resistance to triclosan	fabG is a 3-oxoacyl-acyl carrier protein reductase involved in lipid metabolism and fatty acid biosynthesis.The bacterial biocide Triclosan blocks the final reduction step in fatty acid elongation, inhibiting biosynthesis. Point mutations in fabG can confer resistance to Triclosan.
1_988	gb|CCP46065.1|ARO:3000816|mtrA	41.4	1.3e-44	173.3	macrolide antibiotic;penam	antibiotic efflux	mtrA	MtrA is a transcriptional activator of the MtrCDE multidrug efflux pump of Neisseria gonorrhoeae.
1_989	gb|AAD51347.1|ARO:3003067|smeS	30.6	1.3e-32	134.4	aminoglycoside antibiotic;cephalosporin;cephamycin;penam	antibiotic efflux	smeS	smeS is the protein kinase sensor component of a two component signal transduction system that includes smeR
1_998	gb|NP_415611.1|ARO:3004049|antibiotic	31.6	7.1e-23	101.3	triclosan	antibiotic target alteration	Escherichia coli fabG mutations conferring resistance to triclosan	fabG is a 3-oxoacyl-acyl carrier protein reductase involved in lipid metabolism and fatty acid biosynthesis.The bacterial biocide Triclosan blocks the final reduction step in fatty acid elongation, inhibiting biosynthesis. Point mutations in fabG can confer resistance to Triclosan.
1_1002	gb|NP_415611.1|ARO:3004049|antibiotic	32.9	2.2e-31	129.4	triclosan	antibiotic target alteration	Escherichia coli fabG mutations conferring resistance to triclosan	fabG is a 3-oxoacyl-acyl carrier protein reductase involved in lipid metabolism and fatty acid biosynthesis.The bacterial biocide Triclosan blocks the final reduction step in fatty acid elongation, inhibiting biosynthesis. Point mutations in fabG can confer resistance to Triclosan.
1_1065	gb|CCP46065.1|ARO:3000816|mtrA	35	3.2e-20	92.4	macrolide antibiotic;penam	antibiotic efflux	mtrA	MtrA is a transcriptional activator of the MtrCDE multidrug efflux pump of Neisseria gonorrhoeae.
1_1095	gb|NP_252368.1|ARO:3003710|mexL	52.2	2.6e-06	45.8	macrolide antibiotic;tetracycline antibiotic;triclosan	antibiotic efflux	MexL	MexL is a specific repressor of mexJK transcription and autoregulates its own expression.
1_1118	gb|ACF30254.1|ARO:3000817|mtrR	44.1	3.7e-12	65.1	macrolide antibiotic;penam;antibacterial free fatty acids	antibiotic efflux	mtrR	MtrR is a repressor of mtrCDE expression. Mutations in mtrR increase multidrug resistance.
1_1164	gb|APB03214.1|ARO:3003980|tetA(48)	30.5	1.4e-16	81.3	tetracycline antibiotic	antibiotic efflux	tetA(48)	TetA(48) is a Tetracycline efflux pump described in Paenibacillus sp. LC231, a strain of Paenibacillus isolated from Lechuguilla Cave, NM, USA. Described by Pawlowski et al. 2016.
1_1186	gb|AQX36338.1|ARO:3004379|QepA4	34.7	3.6e-54	206.1	N/A	antibiotic efflux	QepA4	A plasmid-mediate quinolone efflux pump variant described in Escherichia coli. QepA4 confers resistance to quinolone and fluoroquinolone antibiotics by expulsion from the cell. Described by Manageiro et al. 2017.
1_1196	gb|AHA41504.1|ARO:3002941|vanSO	28.6	6.1e-16	79	glycopeptide antibiotic	antibiotic target alteration	vanSO	vanSO is a vanS variant found in the vanO gene cluster
1_1197	gb|WP_000192137.1|ARO:3000838|arlR	39.9	8.8e-46	177.2	fluoroquinolone antibiotic;acridine dye	antibiotic efflux	arlR	ArlR is a response regulator that binds to the norA promoter to activate expression. ArlR must first be phosphorylated by ArlS.
1_1198	gb|AAF67494.2|ARO:3002522|novA	39.5	5.1e-101	362.1	aminocoumarin antibiotic	antibiotic efflux	novA	A type III ABC transporter, identified on the novobiocin biosynthetic gene cluster, involved in the transport and resistance of novobiocin.
1_1199	gb|NP_415434.1|ARO:3003950|msbA	30.4	1.4e-69	257.7	nitroimidazole antibiotic	antibiotic efflux	msbA	MsbA is a multidrug resistance transporter homolog from E. coli and belongs to a superfamily of transporters that contain an adenosine triphosphate (ATP) binding cassette (ABC) which is also called a nucleotide-binding domain (NBD). MsbA is a member of the MDR-ABC transporter group by sequence homology. MsbA transports lipid A, a major component of the bacterial outer cell membrane, and is the on…
1_1200	gb|AAF67494.2|ARO:3002522|novA	34.9	1.2e-83	304.3	aminocoumarin antibiotic	antibiotic efflux	novA	A type III ABC transporter, identified on the novobiocin biosynthetic gene cluster, involved in the transport and resistance of novobiocin.
1_1231	gb|NP_415611.1|ARO:3004049|antibiotic	32.2	1.6e-24	106.7	triclosan	antibiotic target alteration	Escherichia coli fabG mutations conferring resistance to triclosan	fabG is a 3-oxoacyl-acyl carrier protein reductase involved in lipid metabolism and fatty acid biosynthesis.The bacterial biocide Triclosan blocks the final reduction step in fatty acid elongation, inhibiting biosynthesis. Point mutations in fabG can confer resistance to Triclosan.
1_1235	gb|NP_415611.1|ARO:3004049|antibiotic	30.7	3e-21	95.9	triclosan	antibiotic target alteration	Escherichia coli fabG mutations conferring resistance to triclosan	fabG is a 3-oxoacyl-acyl carrier protein reductase involved in lipid metabolism and fatty acid biosynthesis.The bacterial biocide Triclosan blocks the final reduction step in fatty acid elongation, inhibiting biosynthesis. Point mutations in fabG can confer resistance to Triclosan.
1_1240	gb|NP_415611.1|ARO:3004049|antibiotic	31.6	3.2e-24	105.9	triclosan	antibiotic target alteration	Escherichia coli fabG mutations conferring resistance to triclosan	fabG is a 3-oxoacyl-acyl carrier protein reductase involved in lipid metabolism and fatty acid biosynthesis.The bacterial biocide Triclosan blocks the final reduction step in fatty acid elongation, inhibiting biosynthesis. Point mutations in fabG can confer resistance to Triclosan.
1_1252	gb|AAG03380.1|ARO:3002703|cmx	67.6	1.4e-128	453	phenicol antibiotic	antibiotic efflux	cmx	cmx is a plasmid or transposon-encoded chloramphenicol exporter that is found in Corynebacterium striatum and Pseudomonas aeruginosa.
1_1305	gb|AAB36568.1|ARO:3002700|cmlv	37.4	4.8e-60	225.3	phenicol antibiotic	antibiotic inactivation	cmlv	cmlv is a chromosome-encoded chloramphenicol phoshotransferase that is found in Streptomyces venezuelae
1_1354	gb|AAC32027.1|ARO:3002817|carA	26.8	2.9e-08	53.1	macrolide antibiotic	antibiotic target protection	carA	carA is an ABC transporter involved in macrolide resistance. It is found in Streptomyces thermotolerans
1_1356	gb|CAC30845.1|ARO:3003284|Mycobacterium	92.1	0	2139.4	peptide antibiotic;rifamycin antibiotic	antibiotic target alteration;antibiotic target replacement	Mycobacterium leprae rpoB mutations conferring resistance to rifampicin	Point mutations that occurs in Mycobacterium leprae rpoB resulting in resistance to rifampicin
1_1357	gb|YP_039997.1|ARO:3003291|Staphylococcus	52.1	1e-300	1026.5	peptide antibiotic	antibiotic target alteration	Staphylococcus aureus rpoC conferring resistance to daptomycin	Point mutations that occurs in Staphylococcus aureus rpoC resulting in resistance to daptomycin
1_1370	gb|AAK44936.1|ARO:3003395|Mycobacterium	96.7	7e-63	233	aminoglycoside antibiotic	antibiotic target alteration	Mycobacterium tuberculosis rpsL mutations conferring resistance to Streptomycin	Ribosomal protein S12 stabilizes the highly conserved
1_1372	gb|CAG39573|ARO:3003735|Staphylococcus	60.8	6.2e-249	853.6	fusidic acid	antibiotic target alteration	Staphylococcus aureus fusA with mutation conferring resistance to fusidic acid	The mutations to this gene are involved in altering the translation elongation factor G (EF-G) in association with the ribosome to prevent fusidic acid from binding EF-G and preventing translation.
1_1373	gb|AAB39605.1|ARO:3003361|Planobispora	80.6	3e-192	664.5	elfamycin antibiotic	antibiotic target alteration	Planobispora rosea EF-Tu mutants conferring resistance to inhibitor GE2270A	Sequence variants of Planobispora rosea elongation factor Tu that confer resistance to inhibitor GE2270A
1_1379	gb|NP_417544.5|ARO:3000024|patA	33.8	5.4e-59	221.9	fluoroquinolone antibiotic	antibiotic efflux	patA	PatA is an ABC transporter of Streptococcus pneumoniae that interacts with PatB to confer fluoroquinolone resistance.
1_1394	gb|AAC43550.1|ARO:3003967|lrfA	30.5	9.3e-43	168.3	fluoroquinolone antibiotic	antibiotic efflux	lrfA	lfrA is involved in the active efflux of quinolones and is found in Mycobacterium smegmatis. lfrA corresponds to 2 loci in Pseudomonas aeruginosa PAO1 and 2 loci in Pseudomonas aeruginosa LESB58.
1_1400	gb|YP_208874.1|ARO:3003930|rpsJ	63.4	7.6e-31	126.3	tetracycline antibiotic	antibiotic target protection	rpsJ	rpsJ is a tetracycline resistance protein identified in Neisseria gonorrhoeae. Tetracycline resistance is conferred by binding to the ribosome as a 30S ribosomal protection protein.
1_1431	gb|ADL24064.1|ARO:3003737|Staphylococcus	49.7	4.1e-48	184.5	fusidic acid	antibiotic target alteration	Staphylococcus aureus fusE with mutation conferring resistance to fusidic acid	The mutations to the rplF gene encoding riboprotein L6 have been shown to cause fusidic acid resistance, demonstrating a potential secondary site of action of the antibiotic that is blocked through these mutations. Several types of mutations have been identified that cause resistance, including SNPs, frameshift mutations and early stop codons.
1_1456	gb|NP_311275.1|ARO:3000832|evgA	26	1.8e-16	79.7	macrolide antibiotic;fluoroquinolone antibiotic;penam;tetracycline antibiotic	antibiotic efflux	evgA	EvgA, when phosphorylated, is a positive regulator for efflux protein complexes emrKY and mdtEF. While usually phosphorylated in a EvgS dependent manner, it can be phosphorylated in the absence of EvgS when overexpressed.
1_1464	gb|AAB41059.1|ARO:3002884|iri	30.9	4.7e-49	189.1	rifamycin antibiotic	antibiotic inactivation	iri	iri is a monooxygenase that confers resistance to rifampin found in Rhodococcus equi
1_1465	gb|NP_252368.1|ARO:3003710|mexL	30	8.2e-13	67.4	macrolide antibiotic;tetracycline antibiotic;triclosan	antibiotic efflux	MexL	MexL is a specific repressor of mexJK transcription and autoregulates its own expression.
1_1467	gb|APB03214.1|ARO:3003980|tetA(48)	39	1.4e-34	140.2	tetracycline antibiotic	antibiotic efflux	tetA(48)	TetA(48) is a Tetracycline efflux pump described in Paenibacillus sp. LC231, a strain of Paenibacillus isolated from Lechuguilla Cave, NM, USA. Described by Pawlowski et al. 2016.
1_1487	gb|AAA50325.1|ARO:3003036|oleB	34.7	3.3e-14	73.6	macrolide antibiotic	antibiotic target protection	oleB	oleB is an ABC transporter in Streptomyces antibioticus and is involved in oleandomycin secretion
1_1530	gb|ACF30254.1|ARO:3000817|mtrR	37	1e-08	53.9	macrolide antibiotic;penam;antibacterial free fatty acids	antibiotic efflux	mtrR	MtrR is a repressor of mtrCDE expression. Mutations in mtrR increase multidrug resistance.
1_1537	gb|AAV85982.1|ARO:3000535|macB	36.9	1.3e-25	110.2	macrolide antibiotic	antibiotic efflux	macB	MacB is an ATP-binding cassette (ABC) transporter that exports macrolides with 14- or 15- membered lactones. It forms an antibiotic efflux complex with MacA and TolC. macB corresponds to 1 locus in Pseudomonas aeruginosa PAO1 and 1 locus in Pseudomonas aeruginosa LESB58.
1_1560	gb|CAD09823.1|ARO:3003479|tetR	32.7	8.7e-18	84	glycylcycline;tetracycline antibiotic	antibiotic target alteration;antibiotic efflux	tetR	TetR is the repressor of the tetracycline resistance element; its N-terminal region forms a helix-turn-helix structure and binds DNA. Binding of tetracycline to TetR reduces the repressor affinity for the tetracycline resistance gene (tetA) promoter operator sites. Mutations arise within tetR results in lower affinity for tetracyclin
1_1596	gb|CAC35723.1|ARO:3003374|Enterobacter	44.9	3.1e-07	48.9	fluoroquinolone antibiotic;cephalosporin;glycylcycline;penam;tetracycline antibiotic;rifamycin antibiotic;phenicol antibiotic;triclosan	antibiotic target alteration;antibiotic efflux	Enterobacter aerogenes acrR with mutation conferring multidrug antibiotic resistance	AcrR is a repressor of the AcrAB-TolC multidrug efflux complex. AcrR mutations result in high level antibiotic resistance.
1_1615	gb|NP_415611.1|ARO:3004049|antibiotic	30.2	1.6e-15	78.2	triclosan	antibiotic target alteration	Escherichia coli fabG mutations conferring resistance to triclosan	fabG is a 3-oxoacyl-acyl carrier protein reductase involved in lipid metabolism and fatty acid biosynthesis.The bacterial biocide Triclosan blocks the final reduction step in fatty acid elongation, inhibiting biosynthesis. Point mutations in fabG can confer resistance to Triclosan.
1_1634	gb|CAA79966.1|ARO:3003665|NmcR	31.6	8.2e-09	54.7	carbapenem;cephalosporin;cephamycin;penam	antibiotic inactivation	NmcR	NmcR is a homolog of the LysR regulator found in Enterobacter cloacae that contribute to the regulation of NmcA beta-lactamase
1_1640	gb|AFK58562.1|ARO:3003078|Enterococcus	45.3	1.4e-07	52	peptide antibiotic	antibiotic target alteration	Enterococcus faecium liaR mutant conferring daptomycin resistance	liaR is a response regulator found in the liaFSR signal transduction pathway. Mutations confer daptomycin resistance.
1_1674	gb|CCP46182.1|ARO:3003035|mfpA	67.6	9.9e-69	253.1	fluoroquinolone antibiotic	antibiotic target protection	mfpA	mfpA is a qnr homolog and a pentapeptide repeat protein that confers resistance to fluoroquinolones in Mycobacterium smegmatis
1_1675	gb|AAA26793|ARO:3003748|oleC	30.9	4.7e-20	93.6	macrolide antibiotic	antibiotic efflux	oleC	oleC is an ABC transporter isolated from Streptomyces antibioticus and is involved in oleandomycin secretion.
1_1681	gb|AAR92235.1|ARO:3000602|Erm(39)	99.2	4.2e-144	503.8	macrolide antibiotic;lincosamide antibiotic;streptogramin antibiotic	antibiotic target alteration	Erm(39)	ErmD confers MLSb phenotype.
1_1685	gb|AAB41059.1|ARO:3002884|iri	35.9	6.7e-67	248.4	rifamycin antibiotic	antibiotic inactivation	iri	iri is a monooxygenase that confers resistance to rifampin found in Rhodococcus equi
1_1716	gb|APB03214.1|ARO:3003980|tetA(48)	30.4	1.3e-24	107.5	tetracycline antibiotic	antibiotic efflux	tetA(48)	TetA(48) is a Tetracycline efflux pump described in Paenibacillus sp. LC231, a strain of Paenibacillus isolated from Lechuguilla Cave, NM, USA. Described by Pawlowski et al. 2016.
1_1752	gb|NP_415611.1|ARO:3004049|antibiotic	30.9	8.6e-23	100.9	triclosan	antibiotic target alteration	Escherichia coli fabG mutations conferring resistance to triclosan	fabG is a 3-oxoacyl-acyl carrier protein reductase involved in lipid metabolism and fatty acid biosynthesis.The bacterial biocide Triclosan blocks the final reduction step in fatty acid elongation, inhibiting biosynthesis. Point mutations in fabG can confer resistance to Triclosan.
1_1767	gb|NP_415611.1|ARO:3004049|antibiotic	32.3	1.7e-18	86.7	triclosan	antibiotic target alteration	Escherichia coli fabG mutations conferring resistance to triclosan	fabG is a 3-oxoacyl-acyl carrier protein reductase involved in lipid metabolism and fatty acid biosynthesis.The bacterial biocide Triclosan blocks the final reduction step in fatty acid elongation, inhibiting biosynthesis. Point mutations in fabG can confer resistance to Triclosan.
1_1775	gb|NP_417544.5|ARO:3000024|patA	29.5	4.9e-34	139	fluoroquinolone antibiotic	antibiotic efflux	patA	PatA is an ABC transporter of Streptococcus pneumoniae that interacts with PatB to confer fluoroquinolone resistance.
1_1863	gb|CCP46065.1|ARO:3000816|mtrA	96.5	3.8e-123	434.1	macrolide antibiotic;penam	antibiotic efflux	mtrA	MtrA is a transcriptional activator of the MtrCDE multidrug efflux pump of Neisseria gonorrhoeae.
1_1864	gb|NP_312864.1|ARO:3000830|cpxA	30	4.4e-32	132.9	aminoglycoside antibiotic;aminocoumarin antibiotic	antibiotic efflux	cpxA	CpxA is a membrane-localized sensor kinase that is activated by envelope stress. It starts a kinase cascade that activates CpxR, which promotes efflux complex expression.
1_1870	gb|CDO61516.1|ARO:3003949|efrB	25.3	3.1e-10	60.5	macrolide antibiotic;fluoroquinolone antibiotic;rifamycin antibiotic	antibiotic efflux	efrB	efrB is a part of the EfrAB efflux pump, and both efrA and efrB are necessary to confer multidrug resistance.
1_1886	gb|NP_415611.1|ARO:3004049|antibiotic	26.6	2e-09	56.6	triclosan	antibiotic target alteration	Escherichia coli fabG mutations conferring resistance to triclosan	fabG is a 3-oxoacyl-acyl carrier protein reductase involved in lipid metabolism and fatty acid biosynthesis.The bacterial biocide Triclosan blocks the final reduction step in fatty acid elongation, inhibiting biosynthesis. Point mutations in fabG can confer resistance to Triclosan.
1_1950	gb|AFK80333.1|ARO:3001313|facT	23.1	2.2e-19	90.5	elfamycin antibiotic	antibiotic efflux	facT	Efflux protein facT confers resistance to factumycin. The gene has been heterologously expressed in S. coelicolor and its function was confirmed (Thaker et al. Med. Chem. Commun. 2012, 3: 1020). It is possible that this gene can efflux other kirromycin-like elfamycins, but this has not been tested.
1_1951	gb|NP_415611.1|ARO:3004049|antibiotic	29.1	5.7e-16	78.2	triclosan	antibiotic target alteration	Escherichia coli fabG mutations conferring resistance to triclosan	fabG is a 3-oxoacyl-acyl carrier protein reductase involved in lipid metabolism and fatty acid biosynthesis.The bacterial biocide Triclosan blocks the final reduction step in fatty acid elongation, inhibiting biosynthesis. Point mutations in fabG can confer resistance to Triclosan.
1_1957	gb|CAA78046.1|ARO:3002701|Rhodococcus	43.5	9.3e-77	280.8	phenicol antibiotic	antibiotic efflux	Rhodococcus fascians cmr	cmr is a plasmid-encoded chloramphenicol exporter that is found in Rhodococcus fascians and Corynebacterium glutamicum
1_1958	gb|NP_415611.1|ARO:3004049|antibiotic	37.8	1.6e-26	113.2	triclosan	antibiotic target alteration	Escherichia coli fabG mutations conferring resistance to triclosan	fabG is a 3-oxoacyl-acyl carrier protein reductase involved in lipid metabolism and fatty acid biosynthesis.The bacterial biocide Triclosan blocks the final reduction step in fatty acid elongation, inhibiting biosynthesis. Point mutations in fabG can confer resistance to Triclosan.
1_1965	gb|AAK48336.1|ARO:3003458|Mycobacterium	47	5.1e-133	468	isoniazid;ethionamide	antibiotic target alteration	Mycobacterium tuberculosis ethA with mutation conferring resistance to ethionamide	Specific mutations that occurs on Mycobacterium tuberculosis ethA causing it to be ethionamide resistant
1_2004	gb|AAD04032.1|ARO:3002892|otr(B)	33.6	6.3e-63	235.7	tetracycline antibiotic	antibiotic efflux	otr(B)	otr(B) is a tetracycline resistance efflux pump found in Streptomyces rimosus
1_2019	gb|AAV85982.1|ARO:3000535|macB	40	1.4e-37	149.8	macrolide antibiotic	antibiotic efflux	macB	MacB is an ATP-binding cassette (ABC) transporter that exports macrolides with 14- or 15- membered lactones. It forms an antibiotic efflux complex with MacA and TolC. macB corresponds to 1 locus in Pseudomonas aeruginosa PAO1 and 1 locus in Pseudomonas aeruginosa LESB58.
1_2047	gb|AFK58562.1|ARO:3003078|Enterococcus	48.1	1e-06	49.3	peptide antibiotic	antibiotic target alteration	Enterococcus faecium liaR mutant conferring daptomycin resistance	liaR is a response regulator found in the liaFSR signal transduction pathway. Mutations confer daptomycin resistance.
1_2071	gb|NP_252368.1|ARO:3003710|mexL	36.2	6.7e-07	47.8	macrolide antibiotic;tetracycline antibiotic;triclosan	antibiotic efflux	MexL	MexL is a specific repressor of mexJK transcription and autoregulates its own expression.
1_2086	gb|AAC76296.1|ARO:3000656|acrS	41.5	1.1e-07	50.4	fluoroquinolone antibiotic;cephalosporin;glycylcycline;cephamycin;penam;tetracycline antibiotic;rifamycin antibiotic;phenicol antibiotic;triclosan	antibiotic efflux	AcrS	AcrS is a repressor of the AcrAB efflux complex and is associated with the expression of AcrEF. AcrS is believed to regulate a switch between AcrAB and AcrEF efflux.
1_2097	gb|NP_415611.1|ARO:3004049|antibiotic	29.5	5.9e-22	98.2	triclosan	antibiotic target alteration	Escherichia coli fabG mutations conferring resistance to triclosan	fabG is a 3-oxoacyl-acyl carrier protein reductase involved in lipid metabolism and fatty acid biosynthesis.The bacterial biocide Triclosan blocks the final reduction step in fatty acid elongation, inhibiting biosynthesis. Point mutations in fabG can confer resistance to Triclosan.
1_2099	gb|NP_415611.1|ARO:3004049|antibiotic	36.5	2.3e-41	162.5	triclosan	antibiotic target alteration	Escherichia coli fabG mutations conferring resistance to triclosan	fabG is a 3-oxoacyl-acyl carrier protein reductase involved in lipid metabolism and fatty acid biosynthesis.The bacterial biocide Triclosan blocks the final reduction step in fatty acid elongation, inhibiting biosynthesis. Point mutations in fabG can confer resistance to Triclosan.
1_2120	gb|NP_415611.1|ARO:3004049|antibiotic	29.9	1.9e-15	76.6	triclosan	antibiotic target alteration	Escherichia coli fabG mutations conferring resistance to triclosan	fabG is a 3-oxoacyl-acyl carrier protein reductase involved in lipid metabolism and fatty acid biosynthesis.The bacterial biocide Triclosan blocks the final reduction step in fatty acid elongation, inhibiting biosynthesis. Point mutations in fabG can confer resistance to Triclosan.
1_2148	gb|AAK48336.1|ARO:3003458|Mycobacterium	29.2	7.6e-21	95.5	isoniazid;ethionamide	antibiotic target alteration	Mycobacterium tuberculosis ethA with mutation conferring resistance to ethionamide	Specific mutations that occurs on Mycobacterium tuberculosis ethA causing it to be ethionamide resistant
1_2154	gb|AAB41059.1|ARO:3002884|iri	65.8	1.2e-187	649.4	rifamycin antibiotic	antibiotic inactivation	iri	iri is a monooxygenase that confers resistance to rifampin found in Rhodococcus equi
1_2172	gb|NP_415611.1|ARO:3004049|antibiotic	31.6	2.7e-20	92.8	triclosan	antibiotic target alteration	Escherichia coli fabG mutations conferring resistance to triclosan	fabG is a 3-oxoacyl-acyl carrier protein reductase involved in lipid metabolism and fatty acid biosynthesis.The bacterial biocide Triclosan blocks the final reduction step in fatty acid elongation, inhibiting biosynthesis. Point mutations in fabG can confer resistance to Triclosan.
1_2197	gb|ADT64081.1|ARO:3000813|MexS	32.1	1.5e-07	50.1	fluoroquinolone antibiotic;diaminopyrimidine antibiotic;phenicol antibiotic	antibiotic efflux	MexS	MexS is a suppressor of MexT, which is an activator of the multidrug pump MexEF-OprN. Mutations in MexS lead to multidrug resistance.
1_2215	gb|AAA26793|ARO:3003748|oleC	31	3.3e-17	82.4	macrolide antibiotic	antibiotic efflux	oleC	oleC is an ABC transporter isolated from Streptomyces antibioticus and is involved in oleandomycin secretion.
1_2225	gb|ACS83748.1|ARO:3000573|tet(43)	32.9	2e-46	180.3	tetracycline antibiotic	antibiotic efflux	tet(43)	Tet(43) is a tetracycline resistance gene with unknown origins, isolated from metagenomic DNA.
1_2269	gb|AHA41499.1|ARO:3002948|vanHO	31	2.2e-25	110.5	glycopeptide antibiotic	antibiotic target alteration	vanHO	vanHO is a vanH variant in the vanO gene cluster
1_2286	gb|AAN62561.1|ARO:3003970|D-Ala-D-Ala	38.4	3.2e-63	235.7	glycopeptide antibiotic	antibiotic target alteration	D-Ala-D-Ala ligase	Non-van ligases that synthesize D-Ala-D-Ala, the default cell wall precursor that makes a cell vulnerable to glycopeptide antibiotics. Mutations in the ddl gene can cause the production of nonfunctional/inactivated D-Ala-D-Ala ligases, which can render bacteria glycopeptide dependent depending on the presence of vancomycin resistance clusters.
1_2343	gb|NP_417544.5|ARO:3000024|patA	32	1.6e-43	170.6	fluoroquinolone antibiotic	antibiotic efflux	patA	PatA is an ABC transporter of Streptococcus pneumoniae that interacts with PatB to confer fluoroquinolone resistance.
1_2373	gb|YP_001255356.1|ARO:3004146|cfrC	35	3.8e-48	185.7	macrolide antibiotic;lincosamide antibiotic;streptogramin antibiotic;oxazolidinone antibiotic;phenicol antibiotic	antibiotic target alteration	cfrC	Acfr-like 23S rRNA methyltransferase shown to confer resistance to linezolid and phenicol antibiotics, including florfenicol and chloramphenicol, in Clostridium.
1_2426	gb|NP_415611.1|ARO:3004049|antibiotic	36.9	5.4e-33	134.8	triclosan	antibiotic target alteration	Escherichia coli fabG mutations conferring resistance to triclosan	fabG is a 3-oxoacyl-acyl carrier protein reductase involved in lipid metabolism and fatty acid biosynthesis.The bacterial biocide Triclosan blocks the final reduction step in fatty acid elongation, inhibiting biosynthesis. Point mutations in fabG can confer resistance to Triclosan.
1_2439	gb|NP_217362.1|ARO:3003955|efpA	80.5	1e-216	746.1	rifamycin antibiotic;isoniazid	antibiotic efflux	efpA	efpA is an MFS transporter found in Mycobacterium tuberculosis.
1_2450	gb|WP_002356022|ARO:3003797|Enterococcus	23.2	1.2e-11	64.3	peptide antibiotic	antibiotic target alteration	Enterococcus faecalis YybT with mutation conferring daptomycin resistance	YybT has phosphodiesterase activity towards cyclic dinucleotides using a c-di-GMP hydrolyzing phosphodiesterase domain. Mutations to the gene confer resistance to daptomycin.
1_2467	gb|NP_415611.1|ARO:3004049|antibiotic	30.9	5.9e-20	91.7	triclosan	antibiotic target alteration	Escherichia coli fabG mutations conferring resistance to triclosan	fabG is a 3-oxoacyl-acyl carrier protein reductase involved in lipid metabolism and fatty acid biosynthesis.The bacterial biocide Triclosan blocks the final reduction step in fatty acid elongation, inhibiting biosynthesis. Point mutations in fabG can confer resistance to Triclosan.
1_2480	gb|AAA19882.1|ARO:3003562|blaF	98.3	2.7e-161	561.2	penam	antibiotic inactivation	blaF	Class A beta-lactamase found in Mycobacterium fortuitum
1_2494	gb|NP_217280.1|ARO:3004153|Mycobacterium	85.5	4e-140	490.7	para-aminosalicylic acid	antibiotic target alteration	Mycobacterium tuberculosis thyA with mutation conferring resistance to para-aminosalicylic acid	Point mutations in the thymidylate synthetase thyA gene shown clinically to confer resistance to para-aminosalicylic acid. Loss-of-function mutations in thyA disrupt the catalytic activity and substrate-binding affinity, thus conferring resistance.
1_2495	gb|CAE53424.1|ARO:3003016|dfrA20	40.3	1.2e-22	99.8	diaminopyrimidine antibiotic	antibiotic target replacement	dfrA20	dfrA20 is a plasmid-encoded dihydrofolate reductase found in Pasteurella multocida
1_2534	gb|AAV85982.1|ARO:3000535|macB	38.1	1e-34	140.6	macrolide antibiotic	antibiotic efflux	macB	MacB is an ATP-binding cassette (ABC) transporter that exports macrolides with 14- or 15- membered lactones. It forms an antibiotic efflux complex with MacA and TolC. macB corresponds to 1 locus in Pseudomonas aeruginosa PAO1 and 1 locus in Pseudomonas aeruginosa LESB58.
1_2565	gb|NP_415611.1|ARO:3004049|antibiotic	35.8	4.1e-33	135.2	triclosan	antibiotic target alteration	Escherichia coli fabG mutations conferring resistance to triclosan	fabG is a 3-oxoacyl-acyl carrier protein reductase involved in lipid metabolism and fatty acid biosynthesis.The bacterial biocide Triclosan blocks the final reduction step in fatty acid elongation, inhibiting biosynthesis. Point mutations in fabG can confer resistance to Triclosan.
1_2566	gb|NP_415611.1|ARO:3004049|antibiotic	30.9	3.4e-22	99	triclosan	antibiotic target alteration	Escherichia coli fabG mutations conferring resistance to triclosan	fabG is a 3-oxoacyl-acyl carrier protein reductase involved in lipid metabolism and fatty acid biosynthesis.The bacterial biocide Triclosan blocks the final reduction step in fatty acid elongation, inhibiting biosynthesis. Point mutations in fabG can confer resistance to Triclosan.
1_2575	gb|NP_415611.1|ARO:3004049|antibiotic	36.3	4.9e-34	138.3	triclosan	antibiotic target alteration	Escherichia coli fabG mutations conferring resistance to triclosan	fabG is a 3-oxoacyl-acyl carrier protein reductase involved in lipid metabolism and fatty acid biosynthesis.The bacterial biocide Triclosan blocks the final reduction step in fatty acid elongation, inhibiting biosynthesis. Point mutations in fabG can confer resistance to Triclosan.
1_2610	gb|NP_217187.1|ARO:3004184|Mycobacterium	59.6	3.8e-79	288.1	para-aminosalicylic acid	antibiotic target replacement	Mycobacterium tuberculosis ribD with mutation conferring resistance to para-aminosalicylic acid	ribD is a Mycobacterium tuberculosis riboflavin biosynthesis enzyme. Point mutations in ribD cause enzyme overexpression, which allows the C-terminal reductase domain to act as an alternative dihydrofolate reductase. Thus, mutations in ribD confer resistance to DHFR inhibitors such as para-aminosalicylic acid.
1_2616	gb|AEX49906.1|ARO:3003583|basS	29.1	1.7e-16	80.9	peptide antibiotic	antibiotic target alteration	basS	Histidine protein kinase sensor Lipid A modification gene; part of a two-component system involved in polymyxin resistance that senses high extracellular Fe(2+)
1_2639	gb|NP_415611.1|ARO:3004049|antibiotic	29.6	1.1e-12	67.4	triclosan	antibiotic target alteration	Escherichia coli fabG mutations conferring resistance to triclosan	fabG is a 3-oxoacyl-acyl carrier protein reductase involved in lipid metabolism and fatty acid biosynthesis.The bacterial biocide Triclosan blocks the final reduction step in fatty acid elongation, inhibiting biosynthesis. Point mutations in fabG can confer resistance to Triclosan.
1_2657	gb|NP_250710.1|ARO:3003709|mexZ	27.3	2.8e-07	49.3	macrolide antibiotic;fluoroquinolone antibiotic;aminoglycoside antibiotic;carbapenem;cephalosporin;cephamycin;penam;tetracycline antibiotic;acridine dye;phenicol antibiotic	antibiotic efflux	MexZ	MexZ is a transcriptional regulator that downregulates the mexXY multidrug transporter operon, which confers to aminoglycoside resistance on Pseudomonas aeruginosa.
1_2671	gb|NP_417544.5|ARO:3000024|patA	33.7	2.1e-45	176.8	fluoroquinolone antibiotic	antibiotic efflux	patA	PatA is an ABC transporter of Streptococcus pneumoniae that interacts with PatB to confer fluoroquinolone resistance.
1_2736	gb|AAV85982.1|ARO:3000535|macB	31.9	3.2e-19	89	macrolide antibiotic	antibiotic efflux	macB	MacB is an ATP-binding cassette (ABC) transporter that exports macrolides with 14- or 15- membered lactones. It forms an antibiotic efflux complex with MacA and TolC. macB corresponds to 1 locus in Pseudomonas aeruginosa PAO1 and 1 locus in Pseudomonas aeruginosa LESB58.
1_2740	gb|AAS07017.3|ARO:3002494|SRT-2	32.8	5.1e-06	45.8	cephalosporin	antibiotic inactivation	SRT-2	SRT-2, isolated from Serratia marcescens, is a chromosomal beta-lactamase that confers resistance to cefotaxime
1_2788	gb|ACF30254.1|ARO:3000817|mtrR	27.4	3.7e-08	52	macrolide antibiotic;penam;antibacterial free fatty acids	antibiotic efflux	mtrR	MtrR is a repressor of mtrCDE expression. Mutations in mtrR increase multidrug resistance.
1_2790	gb|NP_415434.1|ARO:3003950|msbA	35.2	2.7e-88	319.7	nitroimidazole antibiotic	antibiotic efflux	msbA	MsbA is a multidrug resistance transporter homolog from E. coli and belongs to a superfamily of transporters that contain an adenosine triphosphate (ATP) binding cassette (ABC) which is also called a nucleotide-binding domain (NBD). MsbA is a member of the MDR-ABC transporter group by sequence homology. MsbA transports lipid A, a major component of the bacterial outer cell membrane, and is the on…
1_2812	gb|AAA26793|ARO:3003748|oleC	37	1.6e-44	173.3	macrolide antibiotic	antibiotic efflux	oleC	oleC is an ABC transporter isolated from Streptomyces antibioticus and is involved in oleandomycin secretion.
1_2817	gb|AAF67494.2|ARO:3002522|novA	35	8.9e-20	90.9	aminocoumarin antibiotic	antibiotic efflux	novA	A type III ABC transporter, identified on the novobiocin biosynthetic gene cluster, involved in the transport and resistance of novobiocin.
1_2827	gb|AKA86814|ARO:3003746|optrA	30.3	1.5e-61	230.7	oxazolidinone antibiotic	antibiotic target protection	optrA	optrA encodes an ABC-transporter gene conferring resistance to oxazolidinones that was isolated from a plasmid in Enterococcus faecalis and Enterococcus faecium.
1_2837	gb|NP_415611.1|ARO:3004049|antibiotic	46.9	1e-55	210.3	triclosan	antibiotic target alteration	Escherichia coli fabG mutations conferring resistance to triclosan	fabG is a 3-oxoacyl-acyl carrier protein reductase involved in lipid metabolism and fatty acid biosynthesis.The bacterial biocide Triclosan blocks the final reduction step in fatty acid elongation, inhibiting biosynthesis. Point mutations in fabG can confer resistance to Triclosan.
1_2838	gb|CCP44244.1|ARO:3003393|Mycobacterium	88.1	1.3e-135	475.7	isoniazid;triclosan	antibiotic target alteration	Mycobacterium tuberculosis inhA mutations conferring resistance to isoniazid	inhA is a enoyl-acyl carrier reductase used in lipid metabolism and farry acid biosynthesis. It is inhibited by isoniazid. mutations in the promoter region or multiple copies of the inhA shows marked resistance to isoniazid mediated inhibition of mycolic acid biosynthesis.
1_2861	gb|YP_003971446.1|ARO:3003730|Bifidobacteria	52.8	0	1139.4	mupirocin	antibiotic target alteration	Bifidobacterium ileS conferring resistance to mupirocin	Bifidobacteria have an intrinsically resistant form of ileS (isoleucyl-tRNA synthetase) that confers resistance to mupirocin.
1_2875	gb|NP_458564.1|ARO:3003382|Salmonella	32.5	4.5e-12	64.3	fluoroquinolone antibiotic;cephalosporin;glycylcycline;penam;tetracycline antibiotic;rifamycin antibiotic;phenicol antibiotic;triclosan	antibiotic target alteration;antibiotic efflux	Salmonella enterica soxR with mutation conferring antibiotic resistance	SoxR is a sensory protein that upregulates soxS expression in the presence of redox-cycling drugs. This stress response leads to the expression many multidrug efflux pumps.
1_2895	gb|CAD09823.1|ARO:3003479|tetR	28.8	4.2e-12	65.1	glycylcycline;tetracycline antibiotic	antibiotic target alteration;antibiotic efflux	tetR	TetR is the repressor of the tetracycline resistance element; its N-terminal region forms a helix-turn-helix structure and binds DNA. Binding of tetracycline to TetR reduces the repressor affinity for the tetracycline resistance gene (tetA) promoter operator sites. Mutations arise within tetR results in lower affinity for tetracyclin
1_2919	gb|AAA99504.1|ARO:3002987|bcrA	28.2	2.3e-18	86.3	peptide antibiotic	antibiotic efflux	bcrA	bcrA is an ABC transporter found in Bacillus licheniformis that confers bacitracin resistance
1_2936	gb|CDO61516.1|ARO:3003949|efrB	31.5	2e-15	77.4	macrolide antibiotic;fluoroquinolone antibiotic;rifamycin antibiotic	antibiotic efflux	efrB	efrB is a part of the EfrAB efflux pump, and both efrA and efrB are necessary to confer multidrug resistance.
1_2937	gb|NP_415434.1|ARO:3003950|msbA	23.9	1e-14	75.1	nitroimidazole antibiotic	antibiotic efflux	msbA	MsbA is a multidrug resistance transporter homolog from E. coli and belongs to a superfamily of transporters that contain an adenosine triphosphate (ATP) binding cassette (ABC) which is also called a nucleotide-binding domain (NBD). MsbA is a member of the MDR-ABC transporter group by sequence homology. MsbA transports lipid A, a major component of the bacterial outer cell membrane, and is the on…
1_2943	gb|AAV85982.1|ARO:3000535|macB	33.6	1.2e-32	133.7	macrolide antibiotic	antibiotic efflux	macB	MacB is an ATP-binding cassette (ABC) transporter that exports macrolides with 14- or 15- membered lactones. It forms an antibiotic efflux complex with MacA and TolC. macB corresponds to 1 locus in Pseudomonas aeruginosa PAO1 and 1 locus in Pseudomonas aeruginosa LESB58.
1_2946	gb|AFK58562.1|ARO:3003078|Enterococcus	30.2	1.2e-25	110.2	peptide antibiotic	antibiotic target alteration	Enterococcus faecium liaR mutant conferring daptomycin resistance	liaR is a response regulator found in the liaFSR signal transduction pathway. Mutations confer daptomycin resistance.
1_2973	gb|AFK58562.1|ARO:3003078|Enterococcus	37.1	2.1e-14	72.8	peptide antibiotic	antibiotic target alteration	Enterococcus faecium liaR mutant conferring daptomycin resistance	liaR is a response regulator found in the liaFSR signal transduction pathway. Mutations confer daptomycin resistance.
1_2977	gb|APB03214.1|ARO:3003980|tetA(48)	29.9	1.8e-29	123.2	tetracycline antibiotic	antibiotic efflux	tetA(48)	TetA(48) is a Tetracycline efflux pump described in Paenibacillus sp. LC231, a strain of Paenibacillus isolated from Lechuguilla Cave, NM, USA. Described by Pawlowski et al. 2016.
1_2978	gb|AAV85982.1|ARO:3000535|macB	25.7	5.4e-14	71.6	macrolide antibiotic	antibiotic efflux	macB	MacB is an ATP-binding cassette (ABC) transporter that exports macrolides with 14- or 15- membered lactones. It forms an antibiotic efflux complex with MacA and TolC. macB corresponds to 1 locus in Pseudomonas aeruginosa PAO1 and 1 locus in Pseudomonas aeruginosa LESB58.
1_2993	gb|NP_414997.1|ARO:3003807|Escherichia	44.4	1.4e-07	50.1	fluoroquinolone antibiotic;cephalosporin;glycylcycline;penam;tetracycline antibiotic;rifamycin antibiotic;phenicol antibiotic;triclosan	antibiotic target alteration;antibiotic efflux	Escherichia coli acrR with mutation conferring multidrug antibiotic resistance	AcrR is a repressor of the AcrAB-TolC multidrug efflux complex. AcrR mutations result in high level antibiotic resistance. The mutations associated with this model are specific to E. coli.
1_2999	gb|AAV85982.1|ARO:3000535|macB	32	9.8e-22	97.8	macrolide antibiotic	antibiotic efflux	macB	MacB is an ATP-binding cassette (ABC) transporter that exports macrolides with 14- or 15- membered lactones. It forms an antibiotic efflux complex with MacA and TolC. macB corresponds to 1 locus in Pseudomonas aeruginosa PAO1 and 1 locus in Pseudomonas aeruginosa LESB58.
1_3010	gb|AAC43550.1|ARO:3003967|lrfA	33.3	1e-34	141.4	fluoroquinolone antibiotic	antibiotic efflux	lrfA	lfrA is involved in the active efflux of quinolones and is found in Mycobacterium smegmatis. lfrA corresponds to 2 loci in Pseudomonas aeruginosa PAO1 and 2 loci in Pseudomonas aeruginosa LESB58.
1_3096	gb|NP_216424.1|ARO:3003392|Mycobacterium	64.2	2.3e-286	978	isoniazid	antibiotic target alteration	Mycobacterium tuberculosis katG mutations conferring resistance to isoniazid	katG is a catalase-peroxidase that catalyzes the activation of isoniazid. Isoniazid inhibits mycolic acid synthesis, which prevents cell wall synthesis in mycobacteria. Mutations in katG results in inability to activate isoniazid. Over 280 different mutations have been documented in PubMed for katG, with mutations to Ser315 being the most prevalent.
1_3106	gb|CCP44620.1|ARO:3003461|Mycobacterium	45.1	5.1e-103	368.2	isoniazid	antibiotic target alteration	Mycobacterium tuberculosis ndh with mutation conferring resistance to isoniazid	Point mutations in the Mycobacterium tuberculosis ndh gene shown clinically to confer resistance to isoniazid.
1_3134	gb|CAA29136.1|ARO:3002658|APH(6)-Ib	39.2	1.8e-51	196.4	aminoglycoside antibiotic	antibiotic inactivation	APH(6)-Ib	APH(6)-Ib is a chromosomal-encoded aminoglycoside phosphotransferase in S. glaucescens
1_3165	gb|NP_415611.1|ARO:3004049|antibiotic	35.1	1.2e-34	140.2	triclosan	antibiotic target alteration	Escherichia coli fabG mutations conferring resistance to triclosan	fabG is a 3-oxoacyl-acyl carrier protein reductase involved in lipid metabolism and fatty acid biosynthesis.The bacterial biocide Triclosan blocks the final reduction step in fatty acid elongation, inhibiting biosynthesis. Point mutations in fabG can confer resistance to Triclosan.
1_3170	gb|CAB12062.1|ARO:3003028|lmrA	30.1	1e-17	83.6	lincosamide antibiotic	antibiotic target alteration;antibiotic efflux	lmrA	lmrA is the repressor to the lmrAB operon in Bacillus subtilis. lmrA mutations result in lincomycin resistance.
1_3200	gb|AAD04032.1|ARO:3002892|otr(B)	33	3.5e-63	236.5	tetracycline antibiotic	antibiotic efflux	otr(B)	otr(B) is a tetracycline resistance efflux pump found in Streptomyces rimosus
1_3217	gb|ADT64081.1|ARO:3000813|MexS	36.6	5.9e-10	57.8	fluoroquinolone antibiotic;diaminopyrimidine antibiotic;phenicol antibiotic	antibiotic efflux	MexS	MexS is a suppressor of MexT, which is an activator of the multidrug pump MexEF-OprN. Mutations in MexS lead to multidrug resistance.
1_3241	gb|AAF67494.2|ARO:3002522|novA	34.4	4.1e-18	85.9	aminocoumarin antibiotic	antibiotic efflux	novA	A type III ABC transporter, identified on the novobiocin biosynthetic gene cluster, involved in the transport and resistance of novobiocin.
1_3245	gb|WP_038583059|ARO:3003778|Mycobacterium	94.7	5.3e-249	853.2	isoniazid	antibiotic target alteration	Mycobacterium smegmatis ndh with mutation conferring resistance to isoniazid	Mutations in the Mycobacterium smegmatis ndh gene that results in increased resistance to isoniazid.
1_3262	gb|ADT64081.1|ARO:3000813|MexS	30.9	1.5e-20	94	fluoroquinolone antibiotic;diaminopyrimidine antibiotic;phenicol antibiotic	antibiotic efflux	MexS	MexS is a suppressor of MexT, which is an activator of the multidrug pump MexEF-OprN. Mutations in MexS lead to multidrug resistance.
1_3277	gb|AET10444.1|ARO:3004032|tetA(46)	26.5	8.4e-11	62.4	tetracycline antibiotic	antibiotic efflux	tetA(46)	tetA(46) is a subunit of tetAB(46), a heterodimeric ABC transporter, that is required for conferring tetracycline resistance in Streptococcus australis isolated from the oral cavity.
1_3278	gb|NP_415434.1|ARO:3003950|msbA	28.7	1.2e-12	68.6	nitroimidazole antibiotic	antibiotic efflux	msbA	MsbA is a multidrug resistance transporter homolog from E. coli and belongs to a superfamily of transporters that contain an adenosine triphosphate (ATP) binding cassette (ABC) which is also called a nucleotide-binding domain (NBD). MsbA is a member of the MDR-ABC transporter group by sequence homology. MsbA transports lipid A, a major component of the bacterial outer cell membrane, and is the on…
1_3367	gb|AEP40503.1|ARO:3002929|vanRN	26.6	2e-14	73.2	glycopeptide antibiotic	antibiotic target alteration	vanRN	vanRN is a vanR variant found in the vanN gene cluster
1_3368	gb|AAC74149.2|ARO:3001216|mdtH	28.3	1.9e-35	143.7	fluoroquinolone antibiotic	antibiotic efflux	mdtH	Multidrug resistance protein MdtH
1_3376	gb|CCP46065.1|ARO:3000816|mtrA	44.8	5.4e-46	177.9	macrolide antibiotic;penam	antibiotic efflux	mtrA	MtrA is a transcriptional activator of the MtrCDE multidrug efflux pump of Neisseria gonorrhoeae.
1_3377	gb|BAA15934.1|ARO:3000829|baeS	35.4	1.1e-47	184.1	aminoglycoside antibiotic;aminocoumarin antibiotic	antibiotic efflux	baeS	BaeS is a sensor kinase in the BaeSR regulatory system. While it phosphorylates BaeR to increase its activity, BaeS is not necessary for overexpressed BaeR to confer resistance.
1_3422	gb|AAK46002.1|ARO:3003445|Mycobacterium	76.5	1.7e-109	389	aminoglycoside antibiotic	antibiotic target alteration	Mycobacterium tuberculosis tlyA mutations conferring resistance to aminoglycosides	Specific mutations that arise in Mycobacterium tuberculosis tlyA resulting in aminoglycosides resistance
1_3428	gb|AAA99504.1|ARO:3002987|bcrA	30.8	6.1e-24	104.8	peptide antibiotic	antibiotic efflux	bcrA	bcrA is an ABC transporter found in Bacillus licheniformis that confers bacitracin resistance
1_3430	gb|NP_252368.1|ARO:3003710|mexL	44.3	1.8e-07	49.7	macrolide antibiotic;tetracycline antibiotic;triclosan	antibiotic efflux	MexL	MexL is a specific repressor of mexJK transcription and autoregulates its own expression.
1_3434	gb|APB03219.1|ARO:3003986|TaeA	34.1	5e-90	325.5	pleuromutilin antibiotic	antibiotic efflux	TaeA	Pleuromutilin (Tiamulin) ABC efflux pump found in Paenibacillus sp. LC231, a strain of Paenibacillus isolated from Lechuguilla Cave, NM, USA. Confers resistance to pleuromutilin antibiotics. Described by Pawlowski et al. 2016.
1_3439	gb|NP_417544.5|ARO:3000024|patA	39.7	3.4e-63	235.7	fluoroquinolone antibiotic	antibiotic efflux	patA	PatA is an ABC transporter of Streptococcus pneumoniae that interacts with PatB to confer fluoroquinolone resistance.
1_3452	gb|AAA99931.1|ARO:3003060|tsnR	35.6	2.7e-13	69.3	peptide antibiotic	antibiotic target alteration	tsnR	tsnR is a 23S ribosomal RNA methyltransferase that methylates adenosine-1067 to confer resistance to thiostrepton
1_3493	gb|AAB41059.1|ARO:3002884|iri	36.8	9.9e-52	198	rifamycin antibiotic	antibiotic inactivation	iri	iri is a monooxygenase that confers resistance to rifampin found in Rhodococcus equi
1_3503	gb|ADV91011.1|ARO:3000245|RbpA	97.3	1.6e-61	228.4	rifamycin antibiotic	antibiotic target protection	RbpA	RNA-polymerase binding protein which confers resistance to rifampin.
1_3584	gb|AAC76093.1|ARO:3002986|bacA	36.3	3.2e-31	129	peptide antibiotic	antibiotic target alteration	bacA	bacA is a gene that recycles undecaprenyl pyrophosphate during cell wall biosynthesis which confers resistance to bacitracin
1_3659	gb|NP_816529.1|ARO:3003792|Enterococcus	44.2	1e-06	49.3	peptide antibiotic	antibiotic target alteration	Enterococcus faecalis liaR mutant conferring daptomycin resistance	liaR is a response regulator found in the liaFSR signal transduction pathway. Mutations confer daptomycin resistance.
1_3666	gb|CCP46065.1|ARO:3000816|mtrA	43	1e-16	80.5	macrolide antibiotic;penam	antibiotic efflux	mtrA	MtrA is a transcriptional activator of the MtrCDE multidrug efflux pump of Neisseria gonorrhoeae.
1_3685	gb|NP_439290|ARO:3004446|Haemophilus	26.7	7.1e-50	192.2	monobactam;carbapenem;cephalosporin;cephamycin;penam	antibiotic target alteration	Haemophilus influenzae PBP3 conferring resistance to beta-lactam antibiotics	PBP3 is a penicillin-binding protein and beta-lactam resistance enzyme encoded by the ftsI gene in Haemophilus influenzae. Mutations in ftsI confer resistance to beta-lactam antibiotics.
1_3734	gb|NP_415611.1|ARO:3004049|antibiotic	28.3	3.8e-18	86.7	triclosan	antibiotic target alteration	Escherichia coli fabG mutations conferring resistance to triclosan	fabG is a 3-oxoacyl-acyl carrier protein reductase involved in lipid metabolism and fatty acid biosynthesis.The bacterial biocide Triclosan blocks the final reduction step in fatty acid elongation, inhibiting biosynthesis. Point mutations in fabG can confer resistance to Triclosan.
1_3758	gb|CAE51745.1|ARO:3000168|tet(D)	32.5	1.6e-08	52.8	tetracycline antibiotic	antibiotic efflux	tet(D)	TetD is a tetracycline efflux pump found exclusively in Gram-negative bacteria.
1_3781	gb|CCP45025.1|ARO:3003463|Mycobacterium	83.4	6.3e-201	693.3	isoniazid;triclosan	antibiotic target alteration	Mycobacterium tuberculosis kasA mutant conferring resistance to isoniazid	Specific mutations on the Mycobacterium tuberculosis kasA gene resulting in lowered affinity of isoniazid, resulting in resistance
1_3782	gb|CCP45025.1|ARO:3003463|Mycobacterium	63.4	4.3e-149	521.2	isoniazid;triclosan	antibiotic target alteration	Mycobacterium tuberculosis kasA mutant conferring resistance to isoniazid	Specific mutations on the Mycobacterium tuberculosis kasA gene resulting in lowered affinity of isoniazid, resulting in resistance
1_3791	gb|EGP45233.1|ARO:3004145|AxyZ	46.7	1.1e-07	50.4	macrolide antibiotic;fluoroquinolone antibiotic;aminoglycoside antibiotic;cephalosporin	antibiotic target alteration;antibiotic efflux	AxyZ	AxyZ is a transcriptional regulator of the AxyXY-OprZ efflux pump system.
1_3794	gb|AAK48336.1|ARO:3003458|Mycobacterium	24.4	3.1e-34	139.8	isoniazid;ethionamide	antibiotic target alteration	Mycobacterium tuberculosis ethA with mutation conferring resistance to ethionamide	Specific mutations that occurs on Mycobacterium tuberculosis ethA causing it to be ethionamide resistant
1_3828	gb|AAV85982.1|ARO:3000535|macB	31.6	6.2e-20	92.4	macrolide antibiotic	antibiotic efflux	macB	MacB is an ATP-binding cassette (ABC) transporter that exports macrolides with 14- or 15- membered lactones. It forms an antibiotic efflux complex with MacA and TolC. macB corresponds to 1 locus in Pseudomonas aeruginosa PAO1 and 1 locus in Pseudomonas aeruginosa LESB58.
1_3829	gb|NP_415611.1|ARO:3004049|antibiotic	34.4	1.1e-30	127.1	triclosan	antibiotic target alteration	Escherichia coli fabG mutations conferring resistance to triclosan	fabG is a 3-oxoacyl-acyl carrier protein reductase involved in lipid metabolism and fatty acid biosynthesis.The bacterial biocide Triclosan blocks the final reduction step in fatty acid elongation, inhibiting biosynthesis. Point mutations in fabG can confer resistance to Triclosan.
1_3837	gb|ANZ79240.1|ARO:3004035|tetA(60)	24.1	3.1e-13	70.5	tetracycline antibiotic	antibiotic efflux	tetA(60)	tetA(60) is a subunit of tetAB(60), an ABC transporter that confers resistance to tetracycline and tigercycline identified by screening a human saliva metagenomic library in Escherichia coli, which is required for resistance.
1_3866	gb|AAA50325.1|ARO:3003036|oleB	33	2.3e-11	64.3	macrolide antibiotic	antibiotic target protection	oleB	oleB is an ABC transporter in Streptomyces antibioticus and is involved in oleandomycin secretion
1_3868	gb|CAD70268.1|ARO:3002704|fexA	23.7	1.6e-07	50.8	phenicol antibiotic	antibiotic efflux	fexA	fexA is a plasmid-encoded chloramphenicol exporter that is found in Staphylococcus lentus
1_3939	gb|AAF67494.2|ARO:3002522|novA	32.9	3.8e-21	95.9	aminocoumarin antibiotic	antibiotic efflux	novA	A type III ABC transporter, identified on the novobiocin biosynthetic gene cluster, involved in the transport and resistance of novobiocin.
1_3953	gb|AAA20117.1|ARO:3000195|tetB(P)	34.3	8.2e-19	89	tetracycline antibiotic	antibiotic target protection	tetB(P)	TetB(P) is a tetracycline ribosomal protection protein found on the same operon as tetA(P), a tetracycline efflux protein.
1_3955	gb|APB03214.1|ARO:3003980|tetA(48)	28.8	8.3e-18	84.3	tetracycline antibiotic	antibiotic efflux	tetA(48)	TetA(48) is a Tetracycline efflux pump described in Paenibacillus sp. LC231, a strain of Paenibacillus isolated from Lechuguilla Cave, NM, USA. Described by Pawlowski et al. 2016.
1_4000	gb|NP_216963.1|ARO:3004157|Mycobacterium	78.2	4.7e-208	717.2	para-aminosalicylic acid	antibiotic target alteration	Mycobacterium tuberculosis folC with mutation conferring resistance to para-aminosalicylic acid	Point mutations in the dihydrofolate synthetase folC gene shown clinically to confer resistance to p-aminosalicylic acid or other aminosalicylates. Mutations in folC inhibit bioactivation of PAS and thus confer resistance.
1_4001	gb|AEY83581|ARO:3000510|mupB	25.3	2.3e-22	101.3	mupirocin	antibiotic target alteration	Staphylococcus mupB conferring resistance to mupirocin	An alternative isoleucyl-tRNA synthetase conferring resistance to mupirocin.
1_4026	gb|AFK73431.1|ARO:3002062|CMY-51	29.2	3e-11	63.2	cephamycin	antibiotic inactivation	CMY-51	CMY-51 is a beta-lactamase. From the Lahey list of CMY beta-lactamases.
1_4049	gb|APB03219.1|ARO:3003986|TaeA	41.3	8.2e-111	394.4	pleuromutilin antibiotic	antibiotic efflux	TaeA	Pleuromutilin (Tiamulin) ABC efflux pump found in Paenibacillus sp. LC231, a strain of Paenibacillus isolated from Lechuguilla Cave, NM, USA. Confers resistance to pleuromutilin antibiotics. Described by Pawlowski et al. 2016.
1_4061	gb|AAM09850.1|ARO:3002944|vanHD	35	5.1e-25	108.6	glycopeptide antibiotic	antibiotic target alteration	vanHD	vanHD is a vanH variant in the vanD gene cluster
1_4079	gb|CAC29732.1|ARO:3003389|Mycobacterium	41.1	1.1e-41	163.7	sulfonamide antibiotic;sulfone antibiotic	antibiotic target alteration	Mycobacterium leprae folP with mutation conferring resistance to dapsone	Dapsone inhibits bacterial synthesis of dihydrofolic acid by competing with with para-aminobenzoate for the active site of dihydropteroate synthetase. Point mutation within the Mycobacterium leprae folP gene results in lowered affinity of dapsone for folP.
1_4176	gb|NP_415611.1|ARO:3004049|antibiotic	28.6	2.4e-18	86.3	triclosan	antibiotic target alteration	Escherichia coli fabG mutations conferring resistance to triclosan	fabG is a 3-oxoacyl-acyl carrier protein reductase involved in lipid metabolism and fatty acid biosynthesis.The bacterial biocide Triclosan blocks the final reduction step in fatty acid elongation, inhibiting biosynthesis. Point mutations in fabG can confer resistance to Triclosan.
1_4212	gb|AAC76296.1|ARO:3000656|acrS	22.7	7.3e-07	47.8	fluoroquinolone antibiotic;cephalosporin;glycylcycline;cephamycin;penam;tetracycline antibiotic;rifamycin antibiotic;phenicol antibiotic;triclosan	antibiotic efflux	AcrS	AcrS is a repressor of the AcrAB efflux complex and is associated with the expression of AcrEF. AcrS is believed to regulate a switch between AcrAB and AcrEF efflux.
1_4224	gb|NP_415611.1|ARO:3004049|antibiotic	39.6	3.3e-35	142.1	triclosan	antibiotic target alteration	Escherichia coli fabG mutations conferring resistance to triclosan	fabG is a 3-oxoacyl-acyl carrier protein reductase involved in lipid metabolism and fatty acid biosynthesis.The bacterial biocide Triclosan blocks the final reduction step in fatty acid elongation, inhibiting biosynthesis. Point mutations in fabG can confer resistance to Triclosan.
1_4238	gb|NP_415611.1|ARO:3004049|antibiotic	38.2	1e-34	140.6	triclosan	antibiotic target alteration	Escherichia coli fabG mutations conferring resistance to triclosan	fabG is a 3-oxoacyl-acyl carrier protein reductase involved in lipid metabolism and fatty acid biosynthesis.The bacterial biocide Triclosan blocks the final reduction step in fatty acid elongation, inhibiting biosynthesis. Point mutations in fabG can confer resistance to Triclosan.
1_4247	gb|NP_415611.1|ARO:3004049|antibiotic	32.3	8.4e-29	120.9	triclosan	antibiotic target alteration	Escherichia coli fabG mutations conferring resistance to triclosan	fabG is a 3-oxoacyl-acyl carrier protein reductase involved in lipid metabolism and fatty acid biosynthesis.The bacterial biocide Triclosan blocks the final reduction step in fatty acid elongation, inhibiting biosynthesis. Point mutations in fabG can confer resistance to Triclosan.
1_4262	gb|NP_415611.1|ARO:3004049|antibiotic	31	2.1e-18	86.3	triclosan	antibiotic target alteration	Escherichia coli fabG mutations conferring resistance to triclosan	fabG is a 3-oxoacyl-acyl carrier protein reductase involved in lipid metabolism and fatty acid biosynthesis.The bacterial biocide Triclosan blocks the final reduction step in fatty acid elongation, inhibiting biosynthesis. Point mutations in fabG can confer resistance to Triclosan.
1_4276	gb|NP_415611.1|ARO:3004049|antibiotic	33.5	3.2e-27	115.5	triclosan	antibiotic target alteration	Escherichia coli fabG mutations conferring resistance to triclosan	fabG is a 3-oxoacyl-acyl carrier protein reductase involved in lipid metabolism and fatty acid biosynthesis.The bacterial biocide Triclosan blocks the final reduction step in fatty acid elongation, inhibiting biosynthesis. Point mutations in fabG can confer resistance to Triclosan.
1_4302	gb|ALV80601.1|ARO:3003801|bcr-1	39.5	7.6e-50	191.4	bicyclomycin	antibiotic efflux	bcr-1	Transmembrane protein which expels bicyclomycin from the cell, leading to bicyclomycin resistance. Identified in Pseudomonas aeruginosa strains responsible for outbreaks in Brazil, often appearing with blaSPM-1, another bicyclomycin resistance gene
1_4318	gb|APB03225.1|ARO:3003990|VgbC	41.3	1.3e-47	183.3	streptogramin antibiotic	antibiotic inactivation	vgbC	VgbC is a streptogramin B-type lyase found in Paenibacillus sp. LC231, a strain of Paenibacillus isolated from Lechuguilla Cave, NM, USA. Confers resistance to streptogramin B-type antibiotics by linearization of the lactone ring on an ester bond, resulting in antibiotic inactivation. Described by Pawlowski et al. 2016.
1_4331	gb|CCE36834|ARO:3003784|Mycobacterium	91.2	1e-219	755.7	fosfomycin	antibiotic target alteration	Mycobacterium tuberculosis intrinsic murA conferring resistance to fosfomycin	Mycobacterium tuberculosis murA confers intrinsic resistance to fosfomycin. The presence of an aspartic acid residue in place of the critical cysteine at position 117 that enables fosfomycin binding is believed to be responsible for this intrinsic resistance.
1_4349	gb|NP_250710.1|ARO:3003709|mexZ	28.8	8.1e-09	54.3	macrolide antibiotic;fluoroquinolone antibiotic;aminoglycoside antibiotic;carbapenem;cephalosporin;cephamycin;penam;tetracycline antibiotic;acridine dye;phenicol antibiotic	antibiotic efflux	MexZ	MexZ is a transcriptional regulator that downregulates the mexXY multidrug transporter operon, which confers to aminoglycoside resistance on Pseudomonas aeruginosa.
1_4359	gb|AAV85982.1|ARO:3000535|macB	34.6	4.7e-26	111.7	macrolide antibiotic	antibiotic efflux	macB	MacB is an ATP-binding cassette (ABC) transporter that exports macrolides with 14- or 15- membered lactones. It forms an antibiotic efflux complex with MacA and TolC. macB corresponds to 1 locus in Pseudomonas aeruginosa PAO1 and 1 locus in Pseudomonas aeruginosa LESB58.
1_4388	gb|AAD51347.1|ARO:3003067|smeS	34.4	2.8e-28	120.2	aminoglycoside antibiotic;cephalosporin;cephamycin;penam	antibiotic efflux	smeS	smeS is the protein kinase sensor component of a two component signal transduction system that includes smeR
1_4389	gb|WP_000192137.1|ARO:3000838|arlR	38.6	1.3e-44	173.3	fluoroquinolone antibiotic;acridine dye	antibiotic efflux	arlR	ArlR is a response regulator that binds to the norA promoter to activate expression. ArlR must first be phosphorylated by ArlS.
1_4396	gb|ABF66011.1|ARO:3002881|lmrC	28.7	1.2e-17	85.1	lincosamide antibiotic	antibiotic target protection	lmrC	lmrC is a chromosomally-encoded efflux pump that confers resistance to lincosamides in Streptomyces lincolnensis and Lactococcus lactis. It can dimerize with lmrD
1_4413	gb|CDO61513.1|ARO:3003948|efrA	41.6	1.2e-96	347.4	macrolide antibiotic;fluoroquinolone antibiotic;rifamycin antibiotic	antibiotic efflux	efrA	efrA is a part of the EfrAB efflux pump, and both efrA and efrB are necessary to confer drug resistance.
1_4414	gb|AAF67494.2|ARO:3002522|novA	37.4	1.7e-85	310.5	aminocoumarin antibiotic	antibiotic efflux	novA	A type III ABC transporter, identified on the novobiocin biosynthetic gene cluster, involved in the transport and resistance of novobiocin.
1_4418	gb|AAC74149.2|ARO:3001216|mdtH	27.5	4.3e-32	132.5	fluoroquinolone antibiotic	antibiotic efflux	mdtH	Multidrug resistance protein MdtH
1_4424	gb|CCP46065.1|ARO:3000816|mtrA	46.2	4.2e-51	194.9	macrolide antibiotic;penam	antibiotic efflux	mtrA	MtrA is a transcriptional activator of the MtrCDE multidrug efflux pump of Neisseria gonorrhoeae.
1_4425	gb|BAA15934.1|ARO:3000829|baeS	36.9	1.6e-46	180.3	aminoglycoside antibiotic;aminocoumarin antibiotic	antibiotic efflux	baeS	BaeS is a sensor kinase in the BaeSR regulatory system. While it phosphorylates BaeR to increase its activity, BaeS is not necessary for overexpressed BaeR to confer resistance.
1_4443	gb|CAA03986.1|ARO:3000343|tap	97.3	1.5e-215	741.9	tetracycline antibiotic	antibiotic efflux	tap	Efflux pump proteins contained within Mycobacterial genomes which confer resistance to a number of different antibiotics including aminoglycosides, and tetracyclines.
1_4456	gb|BAA11237.1|ARO:3000254|emrY	29.4	4.9e-47	182.6	tetracycline antibiotic	antibiotic efflux	emrY	emrY is a multidrug transport that moves substrates across the inner membrane of the Gram-negative E. coli. It is a homolog of emrB.
1_4457	gb|ALV80601.1|ARO:3003801|bcr-1	37.2	1.3e-44	174.1	bicyclomycin	antibiotic efflux	bcr-1	Transmembrane protein which expels bicyclomycin from the cell, leading to bicyclomycin resistance. Identified in Pseudomonas aeruginosa strains responsible for outbreaks in Brazil, often appearing with blaSPM-1, another bicyclomycin resistance gene
1_4469	gb|APB03214.1|ARO:3003980|tetA(48)	30.1	1.1e-19	91.3	tetracycline antibiotic	antibiotic efflux	tetA(48)	TetA(48) is a Tetracycline efflux pump described in Paenibacillus sp. LC231, a strain of Paenibacillus isolated from Lechuguilla Cave, NM, USA. Described by Pawlowski et al. 2016.
1_4486	gb|APB03214.1|ARO:3003980|tetA(48)	31.1	2.5e-34	139.4	tetracycline antibiotic	antibiotic efflux	tetA(48)	TetA(48) is a Tetracycline efflux pump described in Paenibacillus sp. LC231, a strain of Paenibacillus isolated from Lechuguilla Cave, NM, USA. Described by Pawlowski et al. 2016.
1_4497	gb|WP_102607457.1|ARO:3004361|sul4	36.6	6.1e-41	161.4	sulfonamide antibiotic	antibiotic target replacement	sul4	sul4 is a dihydropteroate synthase gene and mobile sulfonamide resistance gene shown to confer resistance when expressed in E. coli.
1_4504	gb|AAA26832.1|ARO:3002827|tlrC	35.7	5.9e-58	218.8	macrolide antibiotic	antibiotic target protection	tlrC	tlrC is an efflux pump found in Streptomyces fradiae and confers resistance to mycinamicin, tylosin and lincosamides. tlrC is found in the tylosin biosynthetic cluster and is one mechanism by which S. fradiae protects itself from self-destruction when producing this macrolide.
1_4520	gb|AFK58562.1|ARO:3003078|Enterococcus	41.6	9.3e-36	143.7	peptide antibiotic	antibiotic target alteration	Enterococcus faecium liaR mutant conferring daptomycin resistance	liaR is a response regulator found in the liaFSR signal transduction pathway. Mutations confer daptomycin resistance.
1_4539	gb|CAA37477.1|ARO:3002891|otr(A)	41.9	3.6e-25	110.2	tetracycline antibiotic	antibiotic target protection	otr(A)	otr(A) is an oxytetracycline resistance ribosomal protection protein found in Streptomyces rimosus
1_4564	gb|YP_355256.1|ARO:3004291|Rhodobacter	22.6	7.4e-12	65.5	cephalosporin;penam	antibiotic inactivation	Rhodobacter sphaeroides ampC beta-lactamase	A periplasmic cephalosporinase described in Rhodobacter sphaeroides shown to contribute to resistance of beta-lactam antibiotics.
1_4574	gb|AAK48336.1|ARO:3003458|Mycobacterium	55.6	6.6e-165	573.9	isoniazid;ethionamide	antibiotic target alteration	Mycobacterium tuberculosis ethA with mutation conferring resistance to ethionamide	Specific mutations that occurs on Mycobacterium tuberculosis ethA causing it to be ethionamide resistant
1_4588	gb|AAB84282.1|ARO:3000181|tet(V)	84.7	2.4e-187	648.3	tetracycline antibiotic	antibiotic efflux	tet(V)	TetV is a tetracycline efflux protein that has been found in Mycobacterium smegmatis and M. fortuitum.
1_4602	gb|NP_415611.1|ARO:3004049|antibiotic	35.5	1.3e-26	113.6	triclosan	antibiotic target alteration	Escherichia coli fabG mutations conferring resistance to triclosan	fabG is a 3-oxoacyl-acyl carrier protein reductase involved in lipid metabolism and fatty acid biosynthesis.The bacterial biocide Triclosan blocks the final reduction step in fatty acid elongation, inhibiting biosynthesis. Point mutations in fabG can confer resistance to Triclosan.
1_4644	gb|AFK58562.1|ARO:3003078|Enterococcus	39.8	9.6e-36	143.7	peptide antibiotic	antibiotic target alteration	Enterococcus faecium liaR mutant conferring daptomycin resistance	liaR is a response regulator found in the liaFSR signal transduction pathway. Mutations confer daptomycin resistance.
1_4707	gb|NP_252264.1|ARO:3000819|nalD	26.4	1.2e-08	53.5	macrolide antibiotic;fluoroquinolone antibiotic;monobactam;carbapenem;cephalosporin;cephamycin;penam;tetracycline antibiotic;peptide antibiotic;aminocoumarin antibiotic;diaminopyrimidine antibiotic;sulfonamide antibiotic;phenicol antibiotic;penem	antibiotic efflux	nalD	NalD is a repressor of MexAB-OprM. Mutations lead to multidrug resistance and MexAB-OprM overexpression.
1_4708	gb|CDO61513.1|ARO:3003948|efrA	31.8	1.1e-17	84	macrolide antibiotic;fluoroquinolone antibiotic;rifamycin antibiotic	antibiotic efflux	efrA	efrA is a part of the EfrAB efflux pump, and both efrA and efrB are necessary to confer drug resistance.
1_4739	gb|CCP44023.1|ARO:3003455|Mycobacterium	61.6	9.4e-127	446.8	polyamine antibiotic	antibiotic target alteration	Mycobacterium tuberculosis embR mutant conferring resistance to ethambutol	Point mutation in the M.tuberculosis embR results in increased resistance to ethambutol
1_4760	gb|AAV85982.1|ARO:3000535|macB	42.6	7.3e-45	174.1	macrolide antibiotic	antibiotic efflux	macB	MacB is an ATP-binding cassette (ABC) transporter that exports macrolides with 14- or 15- membered lactones. It forms an antibiotic efflux complex with MacA and TolC. macB corresponds to 1 locus in Pseudomonas aeruginosa PAO1 and 1 locus in Pseudomonas aeruginosa LESB58.
1_4770	gb|AAD51347.1|ARO:3003067|smeS	30	5.7e-15	76.6	aminoglycoside antibiotic;cephalosporin;cephamycin;penam	antibiotic efflux	smeS	smeS is the protein kinase sensor component of a two component signal transduction system that includes smeR
1_4771	gb|NP_415222.1|ARO:3003841|kdpE	51.1	8.5e-62	230.3	aminoglycoside antibiotic	antibiotic efflux	kdpE	kdpE is a transcriptional activator that is part of the two-component system KdpD/KdpE that is studied for its regulatory role in potassium transport and has been identified as an adaptive regulator involved in the virulence and intracellular survival of pathogenic bacteria. kdpE regulates a range of virulence loci through direct promoter binding.
1_4819	gb|AAC69327.1|ARO:3000598|Erm(31)	32.3	5.3e-12	65.1	macrolide antibiotic;lincosamide antibiotic;streptogramin antibiotic	antibiotic target alteration	Erm(31)	Erm(31) confers a MLSb resistant phenotype. Along with erm(30), these genes are responsible for self-resistance in the pikromycin/narbomycin/methymycin/neomethymycin producer, Streptomyces venezuelae.
1_4822	gb|AEY83581|ARO:3000510|mupB	22.7	2.4e-08	53.9	mupirocin	antibiotic target alteration	Staphylococcus mupB conferring resistance to mupirocin	An alternative isoleucyl-tRNA synthetase conferring resistance to mupirocin.
1_4832	gb|NP_250963.1|ARO:3004107|Pseudomonas	63	3.7e-47	181	fluoroquinolone antibiotic;cephalosporin;glycylcycline;penam;tetracycline antibiotic;acridine dye;rifamycin antibiotic;phenicol antibiotic;triclosan	antibiotic target alteration;antibiotic efflux	Pseudomonas aeruginosa soxR	SoxR is a redox-sensitive transcriptional activator that induces expression of a small regulon that includes the RND efflux pump-encoding operon mexGHI-opmD. SoxR was shown to be activated by pyocyanin.
1_4843	gb|NP_415611.1|ARO:3004049|antibiotic	36.9	1.4e-38	153.3	triclosan	antibiotic target alteration	Escherichia coli fabG mutations conferring resistance to triclosan	fabG is a 3-oxoacyl-acyl carrier protein reductase involved in lipid metabolism and fatty acid biosynthesis.The bacterial biocide Triclosan blocks the final reduction step in fatty acid elongation, inhibiting biosynthesis. Point mutations in fabG can confer resistance to Triclosan.
1_4954	gb|AAD51347.1|ARO:3003067|smeS	34.2	7.6e-36	145.2	aminoglycoside antibiotic;cephalosporin;cephamycin;penam	antibiotic efflux	smeS	smeS is the protein kinase sensor component of a two component signal transduction system that includes smeR
1_4955	gb|NP_253464.1|ARO:3003582|basR	43.3	6.8e-45	174.1	peptide antibiotic	antibiotic target alteration	basR	Response regulator for Lipid A modification genes; two-component system involved in polymyxin resistance that senses high extracellular Fe(2+)
1_4964	gb|NP_252410.1|ARO:3000818|nalC	35.4	1.6e-08	53.1	macrolide antibiotic;fluoroquinolone antibiotic;monobactam;carbapenem;cephalosporin;cephamycin;penam;tetracycline antibiotic;peptide antibiotic;aminocoumarin antibiotic;diaminopyrimidine antibiotic;sulfonamide antibiotic;phenicol antibiotic;penem	antibiotic efflux	nalC	NalC is a repressor of PA3720-PA3719, which are positive regulators of MexAB-OprM. Thus, nalC mutants confer multidrug resistance.
1_4967	gb|ADT64081.1|ARO:3000813|MexS	37.1	7.6e-21	94.7	fluoroquinolone antibiotic;diaminopyrimidine antibiotic;phenicol antibiotic	antibiotic efflux	MexS	MexS is a suppressor of MexT, which is an activator of the multidrug pump MexEF-OprN. Mutations in MexS lead to multidrug resistance.
1_5006	gb|AAV85982.1|ARO:3000535|macB	35.4	1e-25	110.5	macrolide antibiotic	antibiotic efflux	macB	MacB is an ATP-binding cassette (ABC) transporter that exports macrolides with 14- or 15- membered lactones. It forms an antibiotic efflux complex with MacA and TolC. macB corresponds to 1 locus in Pseudomonas aeruginosa PAO1 and 1 locus in Pseudomonas aeruginosa LESB58.
1_5034	gb|AAA20117.1|ARO:3000195|tetB(P)	27.5	1.6e-26	114.4	tetracycline antibiotic	antibiotic target protection	tetB(P)	TetB(P) is a tetracycline ribosomal protection protein found on the same operon as tetA(P), a tetracycline efflux protein.
1_5083	gb|AAC05822.1|ARO:3002846|arr-1	83.1	2.8e-69	254.6	rifamycin antibiotic	antibiotic inactivation	arr-1	arr-1 is a chromosome-encoded ribosyltransferase found in Mycobacterium smegmatis
1_5094	gb|AAV85982.1|ARO:3000535|macB	35.3	2.6e-32	132.9	macrolide antibiotic	antibiotic efflux	macB	MacB is an ATP-binding cassette (ABC) transporter that exports macrolides with 14- or 15- membered lactones. It forms an antibiotic efflux complex with MacA and TolC. macB corresponds to 1 locus in Pseudomonas aeruginosa PAO1 and 1 locus in Pseudomonas aeruginosa LESB58.
1_5097	gb|CCP45025.1|ARO:3003463|Mycobacterium	56.4	5.7e-125	441	isoniazid;triclosan	antibiotic target alteration	Mycobacterium tuberculosis kasA mutant conferring resistance to isoniazid	Specific mutations on the Mycobacterium tuberculosis kasA gene resulting in lowered affinity of isoniazid, resulting in resistance
1_5128	gb|CDO61513.1|ARO:3003948|efrA	31.4	3.6e-19	89	macrolide antibiotic;fluoroquinolone antibiotic;rifamycin antibiotic	antibiotic efflux	efrA	efrA is a part of the EfrAB efflux pump, and both efrA and efrB are necessary to confer drug resistance.
1_5149	gb|CAG39047|ARO:3003794|Staphylococcus	31.5	1.9e-26	114	peptide antibiotic	antibiotic target alteration	Staphylococcus aureus walK with mutation conferring resistance to daptomycin	walK is the histidine kinase sensor of a two-component regulatory system controlling peptidoglycan metabolism through regulation of the expression of most of the peptidoglycan hydrolase genes. Mutations in the gene have been found that confer daptomycin resistance.
1_5150	gb|WP_000192137.1|ARO:3000838|arlR	39.9	1.1e-46	180.3	fluoroquinolone antibiotic;acridine dye	antibiotic efflux	arlR	ArlR is a response regulator that binds to the norA promoter to activate expression. ArlR must first be phosphorylated by ArlS.
1_5206	gb|EGP45233.1|ARO:3004145|AxyZ	28.4	1.7e-06	46.6	macrolide antibiotic;fluoroquinolone antibiotic;aminoglycoside antibiotic;cephalosporin	antibiotic target alteration;antibiotic efflux	AxyZ	AxyZ is a transcriptional regulator of the AxyXY-OprZ efflux pump system.
1_5235	gb|NP_252410.1|ARO:3000818|nalC	34.3	2.4e-07	49.3	macrolide antibiotic;fluoroquinolone antibiotic;monobactam;carbapenem;cephalosporin;cephamycin;penam;tetracycline antibiotic;peptide antibiotic;aminocoumarin antibiotic;diaminopyrimidine antibiotic;sulfonamide antibiotic;phenicol antibiotic;penem	antibiotic efflux	nalC	NalC is a repressor of PA3720-PA3719, which are positive regulators of MexAB-OprM. Thus, nalC mutants confer multidrug resistance.
1_5238	gb|ABC68330.1|ARO:3002640|APH(3'')-Ic	98.4	2.6e-144	504.6	aminoglycoside antibiotic	antibiotic inactivation	APH(3'')-Ic	APH(3'')-Ic is a chromosomal-encoded aminoglycoside phosphotransferase in M. fortuitum
1_5259	gb|CCP46065.1|ARO:3000816|mtrA	49.5	6.6e-59	220.7	macrolide antibiotic;penam	antibiotic efflux	mtrA	MtrA is a transcriptional activator of the MtrCDE multidrug efflux pump of Neisseria gonorrhoeae.
1_5260	gb|CAG39047|ARO:3003794|Staphylococcus	30.6	3e-27	116.3	peptide antibiotic	antibiotic target alteration	Staphylococcus aureus walK with mutation conferring resistance to daptomycin	walK is the histidine kinase sensor of a two-component regulatory system controlling peptidoglycan metabolism through regulation of the expression of most of the peptidoglycan hydrolase genes. Mutations in the gene have been found that confer daptomycin resistance.
1_5335	gb|NP_415611.1|ARO:3004049|antibiotic	26.7	5.3e-11	62	triclosan	antibiotic target alteration	Escherichia coli fabG mutations conferring resistance to triclosan	fabG is a 3-oxoacyl-acyl carrier protein reductase involved in lipid metabolism and fatty acid biosynthesis.The bacterial biocide Triclosan blocks the final reduction step in fatty acid elongation, inhibiting biosynthesis. Point mutations in fabG can confer resistance to Triclosan.
1_5355	gb|NP_415611.1|ARO:3004049|antibiotic	35	6.4e-26	111.3	triclosan	antibiotic target alteration	Escherichia coli fabG mutations conferring resistance to triclosan	fabG is a 3-oxoacyl-acyl carrier protein reductase involved in lipid metabolism and fatty acid biosynthesis.The bacterial biocide Triclosan blocks the final reduction step in fatty acid elongation, inhibiting biosynthesis. Point mutations in fabG can confer resistance to Triclosan.
1_5368	gb|AAC76296.1|ARO:3000656|acrS	43.6	6.9e-06	44.3	fluoroquinolone antibiotic;cephalosporin;glycylcycline;cephamycin;penam;tetracycline antibiotic;rifamycin antibiotic;phenicol antibiotic;triclosan	antibiotic efflux	AcrS	AcrS is a repressor of the AcrAB efflux complex and is associated with the expression of AcrEF. AcrS is believed to regulate a switch between AcrAB and AcrEF efflux.
1_5372	gb|AAD51347.1|ARO:3003067|smeS	35.4	5.8e-43	168.3	aminoglycoside antibiotic;cephalosporin;cephamycin;penam	antibiotic efflux	smeS	smeS is the protein kinase sensor component of a two component signal transduction system that includes smeR
1_5373	gb|CCP46065.1|ARO:3000816|mtrA	45.5	3.5e-49	188.3	macrolide antibiotic;penam	antibiotic efflux	mtrA	MtrA is a transcriptional activator of the MtrCDE multidrug efflux pump of Neisseria gonorrhoeae.
1_5374	gb|NP_415611.1|ARO:3004049|antibiotic	32	2.6e-27	115.9	triclosan	antibiotic target alteration	Escherichia coli fabG mutations conferring resistance to triclosan	fabG is a 3-oxoacyl-acyl carrier protein reductase involved in lipid metabolism and fatty acid biosynthesis.The bacterial biocide Triclosan blocks the final reduction step in fatty acid elongation, inhibiting biosynthesis. Point mutations in fabG can confer resistance to Triclosan.
1_5389	gb|NP_415611.1|ARO:3004049|antibiotic	29.3	9.9e-22	97.4	triclosan	antibiotic target alteration	Escherichia coli fabG mutations conferring resistance to triclosan	fabG is a 3-oxoacyl-acyl carrier protein reductase involved in lipid metabolism and fatty acid biosynthesis.The bacterial biocide Triclosan blocks the final reduction step in fatty acid elongation, inhibiting biosynthesis. Point mutations in fabG can confer resistance to Triclosan.
1_5415	gb|AEA37904.1|ARO:3003112|lsaC	29	7.4e-14	71.2	lincosamide antibiotic;streptogramin antibiotic;pleuromutilin antibiotic	antibiotic target protection	lsaC	LsaC is an ABC efflux pump expressed in Streptococcus agalactiae. It confers resistance to lincomycin, clindamycin, dalfopristin, and tiamulin
1_5432	gb|APB03214.1|ARO:3003980|tetA(48)	37	9.2e-43	167.5	tetracycline antibiotic	antibiotic efflux	tetA(48)	TetA(48) is a Tetracycline efflux pump described in Paenibacillus sp. LC231, a strain of Paenibacillus isolated from Lechuguilla Cave, NM, USA. Described by Pawlowski et al. 2016.
1_5448	gb|AAF67494.2|ARO:3002522|novA	39.8	1e-23	104	aminocoumarin antibiotic	antibiotic efflux	novA	A type III ABC transporter, identified on the novobiocin biosynthetic gene cluster, involved in the transport and resistance of novobiocin.
1_5491	gb|CAC29732.1|ARO:3003389|Mycobacterium	72.6	3.3e-113	401.4	sulfonamide antibiotic;sulfone antibiotic	antibiotic target alteration	Mycobacterium leprae folP with mutation conferring resistance to dapsone	Dapsone inhibits bacterial synthesis of dihydrofolic acid by competing with with para-aminobenzoate for the active site of dihydropteroate synthetase. Point mutation within the Mycobacterium leprae folP gene results in lowered affinity of dapsone for folP.
1_5505	gb|AAM09850.1|ARO:3002944|vanHD	28.2	9e-22	97.8	glycopeptide antibiotic	antibiotic target alteration	vanHD	vanHD is a vanH variant in the vanD gene cluster
1_5508	gb|WP_000192137.1|ARO:3000838|arlR	28.2	6.9e-09	53.9	fluoroquinolone antibiotic;acridine dye	antibiotic efflux	arlR	ArlR is a response regulator that binds to the norA promoter to activate expression. ArlR must first be phosphorylated by ArlS.
1_5520	gb|NP_252244|ARO:3002985|arnA	24.3	5.4e-11	62	peptide antibiotic	antibiotic target alteration	arnA	arnA modifies lipid A with 4-amino-4-deoxy-L-arabinose (Ara4N) which allows gram-negative bacteria to resist the antimicrobial activity of cationic antimicrobial peptides and antibiotics such as polymyxin. arnA is found in E. coli and P. aeruginosa.
1_5602	gb|AAC43550.1|ARO:3003967|lrfA	82.7	6.3e-219	753.4	fluoroquinolone antibiotic	antibiotic efflux	lrfA	lfrA is involved in the active efflux of quinolones and is found in Mycobacterium smegmatis. lfrA corresponds to 2 loci in Pseudomonas aeruginosa PAO1 and 2 loci in Pseudomonas aeruginosa LESB58.
1_5740	gb|AAV85982.1|ARO:3000535|macB	35	2.5e-30	125.9	macrolide antibiotic	antibiotic efflux	macB	MacB is an ATP-binding cassette (ABC) transporter that exports macrolides with 14- or 15- membered lactones. It forms an antibiotic efflux complex with MacA and TolC. macB corresponds to 1 locus in Pseudomonas aeruginosa PAO1 and 1 locus in Pseudomonas aeruginosa LESB58.
1_5747	gb|AAK48336.1|ARO:3003458|Mycobacterium	50.2	1.8e-146	512.7	isoniazid;ethionamide	antibiotic target alteration	Mycobacterium tuberculosis ethA with mutation conferring resistance to ethionamide	Specific mutations that occurs on Mycobacterium tuberculosis ethA causing it to be ethionamide resistant
1_5773	gb|ANZ79241.1|ARO:3004036|tetB(60)	27.4	1.9e-15	77	tetracycline antibiotic	antibiotic efflux	tetB(60)	tetB(60) is a subunit of tetAB(60), an ABC transporter that confers resistance to tetracycline and tigercycline identified by screening a human saliva metagenomic library in Escherichia coli, which is required for resistance.
1_5780	gb|ALV80601.1|ARO:3003801|bcr-1	27.8	7.4e-06	45.4	bicyclomycin	antibiotic efflux	bcr-1	Transmembrane protein which expels bicyclomycin from the cell, leading to bicyclomycin resistance. Identified in Pseudomonas aeruginosa strains responsible for outbreaks in Brazil, often appearing with blaSPM-1, another bicyclomycin resistance gene
1_5812	gb|AAA26793|ARO:3003748|oleC	30.2	5.7e-22	98.2	macrolide antibiotic	antibiotic efflux	oleC	oleC is an ABC transporter isolated from Streptomyces antibioticus and is involved in oleandomycin secretion.
1_5821	gb|NP_216424.1|ARO:3003392|Mycobacterium	66.4	2.7e-295	1007.7	isoniazid	antibiotic target alteration	Mycobacterium tuberculosis katG mutations conferring resistance to isoniazid	katG is a catalase-peroxidase that catalyzes the activation of isoniazid. Isoniazid inhibits mycolic acid synthesis, which prevents cell wall synthesis in mycobacteria. Mutations in katG results in inability to activate isoniazid. Over 280 different mutations have been documented in PubMed for katG, with mutations to Ser315 being the most prevalent.
1_5828	gb|AFN51819.1|ARO:3003327|Mycobacterium	76.7	0	1654.4	polyamine antibiotic	antibiotic target alteration	Mycobacterium tuberculosis mutant embC conferring resistance to ethambutol	Point mutations in Mycobacterium tuberculosis embC that result in lower affinity between ethambutol and EmbC, resulting in resistance
1_5829	gb|AFN51820.1|ARO:3003453|Mycobacterium	70.4	0	1484.9	polyamine antibiotic	antibiotic target alteration	Mycobacterium tuberculosis embA mutant conferring resistance to ethambutol	Specific mutations that occurs on Mycobacterium tuberculosis embA leading to the lowered affinity of ethambutol to embA
1_5830	gb|CDO45096.1|ARO:3003325|Mycobacterium	73.2	0	1561.6	polyamine antibiotic	antibiotic target alteration	Mycobacterium bovis embB mutations conferring resistance to ethambutol	Point mutations that occur within Mycobacterium bovis embB gene resulting in resistance to ethambutol
1_5859	gb|CCP44023.1|ARO:3003455|Mycobacterium	37.1	2.6e-31	131.3	polyamine antibiotic	antibiotic target alteration	Mycobacterium tuberculosis embR mutant conferring resistance to ethambutol	Point mutation in the M.tuberculosis embR results in increased resistance to ethambutol
1_5886	gb|NP_459349.1|ARO:3000504|golS	37	3.5e-07	48.9	monobactam;carbapenem;cephalosporin;cephamycin;penam;phenicol antibiotic;penem	antibiotic efflux	golS	GolS is a regulator activated by the presence of gold, and promotes the expression of the MdsABC efflux pump.
1_5888	gb|AAK48336.1|ARO:3003458|Mycobacterium	64	3.7e-200	691	isoniazid;ethionamide	antibiotic target alteration	Mycobacterium tuberculosis ethA with mutation conferring resistance to ethionamide	Specific mutations that occurs on Mycobacterium tuberculosis ethA causing it to be ethionamide resistant
1_5934	gb|CCP44816.1|ARO:3003394|Mycobacterium	70.9	2.6e-69	255	pyrazinamide	antibiotic target alteration	Mycobacterium tuberculosis pncA mutations conferring resistance to pyrazinamide	pncA is a pyrazinamidase/nicotinamidase. It catalyzes the activation of pyrazinamide. Some mutation within pncA are associated with loss of enzyme activity, resulting in pyrazinamide resistance.
1_5938	gb|AAA26793|ARO:3003748|oleC	46.8	4.5e-49	188.3	macrolide antibiotic	antibiotic efflux	oleC	oleC is an ABC transporter isolated from Streptomyces antibioticus and is involved in oleandomycin secretion.
1_5948	gb|AAV85982.1|ARO:3000535|macB	37	6.9e-31	128.3	macrolide antibiotic	antibiotic efflux	macB	MacB is an ATP-binding cassette (ABC) transporter that exports macrolides with 14- or 15- membered lactones. It forms an antibiotic efflux complex with MacA and TolC. macB corresponds to 1 locus in Pseudomonas aeruginosa PAO1 and 1 locus in Pseudomonas aeruginosa LESB58.
1_5959	gb|CAG39573|ARO:3003735|Staphylococcus	32.6	1.1e-104	374.4	fusidic acid	antibiotic target alteration	Staphylococcus aureus fusA with mutation conferring resistance to fusidic acid	The mutations to this gene are involved in altering the translation elongation factor G (EF-G) in association with the ribosome to prevent fusidic acid from binding EF-G and preventing translation.
1_5962	gb|NP_415611.1|ARO:3004049|antibiotic	37.2	1.6e-36	146.4	triclosan	antibiotic target alteration	Escherichia coli fabG mutations conferring resistance to triclosan	fabG is a 3-oxoacyl-acyl carrier protein reductase involved in lipid metabolism and fatty acid biosynthesis.The bacterial biocide Triclosan blocks the final reduction step in fatty acid elongation, inhibiting biosynthesis. Point mutations in fabG can confer resistance to Triclosan.
1_5978	gb|ANZ79241.1|ARO:3004036|tetB(60)	36	1.8e-44	174.1	tetracycline antibiotic	antibiotic efflux	tetB(60)	tetB(60) is a subunit of tetAB(60), an ABC transporter that confers resistance to tetracycline and tigercycline identified by screening a human saliva metagenomic library in Escherichia coli, which is required for resistance.
1_5979	gb|AAF67494.2|ARO:3002522|novA	34.3	8.7e-64	238.8	aminocoumarin antibiotic	antibiotic efflux	novA	A type III ABC transporter, identified on the novobiocin biosynthetic gene cluster, involved in the transport and resistance of novobiocin.
1_5992	gb|NP_252368.1|ARO:3003710|mexL	37.7	8.8e-07	47.4	macrolide antibiotic;tetracycline antibiotic;triclosan	antibiotic efflux	MexL	MexL is a specific repressor of mexJK transcription and autoregulates its own expression.
1_6057	gb|NP_415611.1|ARO:3004049|antibiotic	35.4	8.7e-31	127.5	triclosan	antibiotic target alteration	Escherichia coli fabG mutations conferring resistance to triclosan	fabG is a 3-oxoacyl-acyl carrier protein reductase involved in lipid metabolism and fatty acid biosynthesis.The bacterial biocide Triclosan blocks the final reduction step in fatty acid elongation, inhibiting biosynthesis. Point mutations in fabG can confer resistance to Triclosan.
1_6113	gb|AFC91828.1|ARO:3003041|Streptococcus	25.4	2.2e-36	147.5	monobactam;carbapenem;cephalosporin;cephamycin;penam	antibiotic target alteration	Streptococcus pneumoniae PBP1a conferring resistance to amoxicillin	PBP1a is a penicillin-binding protein found in Streptococcus pneumoniae
1_6126	gb|AAF67494.2|ARO:3002522|novA	36.5	6.5e-28	117.9	aminocoumarin antibiotic	antibiotic efflux	novA	A type III ABC transporter, identified on the novobiocin biosynthetic gene cluster, involved in the transport and resistance of novobiocin.
1_6134	gb|YP_008997285.1|ARO:3000615|mefA	26.4	6.3e-07	48.9	macrolide antibiotic	antibiotic efflux	mefA	mefA is a motive efflux pump in Streptococcus pneumoniae that confers resistance to macrolides. It is found on the same operon as mefE and the ABC-efflux pump mel.
1_6152	gb|CCP46748.1|ARO:3003470|Mycobacterium	65.7	2.2e-73	268.9	aminoglycoside antibiotic	antibiotic target alteration	Mycobacterium tuberculosis gidB mutation conferring resistance to streptomycin	Specific mutations that occurs on Mycobacterium tuberculosis gidB causing it to be streptomycin resistant
