# Supplementary material for: Comparative genome analysis reveals high-level drug resistance markers in a clinical isolate of Mycobacterium fortuitum subsp. fortuitum MF GZ001
Source: Front Cell Infect Microbiol. 2023 Jan 4;12:1056007. doi: 10.3389/fcimb.2022.1056007 (PMC9846761; doi:10.3389/fcimb.2022.1056007)
Supplement: Supplementary file 1 [file DataSheet_1.zip › File.Xl.S8.xlsx]

## Sheet: Sheet1
Gene_ID	VF_target	E_value	Identity(%)	Query_cover(%)	Virulence factor	VF related gene	Description	Species
1_26	VFG029496(gi:120401619)	0	81.36	98	GPL locus	rmlA	glucose-1-phosphate thymidylyltransferase	Mycobacterium vanbaalenii PYR-1
1_42	VFG008275(gi:118472323)	0	84.745	99	ESX-1	eccA1	ATPase, AAA family protein	Mycobacterium smegmatis str. MC2 155
1_43	VFG008287(gi:118470512)	0	84.362	99	ESX-1	eccB1	hypothetical protein	Mycobacterium smegmatis str. MC2 155
1_44	VFG017562(gi:433636970)	0	80.066	94	ESX-1	eccCa1	ESX conserved componant EccCa1	Mycobacterium canettii CIPT 140070017
1_45	VFG008311(gi:118469179)	0	85.232	99	ESX-1	eccCb1	ftsk/spoiiie family protein	Mycobacterium smegmatis str. MC2 155
1_47	VFG021869(gi:118468579)	0	77.045	98	ESX-1	PPE68	PPE family protein	Mycobacterium smegmatis str. MC2 155
1_48	VFG008216(gi:118473747)	4.89e-86	85.526	100	ESX-1	esxB	hypothetical protein	Mycobacterium smegmatis str. MC2 155
1_49	VFG008205(gi:118473376)	5.9e-95	88.462	99	ESX-1	esxA	early secretory antigenic target, 6 kDa	Mycobacterium smegmatis str. MC2 155
1_50	VFG021882(gi:118472342)	0	82.849	100	ESX-1	espI	hypothetical protein	Mycobacterium smegmatis str. MC2 155
1_51	VFG009218(gi:108797054)	0	77.438	99	ESX-1	eccD1	protein of unknown function DUF571	Mycobacterium sp. MCS
1_60	VFG017707(gi:118468438)	0	83.117	99	ESX-1	eccE1	hypothetical protein	Mycobacterium smegmatis str. MC2 155
1_61	VFG017720(gi:118467898)	0	84.047	95	ESX-1	mycP1	membrane-anchored mycosin mycp1	Mycobacterium smegmatis str. MC2 155
1_125	VFG009946(gi:118472305)	0	84.5	97	Mce1	mce1A	virulence factor Mce family protein	Mycobacterium smegmatis str. MC2 155
1_126	VFG009956(gi:118468987)	0	83.942	100	Mce1	mce1B	virulence factor Mce family protein	Mycobacterium smegmatis str. MC2 155
1_127	VFG009966(gi:118473407)	0	82.656	99	Mce1	mce1C	virulence factor Mce family protein, putative	Mycobacterium smegmatis str. MC2 155
1_128	VFG009976(gi:118471615)	0	83.427	97	Mce1	mce1D	virulence factor mce family protein	Mycobacterium smegmatis str. MC2 155
1_129	VFG009986(gi:118472695)	0	85.777	94	Mce1	mce1E	virulence factor Mce family protein	Mycobacterium smegmatis str. MC2 155
1_130	VFG009996(gi:118473635)	0	84.069	100	Mce1	mce1F	mce-family protein mce1f	Mycobacterium smegmatis str. MC2 155
1_185	VFG010154(gi:126436739)	6.06e-111	73.865	81	Mce3	mce3D	virulence factor Mce family protein	Mycobacterium sp. JLS
1_246	VFG029456(gi:118463450)	9.53e-177	72.597	71	GPL locus	mmpL4b	Mmp14A protein	Mycobacterium avium 104
1_266	VFG031042(gi:118467687)	0	84.069	99	Zn++ metallophrotease	zmp1	metallopeptidase	Mycobacterium smegmatis str. MC2 155
1_270	VFG031304(gi:118469722)	0	83.791	100	Heme uptake	mmpL11	MmpL11 protein	Mycobacterium smegmatis str. MC2 155
1_273	VFG024180(gi:379745620)	1.31e-50	74.074	69	PrrA/B	prrA	two component response transcriptional regulatory protein prra	Mycobacterium intracellulare ATCC 13950
1_277	VFG044070(gi:15607345)	3.61e-157	77.218	90	HasA-type hemophore-mediated heme uptake system	Rv0204c	transmembrane protein	Mycobacterium tuberculosis H37Rv
1_279	VFG031255(gi:120401223)	0	80.485	76	Heme uptake	mmpL3	large membrane protein	Mycobacterium vanbaalenii PYR-1
1_392	VFG029769(gi:118473445)	0	86.428	99	GPL locus	fadE5	acyl-CoA dehydrogenase	Mycobacterium smegmatis str. MC2 155
1_393	VFG029817(gi:120401292)	0	81.733	99	GPL locus	Rv0926	dihydrodipicolinate reductase	Mycobacterium vanbaalenii PYR-1
1_394	VFG029827(gi:120401295)	0	81.377	99	GPL locus	pks	beta-ketoacyl synthase	Mycobacterium vanbaalenii PYR-1
1_395	VFG029887(gi:433645068)	0	81.371	96	GPL locus	papA3	putative polyketide synthase component	Mycobacterium smegmatis JS623
1_396	VFG029901(gi:120401297)	0	79.347	99	GPL locus	mmpL10	transport protein	Mycobacterium vanbaalenii PYR-1
1_397	VFG030014(gi:507419862)	2.91e-153	77.107	85	GPL locus	pe	PE protein	Mycobacterium abscessus subsp. bolletii 50594
1_398	VFG029943(gi:145221006)	0	78.268	98	GPL locus	fad23	acyl-CoA synthetase	Mycobacterium gilvum PYR-GCK
1_596	VFG022028(gi:118467798)	0	82.995	97	ESX-3	eccA3	ATPase AAA	Mycobacterium smegmatis str. MC2 155
1_597	VFG022044(gi:118473477)	0	78.355	97	ESX-3	eccB3	hypothetical protein	Mycobacterium smegmatis str. MC2 155
1_598	VFG022059(gi:118468237)	0	85.353	98	ESX-3	eccC3	ftsk/SpoIIIE family protein	Mycobacterium smegmatis str. MC2 155
1_601	VFG023559(gi:118469490)	1.01e-92	88.07	97	ESX-3	esxG	PE family protein	Mycobacterium smegmatis str. MC2 155
1_602	VFG022107(gi:118470541)	1e-82	85.813	100	ESX-3	esxH	low molecular weight protein antigen 7	Mycobacterium smegmatis str. MC2 155
1_603	VFG022123(gi:118470815)	8.4e-173	80.097	88	ESX-3	espG3	DNA-binding protein	Mycobacterium smegmatis str. MC2 155
1_604	VFG022139(gi:118471932)	0	82.135	96	ESX-3	eccD3	secretion protein Snm4	Mycobacterium smegmatis str. MC2 155
1_605	VFG022158(gi:126432981)	9.62e-179	76.916	82	ESX-3	mycP3	peptidase S8/S53 subtilisin kexin sedolisin	Mycobacterium sp. JLS
1_606	VFG022171(gi:118471713)	1.85e-149	77.389	100	ESX-3	eccE3	hypothetical protein	Mycobacterium smegmatis str. MC2 155
1_613	VFG007987(gi:118467454)	0	83.442	95	Sulfolipid-1 biosynthesis and transport	stf0	hypothetical protein	Mycobacterium smegmatis str. MC2 155
1_769	VFG008237(gi:118468912)	0	86.17	97	Protein kinase G	pknG	serine/threonine protein kinase	Mycobacterium smegmatis str. MC2 155
1_844	VFG010355(gi:126436259)	5.38e-56	72.069	78	Mce7	mce7C	virulence factor Mce family protein	Mycobacterium sp. JLS
1_845	VFG010409(gi:126432882)	1.12e-113	73.328	80	Mce8	mce8D	virulence factor Mce family protein	Mycobacterium sp. JLS
1_881	VFG009690(gi:118473568)	0	83.821	100	Cu,Zn superoxide dismutase	sodC	copper/zinc superoxide dismutase	Mycobacterium smegmatis str. MC2 155
1_905	VFG026508(gi:499076308)	9.96e-47	82.692	96	Mycobactin	mbtH	MbtH-like protein	Mycobacterium avium subsp. paratuberculosis MAP4
1_917	VFG022393(gi:183981778)	7.65e-146	73.227	88	PDIM	fadD28	acyl-CoA synthetase	Mycobacterium marinum M
1_920	VFG029434(gi:118471014)	0	72.529	94	GPL locus	mmpL4a	Mmp14a protein	Mycobacterium smegmatis str. MC2 155
1_921	VFG029456(gi:118463450)	0	73.618	97	GPL locus	mmpL4b	Mmp14A protein	Mycobacterium avium 104
1_959	VFG010215(gi:118470324)	0	84.987	97	Mce4	mce4A	virulence factor Mce family protein	Mycobacterium smegmatis str. MC2 155
1_960	VFG010233(gi:119870733)	0	84.113	98	Mce4	mce4B	virulence factor Mce family protein	Mycobacterium sp. KMS
1_961	VFG010243(gi:118471840)	0	84.738	100	Mce4	mce4C	virulence factor Mce family protein	Mycobacterium smegmatis str. MC2 155
1_962	VFG010257(gi:118470654)	0	85.55	88	Mce4	mce4D	virulence factor mce family protein	Mycobacterium smegmatis str. MC2 155
1_963	VFG010271(gi:118470887)	0	82.662	95	Mce4	mce4E	virulence factor Mce family protein	Mycobacterium smegmatis str. MC2 155
1_964	VFG010284(gi:118467558)	0	83.724	100	Mce4	mce4F	virulence factor mce family protein	Mycobacterium smegmatis str. MC2 155
1_988	VFG009804(gi:118471457)	0	88.375	100	PhoP/R	phoP	DNA-binding response regulator PhoP	Mycobacterium smegmatis str. MC2 155
1_989	VFG009818(gi:118468443)	0	81.876	99	PhoP/R	phoR	sensor histidine kinase PhoR	Mycobacterium smegmatis str. MC2 155
1_1026	VFG009331(gi:118471351)	0	83.925	100	Purine synthesis	purC	phosphoribosylaminoimidazole-succinocarboxamide synthase	Mycobacterium smegmatis str. MC2 155
1_1047	VFG009946(gi:118472305)	1.21e-102	74.303	79	Mce1	mce1A	virulence factor Mce family protein	Mycobacterium smegmatis str. MC2 155
1_1196	VFG009848(gi:118472850)	0	85.854	99	PrrA/B	prrB	sensor-type histidine kinase PrrB	Mycobacterium smegmatis str. MC2 155
1_1197	VFG009833(gi:118468513)	0	87.465	99	PrrA/B	prrA	DNA-binding response regulator PrrA	Mycobacterium smegmatis str. MC2 155
1_1337	VFG007735(gi:41410062)	8.63e-113	75.895	94	Proximal cyclopropane synthase of alpha mycolates	pcaA	UmaA2	Mycobacterium avium subsp. paratuberculosis K-10
1_1446	VFG031598(gi:118468828)	2.02e-87	77.58	100	Sigma L	sigL	RNA polymerase sigma factor SigL	Mycobacterium smegmatis str. MC2 155
1_1574	VFG043550(gi:15607581)	5.63e-132	74.092	75	GroEL(Hsp60)/Cpn60.2	Rv0440	chaperonin GroEL	Mycobacterium tuberculosis H37Rv
1_1587	VFG009792(gi:120402515)	4.68e-86	86.458	99	WhiB3	whiB3	transcription factor WhiB	Mycobacterium vanbaalenii PYR-1
1_1803	VFG009732(gi:118470482)	5.22e-174	81.349	100	Sigma F	sigF	RNA polymerase sigma-F factor	Mycobacterium smegmatis str. MC2 155
1_1894	VFG009761(gi:118469630)	0	87.141	89	Sigma H	sigH	RNA polymerase sigma-70 factor, family protein	Mycobacterium smegmatis str. MC2 155
1_1984	VFG017488(gi:118467665)	0	80.711	99	NuoG	nuoG	NADH-quinone oxidoreductase, G subunit	Mycobacterium smegmatis str. MC2 155
1_2007	VFG008163(gi:118473709)	0	90.686	99	Antigen 85 complex	fbpB	antigen 85-C	Mycobacterium smegmatis str. MC2 155
1_2029	VFG029439(gi:183980795)	7.76e-138	70.723	89	GPL locus	mmpL4a	transmembrane transport protein MmpL	Mycobacterium marinum M
1_2050	VFG021848(gi:118470319)	4.72e-139	81.959	89	Mycobactin	mbtK	malonyl CoA decarboxylase	Mycobacterium smegmatis str. MC2 155
1_2051	VFG021834(gi:118468588)	0	84.811	96	Mycobactin	fadE14	acyl-CoA dehydrogenase	Mycobacterium smegmatis str. MC2 155
1_2052	VFG021820(gi:118473699)	0	77.947	99	Mycobactin	fadD33	long-chain-fatty-acid--[acyl-carrier-protein] ligase	Mycobacterium smegmatis str. MC2 155
1_2279	VFG009376(gi:118470522)	0	86.455	100	Leucine synthesis	leuD	3-isopropylmalate dehydratase, small subunit	Mycobacterium smegmatis str. MC2 155
1_2392	VFG021885(gi:119866138)	5.46e-141	77.956	65	ESX-1	espI	hypothetical protein	Mycobacterium sp. KMS
1_2555	VFG009435(gi:118468273)	0	86.167	99	Iron-dependent regulator	ideR	iron-dependent repressor IdeR	Mycobacterium smegmatis str. MC2 155
1_2556	VFG024129(gi:387876811)	3.49e-92	76.507	67	Sigma A	sigA/rpoV	RNA polymerase sigma factor	Mycobacterium intracellulare str. MOTT36Y
1_2579	VFG009718(gi:118469122)	0	85.586	96	Sigma A	sigA/rpoV	sigma factor MysA	Mycobacterium smegmatis str. MC2 155
1_2669	VFG029717(gi:386005483)	0	73.888	95	GPL locus	mps1	fatty-acid-CoA ligase	Mycobacterium tuberculosis RGTB423
1_2677	VFG009928(gi:118471771)	0	88.953	94	(p)ppGpp synthesis and hydrolysis	relA	GTP pyrophosphokinase	Mycobacterium smegmatis str. MC2 155
1_2953	VFG029456(gi:118463450)	0	73.462	71	GPL locus	mmpL4b	Mmp14A protein	Mycobacterium avium 104
1_2954	VFG029465(gi:507423056)	0	71.946	91	GPL locus	mmpL4b	putative membrane protein MmpL	Mycobacterium abscessus subsp. bolletii 50594
1_2968	VFG029679(gi:499076933)	1.76e-59	84.416	100	GPL locus	mbtH	putative MbtH like protein	Mycobacterium avium subsp. paratuberculosis MAP4
1_3066	VFG009946(gi:118472305)	0	80.531	90	Mce1	mce1A	virulence factor Mce family protein	Mycobacterium smegmatis str. MC2 155
1_3096	VFG009667(gi:120404186)	0	82.248	99	Catalase-peroxidase	katG	catalase/peroxidase HPI	Mycobacterium vanbaalenii PYR-1
1_3107	VFG029756(gi:126438236)	0	78.226	94	GPL locus	ecf	RNA polymerase ECF-subfamily sigma factor	Mycobacterium sp. JLS
1_3173	VFG030888(gi:126435333)	0	82.73	97	Cyp125	cyp125	cytochrome P450	Mycobacterium sp. JLS
1_3214	VFG008173(gi:118467737)	0	87.935	92	Antigen 85 complex	fbpC	antigen 85-C	Mycobacterium smegmatis str. MC2 155
1_3264	VFG043448(gi:15608974)	0	79.18	99	Fibronectin-binding protein	Rv1837c	malate synthase G	Mycobacterium tuberculosis H37Rv
1_3276	VFG009228(gi:118468764)	0	84.746	95	Accessory secretion factor	secA2	ATPase SecA2	Mycobacterium smegmatis str. MC2 155
1_3314	VFG030832(gi:120403959)	0	83.684	97	Trehalose-recycling ABC transporter	icl2	isocitrate lyase	Mycobacterium vanbaalenii PYR-1
1_3533	VFG031093(gi:118470135)	0	91.146	100	Proteasome-associated proteins	pafA	proteasome component	Mycobacterium smegmatis str. MC2 155
1_3551	VFG031189(gi:499076338)	0	87.528	97	Proteasome-associated proteins	mpa	ATPase	Mycobacterium avium subsp. paratuberculosis MAP4
1_3610	VFG030304(gi:379754347)	0	100	100	MymA operon	adhD	alcohol dehydrogenase	Mycobacterium intracellulare MOTT-02
1_3711	VFG009361(gi:118469185)	0	84.339	98	Tryptophan synthesis	trpD	anthranilate phosphoribosyltransferase	Mycobacterium smegmatis str. MC2 155
1_3743	VFG009408(gi:120404556)	0	93.324	100	Glutamine synthesis	glnA1	glutamine synthetase, type I	Mycobacterium vanbaalenii PYR-1
1_3749	VFG026433(gi:383308019)	0	83.036	99	Glutamine synthesis	glnA1	glutamine synthetase	Mycobacterium tuberculosis RGTB327
1_3751	VFG030156(gi:118470786)	0	85.02	99	Carboxylesterase	caeA	protease	Mycobacterium smegmatis str. MC2 155
1_3768	VFG031519(gi:126435936)	4.96e-93	80.449	89	Tyrosine phosphatase	ptpA	protein tyrosine phosphatase	Mycobacterium sp. JLS
1_3781	VFG009135(gi:383308045)	0	79.903	98	FAS-II	kasB	3-oxoacyl-(acyl carrier protein) synthase II	Mycobacterium tuberculosis RGTB327
1_3782	VFG009243(gi:118467655)	0	88.038	100	FAS-II	kasB	3-oxoacyl-[acyl-carrier-protein] synthase 2	Mycobacterium smegmatis str. MC2 155
1_3918	VFG009463(gi:118467820)	0	78.733	99	Mycobactin	mbtG	MbtG protein	Mycobacterium smegmatis str. MC2 155
1_3919	VFG009477(gi:118470694)	0	77.603	99	Mycobactin	mbtF	peptide synthetase mbtf	Mycobacterium smegmatis str. MC2 155
1_3920	VFG009491(gi:118470602)	0	79.419	99	Mycobactin	mbtE	linear gramicidin synthetase subunit B	Mycobacterium smegmatis str. MC2 155
1_3922	VFG009519(gi:118468534)	0	80.757	94	Mycobactin	mbtC	polyketide synthase	Mycobacterium smegmatis str. MC2 155
1_3925	VFG009535(gi:120404807)	0	73.937	95	Mycobactin	mbtB	amino acid adenylation domain	Mycobacterium vanbaalenii PYR-1
1_3926	VFG024025(gi:315443738)	0	76.079	96	Mycobactin	mbtA	peptide arylation enzyme	Mycobacterium gilvum Spyr1
1_4165	VFG010377(gi:118471359)	0	78.773	83	Mce7	mce7F	mce-family protein mce1f	Mycobacterium smegmatis str. MC2 155
1_4166	VFG010368(gi:118470959)	0	79.112	77	Mce7	mce7E	virulence factor mce family protein	Mycobacterium smegmatis str. MC2 155
1_4167	VFG010360(gi:118468785)	0	79.16	89	Mce7	mce7D	virulence factor mce family protein	Mycobacterium smegmatis str. MC2 155
1_4168	VFG027878(gi:433649098)	6.39e-115	74.291	94	Mce7	mce7C	virulence factor Mce family protein	Mycobacterium smegmatis JS623
1_4169	VFG010342(gi:118473503)	0	78.063	99	Mce7	mce7B	virulence factor Mce family protein	Mycobacterium smegmatis str. MC2 155
1_4170	VFG023135(gi:183984678)	4.47e-47	71.41	67	Mce7	mce7A	MCE-family protein	Mycobacterium marinum M
1_4354	VFG022662(gi:333989932)	0	79.521	99	Lysine synthesis	lysA	diaminopimelate decarboxylase LysA	Mycobacterium sp. JDM601
1_4464	VFG030270(gi:433632173)	4.76e-125	80.032	74	MymA operon	sadH	Putative short-chain type dehydrogenase/reductase	Mycobacterium canettii CIPT 140070010
1_4469	VFG030679(gi:118473047)	0	84.031	92	Trehalose-recycling ABC transporter	sugC	ABC transporter ATP-binding protein	Mycobacterium smegmatis str. MC2 155
1_4470	VFG030624(gi:118473813)	0	86.331	99	Trehalose-recycling ABC transporter	sugB	ABC transporter permease	Mycobacterium smegmatis str. MC2 155
1_4471	VFG030571(gi:126436571)	0	83.71	94	Trehalose-recycling ABC transporter	sugA	binding-protein-dependent transport system inner membrane protein	Mycobacterium sp. JLS
1_4472	VFG030561(gi:433649470)	0	80.799	100	Trehalose-recycling ABC transporter	lpqY	carbohydrate ABC transporter substrate-binding protein, CUT1 family	Mycobacterium smegmatis JS623
1_4483	VFG009747(gi:118468250)	0	85.959	82	Sigma E	sigE	extracytoplasmic function alternative sigma factor	Mycobacterium smegmatis str. MC2 155
1_4543	VFG009634(gi:118471246)	6.53e-173	82.899	93	Nitrate reductase	narI	respiratory nitrate reductase, gamma subunit	Mycobacterium smegmatis str. MC2 155
1_4545	VFG009608(gi:118468429)	0	85.48	99	Nitrate reductase	narH	nitrate reductase, beta subunit	Mycobacterium smegmatis str. MC2 155
1_4546	VFG009597(gi:120405498)	0	81.685	99	Nitrate reductase	narG	nitrate reductase, alpha subunit	Mycobacterium vanbaalenii PYR-1
1_4547	VFG009650(gi:118473248)	0	80.706	98	Nitrate/nitrite transporter	narK2	nitrate/nitrite transporter protein	Mycobacterium smegmatis str. MC2 155
1_4644	VFG009896(gi:126436928)	1.64e-153	82.448	97	DevR/S	devR/dosR	two component transcriptional regulator, LuxR family	Mycobacterium sp. JLS
1_4816	VFG029151(gi:397678839)	0	77.078	98	Mycobactin	fadD33	ligase	Mycobacterium abscessus subsp. bolletii str. GO 06
1_4954	VFG009878(gi:118473327)	0	85.249	94	MprA/B	mprB	sensor histidine kinase	Mycobacterium smegmatis str. MC2 155
1_4955	VFG009863(gi:118473019)	0	85.957	99	MprA/B	mprA	DNA-binding response regulator	Mycobacterium smegmatis str. MC2 155
1_4958	VFG029181(gi:494691572)	0	78.856	99	Mycobactin	fadE14	acyl-CoA dehydrogenase FADE13	Mycobacterium tuberculosis str. Haarlem/NITR202
1_5095	VFG022367(gi:340625496)	3.37e-87	74.374	89	Proximal cyclopropane synthase of alpha mycolates	pcaA	mycolic acid synthase PCAA	Mycobacterium canettii CIPT 140010059
1_5097	VFG023911(gi:315443822)	1.99e-135	74.228	97	FAS-II	kasB	3-oxoacyl-ACP synthase	Mycobacterium gilvum Spyr1
1_5132	VFG024340(gi:406030459)	3.39e-123	74.288	91	Mce5	mce5F	mce related protein	Mycobacterium indicus pranii MTCC 9506
1_5133	VFG010317(gi:145220612)	6.97e-160	76.309	86	Mce5	mce5E	Mammalian cell entry related domain protein	Mycobacterium gilvum PYR-GCK
1_5134	VFG024327(gi:315442439)	4.69e-176	77.648	91	Mce5	mce5D	virulence factor Mce family protein	Mycobacterium gilvum Spyr1
1_5135	VFG010306(gi:145220614)	9.64e-178	77.921	94	Mce5	mce5C	virulence factor Mce family protein	Mycobacterium gilvum PYR-GCK
1_5136	VFG010300(gi:145220615)	3.6e-89	79.274	100	Mce5	mce5B	virulence factor Mce family protein	Mycobacterium gilvum PYR-GCK
1_5137	VFG010301(gi:120401975)	1.87e-107	79.888	99	Mce5	mce5B	virulence factor Mce family protein	Mycobacterium vanbaalenii PYR-1
1_5138	VFG010295(gi:120401974)	0	79.873	83	Mce5	mce5A	Mammalian cell entry related domain protein	Mycobacterium vanbaalenii PYR-1
1_5184	VFG023875(gi:406033431)	4.52e-111	76.345	79	Antigen 85 complex	fbpA	antigen 85-A	Mycobacterium indicus pranii MTCC 9506
1_5253	VFG009346(gi:118472220)	0	82.509	100	Proline synthesis	proC	pyrroline-5-carboxylate reductase	Mycobacterium smegmatis str. MC2 155
1_5259	VFG031732(gi:119866728)	0	87.936	100	RegX3	regX3	two component transcriptional regulator	Mycobacterium sp. KMS
1_5260	VFG031678(gi:126433264)	0	81.792	86	SenX3	senX3	histidine kinase	Mycobacterium sp. JLS
1_5276	VFG007726(gi:120401823)	1.66e-138	81.31	96	Heparin-binding hemagglutinin	hbhA	hypothetical protein	Mycobacterium vanbaalenii PYR-1
1_5284	VFG009266(gi:118471509)	0	92.541	100	Isocitrate lyase	icl	isocitrate lyase	Mycobacterium smegmatis str. MC2 155
1_5317	VFG043550(gi:15607581)	0	88.508	97	GroEL(Hsp60)/Cpn60.2	Rv0440	chaperonin GroEL	Mycobacterium tuberculosis H37Rv
1_5345	VFG030996(gi:120406204)	0	87.284	99	FadE29	fadE29	acyl-CoA dehydrogenase domain-containing protein	Mycobacterium vanbaalenii PYR-1
1_5346	VFG030939(gi:118472010)	0	83.35	100	FadE28	fadE28	acyl-CoA dehydrogenase	Mycobacterium smegmatis str. MC2 155
1_5347	VFG030887(gi:118472698)	0	84.938	96	Cyp125	cyp125	P450 heme-thiolate protein	Mycobacterium smegmatis str. MC2 155
1_5362	VFG009606(gi:41408717)	1.87e-176	75.179	86	Nitrate reductase	narH	NarH	Mycobacterium avium subsp. paratuberculosis K-10
1_5421	VFG023134(gi:169628790)	0	76.883	95	Mce6	mce6F	putative Mce family protein	Mycobacterium abscessus ATCC 19977
1_5422	VFG010317(gi:145220612)	5.32e-91	73.387	86	Mce5	mce5E	Mammalian cell entry related domain protein	Mycobacterium gilvum PYR-GCK
1_5423	VFG027864(gi:507420733)	0	78.03	91	Mce6	mce6D	MCE-family protein Mce6D	Mycobacterium abscessus subsp. bolletii 50594
1_5425	VFG010299(gi:118472058)	1.13e-72	71.831	97	Mce5	mce5B	virulence factor Mce family protein	Mycobacterium smegmatis str. MC2 155
1_5443	VFG031355(gi:118467908)	0	80.047	99	P(1)-type Mn2+ transporting ATPase	ctpC	cadmium transporting P-type ATPase	Mycobacterium smegmatis str. MC2 155
1_5484	VFG023936(gi:387873860)	1.1e-118	88.385	85	Pantothenate synthesis	panD	aspartate alpha-decarboxylase	Mycobacterium intracellulare str. MOTT36Y
1_5485	VFG009305(gi:119870876)	1.84e-174	78.953	97	Pantothenate synthesis	panC	pantoate--beta-alanine ligase	Mycobacterium sp. KMS
1_5821	VFG009666(gi:120403966)	0	85.117	98	Catalase-peroxidase	katG	catalase/peroxidase HPI	Mycobacterium vanbaalenii PYR-1
1_5843	VFG008153(gi:118468744)	0	89.594	100	Antigen 85 complex	fbpA	antigen 85-A	Mycobacterium smegmatis str. MC2 155
1_5874	VFG009705(gi:118469767)	0	90.675	99	Mn] superoxide dismutase	sodA		Mycobacterium smegmatis str. MC2 155
1_5876	VFG021917(gi:118473945)	2.85e-134	88.55	98	ESX-1	espR	hypothetical protein	Mycobacterium smegmatis str. MC2 155
1_5963	VFG009946(gi:118472305)	0	79.579	91	Mce1	mce1A	virulence factor Mce family protein	Mycobacterium smegmatis str. MC2 155
1_5978	VFG009587(gi:118469265)	0	78.494	100	ABC transporter	irtB	ABC transporter ATP-binding protein	Mycobacterium smegmatis str. MC2 155
1_5979	VFG009578(gi:118470205)	0	78.766	98	ABC transporter	irtA	hypothetical ABC transporter ATP-binding protein	Mycobacterium smegmatis str. MC2 155
1_6009	VFG008193(gi:119870278)	5.46e-151	78.205	68	Antigen 85 complex	fbpC	putative esterase	Mycobacterium sp. KMS
1_6016	VFG029769(gi:118473445)	0	77.578	74	GPL locus	fadE5	acyl-CoA dehydrogenase	Mycobacterium smegmatis str. MC2 155
1_6141	VFG024151(gi:315446813)	1.17e-45	74.134	74	Sigma M	sigM	sigma-70 family RNA polymerase sigma factor	Mycobacterium gilvum Spyr1
